# Supplementary material for: The evolutionary history of the polyQ tract in huntingtin sheds light on its functional pro-neural activities
Source: Cell Death Differ. 2022 Jan 1;29(2):293–305. doi: 10.1038/s41418-021-00914-9 (PMC8817008; doi:10.1038/s41418-021-00914-9)
Supplement: Supplementary file 8 — Dataset 1 [file 41418_2021_914_MOESM8_ESM.xlsx]

## Sheet: Sheet1
Supplementary dataset 1
COLUMNS LEGEND
ID: internal ID, in evolutionary order
AllTaxa: all taxa initially sequenced or retrieved (209)
Origin: source of sequence
Accession: accession ID of sequences retrieved from DBs in "Origin"
SupplierContact: person(s) who supplied specimens for sequencing
ID	AllTaxa (209)	Subset	Selected	TimeTreeCompliant	AnalyzedAsUnique	Origin	Accession	SupplierContact	Nsamples	Nseq
1	Homo sapiens	MultiQ	yes	yes	yes	GenBank	NM_002111.8		---	1	1
2	Homo neanderthalensis	MultiQ	yes	no	no	Other	Prüfer et al. (2014) - raw data		---	1
3	Pan troglodytes	MultiQ	yes	yes	yes	GenBank	XM_016951204.1		---	1
4	Pan paniscus	MultiQ	yes	yes	yes	GenBank	XM_003812979.3		---	1
5	Gorilla gorilla	MultiQ	yes	yes	yes	GenBank	Alignment of 4 sequences: EU797062, Y07988, EU797063, L49364		---	1
6	Pongo pygmaeus	MultiQ	yes	yes	yes	Ensembl	ENSPPYT00000016917.1		---	1
7	Aotus nancymaae	MultiQ	yes	yes	yes	GenBank	XM_012466834		---	1
8	Chlorocebus sabaeus	MultiQ	yes	yes	yes	GenBank	XM_008018062		---	1
9	Hylobates lar	MultiQ	yes	no	no	GenBank	EU797068		---	1
10	Cercocebus atys	MultiQ	yes	yes	yes	GenBank	XM_012059172		---	1
11	Erythrocebus patas	MultiQ	yes	yes	yes	Our Sanger sequencing results		Olga Rickards, Cristina Martinez Labarga (Department of Biology, University of Rome "Tor Vergata) and Parc Zoologic de Barcelona, Spain	1	1
12	Mandrillus sphinx	MultiQ	yes	yes	yes	Our Sanger sequencing results		Olga Rickards, Cristina Martinez Labarga (Department of Biology, University of Rome "Tor Vergata), Zoo Madrid, Spain and Parc Zoologic de Barcelona, Spain	4	4
13	Macaca nemestrina	MultiQ	yes	yes	yes	GenBank	XM_011744916		---	1
14	Nomascus leucogenys	MultiQ	yes	yes	yes	GenBank	XM_012499669.1		---	1
15	Colobus guereza	MultiQ	yes	yes	yes	GenBank	EU797073		---	1
16	Papio hamadryas	MultiQ	yes	yes	yes	Our Sanger sequencing results		Olga Rickards, Cristina Martinez Labarga (Department of Biology, University of Rome "Tor Vergata) and Zoo, Madrid, Spain	1	3
17	Papio anubis	MultiQ	yes	yes	yes	GenBank	XM_021938205.1		---	1
18	Macaca mulatta	MultiQ	yes	yes	yes	GenBank	XM_015137840.1		---	1
19	Macaca fuscata	MultiQ	yes	yes	yes	Our Sanger sequencing results		Hiroo Imai, Hirai Hirohisa (Primate Research Institute, Kyoto University)	>10	>10
20	Macaca fascicularis	MultiQ	yes	yes	no	GenBank	XM_015449989.1		---	1
21	Callithrix jacchus	MultiQ	yes	yes	yes	GenBank	NM_001267745.1		---	1
22	Saguinus Imperator	MultiQ	yes	yes	yes	Our Sanger sequencing results		Olga Rickards, Cristina Martinez Labarga (Department of Biology, University of Rome "Tor Vergata) and Faunia, Madrid, Spain	1	>10
23	Saguinus oedipus	MultiQ	yes	yes	yes	Our Sanger sequencing results		Roberta Castiglioni (Parco Faunistico "Le Cornelle" (Italy)	1	>10
24	Tarsius syrichta	MultiQ	yes	yes	yes	GenBank	XM_021711235.1		---	1
25	Microcebus murinus	MultiQ	yes	yes	yes	GenBank	XM_012737354.2		---	1
26	Tupaia belangeri	MultiQ	yes	yes	yes	GenBank	SRX198023		---	1
27	Peromyscus maniculatus	MultiQ	yes	yes	yes	GenBank	XM_016004012.1		---	1
28	Microtus ochrogaster	MultiQ	yes	yes	yes	GenBank	XM_005365914.2		---	1
29	Mesocricetus auratus	MultiQ	yes	yes	yes	GenBank	XM_021226467.1		---	1
30	Mus musculus	MultiQ	yes	yes	yes	GenBank	NM_010414.3		---	1
31	Nannospalax galili	MultiQ	yes	yes	yes	GenBank	XM_008841869		---	1
32	Rattus norvegicus	MultiQ	yes	yes	yes	GenBank	NM_024357.3		---	1
33	Gerbillus gerbillus	MultiQ	yes	yes	yes	Our Sanger sequencing results		Michela Podestà, Giorgio Bardelli (Milan Museum of Natural History - Italy)	1	2
34	Ictidomys tridecemlineatus	MultiQ	yes	yes	yes	GenBank	XM_005319002.3		---	1
35	Callosciurus erythraeus	MultiQ	yes	yes	yes	Our Sanger sequencing results		Claudia Romeo (Department of Veterinary Sciences and Public Health, Università degli Studi di Milano)	1	5
36	Sciurus vulgaris	MultiQ	yes	yes	yes	Our Sanger sequencing results		Edoardo Razzetti (Museo Storia Naturale Università degli Studi di Pavia); Michela Podestà and Giogio Bardelli (Milan Museum of Natural History - Italy); Maurizio Casiraghi (Department of Biotechnology and Biosciences Università degli Studi di Milano Bicocca; ); Claudia Romeo (Department of Veterinary Sciences and Public Health, Università degli Studi di Milano).	5	7
37	Sciurus carolinensis	MultiQ	yes	yes	yes	Our Sanger sequencing results		Claudia Romeo (Department of Veterinary Sciences and Public Health, Università degli Studi di Milano)	6	6
38	Octodon degus	MultiQ	yes	yes	yes	GenBank	XM_004624601.1		---	1
39	Chinchilla lanigera	MultiQ	yes	yes	yes	GenBank	XM_013506814.1		---	1
40	Cavia porcellus	MultiQ	yes	yes	yes	GenBank	XM_013157718.1		---	1
41	Hystrix cristata	MultiQ	yes	yes	yes	Our Sanger sequencing results		Andrea Sforzi (Museo di Storia Naturale della Maremma, Italy) and Faunia, Madrid, Spain	3	6
42	Myocastor coypus	MultiQ	yes	yes	yes	Our Sanger sequencing results		Alessandro Balestrieri (Department of Environmental Science and Policy, Università degli Studi di Milano)	3	6
43	Heterocephalus glaber	MultiQ	yes	yes	yes	GenBank	XM_021260364.1		---	1
44	Sylvilagus floridanus	MultiQ	yes	yes	yes	Our Sanger sequencing results		Enrico Merli (Ente forestale di Piacenza - Italy)	5	6
45	Bos taurus	MultiQ	yes	yes	yes	GenBank	XM_002688430.4		---	1
46	Ovis aries	MultiQ	yes	yes	yes	GenBank	NM_001142638.1		---	1
47	Rupicapra rupicapra	MultiQ	yes	yes	yes	Our Sanger sequencing results		Alessandro Bianchi, Irene Bertoletti (IZF Sondrio-Italy)	6	8
48	Orcinus orca	MultiQ	yes	yes	yes	GenBank	XM_004265165.2		---	1
49	Stenella coeruleoalba	MultiQ	yes	yes	yes	Our Sanger sequencing results		Michela Podestà, Giorgio Bardelli (Milan Museum of Natural Hystory, Milano)	3	4
50	Tursiops truncatus	MultiQ	yes	yes	yes	Our Sanger sequencing results		Maristella Giurisato (Banca Tessuti Mammiferi Marini del Mediterraneo, Università di Padova)	2	2
51	Sus scrofa	MultiQ	yes	yes	yes	GenBank	XM_013978501.2		---	1
52	Meles meles	MultiQ	yes	yes	yes	Our Sanger sequencing results		Enrico Merli (Ente forestale di Piacenza - Italy)	1	2
53	Martes foina	MultiQ	yes	yes	yes	Our Sanger sequencing results		Michela Podestà, Giorgio Bardelli (Milan Museum of Natural History - Italy)	1	2
54	Odobenus rosmarus	MultiQ	yes	yes	yes	GenBank	XM_004396198.1		---	1
55	Canis lupus	MultiQ	yes	yes	yes	GenBank	XM_536221.5		---	1
56	Sorex araneus	MultiQ	yes	yes	yes	GenBank	XM_004617465.1		---	1
57	Equus caballus	MultiQ	yes	yes	yes	Other	Wade et al. (2009) - raw data		---	1
58	Rousettus aegyptiacus	MultiQ	yes	yes	yes	Our Sanger sequencing results	Also Genbank XM_016159198	Maurizio Casiraghi (Department of Biotechnology and Biosciences, Università degli Studi di Milano Bicocca)	1	2
59	Pteropus vampyrus	MultiQ	yes	yes	yes	Ensembl	ENSPVAT00000011321.1		---	1
60	Rhinolophus ferrumequinum	MultiQ	yes	yes	yes	Our Sanger sequencing results		Maurizio Casiraghi (Department of Biotechnology and Biosciences, Università degli Studi di Milano Bicocca)	3	6
61	Rhinolophus hipposideros	MultiQ	yes	yes	yes	Our Sanger sequencing results		Adriano Martinoli (Department of Theoretical and Applied Sciences, Università degli Studi dell'Insubria )	1	2
62	Miniopterus schreibersii	MultiQ	yes	yes	yes	Our Sanger sequencing results		Maurizio Casiraghi (Department of Biotechnology and Biosciences, Università degli Studi di Milano Bicocca)	1	2
63	Pipistrellus kuhlii	MultiQ	yes	yes	yes	Our Sanger sequencing results		Adriano Martinoli (Department of Theoretical and Applied Sciences, Università degli Studi dell'Insubria )	1	4
64	Myotis emarginatus	MultiQ	yes	yes	yes	Our Sanger sequencing results		Maurizio Casiraghi (Department of Biotechnology and Biosciences, Università degli Studi di Milano Bicocca)	3	6
65	Myotis nattereri	MultiQ	yes	yes	yes	Our Sanger sequencing results		Adriano Martinoli (Department of Theoretical and Applied Sciences, Università degli Studi dell'Insubria )	3	6
66	Plecotus macrobullaris	MultiQ	yes	yes	yes	Our Sanger sequencing results		Adriano Martinoli (Department of Theoretical and Applied Sciences, Università degli Studi dell'Insubria )	1	4
67	Hypsugo savii	MultiQ	yes	yes	yes	Our Sanger sequencing results		Adriano Martinoli (Department of Theoretical and Applied Sciences, Università degli Studi dell'Insubria )	1	2
68	Phataginus tricuspis	MultiQ	yes	yes	yes	Our Sanger sequencing results		Michela Podestà, Giorgio Bardelli (Milan Museum of Natural Hystory, Milano)	1	6
69	Loxodonta africana	MultiQ	yes	yes	yes	GenBank	XM_003411334.2		---	1
70	Procavia capensis	MultiQ	yes	yes	yes	Our Sanger sequencing results		Michela Podestà, Giorgio Bardelli (Milan Museum of Natural Hystory, Milano)	1	3
71	Chrysochloris asiatica	MultiQ	yes	yes	yes	GenBank	XM_006875329.1		---	1
72	Echinops telfairi	MultiQ	yes	yes	yes	GenBank	XM_004715096.1		---	1
73	Dasypus novemcinctus	MultiQ	yes	yes	yes	GenBank	XM_012520645.1		---	1
74	Monodelphis domestica	MultiQ	yes	yes	yes	GenBank	XM_016423341.1		---	1
75	Macropus eugenii	MultiQ	yes	yes	yes	Ensembl	ENSMEUT00000004503.1 and raw data		---	1
76	Tachyglossus aculeatus	MultiQ	yes	yes	yes	Our Sanger sequencing results		Joanna Sumner (Museum Victoria, Australia )	2	3
77	Ornithorhynchus anatinus	MultiQ	yes	yes	yes	GenBank	GCF_000002275.2 Ornithorhynchus_anatinus-5.0.1		---	1
78	Algyroides nigropunctatus	none	no	no	no	Our Sanger sequencing results		Edoardo Razzetti (Pavia Museum of Natural History - Italy)	1	1
79	Hemidactylus turcicus	none	no	no	no	Our Sanger sequencing results			2	2
80	Lycodryas granuliceps	none	no	no	no	Our Sanger sequencing results		Angelica Crottini (CIBIO/InBio, Centro de Investigação em Biodiversidade e Recursos Genéticos, Universidade do Porto, Portugal)	1	3
81	Madascincus melanopleura	none	no	no	no	Our Sanger sequencing results		Angelica Crottini (CIBIO/InBio, Centro de Investigação em Biodiversidade e Recursos Genéticos, Universidade do Porto, Portugal)	1	1
82	Phelsuma serraticauda	none	no	no	no	Our Sanger sequencing results		Angelica Crottini (CIBIO/InBio, Centro de Investigação em Biodiversidade e Recursos Genéticos, Universidade do Porto, Portugal)	1	2
83	Tarentola mauritanica	none	no	no	no	Our Sanger sequencing results		Adriana Bellati (Department of Earth and Environmental Sciences, Università degli Studi di Pavia)	5	6
84	Podarcis tiliguerta	none	no	no	no	Our Sanger sequencing results		Edoardo Razzetti (Pavia Museum of Natural History - Italy)	1	1
85	Podarcis siculus	none	no	no	no	Our Sanger sequencing results		Riccardo Castiglia (Department of Biology and Biotechnology, Università di Roma La Sapienza;); Giovanni Amori (Italian National Research Council, Rome )	1	2
86	Anolis carolinensis	none	no	no	no	GenBank	XM_008111310.2		---	1
87	Alluaudina bellyi	none	no	no	no	Our Sanger sequencing results		Angelica Crottini (CIBIO/InBio, Centro de Investigação em Biodiversidade e Recursos Genéticos, Universidade do Porto, Portugal)	1	1
88	Leioheterodon modestus	none	no	no	no	Our Sanger sequencing results		Angelica Crottini (CIBIO/InBio, Centro de Investigação em Biodiversidade e Recursos Genéticos, Universidade do Porto, Portugal)	1	1
89	Coronella austriaca	none	no	no	no	Our Sanger sequencing results		Edoardo Razzetti (Pavia Museum of Natural History - Italy)	1	1
90	Hierophis viridiflavus	none	no	no	no	Our Sanger sequencing results		Edoardo Razzetti (Pavia Museum of Natural History - Italy)	1	1
91	Chrysemys picta	4Q	yes	yes	yes	GenBank	XM_005304083.2		---	1
92	Pelodiscus sinensis	4Q	yes	yes	yes	GenBank	XM_006128261.2		---	1
93	Astrochelys radiata	4Q	yes	yes	yes	Our Sanger sequencing results		Angelica Crottini (CIBIO/InBio, Centro de Investigação em Biodiversidade e Recursos Genéticos, Universidade do Porto, Portugal)	1	1
94	Alligator mississippiensis	4Q	yes	yes	yes	GenBank	XM_006262647.3		---	1
95	Alligator sinensis	4Q	yes	yes	yes	GenBank	XM_014524035.1		---	1
96	Anas platyrhynchos	4Q	yes	yes	yes	Our Sanger sequencing results		Johannes Erritzoe, taxidermist	1	1
97	Apus apus	4Q	yes	yes	yes	Our Sanger sequencing results		Johannes Erritzoe, taxidermist	3	5
98	Aquila chrysaetos	4Q	yes	yes	no	Our Sanger sequencing results		Alessandro Bianchi, Irene Bartoletti (IZS Sondrio Italy)	1	3
99	Asio otus	4Q	yes	yes	no	Our Sanger sequencing results		Nicola Saino (Department of Environmental Science and Policy, Università degli Studi di Milano); Johannes Erritzoe, taxidermist	3	6
100	Athene noctua	4Q	yes	yes	no	Our Sanger sequencing results		Enrico Merli (Ente forestale di Piacenza - Italy)	3	6
101	Aegithalos caudatus	4Q	yes	yes	yes	Our Sanger sequencing results		Johannes Erritzoe, taxidermist	1	1
102	Accipiter nisus	4Q	yes	yes	yes	Our Sanger sequencing results		Enrico Merli ( Ente forestale di Piacenza - Italy); Johannes Erritzoe, taxidermist	3	8
103	Buteo buteo	4Q	yes	yes	yes	Our Sanger sequencing results		Johannes Erritzoe, taxidermist	1	1
104	Caprimulgus europaeus	4Q	yes	yes	yes	Our Sanger sequencing results		Johannes Erritzoe, taxidermist	1	2
105	Certhia brachydactyla	4Q	yes	yes	yes	Our Sanger sequencing results		Nicola Saino (Department of Environmental Science and Policy, Università degli Studi di Milano)	1	5
106	Certhia familiaris	4Q	yes	yes	yes	Our Sanger sequencing results		Johannes Erritzoe, taxidermist	1	5
107	Chalcopsitta duivenbodei	4Q	yes	yes	yes	Our Sanger sequencing results		Johannes Erritzoe, taxidermist	1	1
108	Ciconia ciconia	4Q	yes	yes	yes	Our Sanger sequencing results		Nicola Saino (Department of Environmental Science and Policy, Università degli Studi di Milano)	1	2
109	Cinclus cinclus	4Q	yes	yes	yes	Our Sanger sequencing results		Johannes Erritzoe, taxidermist	1	2
110	Clamator glandarius	4Q	yes	yes	yes	Our Sanger sequencing results		Johannes Erritzoe, taxidermist	1	1
111	Columba palumbus	4Q	yes	yes	yes	Our Sanger sequencing results		Johannes Erritzoe, taxidermist	1	1
112	Corvus cornix	4Q	yes	no	no	Our Sanger sequencing results		Nicola Saino (Department of Environmental Science and Policy, Università degli Studi di Milano)	3	5
113	Corvus monedula	4Q	yes	yes	yes	Our Sanger sequencing results		Johannes Erritzoe, taxidermist	1	2
114	Corvus scapularis	4Q	yes	no	no	Our Sanger sequencing results		Nicola Saino (Department of Environmental Science and Policy, Università degli Studi di Milano)	1	1
115	Coturnix coturnix	4Q	yes	yes	yes	Our Sanger sequencing results		Nicola Saino (Department of Environmental Science and Policy, Università degli Studi di Milano)	1	1
116	Cuculus canorus	4Q	yes	yes	yes	Our Sanger sequencing results		Johannes Erritzoe, taxidermist	1	3
117	Dacelo novaeguineae	4Q	yes	yes	yes	Our Sanger sequencing results		Nicola Saino (Department of Environmental Science and Policy, Università degli Studi di Milano)	1	2
118	Dromas ardeola	4Q	yes	yes	yes	Our Sanger sequencing results		Adriana Bellati (Department of Earth and Environmental Sciences, Università degli Studi di Pavia)	3	4
119	Emberiza citrinella	4Q	yes	yes	no	Our Sanger sequencing results		Johannes Erritzoe, taxidermist	1	1
120	Falco subbuteo	4Q	yes	yes	yes	Our Sanger sequencing results		Johannes Erritzoe, taxidermist	1	3
121	Falco tinnunculus	4Q	yes	yes	yes	Our Sanger sequencing results		Nicola Saino (Department of Environmental Science and Policy, Università degli Studi di Milano)	2	6
122	Gallus gallus	4Q	yes	yes	yes	Our Sanger sequencing results		Silvia Colmegna (IZS Milano -Italy )	1	2
123	Garrulus glandarius	4Q	yes	yes	yes	Our Sanger sequencing results		Nicola Saino (Department of Environmental Science and Policy, Università degli Studi di Milano)	2	2
124	Gavia arctica	4Q	yes	yes	yes	Our Sanger sequencing results		Nicola Saino (Department of Environmental Science and Policy, Università degli Studi di Milano)	1	1
125	Geronticus calvus	4Q	yes	yes	yes	Our Sanger sequencing results		Nicola Saino (Department of Environmental Science and Policy, Università degli Studi di Milano)	1	2
126	Gypaetus barbatus	4Q	yes	yes	no	Our Sanger sequencing results		Alessandro Bianchi, Irene Bertoletti (IZS Sondrio, Italy)	1	3
127	Gyps fulvus	4Q	yes	yes	no	Our Sanger sequencing results		Alessandro Bianchi, Irene Bertoletti (IZS Sondrio, Italy)	1	3
128	Hirundo rustica	4Q	yes	yes	yes	Our Sanger sequencing results		Nicola Saino (Department of Environmental Science and Policy, Università degli Studi di Milano)	1	1
129	Lanius collurio	4Q	yes	yes	yes	Our Sanger sequencing results		Nicola Saino (Department of Environmental Science and Policy, Università degli Studi di Milano)	1	1
130	Otus scops	4Q	yes	yes	no	Our Sanger sequencing results		Nicola Saino (Department of Environmental Science and Policy, Università degli Studi di Milano)	1	1
131	Passer domesticus	4Q	yes	yes	yes	Our Sanger sequencing results		Johannes Erritzoe, taxidermist	1	2
132	Passer montanus	4Q	yes	yes	yes	Our Sanger sequencing results		Johannes Erritzoe, taxidermist	2	8
133	Phalacrocorax carbo	4Q	yes	yes	no	Our Sanger sequencing results		Enrico Merli (Ente forestale di Piacenza - Italy)	3	8
134	Calidris pugnax	4Q	yes	yes	no	Our Sanger sequencing results		Johannes Erritzoe, taxidermist	1	2
135	Phoenicopterus chilensis	4Q	yes	yes	no	Our Sanger sequencing results		Nicola Saino (Department of Environmental Science and Policy, Università degli Studi di Milano)	1	2
136	Phoenicopterus ruber	4Q	yes	yes	yes	Our Sanger sequencing results		Nicola Saino (Department of Environmental Science and Policy, Università degli Studi di Milano)	1	3
137	Pica pica	4Q	yes	yes	yes	Our Sanger sequencing results		Johannes Erritzoe, taxidermist	1	1
138	Platalea leucorodia	4Q	yes	yes	no	Our Sanger sequencing results		Adriana Bellati (Department of Earth and Environmental Sciences, Università degli Studi di Pavia)	1	3
139	Pluvialis squatarola	4Q	yes	yes	no	Our Sanger sequencing results		Nicola Saino (Department of Environmental Science and Policy, Università degli Studi di Milano)	1	2
140	Podiceps cristatus	4Q	yes	yes	no	Our Sanger sequencing results		Nicola Saino (Department of Environmental Science and Policy, Università degli Studi di Milano)	1	2
141	Rallus aquaticus	4Q	yes	yes	no	Our Sanger sequencing results		Nicola Saino (Department of Environmental Science and Policy, Università degli Studi di Milano)	1	3
142	Rhea americana	4Q	yes	yes	yes	Our Sanger sequencing results		Nicola Saino (Department of Environmental Science and Policy, Università degli Studi di Milano)	1	2
143	Saxicola torquata	4Q	yes	yes	yes	Our Sanger sequencing results		Nicola Saino (Department of Environmental Science and Policy, Università degli Studi di Milano)	1	1
144	Burhinus oedicnemus	4Q	yes	yes	yes	Our Sanger sequencing results		Enrico Merli ( Ente forestale di Piacenza - Italy); Johannes Erritzoe, taxidermist	2	5
145	Sylvia communis	4Q	yes	yes	yes	Our Sanger sequencing results		Johannes Erritzoe, taxidermist	1	1
146	Strix aluco	4Q	yes	yes	no	Our Sanger sequencing results		Enrico Merli (Ente forestale di Piacenza - Italy )	1	3
147	Sturnus vulgaris	4Q	yes	yes	yes	Our Sanger sequencing results		Nicola Saino (Nicola Saino (Department of Environmental Science and Policy, Università degli Studi di Milano); Johannes Erritzoe, taxidermist	7	13
148	Sylvia atricapilla	4Q	yes	yes	no	Our Sanger sequencing results		Johannes Erritzoe, taxidermist	1	1
149	Tachybaptus ruficollis	4Q	yes	yes	no	Our Sanger sequencing results		Johannes Erritzoe, taxidermist	1	2
150	Tauraco persa	4Q	yes	yes	yes	Our Sanger sequencing results		Nicola Saino (Department of Environmental Science and Policy, Università degli Studi di Milano)	1	2
151	Threskiornis aethiopicus	4Q	yes	yes	yes	Our Sanger sequencing results		Nicola Saino (Department of Environmental Science and Policy, Università degli Studi di Milano)	1	2
152	Tringa erythropus	4Q	yes	yes	no	Our Sanger sequencing results		Nicola Saino (Department of Environmental Science and Policy, Università degli Studi di Milano)	1	3
153	Turdus merula	4Q	yes	yes	no	Our Sanger sequencing results		Johannes Erritzoe, taxidermist	4	8
154	Melopsittacus undulatus	4Q	yes	yes	yes	GenBank	XM_002195229.2		---	1
155	Taeniopygia guttata	4Q	yes	yes	yes	GenBank	XM_005045496.1		---	1
156	Ficedula albicollis	4Q	yes	yes	yes	GenBank	XM_005229813.1		---	1
157	Falco peregrinus	4Q	yes	yes	yes	GenBank	XM_010583518		---	1
158	Haliaeetus leucocephalus	4Q	yes	yes	yes	GenBank	XM_009099101.1		---	1
159	Serinus canaria	4Q	yes	yes	yes	GenBank	XM_009471152.1		---	1
160	Nipponia nippon	4Q	yes	yes	yes	GenBank	XM_010193794.1		---	1
161	Mesitornis unicolor	4Q	yes	yes	yes	GenBank	XM_009285380.1		---	1
162	Aptenodytes forsteri	4Q	yes	yes	yes	GenBank	XM_009984323.1		---	1
163	Tauraco erythrolophus	4Q	yes	yes	yes	GenBank	XM_009708844.1		---	1
164	Cariama cristata	4Q	yes	yes	yes	GenBank	XM_010133191.1		---	1
165	Buceros rhinoceros	4Q	yes	yes	yes	GenBank	XM_005517876.1		---	1
166	Pseudopodoces humilis	4Q	yes	yes	yes	GenBank	XM_010290303.1		---	1
167	Phaethon lepturus	4Q	yes	yes	yes	GenBank	XM_009686173.1		---	1
168	Struthio camelus	4Q	yes	yes	yes	GenBank	XM_010210577.1		---	1
169	Colius striatus	4Q	yes	yes	yes	GenBank	XM_009948046.1		---	1
170	Leptosomus discolor	4Q	yes	yes	yes	GenBank	XM_009948046.1		---	1
171	Phasianus colchicus	4Q	yes	yes	yes	Our Sanger sequencing results		Nicola Saino (Department of Environmental Science and Policy, Università degli Studi di Milano)	1	3
172	Picus viridis	4Q	yes	yes	yes	Our Sanger sequencing results		Johannes Erritzoe, taxidermist	2	3
173	Tragopan temminckii	4Q	yes	yes	yes	Our Sanger sequencing results		Nicola Saino (Department of Environmental Science and Policy, Università degli Studi di Milano)	1	2
174	Picoides pubescens	4Q	yes	yes	yes	GenBank	XM_009910100.1		---	1
175	Xenopus tropicalis	none	no	no	no	GenBank	XM_012955737.2		---	1
176	Nanorana parkeri	none	no	no	no	GenBank	XM_018554978.1		---	1
177	Ambystoma mexicanum	none	no	no	no	GenBank	XM_015604698.1		---	1
178	Latimeria chalumnae	4Q	yes	yes	yes	GenBank	XM_014489756.1		---	1
179	Fundulus heteroclitus	4Q	yes	yes	yes	GenBank	XM_021320330.1		---	1
180	Thalassoma pavo	4Q	yes	yes	yes	Our Sanger sequencing results		Nicoletta Ancona (Acquario e Civica Stazione Idrobiologica Milano (Italy)	1	2
181	Oryzias latipes	4Q	yes	yes	yes	GenBank	XM_020706268.1		---	1
182	Oreochromis niloticus	4Q	yes	yes	no	GenBank	XM_013276665.2		---	1
183	Neolamprologus brichardi	4Q	yes	yes	no	GenBank	XM_014341304.1		---	1
184	Haplochromis burtoni	4Q	yes	yes	yes	GenBank	XM_014341304.1		---	1
185	Xiphophorus maculatus	4Q	yes	yes	no	GenBank	XM_005797294.2		---	1
186	Poecilia orri	4Q	yes	yes	yes	GenBank	XM_016667560.1		---	1
187	Poecilia reticulata	4Q	yes	yes	no	GenBank	XM_017304689.1		---	1
188	Tetraodon nigroviridis	4Q	yes	yes	yes	Ensembl	ENSTNIT00000015214.1		---	1
189	Stegastes partitus	4Q	yes	yes	yes	GenBank	XM_008277913.1		---	1
190	Gasterosteus aculeatus	4Q	yes	yes	yes	Ensembl	ENSGACT00000024315.1		---	1
191	Takifugu rubripes	4Q	yes	yes	yes	GenBank	XM_011612986.1		---	1
192	Maylandia zebra	4Q	yes	yes	no	GenBank	XM_004538882.1		---	1
193	Diplodus sargus	4Q	yes	yes	yes	Our Sanger sequencing results		Nicoletta Ancona (Acquario e Civica Stazione Idrobiologica Milano (Italy)	1	2
194	Pundamilia nyererei	4Q	yes	yes	no	GenBank	XM_013911515.1		---	1
195	Esox lucius	4Q	yes	yes	yes	GenBank	XM_020043694.1		---	1
196	Gadus morhua	4Q	yes	yes	yes	Ensembl	ENSGMOT00000014002.1		---	1
197	Astyanax mexicanus	4Q	yes	yes	yes	GenBank	XM_015604698.1		---	1
198	Lepisosteus oculatus	4Q	yes	yes	yes	GenBank	XM_015344842.1		---	1
199	Clupea harengus	4Q	yes	yes	yes	GenBank	XM_012836874.1		---	1
200	Larimichthys crocea	4Q	yes	yes	yes	GenBank	XM_019278160.1		---	1
201	Capros aper	4Q	yes	yes	yes	Our Sanger sequencing results		Nicoletta Ancona (Acquario e Civica Stazione Idrobiologica Milano (Italy)	1	2
202	Cynoglossus semilaevis	4Q	yes	yes	yes	GenBank	XM_017035042.1		---	1
203	Trachinotus ovatus	4Q	yes	yes	yes	Our Sanger sequencing results		Nicoletta Ancona (Acquario e Civica Stazione Idrobiologica Milano (Italy)	1	5
204	Danio rerio	4Q	yes	yes	yes	GenBank	NM_131018.1		---	1
205	Callorhinchus milii	none	no	no	no	GenBank	XM_007905263.1		---	1
206	Branchiostoma lanceolatum	none	no	no	no	Other	Candiani et al. (2007)		---	1
207	Branchiostoma floridae	none	no	no	no	Other	Candiani et al. (2007)		---	1
208	Saccoglossus kowalevskii	none	no	no	no	GenBank	XM_006822922.1		---	1
209	Strongylocentrotus purpuratus	none	no	no	no	GenBank	AM422557.1		---	1
