# Supplementary material for: The evolutionary history of the polyQ tract in huntingtin sheds light on its functional pro-neural activities
Source: Cell Death Differ. 2022 Jan 1;29(2):293–305. doi: 10.1038/s41418-021-00914-9 (PMC8817008; doi:10.1038/s41418-021-00914-9)
Supplement: Supplementary file 9 — Dataset 2 [file 41418_2021_914_MOESM9_ESM.txt]

>Homo_sapiens
ATGGCGACCCTGGAAAAGCTGATGAAGGCCTTCGAGTCCCTCAAGTCCTTCCAGCAGCAG
CAGCAGCAGCAGCAGCAGCAGCAGCAGCAGCAGCAGCAGCAGCAGCAGCAGCAG---CAA
CAGCCGCCACCGCCGCCGCCGCCGCCGCCGCC---------TCCTCAGCTTCCTCAGCCG
CCGCCG------------------------------CAGGCACAGCCGCTGCTG------
---CCTCAGCCGCAGCCGCCC------------------CCGCCGCCGCCCCCGCCGCCA
CCC------------GGCCCGGCT---GTGGCTGAGGAGCCGCTGCACCGACCA
>Homo_neanderthalensis
ATGGCGACCCTGGAAAAGCTGATGAAGGCCTTCGAGTCCCTCAAGTCCTTCCAGCAGCAG
CAGCAGCAGCAGCAGCAGCAGNNNCAGCAGCAGCAGCAGCAGCAGCAGCAGCAGCAGCAA
CAGCCGCCACCGCCGCCGCCGCCGCCGCCGCCGCCGCCTCCTCCTCAGCTTCCTCAGCCG
CCGCCG------------------------------CAGGCACAGCCGCTGCTG------
---CCTCAGCCGCAGCCGCCC------------------CCGC-----------------
------------------------------------------------------
>Pan_troglodytes
---------------------ATGAAGGCCTTCGAGTCCCTCAAGTCCTTCCAGCAGCAG
CAGCAGCAGCAGCAGCAGCAGCAG---------------------------------CAA
CAGCCGCCA------------CCGCCGCCGCCGCCGCTGCCTCCTCAGCTTCCTCAGCCG
CCGCCG------------------------------CAGGCACAGCCGCTGCTG------
---CCTCAGCCGCAGCCGCCC------------------CCGCCGCCGCCTCCGCCGCCA
CCC------------GGCCCGGCT---GTGGCTGAGGAGCCGCTGCACCGACCG
>Pan_paniscus
ATGGCGACCCTGGAAAAGCTGATGAAGGCCTTCGAGTCCCTCAAGTCCTTCCAGCAGCAG
CAGCAGCAGCAGCAG------------------------------------------CAA
CAGCCGCCA------------CCGCCGCCGCCGCCGCTGCCTCCTCAGCTTCCTCAGCCG
CCGCCG------------------------------CAGGCACAGCCGCTGCTG------
---CCTCAGCCGCAGNCGCCC------------------CCGCCGCCGCCTCCGCCGCCA
CCC------------GGCCCGGCT---GTGGCTGAGGAGCCACTGCACCGACCA
>Gorilla_gorilla
ATGGCGACCCTGGAAAAGCTGATGAAGGCCTTCGAGTCCCTCAAGTCCTTCCAGCAGCAG
CAGCAGCAGCAGCAGCAG---------------------------------------CAA
CAGCCGCCA---------CCGCCGCCGCCGCCGCCGCTGCCTCCTCAGCTTCCTCAGCCG
CCGCCG------------------------------CAGGCACAGCCGCTGCTG------
---CCTCAGCCGCAGCCGCCC------------------CCGCCGCCGCCTCCGCCGCCA
CCC------------GGCCCGGCT---GTGGCTGAG------------------
>Pongo_pygmaeus
---------------------ATGAAGGCCTTCGAGTCCCTCAAGTCCTTCCAGCAGCAG
CAGCAGCAGCAGCAG------------------------------------------CAA
CAGCCGCCA------CCGCCGCCGCCGCCGCCGCCGCCGCCTCCTCAGCTTCCTCAGCCG
CCGCCG------------------------------CAGGCACAGCCGCTGCTG------
---CCTCAGCAGCAGCCGCCC------------------CCGCCGCCGCCCCCGCCGCCA
CCC------------GGCCCGGCT---GTGGCTGAGGAGCCGCTGCACCGACCA
>Aotus_nancymaae
ATGGCGACCCTGGAAAAGCTGATGAAGGCCTTTGAGTCCCTCAAGTCCTTCCAGCAGCAG
CAGCAGCAGCAGCAGCAG---------------------------------------CAA
CAG---------CCGCCGCCACCGCCGCCGCCGCCGCCGCCTCCTCAGCTTCCTCAGCCG
CTGCTG------------------------------CAGGCACAGCCTCTGCTG------
---CCTCAGCCGCAGCCGCCC------------------CCGCCGCCGCCCCCACCGCCG
CCC------------GGCCCGGCT---GTGGCTGAGGAGCCGCTGCACCGACC-
>Chlorocebus_sabaeus
ATGGCGACCCTGGAAAAGCTGATGAAGGCCTTCGAGTCTCTCAAGTCCTTCCAGCAGCAG
CAGCAGCAGCAGCAG------------------------------------------CAA
CAGCCGCCGCCGCCGCCGCCGCCGCCGCCGCCGCCGCCGCCTCCTCAGCTTCCTCAGCCG
CCA---------------------------------CAGGCACAGCCGATGCTG------
---CCTCAGCCGCAGCCGCCC------------------CCGCCGCCGCCCCCGCCGCCA
CCT------------GGCCCGGCT---GTGGCTGAGGAGCCGCTGCACCGACC-
>Hylobates_lar
ATGGCGACCCTGGAAAAGCTGATGAAGGCCTTCGAGTCTCTCAAGTCCTTCCAGCAGCAG
CAGCAGCAGCAGCAG------------------------------------------CAA
CAG---------------CCGCCGCCGCCGCCGCCGCCGCCTCCTCCTCTTCCTCAGC--
------------------------------------------------------------
------------------------------------------------------------
------------------------------------------------------
>Cercocebus_atys
---------------------ATGAAGGCCTTCGAGTCTCTCAAGTCCTTCCAGCAGCAG
CAGCAGCAGCAGCAGCAG---------------------------------------CAA
---------CCGCCGCCGCCGCCGCCGCCGCCGCCGCCTCCTCCTCAGCTTCCTCAGCCG
CCG---------------------------------CAGGCACAGCCGATGCTG------
---CCTCAGCCGCAGCCGCCC------------------CCGCCGCCGCCCCCGCCACCA
CCC------------GGCCCGGCT---GTGGCTGAGGAGCCGCTGCACCGACCG
>Erythrocebus_patas
ATGGCGACCCTGGAAAAGCTGATGAAGGCCTTCGAGTCTCTCAAGTCCTTCCAGCAGCAG
CAGCACCAGCAGCAGCAG---------------------------------------CAA
CAGCCGCCA------CCGCCGCCGCCGCCGCCGCCGCCGCCTCCTCAGCTTCCTCAGCCG
CCA---------------------------------CAGGCACAGCCGATGCTG------
---CCTCAGCCGCAGCCGCCC------------------CCGCCGCCGCCCCCGCCGCCA
CCT------------GGCCCGGCT---GTGGCTGAGGAGCCGCTGCACCGACCG
>Mandrillus_sphinx
---------------------ATGAAGGCCTTCGAGTCTCTCAAGTCCTTCCAGCAGCAG
CAGCAGCAGCAGCAGCAG---------------------------------------CAA
CAGCCGCCA---------------CCGCCGCCGCCGCCGCCTCCTCAGCTTCCTCAGCCG
CCG---------------------------------CAGGCACAGCCGATGCTG------
---CCTCAGCCGCAGCCGCCC------------------CCGCCGCCGCCCCCGCCACCA
CCC------------GGCCCGGCT---GTGGCTGAGGAGCCGCTGCACCGACCG
>Macaca_nemestrina
ATGGCGACCCTGGAAAAGCTGATGAAGGCCTTCGAGTCTCTCAAGTCCTTCCAGCAGCAG
CAGCAGCAGCAGCAGCAG---------------------------------------CAA
CAG---------CCGCCGCCGCCGCCGCCGCCGCCGCCGCCTCCTCAGCTTCCTCAGCCG
CCG---------------------------------CAGGCACAGCCGATGCTG------
---CCTCAGCCGCAGCCGCCC------------------CCGCCGCCGCCCCCGCCACCA
CCC------------GGCCCGGCT---GTGGCTGAGGAGCCGCTGCACCGACC-
>Nomascus_leucogenys
---------------AAGCTGATGAAGGCTTTCGAGTCCCTCAAGTCCTTCCAGCAGCAG
CAGCAGCAGCAGCAG------------------------------------------CAA
CAGCCGCCA---------CCGCCGCCGCCGCCGCCGCCGC----TCAGCTTC-TCAGCCG
CCGCCG------------------------------CAGGCACAGCCACTGCTG------
----CTCAGCCGCAGCCGCCC------------------CCGCCGCCGCCCCCGCCGCCA
CCC------------GGCCCGGCT---GTGGCTGAGGAGCCGCTGCACCGACCG
>Colobus_guereza
---------------------ATGAAGGCCTTCGAGTCCCTCAAGTCCTTCCAGCAGCAG
CAGCAGCAGCAGCAG------------------------------------------CAA
CAGCCGCCA------CCGCCGCCGCCGCCGCCGCCGCCGCCTCCTCAGCTTCCTCAGCCG
CCG---------------------------------CAGGCACAGCCGATGCTG------
---CCTCAGCCGCAGCCGCCC------------------CCGCCGCCGCCCCCGCCGCCA
CCC------------GGCCCGGCC---GTGGCTGAGGAGCCGCTGCACCGACCA
>Papio_hamadryas
---------------------ATGAAGGCCTTCGAGTCTCTCAAGTCCTTCCAGCAGCAG
CAGCAGCAGCAGCAGCAGCAG------------------------------------CAA
CAGCCGCCA------CCGCCGCCGCCGCCGCCGCCGCCGCCTCCTCAGCTTCCTCAGCCG
CCG---------------------------------CAGGCACAGCCGATGCTG------
---CCTCAGCCGCAGCCGCCC------------------CCGCCGCCGCCCCCGCCACCA
CCC------------GGCCCGGCT---GTGGCTGAGGAGCCGCTGCACCGACCG
>Papio_anubis
ATGGCGACCCTGGAAAAGCTGATGAAGGCCTTCGAGTCTCTCAAGTCCTTCCAGCAGCAG
CAGCAGCAGCAGCAGCAGCAGCAG---------------------------------CAA
CAGCCGCCA------CCGCCGCCGCCGCCGCCGCCGCCGCCTCCTCAGCTTCCTCAG---
CCGCCG------------------------------CAGGCACAGCCGATGCTG------
---CCTCAGCCGCAGCCGCCC------------------CCGCCGCCGCCCCCGCCACCA
CCC------------GGCCCGGCT---GTGGCTGAGGAGCCGCTGCACCGACCA
>Macaca_mulatta
ATGGCGACCCTGGAAAAGCTGATGAAGGCCTTCGAGTCTCTCAAGTCCTTCCAGCAGCAG
CAGCAGCAGCAGCAG------------------------------------------CAA
CAG------CCGCCGCCGCCGCCGCCGCCGCCTCCTCCTCCTCCTCAGCTTCCTCAG---
CCGCCG------------------------------CAGGCACAGCCGATGCTG------
---CCTCAGCCGCAGCCGCCC------------------CCGCCGCCGCCCCCGCCACCA
CCC------------GGCCCGGCT---GTGGCTGAGGAGCCGCTGCACCGACCA
>Macaca_fuscata
ATGGCGACCCTGGAAAAGCTGATGAAGGCCTTCGAGTCTCTCAAGTCCTTCCAGCAGCAG
CAGCAGCAGCAGCAGCAG---------------------------------------CAA
CAG---------------------CCGCCGCCGCCGCCGCCTCCTCAGCTTCCTCAG---
CCGCCG------------------------------CAGGCACAGCCGATGCTG------
---CCTCAGCCGCAGCCGCCC------------------CCGCCGCCGCCCCCGCCACCA
CCC------------GGCCCGGCT---GTGGCTGAGGAGCCGCTGCACCGACC-
>Macaca_fascicularis
ATGGCGACCCTGGAAAAGCTGATGAAGGCCTTCGAGTCTCTCAAGTCCTTCCAGCAGCAG
CAGCAG---------------------------------------------------CAA
------------------------------------------------------------
------------------------------------------------------------
---------------------------------------------------------CCA
CCC------------GGCCCGGCT---GTGGCTGAGGAGCCGCTGCACCGACCA
>Callithrix_jacchus
ATGGCGACCCTGGAAAAGCTGATGAAGGCCTTTGAGTCCCTCAAGTCCTTCCAGCAGCAG
CAGCAGCAGCAG---------------------------------------------CAA
CAG---CCGCCGCCGCCACCGCCGCCGCCGCCGCCGCCGCCTCCTCAGCTTCCTCAGCCG
CCGCCG------------------------------CAGGCACAGCCTCTGCTG------
---CCTCAGCCGCAGCCGCCC------------------CCGCCGCCGCCCCCACCGCCG
CCC------------GGCCCGGCT---GCGGCTGAGGAGCCGCTGCACCGACCA
>Saguinus_imperator
---------------------ATGAAGGCCTTTGAGTCCCTCAAGTCCTTCCAGCAGCAG
CAGCAGCAGCAG---------------------------------------------CAA
CAGCCGCCACCACCACCRCCGCCGCCGCCGCCGCCGCCGCCTCCTCAGCTTCCTCAGCCG
CCGCCG------------------------------CAGGCACAGCCTCTGCTG------
---CCTCAGCCGCAGCCGCCC------------------CCGCCGCCGCCCCCACCGCCG
CCC------------GGCCCGGCT---GTGGCTGAGGAGCCGCTGCACCGACCG
>Saguinus_oedipus
---------------------ATGAAGGCCTTTGAGTCCCTCAAGTCCTTCCAGCAGCAG
CAGCAGCAGCAGCAGCAGCAGCAG---------------------------------CAA
CAG---CCGCCGCCACCACCGCCGCCGCCGCCGCCGCCGCCTCCTCAGCTTCCTCAGCCG
CCGCCG------------------------------CAGGCACAGCCTCTGCTG------
---CCTCAGCCGCAGCCGCCC------------------CCGCCGCCGCCCCCACCGCCG
CCC------------GGCCCGGCT---GTGGCTGAGGAGCCGCTGCACCGACCG
>Tarsius_syrichta
ATGGCGACCCTTGAAAAGCTGATGAAGGCTTTCGAGTCCCTGAAGTCCTTCCAGCAGCAA
CAGCAACAA---------------------------------------------------
---------------------------CCGCCGCCGCCGCCGCCTCAGCTTCCTCAGACG
CCGACG------------------------------CAGGCACAGCCGCCGCCG------
---CCTCAGCCGCAGCCACCC------------------CCGCCGCCGCCCCCGCCGCCT
CCT------------GGTCCGACT---GTGGCCGAGGAGCCGCTACACCGACCA
>Microcebus_murinus
ATGGCGACCCTGGAAAAGCTGATGAAGGCCTTCGAGTCTCTCAAGTCCTTCCAGCAACAG
CAGCAGCAGCAG------------------------------------------------
------------------CCACCGCCGCCGCCGCCGCCGCCGCCTCAGCCTCCTCAGCCG
TCGCCG------------------------------CAGGCACAGCCGCCGCCG------
---CCTCAGCCGCCC------------------------CCACCGCCGCCCCCGCCGCCG
CCC------------GGCCCGGCA---GTAGCTGAGGAGCAGTTGCACCGACCG
>Tupaia_belangeri
ATGGCGACCCTGGAAAAACTGATGAAGGCCTTTGAGTCCCTCAAGTCCTTCCAGCAGCAA
CAGCAGCAG---------------------------------------------------
------------------------CCGCCGCCGCCACCAGCGCCTCAGCCTCCTCAGCCG
CCACCG------------------------------CAGGCACAGCCACCTCCG------
---TCTCAGCCACAGCCACCC---------------CCGCCGCCACCCCCGCCACCGCCG
CCC------------GGCCCGTCC---GTGGCTGAGGAG---------------
>Peromyscus_maniculatus
ATGGCAACCCTGGAAAAGCTGATGAAGGCTTTCGAGTCGCTCAAGTCGTTCCAGCAGCAA
CAGCAGCAGCAGCAGCAG------------------------------------------
---------------------CCTCCACCACCACCGCCGCCGCCTCAGCCCCCACAGCCG
CCACCT------------------------------CAGGGGCAGCCG------------
---------------------------------------CCGCCGCCGCCACCGCCGCTG
CCC------------GGCCCG---------GCCGAGGAGCCGCTGCACCGACCG
>Microtus_ochrogaster
ATGGCAACCCTTGAAAAGCTTATGAAGGCTTTCGAGTCGCTCAAGTCTTTCCAACAGCAG
CAACAGCAGCAGCAGCAG------------------------------------------
---------------------CCGCCGCCACCACCGCCGCCGCCTCAGCCCCCTCAGCCG
CCGCCT------------------------------CAGGGGCAGCCGCCACCG------
---CAT---------------------------------GCACCGCCGCCACCGCCGCTG
CCG------------GGTCCG---------GCCGAGGAGCCGCTGCACCGACCA
>Mesocricetus_auratus
ATGGCAACCCTGGAAAAGCTGATGAAGGCTTTCGAGTCGCTCAAGTCGTTCCAGCAGCAG
CAGCAACAGCAACAGCAACAG---------------------------------------
---------------------CCGCCACCACCACCGCCGCCGCCTCAGCCCCCTCAGCCG
CCGCCT------------------------------CAGGGGCAGGCGCCGCCG------
---CTT---------------------------------GCACCGCCACCACCGCCGCTG
CCG------------GGTCCT---------GCCGAGGAGCCGCTGCCCCGACCA
>Mus_musculus
ATGGCAACCCTGGAAAAGCTGATGAAGGCTTTCGAGTCGCTCAAGTCGTTTCAGCAGCAA
CAGCAGCAGCAG------------------------------------------------
CCACCGCCGCAGGCGCCGCCGCCACCGCCGCCGCCGCCTCCGCCTCAACCCCCTCAGCCG
CCGCCT------------------------------CAGGGGCAGCCG------------
---------------------------------------CCGCCGCCACCACCGCCGCTG
CCA------------GGTCCG---------GCAGAGGAACCGCTGCACCGACCA
>Nannospalax_galili
ATGGCCACGCTGGAGAAGCTCATGAAGGCCTTCGAATCGCTCAAGTCGTTCCAGCAGCAG
CAGCAGCAACAGCAA---------------------------------------------
------------------------CCGACGCCGCCACCTCCGCCTCAGCCGCTGCCT---
------------------------------------CTGGGGTTGTCG------------
---------------------------------------------------CCGCCGCCA
CCC------------GGCCCT---------GCCGAGGAGCCGCTGCCCCGACCA
>Rattus_norvegicus
ATGGCAACCCTGGAAAAACTGATGAAGGCTTTCGAGTCGCTCAAGTCGTTCCAGCAGCAA
CAGCAGCAGCAGCAG---------------------------------------------
CCGCCGCCGCAGGCG---CCGCCACCACCGCCGCCGCCGCCGCCTCAACCCCCTCAGCCG
CCGCCT------------------------------CAGGGGCAG---------------
---------------------------------------CCGCCGCCACCACCGCCGCTG
CCA------------GGTCCGGCC---------GAGGAGCCGCTGCACCGACCA
>Gerbillus_gerbillus
-----------GGAGAAGCTGATGAAGGCTTTCGAGTCGCTCAAGTCATTCCAGCAGCAG
CAGCAACAGCAGCAGCAG------------------------------------------
------CCGCAG---CCGCCGCCACCACCGCCG---GCACCGCCTCAGCCCCCTCAGCCG
CCGCCT------------------------------CAGGGGCAGCAG------------
------------------------------CCGCCGCATGCGCCGCCGCCACCGCCGCTG
CCG------------GGTCCGGCG------G---AGGAGCC-------------
>Ictidomys_tridecemlineatus
ATGGCGACCCTGGAAAAGCTGATGAAGGCCTTCGAGTCCCTCAAGTCCTTTCAGCAGCAG
CAGCAGCAGCAGCAGCAGCAGCAA------------------------------------
------------------------------------CCGCCGCCGCCACCTCCTCAGCCG
CCGCCGCTG---------------------------CAGTTGCAG---------------
---------------------------------------CCGCCCCCGCCGCCGCCGCCG
CCC------------GGCCCGGCT---GTGGCCGAGGAGCCGCTGCCCCGACCA
>Callosciurus_erythraeus
---------------------ATGAAGGCCTTCGAGTCCCTCAAGTCCTTTCAACAGCAG
CAGCAGCAGCAA------------------------------------------------
------------------------------------CCGCCGCCGCCGCCGCCTCAGCCG
CCGCCGCCG---------------------------CAGTTGCAG---------------
---------------------------------------CCGCCCCCGCCGCCGCCGCCC
---------------GGCCCAGCT---GTGGCCGAGGAGCCGCTKCACCGACCA
>Sciurus_vulgaris
---------------------ATGAAGGCCTTTGAGTCCCTCAAGTCTTTTCAGCAGCAG
CAGCAGCAGCAG------------------------------------------------
---------------------------------------CCACCGCCGCCGCCTCAGCCG
CCGCCGCCG---------------------------CAGCTGCAG---------------
---------------------------------------CCGCCCCCGCCGCCGCCG---
CCC------------GGCCCGACC---GTGGCCGAGGAGCCGCTGCACCGA---
>Sciurus_carolinensis
---------------------ATGAAGGCCTTTGAGTCCCTCAAGTCCTTTCAGCAGCAG
CAGCAGCAGCAGCAA---------------------------------------------
---------------------------------------CCACCGCCGCCGCCTCAGCCG
CCGCCGCCG---------------------------CAGCTGCAG---------------
---------------------------------------CCGCCCCCGCCGCCGCCG---
CCC------------GGCCCGACC---GTGGCCGAGGAGCCGCTGCACCGACCA
>Octodon_degus
ATGGCGACCCTGGAAAAGCTGATGAAGGCCTTCGAGTCTCTCAAGTCCTTCCAGCAGCAG
CAG---------------------------------------------------------
---------------------------------GCGCCGCCGCCTCAGCCCCCTCAGCCG
CCGCCC------------------------------CAGGCGCCGTCG------------
---CCCCAGGCACAG------------------------CCACCCCCGCCTCCGCCGCCG
CCT------------GGCCCGTCG---GGGCCCGAGGAGCCGCTGCCCCGACCA
>Chinchilla_lanigera
ATGGCGACCCTGGAAAAGCTGATGAAGGCCTTCGAGTCTCTCAAGTCCTTCCAGCAGCAG
CAG---------------------------------------------------------
---------------------------------GCACCGCCGCCTCAGCCGCCTCAGCCC
CCTCAG------CCGTCTCCT---------------CAGGCGCCGCAG------------
---CCCCAGGCGCAG------------------------CCCCCCCCGCCTCCGCCGCCC
------------------------------------------------------
>Cavia_porcellus
ATGGCGACCCTGGAAAAGCTGATGAAGGCCTTTGAGTCTCTCAAGTCCTTCCAGCAGCAG
CAG---------------------------------------------------------
---------------------------------GCGCCACCGCCTCAGCCCTCTCAGCCG
---------------TCGCCT---------------CAGGCGCCGCCG------------
---CCCCAGGCACAT------------------------CCGCCCCCGCCTCCGCCTCCT
GCT------------GGCCTGTCC---GGGCCCGAGGAGCCGCTGCCCCGACCA
>Hystrix_cristata
---------------------ATGAAGGCCTTCGAGTCCCTCAAGTCCTTCCAGCAGCAG
CAG---------------------------------------------------------
---------------------------------GCGCCGCCGCCTCAGCCCCCTCAGCCT
CCGCCT------------------------------CAGGCGCCGCCG------------
---CCCCAACCGCAG------------------------CCGCCCCCGCCTCCGCCGCCG
CCG------------GGTCCTCCG---GGGCCCGAGGAGCCGCTGCACCGACC-
>Myocastor_coypus
---------------------ATGAAGGCCTTCGAGTCTCTCAAGTCCTTCCAGCAGCAG
CAG---------------------------------------------------------
---------------------------------GCGCCGCCGCCTCAGCCCCCTCAGCCG
CCG---------------CTT---------------CAGGCGCCGCTG------------
---CCCCAGGCACAG------------------------CCACCCCCGCCTCCGCCGCCA
CCT------------GGCCCGTCG---GGGCCCGAGGAGCCGCTGCACCGACC-
>Heterocephalus_glaber
ATGGCGACCTTAGAAAAGCTGATGAAGGCCTTTGAGTCCCTCAAGTCCTTCCAGCAGCAG
CAG---------------------------------------------------------
---------------------------------GCGCCGCCGCCGCAGCCCCCTCAGCCG
CCGCCT------------------------------CAGGCGCCG---------------
---------------------------------------CCGCCCCCGCCTCCGCCGCCG
CCT------------GGCCCGTCA---GGGCCCGAGGAGCCGCTGCCCCGACCA
>Sylvilagus_floridanus
---------------------ATGAAGGCCTTCGAGTCCCTCAAGTCTTTCCAGCAGCAG
CAGCAG------------------------------------------------------
------------------------------CCGCCGCCAGCGCCGCCGGCGCCTCAGCCG
TCTCCGCCGCCC---------CAGCAGCCGCCG---CCGCCGCCCCCGCTG---------
---CCGTCC---------------------------------------CCGCCGCCGCCT
CCC------------GGCCCGGCG---ATGGCCGAGGAGCCGCT----------
>Bos_taurus
ATGGCGACCCTGGAAAAGCTGATGAAGGCCTTCGAGTCCCTCAAATCCTTCCAGCAGCAG
CAGCAGCAGCAGCAGCAGCAGCAGCAGCAGCAGCAG------------------------
------------------------------CCTCCGCCGCCGCCTCAGCCGCCTCAGCCC
------------------CCTCAGCCGCCGCCG---CAGGCGCAGCCGCCG---------
---CCTCAG------------------------------CCGCCCCCGCCGCCGCCGCCG
CTT------------GGCCCTGCC---GCGGCCGAGGAGCCGCTGCACCGACCA
>Ovis_aries
ATGGCGACCCTGGAAAAGCTGATGAAGGCCTTCGAGTCCCTCAAATCCTTCCAGCAGCAG
CAGCAGCAGCAGCAGCAGCAG---------------------------------------
---------------------------CCGCCTCCGCCGCCGCCTCAGCCTCCTCAGCCG
CCGCCGCCGCCG------------------------CAGGCGCAGCCGCCG---------
---CCTCAG------------------------CCGCCCCCGCCGCCGCCGCCGCCGCCG
GTT------------GGCCCTGCC---GCGGCCGAGGAGCCGCTGCACCGACCA
>Rupicapra_rupicapra
---------------------ATGAAGGCCTTCGAGTCCCTCAAATCCTTCCAGCAGCAG
CAGCAGCAGCAGCAGCAGCAGCAGCAG---------------------------------
---------------------------CCGCCTCCGCCGCCGCCTCAGCCTCCTCAGCCG
CCGCCG------------------------------CAGGCGCAGCCGCCG---------
---CCTCAG------------------------CCGCCCCCACCGCCGCCGCCGCCGCCG
GTT------------GGTCCTGCC---GCGGCCGAGGA----------------
>Orcinus_orca
ATGGCGACCCTGGAAAAGCTGATGAAGGCCTTCGAGTCCCTCAAGTCCTTCCAGCAGCAG
CAGCAGCAACAGCAGCAG------------------------------------------
------------------------CCGCCGCCGCCGCCGCCGCCTCAGCCTCCTCAGCCG
CCGCCG------------------------------CAGGCGCAACCGCCG---------
---CCTCAGCCGCAGTCG---------------CCGCCGCCCCCGCCCCCGCCGCCGCCG
CCC------------GGACCGGCC---GTGGCCGAGGAGCCGCTGCACCGACCA
>Stenella_coeruleoalba
---------------------ATGAAGGCCTTCGAGTCCCTCAAGTCCTTCCAGCAGCAG
CAGCAGCAGCAGCAACAGCAGCAG------------------------------------
---------------------------------CCGCCGCCGCCTCAGCCTCCTCAGCCG
CCGCCG------------------------------CAGGCGCAACCGCCG---------
---CCTCAGCCGCAGTCG---------CCGCCGCCCCCGCCCCCGCCGCCGCCGCCGCCG
CCC------------GGACCGGCC---GTGGCCGAGGAGCCGCTGCACCGACCA
>Tursiops_truncatus
---------------------ATGAAGGCCTTCGAGTCCCTCAAGTCCTTCCAGCAGCAG
CAGCAGCAGCAGCAACAGCAGCAG------------------------------------
---------------------------------CCGCCGCCGCCTCAGCCTCCTCAGCCG
CCGCCG------------------------------CAGGCGCAACCGCCGCCT------
------CAGCCGCAGTCG---------CCGCCGCCCCCGCCCCCGCCGCCGCCGCCGCCG
CCC------------GGACCGGCC---GTGGCCGAGGAGCCGCTGCACCGACCA
>Sus_scrofa
ATGGCGACCCTGGAAAAGCTGATGAAAGCTTTCGAGTCTCTCAAGTCCTTCCAGCAGCAG
CAGCAGCAACAGCAGCAGCAGCAGCAGCAGCAGCAGCAACAGCAG---------------
---------------------------CTGCCGCCACCGCCGCCTCAGCCTCCTCAGCCG
CCACCG------------------------------CAGACGCAGCCGCCG---------
---CCTCAGCCGCCG---------------CCGCCCCCGCCCCCGCCGCCGCCGCCGCCG
CCC------------GGCCCGGCA---GTGGCCGAGGAGCCGCTGCACCGACCA
>Meles_meles
---------------------ATGAAGGCCTTTGAATCCCTCAAGTCCTTCCAGCAGCAA
CAGCAGCAGCAGCAGCAGCAG---------------------------------------
---------------------------CCTCCGCCGCCGCCGCCTCAGCTTCCTCAGCCG
CTGCCG------------------------------CAGGCGCAGCCGCCGCCG------
---CCTCAGCCGCAG---------------CCGCCGCCGCCCCCGCCGCCCCCGCCGCCC
CCC------------GGCCCGGCC---GTGGCCGAGGA----------------
>Martes_foina
---------------------ATGAAGGCCTTCGAGTCCCTCAAGTCCTTTCAGCAGCAG
CAGCAGCAGCAGCAGCAA------------------------------------------
------------------------CCGCCGCCGCCGCCGCCGCCTCAGCCGCCGCCGCCG
------------------------------------CAGTTGCAG---------------
------------------------------------------CCGCCCCCGCCGCCGCCG
CCC------------GGCCCGGCT---GTGGCCGAGGA----------------
>Odobenus_rosmarus
ATGGCGACCCTAGAAAAGCTGATGAAGGCCTTCGAATCCCTCAAGTCCTTTCAGCAGCAA
CAGCAGCAGCAGCAGCAGCAGCAG------------------------------------
------------------------------CCTCCGCCGCCGCCTCAGCCTGTTCAGGCG
CTGCCG------------------------------CAGGCGCAGCCGCCGCTG------
---CCTCAGCCGCAG---------------CCGCCGCCGCCCCCGCCGCCCCCGCCGCCC
CCC------------GGCCCGGCC---GTGGCCGAGGAGCCACTGCATCGACCA
>Canis_lupus
ATGGCGACCCTGGAAAAGCTGATGAAGGCCTTCGAGTCCCTCAAGTCCTTCCAGCAGCAG
CAGCAACAGCAGCAGCAGCAG---------------------------------------
------------------------CCTCCGCCGCCGCCACCTCCTCAGCCTCCTCAGCCG
CTGCCG------------------------------CAGGCGCAGCCGCCGCTA------
---CCGCAGCCG---------------------CCCCCGCCGCCCCCGCCCCCGCCGCCC
CCG------------GGCCCGGCG---GTGGCCGAAGAGCCGCTGCACCGACCA
>Sorex_araneus
ATGGCGACCCTCGAAAAGCTGATGAAGGCCTTCGAGTCCCTCAAGTCGTTCCAGCAGCAG
CAGCAGCAG---------------------------------------------------
---------------------------CCGCCGCCGCCGCCGTCTCAGCTGCCTCAGCCG
CCGCCG------------------------------CAGGCGCAGCCGCCGCCG------
---CCTCAGCCGCAG------------------------CCGCCGCCGCCGCCGCCGCCG
CAG------------GGCCCGGCC---GGGGCCGACGAGCCGCTGCACCGACCA
>Equus_caballus
ATGGCGACCCTGGAAAAGCTGATGAAGGCCTTCGAGTCCCTCAAGTCCTTCCAGCAGCAG
CAGCAGCAG---------------------------------------------------
------------------CCGCCGCCGCCACCTC--------------------------
------------------------------------------------------------
------------------------------------------------------------
------------------------------------------------------
>Rousettus_aegyptiacus
---------------------ATGAAGGCCTTCGAGTCTCTCAAGTCCTTTCAGCAGCAG
CAGCAG------------------------------------------------------
---------------------------------CCGTCGCCGCCTCAGCCCCCTCAGCCG
CCGCCGCCGCCG------------------------CAGGCTCAGCCGCCGCCA------
---CCTCAGCCTCAG------------------------CCGCCGCCGCCCCCGCCGCCG
CCC------------GGCCCGGCC---GTGGCCGAGGAGC--------------
>Pteropus_vampyrus
ATGGCGACCCTGGAAAAGCTGATGAAGGCCTTCGAGTCTCTCAAGTCCTTCCAGCAGCAG
CAGCAG------------------------------------------------------
---------------------------------CCGTCGCCGCCTCAGCCCCCTCAGCCG
CCGCCGCCG---------------------------CAGGCTCAGCCACCGCCA------
---CCTCAGCCGCAG------------------------CCGCCGCCGCCCCCGCCGCCG
CCC------------GGCCCGGCC---GTGGCCGAGGAGCCGCTGCACCGACCA
>Rhinolophus_ferrumequinum
---------------------ATGAAGGCCTTTGAGTCCCTCAAGTCCTTCCAGCAGCAG
CAGCAGCAG---------------------------------------------------
------------------------CCCCCGCCGCCGCCGCCGCCTCAGCCTCCTCAGCCG
CCGCCG------------------------------CAGGCTCACCCGCCGCCGCCG---
---CCTCAGCCTCAG------------------------CCACCTCCTCCCACACTGCCG
CCC------------GGCCCGGCC---GTGGCCGAGGAGCCG------------
>Rhinolophus_hipposideros
---------------------ATGAAGGCCTTTGAGTCCCTCAAGTCCTTCCAGCAGCAG
CAGCAGCAG---------------------------------------------------
---------------------------------CCGCCGCCGCCCCAGCCTCCTCAGCCG
CCGCCG------------------------------CAGGCTCAGCCGCCGCCGCCG---
---CCGCAGCCTCAG------------------------CCGCCTCCCCCCACGCTGCCG
CCC------------GGCCCGGCC---GTGGCCGAGGAGCCGCTGCA-------
>Miniopterus_schreibersii
-----------------------GAAGGCCTTCGAGTCCCTCAAGTCCTTCCAGCAGCAG
CAGCAGCAGCAGCAG---------------------------------------------
------------------------------CCGCCGCCGCCTCCTCAGCCCCCTCAGCCG
CCGCCG------------------------------CAGGCCCAGCCGCCGCCG------
---CCTCAGCAGCAG---------------CCGCCGCCGCCCCCGCCGCCGCCGCCGCCG
CCC------------GGCCCGGCC---GTGGCCGAGGA----------------
>Pipistrellus_kuhlii
---------------------ATGAAGGCCTTTGAGTCCCTCAAGTCCTTCCAGCAGCAG
CAGCAGCAG---------------------------------------------------
------------------------CCCCCGCCGCCGCCGCCGCCTCAGCCTCCTCAGCCG
CCGCCG------------------------------CAGGCTCACCCGCCGCCGCCG---
---CCTCAGCCTCAG------------------------CCRCCTCCTCCCACACTGCCG
CCC------------GGCCCGGCC---GTGGCCGAGG-----------------
>Myotis_emarginatus
---------------------ATGAAGGCCTTCGAGTCCCTCAAGTCCTTCCAGCAGCAA
CAGCAACAGCAGCAGCAG------------------------------------------
---------------------------------------------CCGCCGCCTCCGCCG
CCGCCA------------------------------CAGGCTCAGCCGCCCCCGCCG---
------CAGCCGCAG---------------------------CCGCCGCCCCCGCCGCCG
CCC------------GGCCCGGCC---GTGGCCGAGGAGCCGCTGCACCG----
>Myotis_nattereri
---------------------ATGAAGGCCTTCGAGTCCCTCAAGTCCTTCCAGCAGCAG
CAGCAACAGCAGCAGCAG------------------------------------------
------------------------------------------CCGCCGCCGCCTCCGCCG
CCGCCA------------------------------CAGGCTCAGCCGCCCCCGCCG---
------CAGCCGCAG---------------------CCGCAGCCGCCGCCCCCGCCGCCG
CCC------------GGCCCGGCG---GTGGCCGAGGAGCCGCTGCACCG----
>Plecotus_macrobullaris
---------------------ATGAAGGCCTTCGAGTCCCTCAAGTCCTTCCAGCAGCAA
CAGCAACAGCAGCAG---------------------------------------------
------------------------------------------CCGCCACCGCYGCCGCCA
CAGCCA------------------------------CWGGCTCAGCCGCCCCCGCCG---
------------CAG------------------CCGCCGCCTCCGCCGCCCCCGCCGCCG
CCC------------GGCCCAGCC---GTGGCCGAGG-----------------
>Hypsugo_savii
---------------------ATGAAGGCCTTCGAGTCCCTCAAGTCCTTCCAGCAGCAG
CAGCAACAGCAGCAGCAG------------------------------------------
------------------------------------------CCGCCGCCGCCTCCGCCG
CCGCCA------------------------------CAGGCTCAGCCGCCCCCGCCG---
------CAGCCGCAG---------------------CCGCAGCCGCCGCCCCCGCCGCCG
CCC------------GGCCCGGCC---GTGGCCGAGGAGCCGCTGCACCGACC-
>Manis_javanica
---------------------ATGAAGGCCTTCGAGTCCCTCAAGTCCTTCCAGCAGCAG
CAG---------------------------------------------------------
---------------------------------CCGCTGCCGCCTCAGCCGTCT------
------------------------------------CAGCCGCAGCCGCCTCAGTCG---
---CCTCAGCCACAG------------------------CCGCCGCCGCCTCCGCCGGCG
CCC------------GGCCCCACC---GCTGCCGAGGAGCCGCTGCACCGACCA
>Loxodonta_africana
ATGGCGACCCTGGAAAAGCTGATGAAGGCTTTCGAGTCTCTCAAGTCCTTCCAGCAGCAG
CAGCAGCAGCAGCAGCAACAGCAGCAG---------------------------------
---------------------------------CCTCCGCCGCCTCAGCCTCCTCAGCTG
CCGCCG------------------------------CAGACGCAGCCGCCGCCGCCG---
---------------------------------------CCCCCGCCCCCGCCGCCGCCG
CCC------------GGCCCGGCC---GTGGCCGAGGAGCCGCTGCACCGACCA
>Procavia_capensis
---------------------ATGAAAGCTTTCGAGTCCCTCAAGTCTTTCCAGCAGCAA
CAGCAGCAGCAGCATCAGCAGCAGCAGCAGCAGCAG------------------------
------------------------GCGCCTCCGCCGCCGCCGCCTCAGCCTCCTCAGCTG
CCGCCG------------------------------CAGGCGCAGCCGCCGCTGCCGCCG
CCGCCGCC------------------------------GCCGCCGCCGCCGCCGCCCCCC
---------------GGCCCGTCC---GTGGCCGAGGAGCCGCTGCACCGA---
>Chrysochloris_asiatica
ATGGCCACTCTGGAGAAGCTGATGAAGGCTTTCGAGTCTCTCAAGTCTTTCCAGCAACAG
CAGCAGCAGCAGCAG---------------------------------------------
------------------------------TCCCCACCGCCGCCTCAGCCCCCTCAACCC
CCGCCA------------------------------CAGGCGCAGCCGCCGCCG------
---------------------------------------CCGCCGCCCCCACCACCACCT
CCC------------GTTCCGGCC---GTAGCCGAGGAGCCGCTGCACCGACCA
>Echinops_telfairi
ATGGCGACCCTGGAAAAGCTAATGAAGGCCTTCGAGTCCCTCAAATCCTTCCAACAGCAG
CAGCAGCAGCAG------------------------------------------------
---------------------------CCCCCGCCGCCGCCGCCTCAGCCCCCTCAGCCG
CCGCCG------------------------------CAGGCGCAGCCG------------
---------------------------------------CCGCCTCCCCCGCCGCCGCCT
CCC------------GGCCCGTCC---GTGGCCGAGGAGCCCCCGCACCGACCN
>Dasypus_novemcinctus
ATGGCGACCCTGGAGAAGCTGATGAAGGCTTTCGAGTCACTCAAGTCCTTCCAGCAGCAG
CAGCAGCAGCAG------------------------------------------------
---------------------------CCGCCGCCGCCGCCGCCTCAGCCTCCTCAGCCA
GCGCCG------------------------------CAGGCGCAGCCGCCGCTGCAGGCG
CCCCCTCAGACGCAGCCG---------------------CCGCCGCCCCCGCCGCCGCCG
CCC------------GGCCCGGCG---GTGGCCGAGGAACCGCTGCACCGACCA
>Monodelphis_domestica
ATGGCCACCCTGGAGAAGCTGATGAAGGCGTTCGAATCCCTCAAGTCTTTCCAGCAGCAG
CAGCAGCAG---------------------------------------------------
------------------CCTCCGGCGCCGCCGCCGCCGCCGCCGCCACCGCCGCAACCG
CCC---------------------------------CAGGCGCAGCCGCTGCCGCAA---
CCGCAGCAGTCGCCCCAGCAGCCGCCGCCT---------CCGCCGCCACCGCCGCCGCCG
CCT------------GGGCCATCC---GGGGTGGAGGAGCCGGCGCACCGACCA
>Macropus_eugenii
ATGGCCACCCTGGAGAAGCTGATGAAGGCATTCGAATCCCTCAAGTCCTTCCAGCAGCAG
CAGCAG------------------------------------------------------
------------------CCGCCGGCG------------CCGGCGCAGCCTCCGCAGCCG
TCC---------------------------------CAGGCGCAGCCGCCCCAGCAGCCG
CCGCAGCAGCCGCCCCAGCAGCCGCCGCCG------------------------CCGCAG
CCC------------GGGCCGTCC---GGGGGGGAGGAGCCGGCGCACCGACCN
>Tachyglossus_aculeatus
---------------------ATGAAGGCCTTCGAGTCCCTCAAGTCCTTCCAGCAGCAG
CAACAG------------------------------------------------------
------------------------------------------------------------
------------------------------------------------------------
---------------------CCACCACCCCCACCCCCTCCACCACCCCCTCCACCACCA
CCCCCGCCTCCCCCAGGCCCTGTC---CTGCCCGAGGAGCCGCTGCACCGACCA
>Ornithorhynchus_anatinus
ATGGCCACCCTCGACAAGCTCATGAAGGCCTTCGACTCCCTCAAGTCCTTCCAGCAGCAG
CAGCAG------------------------------------------------------
------CCGCCGCCGCCTCCTCCTGCA---------------------------------
------------------------------------------------------------
---------------------------------------------------GGACCTGCT
CCTCCT---------CCTCCGCCC---CTGCCCGAGGAGCCGCTCCAACGACCA
>Algyroides_nigropunctatus
---------------------------------------------TCCTTCCAGCAGCAG
CAG---------------------------------------------------------
------------------------------------------------------------
------------------------------------------------------------
------------------------------------------------------------
------------GTTCCGGCTGCC---ATCCCCGAGGAGCCGCTCC--------
>Hemidactylus_turcicus
------------------------------------------------TTCCAGCAGCAG
CAGCAG------------------------------------------------------
------------------------------------------------------------
---------------------------------AGCCCCGCCGCCGCAGGCGCAGCTGCC
GCCACC------------------------------------------------------
---------GCCGCTGCCGCCGCC---GCCCCTGAGGAGCCGCTCCAGAGACCA
>Lycodryas_granuliceps
ATGGCCACCATGGAGAAGCTGATGCGGGCCTTCGAGGCGCTGCGATCCTTCCAGCAGCAG
CAG---------------------------------------------------------
------------------------------------------------------------
---------TTGCCGCCGCCGCCGCCGCAGCCCAGCCCCACCGCC---------------
------------------------------------------------------------
---------------GGCCCAGCGCCCG------AGGAGCCGCTCCAG------
>Madascincus_melanopleura
ATGGCCACCATGGAGAAGCTGATGAAGGCCTTCGAGTCCCTCCGCTCCTTCCAGCAGCAG
CAG---------------------------------------------------------
------------------------------------------------------------
---------------------------------AGCCCCGCCGCCGCCGCCGCAGGCCCC
GCC---------------------------------------------------------
---------GCCCCCGCCGCCGCC---CCCCCTGAGGA----------------
>Phelsuma_serraticauda
-TGGCCACCATGGAGAAGCTGATGAAGGCCTTCGAGTCCCTCCGCTCCTTCCAGCAGCAG
CAGCAGCAG---------------------------------------------------
------------------------------------------------------------
---------------------------------AGCCCCGCCGCCCCC------GGCCCG
GCCGCC------------------------------------------------------
---------------GCCCCGCCCGCCCCCCCGGAGGAGCCGCTCCAGAGACCA
>Tarentola_mauritanica
------------GAGAAGCTGATGAAGGCCTTCGAGTCCCTCCGCTCCTTCCAGCAGCAG
CAG---------------------------------------------------------
------------------------------------------------------------
---------------------------------AGCCCCGCCGCCGCC---GCAGGCCCA
GCC---------------------------------------------------------
---------GCCCCCGCCGCTGCC---CCCCCTGAGGAGCCGCTCCAG------
>Podarcis_tiliguerta
-------------------------------------------------TCCAGCAGCAG
CAG---------------------------------------------------------
------------------------------------------------------------
------------------------------------------------------------
------------------------------------------------------------
---------------GGTCCGGCTGCCATCCCCGAGGAGCCG------------
>Podarcis_siculus
ATGGCCACCATGGAGAAGCTGACGAAGGCCTTCGAGTCGCTGCGTTCCTTCCAGCAGCAG
CAA---------------------------------------------------------
------------------------------------------------------------
------------------------------------------------------------
------------------------------------------------------------
---------------GGCCCGGCTGCCCTCCCCGAGGAGCCGCTCCAGAGA---
>Anolis_carolinensis
ATGGCTACCATGGAGAAGCTGATGAAAGCCTTCGAGTCCCTCCGCTCCTTCCAGCAGCAG
CAG---------------------------------------------------------
------------------------------------------------------------
---------------------------------AGCCCTGCCGCCATTCCAGCGGGCGCC
TCAGCCGCTTCCTCGGCCGGAGCG------------------------------------
------------GCCGCTGCCTCC---GCCGCCGAAGAGCCCCCTCAGAGACCA
>Alluaudina_bellyi
ATGGCCACCATGGAGAAGCTGATGCGGGCCTTCGAGGCGCTGCGATCCTTCCAGCAGCAG
CAG---------------------------------------------------------
------------------------------------------------------------
---------CTGCCGCCGCCGCCGCCGCAACCCAGCCCCGCCGCC---------------
------------------------------------------------------------
---------------GGCCCTGCG------CCCGAGGAGCCGCT----------
>Leioheterodon_modestus
---------ATGGAGAAGCTGATGCGGGCCTTCGAGGCGCTGCGATCCTTCCAGCAGCAG
CAG---------------------------------------------------------
------------------------------------------------------------
------CTGCCGCCGCCGCCGCCGCCGCAGCCCAGCCCCGCCGCC---------------
------------------------------------------------------------
---------------GGCCCTGCG------CCCGAGGA----------------
>Coronella_austriaca
-------------------------------------------GCTCCTTCCAGCAGCAG
CAG---------------------------------------------------------
------------------------------------------------------------
------------------------------------------------------------
------------------------------------------------------------
---------------GGTCCGGCTGCCATCCCCGAGGAGCCGCTC---------
>Hierophis_viridiflavus
--------------------------------------------CTCCTTCCAGCAGCAG
CAG---------------------------------------------------------
------------------------------------------------------------
------------------------------------------------------------
------------------------------------------------------------
---------------GGNCAGGCTGCCATCCCCGAGGAGCCGCTC---------
>Chrysemys_picta
ATGGCCACCATGGAGAAACTGATGAAGGCCTTCGAGTCCCTCCGCTCCTTTCAGCAGCAG
CAG---------------------------------------------------------
------------------------------------------------------------
------------------------------------------------------------
------------------------------------------------------------
---------------GGGCCGGCTGCCATCCTCGAGGAGCCGCTCCAGAGAGCA
>Pelodiscus_sinensis
ATGGCCACTATGGAGAAGCTGATGAAGGCCTTCGAGTCCCTCCGCTCCTTTCAGCAGCAG
CAG---------------------------------------------------------
------------------------------------------------------------
------------------------------------------------------------
------------------------------------------------------------
---------------GGTCCGGCTGCCATTCCCGAGGAGCCGCTCCAGAGAGTA
>Astrochelys_radiata
ATGGCCACCATGGAGAAGCTGATGAAGGCCTTCGAGTCGTTGCGCTCCTTCCAACAGCAG
CAG---------------------------------------------------------
------------------------------------------------------------
------------------------------------------------------------
------------------------------------------------------------
---------------GGTCCGGCCGCCATCCCCGAGGAGCCGCTCCAG------
>Alligator_mississippiensis
ATGGCCACTATGGAGAAGCTGATGAAGGCCTTCGAGTCGCTGCGCTCCTTCCAGCAGCAG
CAG---------------------------------------------------------
------------------------------------------------------------
------------------------------------------------------------
------------------------------------------------------------
---------------GGCCCGGCCACCGTCCCCGAGGAGCCGCTGCACAGGCCA
>Alligator_sinensis
ATGGCCACCATGGAGAAGCTGATGAAGGCCTTCGAGTCGCTGCGCTCCTTCCAGCAGCAG
CAG---------------------------------------------------------
------------------------------------------------------------
------------------------------------------------------------
------------------------------------------------------------
---------------GGCCCGGCTGCCGTCCCCGAGGAGCCGCTGCACAGGCCA
>Anas_platyrhynchos
----------------------------------------TGCGCTCCTTCCAGCAGCAG
CAG---------------------------------------------------------
------------------------------------------------------------
------------------------------------------------------------
------------------------------------------------------------
---------------GGGCCGGCCGCCATCCCTGAGGAGCCGCT----------
>Apus_apus
-----------------G---ACGAAGGCCTTCGAGTCGCTGCGCTCCTTCCAGCAGCAG
CAG---------------------------------------------------------
------------------------------------------------------------
------------------------------------------------------------
------------------------------------------------------------
---------------AGTCCGGCTGCCATCCCTGAGGAGCCGCTCC--------
>Aquila_chrysaetos
---------------------ATGAAGGCCTTCGAGTCGTTGCGCTCCTTCCAGCAGCAG
CAG---------------------------------------------------------
------------------------------------------------------------
------------------------------------------------------------
------------------------------------------------------------
---------------GGTCCGGCTGCCATCCCCGAGGAGCCG------------
>Asio_otus
-----------------GCTGATGAAGGCCTTCGAGTCGTTGCGCTCCTTCCAGCAGCAG
CAG---------------------------------------------------------
------------------------------------------------------------
------------------------------------------------------------
------------------------------------------------------------
---------------GGTCCGGCTGCCATCCCCGAGGAGCCGCT----------
>Athene_noctua
------------GAGAAGCTGATGAAGGCCTTCGAGTCGTTGCGCTCCTTCCAGCAGCAG
CAG---------------------------------------------------------
------------------------------------------------------------
------------------------------------------------------------
------------------------------------------------------------
---------------GGTCCGGCTGCCATCCCCGAGGAGCCGCTCC--------
>Aegithalos_caudatus
---------------------------------------------TCCTTCCAGCAGCAG
CAG---------------------------------------------------------
------------------------------------------------------------
------------------------------------------------------------
------------------------------------------------------------
---------------GGCCCGGCTGCCCTCCCCGAGGAGCCG------------
>Accipiter_nisus
--------------GAAGCTGATGAAGGCCTTCGAGTCGTTGCGCTCCTTCCAGCAGCAG
CAG---------------------------------------------------------
------------------------------------------------------------
------------------------------------------------------------
------------------------------------------------------------
---------------GGTCCGGCTGCCATCCCCGAGGAGCCGCTCCAGA-----
>Buteo_buteo
-----------------------------------------GCGCTCCTTCCAGCAGCAG
CAG---------------------------------------------------------
------------------------------------------------------------
------------------------------------------------------------
------------------------------------------------------------
---------------GGTCCGGCTGCCGTCCCCGAGGAGCCGCTC---------
>Caprimulgus_europaeus
--------------------GATGAGAGCCTTCGAGTCGCTGCGCTCCTTCCAGCAGCAG
CAG---------------------------------------------------------
------------------------------------------------------------
------------------------------------------------------------
------------------------------------------------------------
---------------GGTCCGGCCGCCATCCCCGAGGA----------------
>Certhia_brachydactyla
ATGGCCACCATGGAGAAGCTGACGAAGGCCTTCGAGTCGCTGCGTTCCTTCCAGCAGCAA
CAA---------------------------------------------------------
------------------------------------------------------------
------------------------------------------------------------
------------------------------------------------------------
---------------GGCCCGGCTGCCCTCCCCGAGGAGCCGCTCCAGAGACC-
>Certhia_familiaris
ATGGCCACCATGGAGAAGCTGACGAAGGCCTTCGAGTCGCTGCGTTCCTTCCAGCAGCAG
CAA---------------------------------------------------------
------------------------------------------------------------
------------------------------------------------------------
------------------------------------------------------------
---------------GGCCCGGCTGCCCTCCCCGAGGAGCCGCTCCAGAGA---
>Chalcopsitta_duivenbodei
------------------------------------------CGCTCCTTCCAGCAGCAG
CAG---------------------------------------------------------
------------------------------------------------------------
------------------------------------------------------------
------------------------------------------------------------
---------------GGTCCGGCTGCCATCCCTGAGGAGCCGCT----------
>Ciconia_ciconia
------------------------------TTCGAGTCGTTGCGCTCCTTCCAGCAGCAG
CAG---------------------------------------------------------
------------------------------------------------------------
------------------------------------------------------------
------------------------------------------------------------
---------------GGTCCGGTTGCCATAGCCGAGGAGCCGCT----------
>Cinclus_cinclus
--------------------------------------TCTGCGCTCCTTCCAGCAGCAG
CAG---------------------------------------------------------
------------------------------------------------------------
------------------------------------------------------------
------------------------------------------------------------
---------------GGCCCGGCTTCCCTCCCCGAGGAGCCG------------
>Clamator_glandarius
-----------------------------------------------CTTCCAGCAGCAG
CAG---------------------------------------------------------
------------------------------------------------------------
------------------------------------------------------------
------------------------------------------------------------
---------------GGCCCGGCTGCCCTCCCCGAGGAGCCGCTCC--------
>Columba_palumbus
--------------------------------------------CTCCTTCCAGCAGCAG
CAG---------------------------------------------------------
------------------------------------------------------------
------------------------------------------------------------
------------------------------------------------------------
---------------GGCCCCGCTGCCCTCCCCGAGGAGCCG------------
>Corvus_cornix
--------------------------GGCCTTCGAGTCGCTGCGCTCCTTCCAGCAGCAG
CAG---------------------------------------------------------
------------------------------------------------------------
------------------------------------------------------------
------------------------------------------------------------
---------------GGCCCGGCTACCCTCCCCGAGGAGCCGCTCC--------
>Corvus_monedula
-------------------------------------CGCTGCGCTCCTTCCAGCAGCAG
CAG---------------------------------------------------------
------------------------------------------------------------
------------------------------------------------------------
------------------------------------------------------------
---------------GGCCCGGCTGCCCTCCCCGAGGAGCCGC-----------
>Corvus_scapularis
----------------------------------------------CCTTCCAGCAGCAG
CAG---------------------------------------------------------
------------------------------------------------------------
------------------------------------------------------------
------------------------------------------------------------
---------------GGTACGGTTGCCTTCCC-GAGGA----------------
>Coturnix_coturnix
------------------------------------------CGCTCCTTCCAGCAGCAG
CAG---------------------------------------------------------
------------------------------------------------------------
------------------------------------------------------------
------------------------------------------------------------
---------------GGCCCGGCTGCCCTCCCCGAGGAGCCGC-----------
>Cuculus_canorus
----------------------------------------TGCGCTCCTTCCAGCAGCAG
CAG---------------------------------------------------------
------------------------------------------------------------
------------------------------------------------------------
------------------------------------------------------------
---------------GGTCCGGCTGCCCTCCCCGAGGAGCCGCT----------
>Dacelo_novaeguineae
---------------------------------GAGTCGTTGCGCTCCTTCCAGCAGCAG
CAG---------------------------------------------------------
------------------------------------------------------------
------------------------------------------------------------
------------------------------------------------------------
---------------GGTCCGGCTGCCATCCCCGAGGA----------------
>Dromas_ardeola
------------------------------------------CGCTCCTTCCAGCAGCAA
CAG---------------------------------------------------------
------------------------------------------------------------
------------------------------------------------------------
------------------------------------------------------------
---------------GGTCCGGCTGCCATCCCCGAGGAGCCGCTCC--------
>Emberiza_citrinella
--------------------------------------------CTCCTTCCAGCAGCAG
CAG---------------------------------------------------------
------------------------------------------------------------
------------------------------------------------------------
------------------------------------------------------------
---------------GGCCCCGCTGCCCTCCCCGAGGAGCCGCT----------
>Falco_subbuteo
-------------------------------------CGCTGCGCTCCTTCCAGCAGCAG
CAG---------------------------------------------------------
------------------------------------------------------------
------------------------------------------------------------
------------------------------------------------------------
---------------GGTCCGGCTGCCATCCCCGAGGA----------------
>Falco_tinnunculus
--------------------GATGAAGGCCTTCGAGTCGCTGCGCTCCTTCCAGCAGCAG
CAG---------------------------------------------------------
------------------------------------------------------------
------------------------------------------------------------
------------------------------------------------------------
---------------GGTCCGGCTGCCATCCCCGAGGAGCCGCTCC--------
>Gallus_gallus
----------------------------------------TGCGCTCCTTCCAGCAGCAG
CAG---------------------------------------------------------
------------------------------------------------------------
------------------------------------------------------------
------------------------------------------------------------
---------------GGCCCGGCTGCCCTCCCCGAGGAGCCGCT----------
>Garrulus_glandarius
--------------------------------------------CTCCTTCCAGCAGCAG
CAG---------------------------------------------------------
------------------------------------------------------------
------------------------------------------------------------
------------------------------------------------------------
---------------GGCCCGGCTGCCCTCCCCGAGGAGCCGCTCC--------
>Gavia_arctica
-----------------------------------------GCGCTCCTTCCAGCAGCAG
CAG---------------------------------------------------------
------------------------------------------------------------
------------------------------------------------------------
------------------------------------------------------------
---------------GGCCCGGCTGCCATCCCTGAGGAGCCGCTCC--------
>Geronticus_calvus
-----------------------------------------GCGCTCCTTCCAGCAGCAG
CAG---------------------------------------------------------
------------------------------------------------------------
------------------------------------------------------------
------------------------------------------------------------
---------------GGTCCGGCTGCCATCCCCGAGGA----------------
>Gypaetus_barbatus
-----------------------------------------GCGCTCCTTCCAGCAGCAG
CAG---------------------------------------------------------
------------------------------------------------------------
------------------------------------------------------------
------------------------------------------------------------
---------------GGTCCGGCTGCCATCCCCGAGGAGCCGCTCC--------
>Gyps_fulvus
-----------------------------------------GCGCTCCTTCCAGCAGCAG
CAG---------------------------------------------------------
------------------------------------------------------------
------------------------------------------------------------
------------------------------------------------------------
---------------GGTCCGGCTGCCATCCCCGAGGAGCCGCT----------
>Hirundo_rustica
--------------------------------------------CTCCTTCCAGCAGCAG
CAG---------------------------------------------------------
------------------------------------------------------------
------------------------------------------------------------
------------------------------------------------------------
---------------GGCCCGGCTGCCCTACCCGAGGAGCCG------------
>Lanius_collurio
-------------------------------------------GCTCCTTCCAGCAGCAG
CAG---------------------------------------------------------
------------------------------------------------------------
------------------------------------------------------------
------------------------------------------------------------
---------------GGCCCGGCTGCCCTCCCCGAGGAGCCG------------
>Otus_scops
---------------AAGCTGATGAAGGCCTTCGAGTCGTTGCGCTCCTTCCAGCAGCAG
CAG---------------------------------------------------------
------------------------------------------------------------
------------------------------------------------------------
------------------------------------------------------------
---------------GGTCCGGCTGCCATCCCCGAGGAGCCGC-----------
>Passer_domesticus
-------------------------------------------GCTCCTTCCAGCAGCAG
CAG---------------------------------------------------------
------------------------------------------------------------
------------------------------------------------------------
------------------------------------------------------------
---------------GGCCCCGCTGCCCTCCCCGAGGAGCCG------------
>Passer_montanus
----------------------------------AGTCGCTGCGCTCCTTCCAGCAGCAG
CAG---------------------------------------------------------
------------------------------------------------------------
------------------------------------------------------------
------------------------------------------------------------
---------------GGCCCCGCTGCCCTCCCCGAGGAGCCGCT----------
>Phalacrocorax_carbo
ATGGCCACCATGGAGAAGCTGATGAAGGCCTTCGAGTCGTTGCGCTCCTTCCAACAGCAG
CAG---------------------------------------------------------
------------------------------------------------------------
------------------------------------------------------------
------------------------------------------------------------
---------------GGTCCGGCCGCCATCCCCGAGGAGCCGCTCCAGAGACC-
>Calidris_pugnax
---------------------ATGAAGGCCTTCGAGTCGTTGCGCTCCTTCCAGCAGCAG
CAG---------------------------------------------------------
------------------------------------------------------------
------------------------------------------------------------
------------------------------------------------------------
---------------GGTCCGGCTGCCATCCCCGAGGAG---------------
>Phoenicopterus_chilensis
------------------CTGATGAAGGCCTTCGAGTCGTTGCGCTCCTTCCAGCAGCAG
CAG---------------------------------------------------------
------------------------------------------------------------
------------------------------------------------------------
------------------------------------------------------------
---------------GGTCCGGCTGCCATCCCCGAGGA----------------
>Phoenicopterus_ruber
------------------------AAGGCCTTCGAGTCGTTGCGCTCCTTCCAGCAGCAG
CAG---------------------------------------------------------
------------------------------------------------------------
------------------------------------------------------------
------------------------------------------------------------
---------------GGTCCGGCTGCCATCCCCGAGGAGCCGCT----------
>Pica_pica
-----------------------------------------GCGCTCTTTCCAGCAGCAG
CAG---------------------------------------------------------
------------------------------------------------------------
------------------------------------------------------------
------------------------------------------------------------
---------------GGCCCGGCTGCCCTCCCCGAGGAGCCGCT----------
>Platalea_leucorodia
-----------GGAGAAGCTGATGAAGGCCTTCGAGTCGTTGCGCTCCTTCCAGCAGCAG
CAG---------------------------------------------------------
------------------------------------------------------------
------------------------------------------------------------
------------------------------------------------------------
---------------GGTCCGGCTGCCATCCCCGAGGAGCCGCTC---------
>Pluvialis_squatarola
-----------------GCTGATGAAGGCCTTCGAGTCGTTGCGCTCCTTCCAGCAGCAG
CAG---------------------------------------------------------
------------------------------------------------------------
------------------------------------------------------------
------------------------------------------------------------
---------------GGTCCGGCTGCCATCCCCGAGGAGCCGC-----------
>Podiceps_cristatus
------------------CTGATGAAGGCCTTCGAGTCGTTGCGCTCCTTCCAGCAGCAG
CAG---------------------------------------------------------
------------------------------------------------------------
------------------------------------------------------------
------------------------------------------------------------
---------------GGTCCGGCTGCCATCCCCGAGGAG---------------
>Rallus_aquaticus
-------------------------------------CGCTGCGCTCCTTCCAGCAGCAG
CAG---------------------------------------------------------
------------------------------------------------------------
------------------------------------------------------------
------------------------------------------------------------
---------------GGTCCGGCTGCCATCCCCGAGGAGCCGCT----------
>Rhea_americana
------------------------------TTCGAGTCGCTGCGCTCCTTCCAGCAGCAG
CAG---------------------------------------------------------
------------------------------------------------------------
------------------------------------------------------------
------------------------------------------------------------
---------------GGGCCGG--------------------------------
>Saxicola_torquata
-----------------------------------------------CTTCCAGCAGCAG
CAG---------------------------------------------------------
------------------------------------------------------------
------------------------------------------------------------
------------------------------------------------------------
---------------GGCCCGGCCGCCCTCCCCGAGGAGCCG------------
>Burhinus_oedicnemus
--------------GAAGCTGATGAAGGCCTTCGAGTCGTTGCGGTCCTTCCAGCAGCAG
CAG---------------------------------------------------------
------------------------------------------------------------
------------------------------------------------------------
------------------------------------------------------------
---------------GGTCCGGCTGCCATCCCCGAGGAGCCGC-----------
>Sylvia_communis
---------------------------------------CTGCGCTCTTTCCAGCAGCAG
CAG---------------------------------------------------------
------------------------------------------------------------
------------------------------------------------------------
------------------------------------------------------------
---------------GGCCCGGCTGCCCTCCCCGAGGAGCCGCTC---------
>Strix_aluco
-------------AGAAGCTGATGAAGGCCTTCGAGTCGTTGCGCTCCTTCCAGCAGCAG
CAG---------------------------------------------------------
------------------------------------------------------------
------------------------------------------------------------
------------------------------------------------------------
---------------GGTCCGGCTGCCATCCCCGAGGAGCCG------------
>Sturnus_vulgaris
ATGGCCACCATGGAGAAGCTGACGAAGGCCTTCGAGTCGCTGCGCTCCTTCCAGCAGCAG
CAG---------------------------------------------------------
------------------------------------------------------------
------------------------------------------------------------
------------------------------------------------------------
---------------GGCCCGGCTGCCCTCCCCGAGGAGCCGCTCCAGA-----
>Sylvia_atricapilla
--------------------------------------------CTCCTTCCAGCAGCAG
CAG---------------------------------------------------------
------------------------------------------------------------
------------------------------------------------------------
------------------------------------------------------------
---------------GGCCCGGCTGCCCTCCCCGAGGAGCCGCT----------
>Tachybaptus_ruficollis
-------------------------------------CGCTGCGCTCCTTCCAGCAGCAG
CAG---------------------------------------------------------
------------------------------------------------------------
------------------------------------------------------------
------------------------------------------------------------
---------------GGTCCGGCTGCCATCCCCGAGGAGCCG------------
>Tauraco_persa
--------------GAAGCTGATGAAGGCCTTCGAGTCGTTGCGCTCCTTCCAGCAGCAG
CAG---------------------------------------------------------
------------------------------------------------------------
------------------------------------------------------------
------------------------------------------------------------
---------------GGTCCGGCCGCCATCCCCGAGG-----------------
>Threskiornis_aethiopicus
--------------GAAGCTGATGAAGGCCTTCGAGTCCTTGCGCTCCTTCCAGCAGCAG
CAG---------------------------------------------------------
------------------------------------------------------------
------------------------------------------------------------
------------------------------------------------------------
---------------GGTCCGGCTGCCATCCCCGAGGA----------------
>Tringa_erythropus
-----------------GCTGATGAAGGCCTTCGAGTCGTTGCGCTCCTTCCAGCAGCAG
CAG---------------------------------------------------------
------------------------------------------------------------
------------------------------------------------------------
------------------------------------------------------------
---------------GGTCCGGCTGCCATCCCCGAGGAGCCGCTCC--------
>Turdus_merula
-----------GGAGAAGCTGACGAAGGCCTTCGAGTCGCTGCGCTCCTTCCAGCAGCAG
CAG---------------------------------------------------------
------------------------------------------------------------
------------------------------------------------------------
------------------------------------------------------------
---------------GGCCCGGCTGCCCTCCCCGAGGAGCCGCTCCAG------
>Melopsittacus_undulatus
ATGGCCACCATGGAGAAGCTGATGAAGGCCTTCGAGTCGTTGCGCTCCTTCCAGCAGCAG
CAG---------------------------------------------------------
------------------------------------------------------------
------------------------------------------------------------
------------------------------------------------------------
---------------GGTCCGGCTGCCATCCCTGAGGAGCAGCTCCAGAGACCA
>Taeniopygia_guttata
ATGGCCACCATGGAGAAGCTGACGAAGGCCTTCGAGTCGCTGCGCTCCTTCCAGCAGCAG
CAG---------------------------------------------------------
------------------------------------------------------------
------------------------------------------------------------
------------------------------------------------------------
---------------GGCCCCGCCGCCCTCCCCGAGGAGCCGCTGCAGAGACCA
>Ficedula_albicollis
ATGGCCACCATGGAGAAGCTGACGAAGGCCTTCGAGTCGCTGCGCTCCTTCCAGCAGCAG
CAG---------------------------------------------------------
------------------------------------------------------------
------------------------------------------------------------
------------------------------------------------------------
---------------GGCCCGGCTGCCCTCCCCGAGGAGCCGCTCCAGAGACCA
>Falco_peregrinus
ATGGCCACCATGGAGAAGCTGATGAAGGCCTTCGAGTCGCTGCGCTCCTTCCAGCAGCAG
CAG---------------------------------------------------------
------------------------------------------------------------
------------------------------------------------------------
------------------------------------------------------------
---------------GGTCCGGCTGCCATCCCCGAGGAGCCTCTCCAGAGACCA
>Haliaeetus_leucocephalus
ATGGCCACCATGGAGAAGCTGATGAAGGCCTTCGAGTCGCTGCGCTCCTTCCAGCAGCAG
CAG---------------------------------------------------------
------------------------------------------------------------
------------------------------------------------------------
------------------------------------------------------------
---------------GGTCCGGCTGCCATCCCCGAGGAGCCGCTCCAGAGACCA
>Serinus_canaria
ATGGCCACCATGGAGAAGCTGACGAAGGCCTTCGAATCGCTGCGCTCCTTCCAGCAGCAG
CAG---------------------------------------------------------
------------------------------------------------------------
------------------------------------------------------------
------------------------------------------------------------
---------------GGCCCCGCTGCCCTTCCCGAGGAGTCGCTCCAGAGACCA
>Nipponia_nippon
ATGGCCACCATGGAGAAGCTGATGAAGGCCTTCGAGTCGTTACGCTCCTTCCAGCAGCAG
CAG---------------------------------------------------------
------------------------------------------------------------
------------------------------------------------------------
------------------------------------------------------------
---------------GGTCCGGCTGCCATCCCCGAGGAGCCGCTCCAGAGACCA
>Mesitornis_unicolor
ATGGCCACCATGGAGAAGCTGATGAAGGCCTTCGAGTCATTGCGCTCCTTCCAGCAGCAG
CAG---------------------------------------------------------
------------------------------------------------------------
------------------------------------------------------------
------------------------------------------------------------
---------------GGTCCGGCTGCCATCCCCGAGGAGCCGCTCCAGAGACCA
>Aptenodytes_forsteri
ATGGCCACCATGGAGAAGCTGATGAAGGCCTTCGAGTCGTTGCGCTCCTTCCAGCAGCAG
CAG---------------------------------------------------------
------------------------------------------------------------
------------------------------------------------------------
------------------------------------------------------------
---------------GGTCCGGCTGCCATCCCCGAAGAGCCGCTCCAGAGACCA
>Tauraco_erythrolophus
ATGGCCACCATGGAGAAGCTGATGAAGGCCTTCGAGTCGTTGCGCTCCTTCCAGCAGCAG
CAG---------------------------------------------------------
------------------------------------------------------------
------------------------------------------------------------
------------------------------------------------------------
---------------GGTCCGGCCGCCATCCCCGAGGAGCCGCTCCAGAGACCA
>Cariama_cristata
ATGGCCACCATGGAGAAGTTGATGAAGGCCTTCGAATCGTTGCGCTCCTTCCAGCAGCAG
CAG---------------------------------------------------------
------------------------------------------------------------
------------------------------------------------------------
------------------------------------------------------------
---------------GGTCCGGCTGCCATCCCCGAGGAGCCGCTCCAGAGACCA
>Buceros_rhinoceros
ATGGCCACTATGGAGAAGTTGATGAAGGCCTTCGAGTCGTTGCGCTCCTTCCAGCAGCAG
CAG---------------------------------------------------------
------------------------------------------------------------
------------------------------------------------------------
------------------------------------------------------------
---------------GGTCCAGCTGCCATCCCCGAGGAGCCGCTCCAGAGACCA
>Pseudopodoces_humilis
ATGGCCACCATGGAGAAGCTGACGAAAGCCTTCGAGTCGCTGCGCTCCTTCCAGCAGCAG
CAG---------------------------------------------------------
------------------------------------------------------------
------------------------------------------------------------
------------------------------------------------------------
---------------GGCCCGGCAACCCTCCCCGAGGAATCGCTCCAGAGACCA
>Phaethon_lepturus
ATGGCCACCATGGAGAAGCTGATGAGGGCTTTCGAGTCGCTGCGCTCCTTCCAGCAGCAG
CAG---------------------------------------------------------
------------------------------------------------------------
------------------------------------------------------------
------------------------------------------------------------
---------------GGTCCGGCTGCTATCCCCGAGGAGCCGCTCCAGAGACCA
>Struthio_camelus
ATGGCCACCATGGAGAAGCTGATGAAAGCCTTCGAGTCGCTGCGCTCCTTCCAGCAGCAG
CAA---------------------------------------------------------
------------------------------------------------------------
------------------------------------------------------------
------------------------------------------------------------
---------------GGGCCGGCTGCTATCCCCGAGGAGCCGCTCCAGAGACCA
>Colius_striatus
ATGGCCACCATGGAGAAGCTGACGAAGGCCTTTGAGTCTTTGCGCTCCTTCCAGCAGCAG
CAG---------------------------------------------------------
------------------------------------------------------------
------------------------------------------------------------
------------------------------------------------------------
---------------AGTCCGGCTGCCATTCCCGAGGAGCCGCTCCCGAGACCA
>Leptosomus_discolor
---------------------ATGAAGGCCTTCGAGTCGTTGCGGTCCTTCCAGCAGCAG
CAG---------------------------------------------------------
------------------------------------------------------------
------------------------------------------------------------
------------------------------------------------------------
---------------GGTCCGACTGCCATCCCCGAGGAGCCGCTCCAGAGACCA
>Phasianus_colchicus
--------------------------GGCCTTCGAGTCACTGCGCTCCTTCCAGCAGCAG
CAG---------------------------------------------------------
------------------------------------------------------------
------------------------------------------------------------
------------------------------------------------------------
---------------GTGCCGGCCGCCATCCCCGAGGAGCCGCTCC--------
>Picus_viridis
---------------------ATGAAGGCCTTCGAGTCGTTGCGCTCCTTCCAGCAGCAG
CAG---------------------------------------------------------
------------------------------------------------------------
------------------------------------------------------------
------------------------------------------------------------
---------------GTTCCGGCTGCCATCCCCGAGGAGCCGCT----------
>Tragopan_temminckii
---------------AAGCTGATGAAGGCCTTCGAGTCGCTGCGCTCCTTCCAGCAGCAG
CAG---------------------------------------------------------
------------------------------------------------------------
------------------------------------------------------------
------------------------------------------------------------
---------------GTGCCGGCCGCCATCCCCGAGGAG---------------
>Picoides_pubescens
---------ATGGAGAAGTTGATGAAGGCCTTCGAGTCGTTGCGCTCCTTCCAGCAGCAG
CAG---------------------------------------------------------
------------------------------------------------------------
------------------------------------------------------------
------------------------------------------------------------
---------------GTTCCGGCTGCCATCCCCGAGGAGCCGCTCCAGAGACCA
>Xenopus_tropicalis
ATGGCCACCATGGAGAAGCTGATGAGGGCGTTTGAGTCTCTTAAGTCCTTTCAGCAGCAG
CAA---------------------------------------------------------
------------------------------------------------------------
------------------------------------------------------------
------------------------------------------------------------
---------------GTACCGGTGGTA---CCCGAAGAGCCGGCACCCAAAGCA
>Nanorana_parkeri
ATGGCCACAATGGAGAAGCTGATGAGAGCCTTCGAGTCGCTGAAGTCCTTCCAGCAACAG
CAGCAG------------------------------------------------------
------------------------------------------------------------
------------------------------------------------------------
------------------------------------------------------------
---------------GGACCCACCGTG---CCTGAGGAGCCGCTACCC------
>Ambystoma_mexicanum
ATGGCCACCCTCGAGAAGCTGATGAAGGCCTTCGAGTCCCTAAAGTCCTTCCAGCAACAG
CAG---------------------------------------------------------
------------------------------------------------------------
------------------------------------------------------------
------------------------------------------------------GGACCT
CCCACCCCTGCAAGTGGCAGTGTCGTG---CCAGAGGAGCCCGTGCATCCTAAG
>Latimeria_chalumnae
ATGGCTACCATGGAGAAACTGATGAAGGCCTTTGAGTCCCTCAAGTCATTCCAGCAGCAG
CAG---------------------------------------------------------
------------------------------------------------------------
------------------------------------------------------------
------------------------------------------------------------
---------------GGGCCAGCTATC---GCCGAGGAGCCCGCACAGAAACAG
>Fundulus_heteroclitus
ATGGCCACCATGGAGAAGCTTATGAAGGCCTTTGAGTCTCTGAAGTCTTTTCAACAGCAG
CAG---------------------------------------------------------
------------------------------------------------------------
------------------------------------------------------------
------------------------------------------------------------
---------------GGACCGCCGACA---GCAGAGGAGCTCGTTCAGAGACAA
>Thalassoma_pavo
---------------------ATGAAGGCCTTTGAGTCTCTGAAGTCATTTCAGCAGCAG
CAG---------------------------------------------------------
------------------------------------------------------------
------------------------------------------------------------
------------------------------------------------------------
---------------GGGCCCCCGACA---GCAGAGGAGCTCGCTCAGAGGCAA
>Oryzias_latipes
ATGGCTACCATGGAGAAACTTATGAAGGCCTTTGAGAGTCTAAAGTCGTTCCAACAACAG
CAG---------------------------------------------------------
------------------------------------------------------------
------------------------------------------------------------
------------------------------------------------------------
---------------GGACCGCCGACG---GCCGAGGAACTTGTCCAGAAACAG
>Oreochromis_niloticus
ATGGCCACCATGGAGAAATTGATGAAGGCCTTTGAGTCTCTGAAGTCATTCCAGCAGCAG
CAG---------------------------------------------------------
------------------------------------------------------------
------------------------------------------------------------
------------------------------------------------------------
---------------GGACCACCGACC---GCCGAGGAGCTCGCTCAGAGGCAA
>Neolamprologus_brichardi
ATGGCCACCATGGAGAAATTGATGAAGGCCTTTGAGTCTCTGAAGTCATTCCAGCAGCAG
CAG---------------------------------------------------------
------------------------------------------------------------
------------------------------------------------------------
------------------------------------------------------------
---------------GGACCACCGACC---GCCGAGGAGCTCGCTCAGAGGCAA
>Haplochromis_burtoni
ATGGCCACCATGGAGAAATTGATGAAGGCCTTTGAGTCTCTGAAGTCATTCCAGCAGCAG
CAG---------------------------------------------------------
------------------------------------------------------------
------------------------------------------------------------
------------------------------------------------------------
---------------GGACCACCGACC---GCCGAGGAGCTCGCTCAGAGGCAA
>Xiphophorus_maculatus
ATGGCCACCATGGAGAAGCTAATGAAGGCCTTTGAGTCTCTGAAGTCATTTCAACAACAG
CAG---------------------------------------------------------
------------------------------------------------------------
------------------------------------------------------------
------------------------------------------------------------
---------------GGACCACCGACA---GCAGAGGAGCTCGTTCAGAGACAA
>Poecilia_orri
ATGGCCACCATGGAGAAGCTAATGAAGGCCTTTGAGTCTCTGAAGTCATTTCAACAACAG
CAG---------------------------------------------------------
------------------------------------------------------------
------------------------------------------------------------
------------------------------------------------------------
---------------GGACCACCGACA---GCAGAGGAGCTCGTTCAGAGACAA
>Poecilia_reticulata
ATGGCCACCATGGAGAAGCTAATGAAGGCCTTTGAGTCTCTGAAGTCATTTCAACAACAG
CAG---------------------------------------------------------
------------------------------------------------------------
------------------------------------------------------------
------------------------------------------------------------
---------------GGACCACCGACA---GCAGAGGAGCTCGTTCAGAGACAA
>Tetraodon_nigroviridis
ATGGCCACCATGGAGAAATTGATGAAGGCCTTTGAATCTCTGAAATCATTCCAGCAACAA
CAA---------------------------------------------------------
------------------------------------------------------------
------------------------------------------------------------
------------------------------------------------------------
---------------GGGCCTCCAACC---GCCGAAGAAATCGTTCAAAGACAG
>Stegastes_partitus
ATGGCCACCATGGAGAAACTGATGAAGGCCTTTGAGTCTCTGAAGTCATTCCAGCAACAG
CAG---------------------------------------------------------
------------------------------------------------------------
------------------------------------------------------------
------------------------------------------------------------
---------------GGGCCACCGACC---GCTGAGGAGCTTGTCCAGAGACAA
>Gasterosteus_aculeatus
ATGGCCACCATGGAGAAATTGATGAAGGCCTTTGAGAGTCTGAAGTCATTCCAGCAGCAG
CAG---------------------------------------------------------
------------------------------------------------------------
------------------------------------------------------------
------------------------------------------------------------
---------------GGACCACCAACC---GCCGAGGAGCTGGTTCAGAGGCAG
>Takifugu_rubripes
ATGGCCACCATGGAGAAATTGATGAAGGCCTTCGAATCTTTGAAGTCATTCCAGCAGCAA
CAA---------------------------------------------------------
------------------------------------------------------------
------------------------------------------------------------
------------------------------------------------------------
---------------GGACCACCAACC---GCCGAGGAAATCGTCCAAAGACAA
>Maylandia_zebra
ATGGCCACCATGGAGAAATTGATGAAGGCCTTTGAGTCTCTGAAGTCATTCCAGCAGCAG
CAG---------------------------------------------------------
------------------------------------------------------------
------------------------------------------------------------
------------------------------------------------------------
---------------GGACCACCGACC---GCCGAGGAGCTCGCTCAGAGGCAA
>Diplodus_sargus
ATGGCCACCATGGAGAAATTGATGAAGGCCTTTGAGTCTCTGAAGTCATTCCAGCAGCAA
CAG---------------------------------------------------------
------------------------------------------------------------
------------------------------------------------------------
------------------------------------------------------------
---------------GGACCACCAACC---GCCGAGGA----------------
>Pundamilia_nyererei
ATGGCCACCATGGAGAAATTGATGAAGGCCTTTGAGTCTCTGAAGTCATTCCAGCAGCAG
CAG---------------------------------------------------------
------------------------------------------------------------
------------------------------------------------------------
------------------------------------------------------------
---------------GGACCACCGACC---GCCGAGGAGCTCGCTCAGAGGCAA
>Esox_lucius
ATGGCTACCATGGAGAAATTAATGAAGGCCTTTGAATCTCTCAAGTCATTCCAGCAACAA
CAA---------------------------------------------------------
------------------------------------------------------------
------------------------------------------------------------
------------------------------------------------------------
---------------GGACCTCCAACG---GCAGAGGAGCTGGTTCAAAAACAG
>Gadus_morhua
ATGGCCACCATGGAGAAACTAATGAAGGCCTTCGAGTCCCTGAAGTCGTTCCAGCAGCAG
CAG---------------------------------------------------------
------------------------------------------------------------
------------------------------------------------------------
------------------------------------------------------------
---------------GGTCCCCCCACG---GTGGAGGAGCTGGTGCAGAAGCAG
>Astyanax_mexicanus
ATGGCCACCATGGAGAAGCTGATGAAGGCCTTCGAATCGCTGAAGTCGTTCCAGCAGCAG
CAG---------------------------------------------------------
------------------------------------------------------------
------------------------------------------------------------
------------------------------------------------------------
---------------GGCCCGCTGTCA---GCCGAGGAGCTCGTCCAGAAACAG
>Lepisosteus_oculatus
ATGGCCACCATGGAGAAACTGATGAAGGCCTTCGAGTCTCTCAAGTCATTCCAGCAACAA
CAG---------------------------------------------------------
------------------------------------------------------------
------------------------------------------------------------
------------------------------------------------------------
---------------GGACCACCATCG---GCCGAAGAGCTAGTTCAGAAACAG
>Clupea_harengus
ATGGCCACCATGGAGAAATTGATGAAGGCCTTTGAGTCTCTTAAGTCATTCCAGCAACAA
CAG---------------------------------------------------------
------------------------------------------------------------
------------------------------------------------------------
------------------------------------------------------------
---------------GGACCACCGTCG---GCTGAAGAGCTAGTTCAAAAACAG
>Larimichthys_crocea
ATGGCCACCATGGAGAAACTGATGAAGGCCTTTGAGTCTCTCAAGTCATTCCAGCAGCAG
CAG---------------------------------------------------------
------------------------------------------------------------
------------------------------------------------------------
------------------------------------------------------------
---------------GGACCGCCGACC---GCCGAGGAGCTGGTCCAGAGGCAG
>Capros_aper
---------ATGGAGAAATTGATGAAGGCCTTTGAGTCTCTAAAGACATTTCAGCAGCAA
CAG---------------------------------------------------------
------------------------------------------------------------
------------------------------------------------------------
------------------------------------------------------------
---------------GGACCACCAACG---GCAGAGGAGCTCG-----------
>Cynoglossus_semilaevis
ATGGCCACCATGGAGAAACTGATGAAGGCCTTCGAGTCTCTGAAGTCATTCCAGCAACAG
CAG---------------------------------------------------------
------------------------------------------------------------
------------------------------------------------------------
------------------------------------------------------------
---------------GGGCCGCCGACA---GCAGAGGAGCTCGTCCAGAGGCAG
>Trachinotus_ovatus
ATGGCCACCATGGAGAAATTGATGAAGGCCTTTGAGTCTCTGAAGTCATTCCAGCAACAA
CAG---------------------------------------------------------
------------------------------------------------------------
------------------------------------------------------------
------------------------------------------------------------
---------------GGACCACCAACC---GCAGAGGA----------------
>Danio_rerio
ATGGCCACCATGGAGAAGCTAATGAAAGCGTTTGAGTCGCTAAAATCATTCCAGCAGCAG
CAA---------------------------------------------------------
------------------------------------------------------------
------------------------------------------------------------
------------------------------------------------------------
---------------GGCCCGCTGTCG---GCCGAGGAGCTCGTCCAGAAACAG
>Callorhinchus_milii
---------------------ATGAAGGCCTTCGAGTCGCTCAAGTCGTTCCAGCAG---
------------------------------------------------------------
------------------------------------------------------------
------------------------------------------------------------
------------------------------------------------------------
---------------GGCCCGCCCAGC------GAGGAGCCCGGGCAGAMRCAG
>Branchiostoma_lanceolatum
---------------------CTGAAGGCTTTCGAGTCGCTGAAGGCCTTTCAGCAG---
------------------------------------------------------------
------------------------------------------------------------
------------------------------------------------------------
------------------------------------------------------------
---------------GGAAATGTCACG---GGGGAGGAGACGAGCACCGCAAGC
>Branchiostoma_floridae
---------------------CTGAAGGCTTTCGAGTCGCTGAAGGCCTTTCAGCAG---
------------------------------------------------------------
------------------------------------------------------------
------------------------------------------------------------
------------------------------------------------------------
---------------GGAAATGTCACG---GGGGAGGAGACGAGCACCGCAAGC
>Saccoglossus_kowalevskii
---------------------GTCAAGGCCTTCGAGGCTCTGAAGGCTTTTCAGCAA---
------------------------------------------------------------
------------------------------------------------------------
------------------------------------------------------------
------------------------------------------------------------
---------------GGCAGCGGAAGC---CCCGATGAGAGTGGGCAATCAACG
>Strongylocentrotus_purpuratus
---------------------GCTAGGTCCTTTGAGGCCTTGAAAAATCACCAGCAG---
------------------------------------------------------------
------------------------------------------------------------
------------------------------------------------------------
------------------------------------------------------------
---------------AGTTCGACATCG---GCTGATGATACGAGCACC------
