# Supplementary material for: The evolutionary history of the polyQ tract in huntingtin sheds light on its functional pro-neural activities
Source: Cell Death Differ. 2022 Jan 1;29(2):293–305. doi: 10.1038/s41418-021-00914-9 (PMC8817008; doi:10.1038/s41418-021-00914-9)
Supplement: Supplementary file 10 — Dataset 3 [file 41418_2021_914_MOESM10_ESM.txt]

#NEXUS
begin data;
	dimensions ntax=163 nchar=354;
	format datatype=dna missing=? gap=-;
matrix

Homo_sapiens                               ATGGCGACCCTGGAAAAGCTGATGAAGGCCTTCGAGTCCCTCAAGTCCTTCCAGCAGCAGCAGCAGCAGCAGCAGCAGCAGCAGCAGCAGCAGCAGCAGCAGCAGCAGCAGCAGCAACAG---CCGCCACCGCCGCCGCCGCCGCCGCCGCC---------TCCTCAGCTTCCTCAGCCGCCGCCG------------------------------CAGGCACAGCCGCTGCTG---------CCTCAGCCGCAGCCGCCC------------------CCGCCGCCGCCCCCGCCGCCACCC------------GGCCCGGCT---GTGGCTGAGGAGCCGCTGCACCGACC?                                             
Pan_troglodytes                            ?????????????????????ATGAAGGCCTTCGAGTCCCTCAAGTCCTTCCAGCAGCAGCAGCAGCAGCAGCAGCAGCAGCAG------------------------------CAACAG---CCGCCA------------CCGCCGCCGCCGCCGCTGCCTCCTCAGCTTCCTCAGCCGCCGCCG------------------------------CAGGCACAGCCGCTGCTG---------CCTCAGCCGCAGCCGCCC------------------CCGCCGCCGCCTCCGCCGCCACCC------------GGCCCGGCT---GTGGCTG????????????????????
Pan_paniscus                               ATGGCGACCCTGGAAAAGCTGATGAAGGCCTTCGAGTCCCTCAAGTCCTTCCAGCAGCAGCAGCAGCAGCAGCAG---------------------------------------CAACAG---CCGCCA------------CCGCCGCCGCCGCCGCTGCCTCCTCAGCTTCCTCAGCCGCCGCCG------------------------------CAGGCACAGCCGCTGCTG---------CCTCAGCCGCAG?CGCCC------------------CCGCCGCCGCCTCCGCCGCCACCC------------GGCCCGGCT---GTGGCTG????????????????????
Gorilla_gorilla                            ATGGCGACCCTGGAAAAGCTGATGAAGGCCTTCGAGTCCCTCAAGTCCTTCCAGCAGCAGCAGCAGCAGCAGCAGCAG------------------------------------CAACAG---CCGCCA---------CCGCCGCCGCCGCCGCCGCTGCCTCCTCAGCTTCCTCAGCCGCCGCCG------------------------------CAGGCACAGCCGCTGCTG---------CCTCAGCCGCAGCCGCCC------------------CCGCCGCCGCCTCCGCCGCCACCC------------GGCCCGGCT---GTGGCTGAG??????????????????
Pongo_pygmaeus                             ?????????????????????ATGAAGGCCTTCGAGTCCCTCAAGTCCTTCCAGCAGCAGCAGCAGCAGCAGCAG---------------------------------------CAACAG---CCGCCA------CCGCCGCCGCCGCCGCCGCCGCCGCCTCCTCAGCTTCCTCAGCCGCCGCCG------------------------------CAGGCACAGCCGCTGCTG---------CCTCAGCAGCAGCCGCCC------------------CCGCCGCCGCCCCCGCCGCCACCC------------GGCCCGGCT---GTGGCTGAGGAGCCGCTGCACCGACCA
Aotus_nancymaae                            ATGGCGACCCTGGAAAAGCTGATGAAGGCCTTTGAGTCCCTCAAGTCCTTCCAGCAGCAGCAGCAGCAGCAGCAGCAG------------------------------------CAACAG------------CCGCCGCCACCGCCGCCGCCGCCGCCGCCTCCTCAGCTTCCTCAGCCGCTGCTG------------------------------CAGGCACAGCCTCTGCTG---------CCTCAGCCGCAGCCGCCC------------------CCGCCGCCGCCCCCACCGCCGCCC------------GGCCCGGCT---GTGGCTGAGGAGCCGCTGCACCGACC-
Chlorocebus_sabaeus                        ATGGCGACCCTGGAAAAGCTGATGAAGGCCTTCGAGTCTCTCAAGTCCTTCCAGCAGCAGCAGCAGCAGCAGCAG---------------------------------------CAACAG---CCGCCGCCGCCGCCGCCGCCGCCGCCGCCGCCGCCGCCTCCTCAGCTTCCTCAGCCGCCA---------------------------------CAGGCACAGCCGATGCTG---------CCTCAGCCGCAGCCGCCC------------------CCGCCGCCGCCCCCGCCGCCACCT------------GGCCCGGCT---GTGGCTGAGGAGCCGCTGCACCGACC-
Cercocebus_atys                            ?????????????????????ATGAAGGCCTTCGAGTCTCTCAAGTCCTTCCAGCAGCAGCAGCAGCAGCAGCAGCAG------------------------------------CAA------------CCGCCGCCGCCGCCGCCGCCGCCGCCGCCTCCTCCTCAGCTTCCTCAGCCGCCG---------------------------------CAGGCACAGCCGATGCTG---------CCTCAGCCGCAGCCGCCC------------------CCGCCGCCGCCCCCGCCACCACCC------------GGCCCGGCT---GTGGCTG????????????????????
Erythrocebus_patas                         ATGGCGACCCTGGAAAAGCTGATGAAGGCCTTCGAGTCTCTCAAGTCCTTCCAGCAGCAGCAGCACCAGCAGCAGCAG------------------------------------CAACAG---CCGCCA------CCGCCGCCGCCGCCGCCGCCGCCGCCTCCTCAGCTTCCTCAGCCGCCA---------------------------------CAGGCACAGCCGATGCTG---------CCTCAGCCGCAGCCGCCC------------------CCGCCGCCGCCCCCGCCGCCACCT------------GGCCCGGCT---GTGGCTG????????????????????
Mandrillus_sphinx                          ?????????????????????ATGAAGGCCTTCGAGTCTCTCAAGTCCTTCCAGCAGCAGCAGCAGCAGCAGCAGCAG------------------------------------CAACAG---------CCGCCACCGCCGCCGCCGCCGCCGCCGCCGCCTCCTCAGCTTCCTCAGCCGCCG---------------------------------CAGGCACAGCCGATGCTG---------CCTCAGCCGCAGCCGCCC------------------CCGCCGCCGCCCCCGCCACCACCC------------GGCCCGGCT---GTGGCTG????????????????????
Macaca_nemestrina                          ATGGCGACCCTGGAAAAGCTGATGAAGGCCTTCGAGTCTCTCAAGTCCTTCCAGCAGCAGCAGCAGCAGCAGCAGCAG------------------------------------CAACAG------------CCGCCGCCGCCGCCGCCGCCGCCGCCGCCTCCTCAGCTTCCTCAGCCGCCG---------------------------------CAGGCACAGCCGATGCTG---------CCTCAGCCGCAGCCGCCC------------------CCGCCGCCGCCCCCGCCACCACCC------------GGCCCGGCT---GTGGCTG???????????????????-
Nomascus_leucogenys                        ???????????????AAGCTGATGAAGGCTTTCGAGTCCCTCAAGTCCTTCCAGCAGCAGCAGCAGCAGCAGCAG---------------------------------------CAACAG---CCGCCA---------CCGCCGCCGCCGCCGCCGCCGC----TCAGCTTC-TCAGCCGCCGCCG------------------------------CAGGCACAGCCACTGCTG----------CTCAGCCGCAGCCGCCC------------------CCGCCGCCGCCCCCGCCGCCACCC------------GGCCCGGCT---GTGGCTGAGGAGCCGCTGCACCGACCG
Colobus_guereza                            ?????????????????????ATGAAGGCCTTCGAGTCCCTCAAGTCCTTCCAGCAGCAGCAGCAGCAGCAGCAG---------------------------------------CAACAG---CCGCCA------CCGCCGCCGCCGCCGCCGCCGCCGCCTCCTCAGCTTCCTCAGCCGCCG---------------------------------CAGGCACAGCCGATGCTG---------CCTCAGCCGCAGCCGCCC------------------CCGCCGCCGCCCCCGCCGCCACCC------------GGCCCGGCC---GTGGCTG????????????????????
Papio_hamadryas                            ?????????????????????ATGAAGGCCTTCGAGTCTCTCAAGTCCTTCCAGCAGCAGCAGCAGCAGCAGCAGCAGCAG---------------------------------CAACAG---CCGCCA------CCGCCGCCGCCGCCGCCGCCGCCGCCTCCTCAGCTTCCTCAGCCGCCG---------------------------------CAGGCACAGCCGATGCTG---------CCTCAGCCGCAGCCGCCC------------------CCGCCGCCGCCCCCGCCACCACCC------------GGCCCGGCT---GTGGCTG????????????????????
Papio_anubis                               ATGGCGACCCTGGAAAAGCTGATGAAGGCCTTCGAGTCTCTCAAGTCCTTCCAGCAGCAGCAGCAGCAGCAGCAGCAGCAGCAG------------------------------CAACAG---CCGCCA------CCGCCGCCGCCGCCGCCGCCGCCGCCTCCTCAGCTTCCTCAG---CCGCCG------------------------------CAGGCACAGCCGATGCTG---------CCTCAGCCGCAGCCGCCC------------------CCGCCGCCGCCCCCGCCACCACCC------------GGCCCGGCT---GTGGCTGAGGAGCCGCTGCACCGACCA
Macaca_mulatta                             ATGGCGACCCTGGAAAAGCTGATGAAGGCCTTCGAGTCTCTCAAGTCCTTCCAGCAGCAGCAGCAGCAGCAGCAG---------------------------------------CAACAG---------CCGCCGCCGCCGCCGCCGCCGCCTCCTCCTCCTCCTCAGCTTCCTCAG---CCGCCG------------------------------CAGGCACAGCCGATGCTG---------CCTCAGCCGCAGCCGCCC------------------CCGCCGCCGCCCCCGCCACCACCC------------GGCCCGGCT---GTGGCTGAGGAGCCGCTGCACCGACCA
Macaca_fuscata                             ATGGCGACCCTGGAAAAGCTGATGAAGGCCTTCGAGTCTCTCAAGTCCTTCCAGCAGCAGCAGCAGCAGCAGCAGCAG------------------------------------CAACAG------------------------CCGCCGCCGCCGCCGCCTCCTCAGCTTCCTCAG---CCGCCG------------------------------CAGGCACAGCCGATGCTG---------CCTCAGCCGCAGCCGCCC------------------CCGCCGCCGCCCCCGCCACCACCC------------GGCCCGGCT---GTGGCTGAGGAGCCGCTGCACCGACC-
Callithrix_jacchus                         ATGGCGACCCTGGAAAAGCTGATGAAGGCCTTTGAGTCCCTCAAGTCCTTCCAGCAGCAGCAGCAGCAGCAG------------------------------------------CAACAG------CCGCCGCCGCCACCGCCGCCGCCGCCGCCGCCGCCTCCTCAGCTTCCTCAGCCGCCGCCG------------------------------CAGGCACAGCCTCTGCTG---------CCTCAGCCGCAGCCGCCC------------------CCGCCGCCGCCCCCACCGCCGCCC------------GGCCCGGCT---GCGGCTGAGGAGCCGCTGCACCGACCA
Saguinus_imperator                         ?????????????????????ATGAAGGCCTTTGAGTCCCTCAAGTCCTTCCAGCAGCAGCAGCAGCAGCAG------------------------------------------CAACAG---CCGCCACCACCACCRCCGCCGCCGCCGCCGCCGCCGCCTCCTCAGCTTCCTCAGCCGCCGCCG------------------------------CAGGCACAGCCTCTGCTG---------CCTCAGCCGCAGCCGCCC------------------CCGCCGCCGCCCCCACCGCCGCCC------------GGCCCGGCT---GTGGCTGAGGAGCCGCTGCACCGACCG
Saguinus_oedipus                           ?????????????????????ATGAAGGCCTTTGAGTCCCTCAAGTCCTTCCAGCAGCAGCAGCAGCAGCAGCAGCAGCAGCAG------------------------------CAACAG---CCGCCGCCACCACCGCCGCCGCCGCCGCCGCCGCCTCCTCAGCTTCCTCAGCCGCCGCCG---------------------------------CAGGCACAGCCTCTGCTG---------CCTCAGCCGCAGCCGCCC------------------CCGCCGCCGCCCCCACCGCCGCCC------------GGCCCGGCT---GTGGCTGAGGAGCCGCTGCACCGACCG
Mus_musculus                               ATGGCAACCCTGGAAAAGCTGATGAAGGCTTTCGAGTCGCTCAAGTCGTTTCAGCAGCAACAGCAGCAGCAG------------------------------------------------CCACCGCCGCAGGCGCCGCCGCCACCGCCGCCGCCGCCTCCGCCTCAACCCCCTCAGCCGCCGCCT------------------------------CAGGGGCAGCCG---------------------------------------------------CCGCCGCCACCACCGCCGCTGCCA------------GGTCCG---------GCAGAGGAACCGCTGCACCGACCA
Rattus_norvegicus                          ATGGCAACCCTGGAAAAACTGATGAAGGCTTTCGAGTCGCTCAAGTCGTTCCAGCAGCAACAGCAGCAGCAGCAG------------------------------------------------CCGCCGCCGCAGGCGCCGCCACCACCGCCGCCGCCGCCGCCTCAACCCCCTCAGCCGCCGCCT------------------------------CAGGGGCAG------------------------------------------------------CCGCCGCCACCACCGCCGCTGCCA------------GGTCCGGCC---------GAGGAGCCGCTGCACCGACCA
Tarsius_syrichta                           ATGGCGACCCTTGAAAAGCTGATGAAGGCTTTCGAGTCCCTGAAGTCCTTCCAGCAGCAACAGCAACAA------------------------------------------------------------------------------CCGCCGCCGCCGCCGCCTCAGCTTCCTCAGACGCCGACG------------------------------CAGGCACAGCCGCCGCCG---------CCTCAGCCGCAGCCACCC------------------CCGCCGCCGCCCCCGCCGCCTCCT------------GGTCCGACT---GTGGCCGAGGAGCCGCTACACCGACCA
Microcebus_murinus                         ATGGCGACCCTGGAAAAGCTGATGAAGGCCTTCGAGTCTCTCAAGTCCTTCCAGCAACAGCAGCAGCAGCAG------------------------------------------------------------------CCACCGCCGCCGCCGCCGCCGCCGCCTCAGCCTCCTCAGCCGTCGCCG------------------------------CAGGCACAGCCGCCGCCG---------CCTCAGCCGCCC------------------------CCACCGCCGCCCCCGCCGCCGCCC------------GGCCCGGCA---GTAGCTGAGGAGCAGTTGCACCGACCG
Tupaia_belangeri                           ATGGCGACCCTGGAAAAACTGATGAAGGCCTTTGAGTCCCTCAAGTCCTTCCAGCAGCAACAGCAGCAG---------------------------------------------------------------------------CCGCCGCCGCCACCAGCGCCTCAGCCTCCTCAGCCGCCACCG------------------------------CAGGCACAGCCACCTCCG---------TCTCAGCCACAGCCACCC---------------CCGCCGCCACCCCCGCCACCGCCGCCC------------GGCCCGTCC---GTGGCTGAGGAG???????????????
Peromyscus_maniculatus                     ATGGCAACCCTGGAAAAGCTGATGAAGGCTTTCGAGTCGCTCAAGTCGTTCCAGCAGCAACAGCAGCAGCAGCAGCAG---------------------------------------------------------------CCTCCACCACCACCGCCGCCGCCTCAGCCCCCACAGCCGCCACCT------------------------------CAGGGGCAGCCG---------------------------------------------------CCGCCGCCGCCACCGCCGCTGCCC------------GGCCCG---------GCCGAGGAGCCGCTGCACCGACCG
Microtus_ochrogaster                       ATGGCAACCCTTGAAAAGCTTATGAAGGCTTTCGAGTCGCTCAAGTCTTTCCAACAGCAGCAACAGCAGCAGCAGCAG---------------------------------------------------------------CCGCCGCCACCACCGCCGCCGCCTCAGCCCCCTCAGCCGCCGCCT------------------------------CAGGGGCAGCCGCCACCG---------CAT---------------------------------GCACCGCCGCCACCGCCGCTGCCG------------GGTCCG---------GCCGAGGAGCCGCTGCACCGACCA
Mesocricetus_auratus                       ATGGCAACCCTGGAAAAGCTGATGAAGGCTTTCGAGTCGCTCAAGTCGTTCCAGCAGCAGCAGCAACAGCAACAGCAACAG------------------------------------------------------------CCGCCACCACCACCGCCGCCGCCTCAGCCCCCTCAGCCGCCGCCT------------------------------CAGGGGCAGGCGCCGCCG---------CTT---------------------------------GCACCGCCACCACCGCCGCTGCCG------------GGTCCT---------GCCGAGGAGCCGCTGCCCCGACCA
Nannospalax_galili                         ATGGCCACGCTGGAGAAGCTCATGAAGGCCTTCGAATCGCTCAAGTCGTTCCAGCAGCAGCAGCAGCAACAGCAA---------------------------------------------------------------------CCGACGCCGCCACCTCCGCCTCAGCCGCTGCCT---------------------------------------CTGGGGTTGTCG---------------------------------------------------------------CCGCCGCCACCC------------GGCCCT---------GCCGAGGAGCCGCTGCCCCGACCA
Gerbillus_gerbillus                        ?????????????????????ATGAAGGCTTTCGAGTCGCTCAAGTCATTCCAGCAGCAGCAGCAACAGCAGCAGCAG------------------------------------------------CCGCAG---CCGCCGCCACCACCGCCG---GCACCGCCTCAGCCCCCTCAGCCGCCGCCT------------------------------CAGGGGCAGCAG------------------------------------------CCGCCGCATGCGCCGCCGCCACCGCCGCTGCCG------------GGTCCGGCG------G---????????????????????
Ictidomys_tridecemlineatus                 ATGGCGACCCTGGAAAAGCTGATGAAGGCCTTCGAGTCCCTCAAGTCCTTTCAGCAGCAGCAGCAGCAGCAGCAGCAGCAGCAA------------------------------------------------------------------------CCGCCGCCGCCACCTCCTCAGCCGCCGCCGCTG---------------------------CAGTTGCAG------------------------------------------------------CCGCCCCCGCCGCCGCCGCCGCCC------------GGCCCGGCT---GTGGCCGAGGAGCCGCTGCCCCGACCA
Callosciurus_erythraeus                    ?????????????????????ATGAAGGCCTTCGAGTCCCTCAAGTCCTTTCAACAGCAGCAGCAGCAGCAA------------------------------------------------------------------------------------CCGCCGCCGCCGCCGCCTCAGCCGCCGCCGCCG---------------------------CAGTTGCAG------------------------------------------------------CCGCCCCCGCCGCCGCCGCCC---------------GGCCCAGCT---GTGGCCG????????????????????
Sciurus_vulgaris                           ?????????????????????ATGAAGGCCTTTGAGTCCCTCAAGTCTTTTCAGCAGCAGCAGCAGCAGCAG---------------------------------------------------------------------------------------CCACCGCCGCCGCCTCAGCCGCCGCCGCCG---------------------------CAGCTGCAG------------------------------------------------------CCGCCCCCGCCGCCGCCG---CCC------------GGCCCGACC---GTGGCCG????????????????????
Sciurus_carolinensis                       ?????????????????????ATGAAGGCCTTTGAGTCCCTCAAGTCCTTTCAGCAGCAGCAGCAGCAGCAGCAA------------------------------------------------------------------------------------CCACCGCCGCCGCCTCAGCCGCCGCCGCCG---------------------------CAGCTGCAG------------------------------------------------------CCGCCCCCGCCGCCGCCG---CCC------------GGCCCGACC---GTGGCCG????????????????????
Octodon_degus                              ATGGCGACCCTGGAAAAGCTGATGAAGGCCTTCGAGTCTCTCAAGTCCTTCCAGCAGCAGCAG------------------------------------------------------------------------------------------GCGCCGCCGCCTCAGCCCCCTCAGCCGCCGCCC------------------------------CAGGCGCCGTCG---------------CCCCAGGCACAG------------------------CCACCCCCGCCTCCGCCGCCGCCT------------GGCCCGTCG---GGGCCCGAGGAGCCGCTGCCCCGACCA
Chinchilla_lanigera                        ATGGCGACCCTGGAAAAGCTGATGAAGGCCTTCGAGTCTCTCAAGTCCTTCCAGCAGCAGCAG------------------------------------------------------------------------------------------GCACCGCCGCCTCAGCCGCCTCAGCCCCCTCAG------CCGTCTCCT---------------CAGGCGCCGCAG---------------CCCCAGGCGCAG------------------------CCCCCCCCGCCTCCGCCGCCC------------------------------------------------------
Cavia_porcellus                            ATGGCGACCCTGGAAAAGCTGATGAAGGCCTTTGAGTCTCTCAAGTCCTTCCAGCAGCAGCAG------------------------------------------------------------------------------------------GCGCCACCGCCTCAGCCCTCTCAGCCG---------------TCGCCT---------------CAGGCGCCGCCG---------------CCCCAGGCACAT------------------------CCGCCCCCGCCTCCGCCTCCTGCT------------GGCCTGTCC---GGGCCCGAGGAGCCGCTGCCCCGACCA
Hystrix_cristata                           ?????????????????????ATGAAGGCCTTCGAGTCCCTCAAGTCCTTCCAGCAGCAGCAG------------------------------------------------------------------------------------------GCGCCGCCGCCTCAGCCCCCTCAGCCTCCGCCT------------------------------CAGGCGCCGCCG---------------CCCCAACCGCAG------------------------CCGCCCCCGCCTCCGCCGCCGCCG------------GGTCCTCCG---GGGCCCG???????????????????-
Myocastor_coypus                           ?????????????????????ATGAAGGCCTTCGAGTCTCTCAAGTCCTTCCAGCAGCAGCAG------------------------------------------------------------------------------------------GCGCCGCCGCCTCAGCCCCCTCAGCCGCCG---------------CTT---------------CAGGCGCCGCTG---------------CCCCAGGCACAG------------------------CCACCCCCGCCTCCGCCGCCACCT------------GGCCCGTCG---GGGCCCG???????????????????-
Heterocephalus_glaber                      ATGGCGACCTTAGAAAAGCTGATGAAGGCCTTTGAGTCCCTCAAGTCCTTCCAGCAGCAGCAG------------------------------------------------------------------------------------------GCGCCGCCGCCGCAGCCCCCTCAGCCGCCGCCT------------------------------CAGGCGCCG------------------------------------------------------CCGCCCCCGCCTCCGCCGCCGCCT------------GGCCCGTCA---GGGCCCGAGGAGCCGCTGCCCCGACCA
Sylvilagus_floridanus                      ?????????????????????ATGAAGGCCTTCGAGTCCCTCAAGTCTTTCCAGCAGCAGCAGCAG------------------------------------------------------------------------------------CCGCCGCCAGCGCCGCCGGCGCCTCAGCCGTCTCCGCCGCCC---------CAGCAGCCGCCG---CCGCCGCCCCCGCTG------------CCGTCC---------------------------------------CCGCCGCCGCCTCCC------------GGCCCGGCG---ATGGCCG????????????????????
Bos_taurus                                 ATGGCGACCCTGGAAAAGCTGATGAAGGCCTTCGAGTCCCTCAAATCCTTCCAGCAGCAGCAGCAGCAGCAGCAGCAGCAGCAGCAGCAGCAGCAG------------------------------------------------------CCTCCGCCGCCGCCTCAGCCGCCTCAGCCC------------------CCTCAGCCGCCGCCG---CAGGCGCAGCCGCCG------------CCTCAG------------------------------CCGCCCCCGCCGCCGCCGCCGCTT------------GGCCCTGCC---GCGGCCGAGGAGCCGCTGCACCGACCA
Ovis_aries                                 ATGGCGACCCTGGAAAAGCTGATGAAGGCCTTCGAGTCCCTCAAATCCTTCCAGCAGCAGCAGCAGCAGCAGCAGCAGCAG------------------------------------------------------------------CCGCCTCCGCCGCCGCCTCAGCCTCCTCAGCCGCCGCCGCCGCCG------------------------CAGGCGCAGCCGCCG------------CCTCAG------------------------CCGCCCCCGCCGCCGCCGCCGCCGCCGGTT------------GGCCCTGCC---GCGGCCGAGGAGCCGCTGCACCGACCA
Rupicapra_rupicapra                        ?????????????????????ATGAAGGCCTTCGAGTCCCTCAAATCCTTCCAGCAGCAGCAGCAGCAGCAGCAGCAGCAGCAGCAG------------------------------------------------------------CCGCCTCCGCCGCCGCCTCAGCCTCCTCAGCCGCCGCCG------------------------------CAGGCGCAGCCGCCG------------CCTCAG------------------------CCGCCCCCACCGCCGCCGCCGCCGCCGGTT------------GGTCCTGCC---GCGGCCG????????????????????
Orcinus_orca                               ATGGCGACCCTGGAAAAGCTGATGAAGGCCTTCGAGTCCCTCAAGTCCTTCCAGCAGCAGCAGCAGCAACAGCAGCAG------------------------------------------------------------------CCGCCGCCGCCGCCGCCGCCTCAGCCTCCTCAGCCGCCGCCG------------------------------CAGGCGCAACCGCCG------------CCTCAGCCGCAGTCG---------------CCGCCGCCCCCGCCCCCGCCGCCGCCGCCC------------GGACCGGCC---GTGGCCGAGGAGCCGCTGCACCGACCA
Stenella_coeruleoalba                      ?????????????????????ATGAAGGCCTTCGAGTCCCTCAAGTCCTTCCAGCAGCAGCAGCAGCAGCAGCAACAGCAGCAG---------------------------------------------------------------------CCGCCGCCGCCTCAGCCTCCTCAGCCGCCGCCG------------------------------CAGGCGCAACCGCCG------------CCTCAGCCGCAGTCG---------CCGCCGCCCCCGCCCCCGCCGCCGCCGCCGCCGCCC------------GGACCGGCC---GTGGCCG????????????????????
Tursiops_truncatus                         ?????????????????????ATGAAGGCCTTCGAGTCCCTCAAGTCCTTCCAGCAGCAGCAGCAGCAGCAGCAACAGCAGCAG---------------------------------------------------------------------CCGCCGCCGCCTCAGCCTCCTCAGCCGCCGCCG------------------------------CAGGCGCAACCGCCGCCT------------CAGCCGCAGTCG---------CCGCCGCCCCCGCCCCCGCCGCCGCCGCCGCCGCCC------------GGACCGGCC---GTGGCCG????????????????????
Sus_scrofa                                 ATGGCGACCCTGGAAAAGCTGATGAAAGCTTTCGAGTCTCTCAAGTCCTTCCAGCAGCAGCAGCAGCAACAGCAGCAGCAGCAGCAGCAGCAGCAGCAACAGCAG------------------------------------------CTGCCGCCACCGCCGCCTCAGCCTCCTCAGCCGCCACCG------------------------------CAGACGCAGCCGCCG------------CCTCAGCCGCCG---------------CCGCCCCCGCCCCCGCCGCCGCCGCCGCCGCCC------------GGCCCGGCA---GTGGCCGAGGAGCCGCTGCACCGACCA
Meles_meles                                ?????????????????????ATGAAGGCCTTTGAATCCCTCAAGTCCTTCCAGCAGCAACAGCAGCAGCAGCAGCAGCAG------------------------------------------------------------------CCTCCGCCGCCGCCGCCTCAGCTTCCTCAGCCGCTGCCG------------------------------CAGGCGCAGCCGCCGCCG---------CCTCAGCCGCAG---------------CCGCCGCCGCCCCCGCCGCCCCCGCCGCCCCCC------------GGCCCGGCC---GTGGCCG????????????????????
Martes_foina                               ?????????????????????ATGAAGGCCTTCGAGTCCCTCAAGTCCTTTCAGCAGCAGCAGCAGCAGCAGCAGCAA------------------------------------------------------------------CCGCCGCCGCCGCCGCCGCCTCAGCCGCCGCCGCCG------------------------------------CAGTTGCAG---------------------------------------------------------CCGCCCCCGCCGCCGCCGCCC------------GGCCCGGCT---GTGGCCG????????????????????
Odobenus_rosmarus                          ATGGCGACCCTAGAAAAGCTGATGAAGGCCTTCGAATCCCTCAAGTCCTTTCAGCAGCAACAGCAGCAGCAGCAGCAGCAGCAG------------------------------------------------------------------CCTCCGCCGCCGCCTCAGCCTGTTCAGGCGCTGCCG------------------------------CAGGCGCAGCCGCCGCTG---------CCTCAGCCGCAG---------------CCGCCGCCGCCCCCGCCGCCCCCGCCGCCCCCC------------GGCCCGGCC---GTGGCCGAGGAGCCACTGCATCGACCA
Canis_lupus                                ATGGCGACCCTGGAAAAGCTGATGAAGGCCTTCGAGTCCCTCAAGTCCTTCCAGCAGCAGCAGCAACAGCAGCAGCAGCAG---------------------------------------------------------------CCTCCGCCGCCGCCACCTCCTCAGCCTCCTCAGCCGCTGCCG------------------------------CAGGCGCAGCCGCCGCTA---------CCGCAGCCG---------------------CCCCCGCCGCCCCCGCCCCCGCCGCCCCCG------------GGCCCGGCG---GTGGCCGAAGAGCCGCTGCACCGACCA
Sorex_araneus                              ATGGCGACCCTCGAAAAGCTGATGAAGGCCTTCGAGTCCCTCAAGTCGTTCCAGCAGCAGCAGCAGCAG------------------------------------------------------------------------------CCGCCGCCGCCGCCGTCTCAGCTGCCTCAGCCGCCGCCG------------------------------CAGGCGCAGCCGCCGCCG---------CCTCAGCCGCAG------------------------CCGCCGCCGCCGCCGCCGCCGCAG------------GGCCCGGCC---GGGGCCGACGAGCCGCTGCACCGACCA
Equus_caballus                             ATGGCGACCCTGGAAAAGCTGATGAAGGCCTTCGAGTCCCTCAAGTCCTTCCAGCAGCAGCAGCAGCAG---------------------------------------------------------------------CCGCCGCCGCCACCTC--------------------------------------------------------------------------------------------------------------------------------------------------------------------------------------------------------
Rousettus_aegyptiacus                      ?????????????????????ATGAAGGCCTTCGAGTCTCTCAAGTCCTTTCAGCAGCAGCAGCAG---------------------------------------------------------------------------------------CCGTCGCCGCCTCAGCCCCCTCAGCCGCCGCCGCCGCCG------------------------CAGGCTCAGCCGCCGCCA---------CCTCAGCCTCAG------------------------CCGCCGCCGCCCCCGCCGCCGCCC------------GGCCCGGCC---GTGGCCG????????????????????
Pteropus_vampyrus                          ATGGCGACCCTGGAAAAGCTGATGAAGGCCTTCGAGTCTCTCAAGTCCTTCCAGCAGCAGCAGCAG---------------------------------------------------------------------------------------CCGTCGCCGCCTCAGCCCCCTCAGCCGCCGCCGCCG---------------------------CAGGCTCAGCCACCGCCA---------CCTCAGCCGCAG------------------------CCGCCGCCGCCCCCGCCGCCGCCC------------GGCCCGGCC---GTGGCCGAGGAGCCGCTGCACCGACCA
Rhinolophus_ferrumequinum                  ?????????????????????ATGAAGGCCTTTGAGTCCCTCAAGTCCTTCCAGCAGCAGCAGCAGCAG---------------------------------------------------------------------------CCCCCGCCGCCGCCGCCGCCTCAGCCTCCTCAGCCGCCGCCG------------------------------CAGGCTCACCCGCCGCCGCCG------CCTCAGCCTCAG------------------------CCACCTCCTCCCACACTGCCGCCC------------GGCCCGGCC---GTGGCCG????????????????????
Rhinolophus_hipposideros                   ?????????????????????ATGAAGGCCTTTGAGTCCCTCAAGTCCTTCCAGCAGCAGCAGCAGCAG------------------------------------------------------------------------------------CCGCCGCCGCCCCAGCCTCCTCAGCCGCCGCCG------------------------------CAGGCTCAGCCGCCGCCGCCG------CCGCAGCCTCAG------------------------CCGCCTCCCCCCACGCTGCCGCCC------------GGCCCGGCC---GTGGCCG????????????????????
Miniopterus_schreibersii                   ???????????????????????GAAGGCCTTCGAGTCCCTCAAGTCCTTCCAGCAGCAGCAGCAGCAGCAGCAG---------------------------------------------------------------------------CCGCCGCCGCCTCCTCAGCCCCCTCAGCCGCCGCCG------------------------------CAGGCCCAGCCGCCGCCG---------CCTCAGCAGCAG---------------CCGCCGCCGCCCCCGCCGCCGCCGCCGCCGCCC------------GGCCCGGCC---GTGGCCG????????????????????
Pipistrellus_kuhlii                        ?????????????????????ATGAAGGCCTTTGAGTCCCTCAAGTCCTTCCAGCAGCAGCAGCAGCAG---------------------------------------------------------------------------CCCCCGCCGCCGCCGCCGCCTCAGCCTCCTCAGCCGCCGCCG------------------------------CAGGCTCACCCGCCGCCGCCG------CCTCAGCCTCAG------------------------CCRCCTCCTCCCACACTGCCGCCC------------GGCCCGGCC---GTGGCCG????????????????????
Myotis_emarginatus                         ?????????????????????ATGAAGGCCTTCGAGTCCCTCAAGTCCTTCCAGCAGCAACAGCAACAGCAGCAGCAG---------------------------------------------------------------------------------------CCGCCGCCTCCGCCGCCGCCA------------------------------CAGGCTCAGCCGCCCCCGCCG---------CAGCCGCAG---------------------------CCGCCGCCCCCGCCGCCGCCC------------GGCCCGGCC---GTGGCCG????????????????????
Myotis_nattereri                           ?????????????????????ATGAAGGCCTTCGAGTCCCTCAAGTCCTTCCAGCAGCAGCAGCAACAGCAGCAGCAG------------------------------------------------------------------------------------CCGCCGCCGCCTCCGCCGCCGCCA------------------------------CAGGCTCAGCCGCCCCCGCCG---------CAGCCGCAG---------------------CCGCAGCCGCCGCCCCCGCCGCCGCCC------------GGCCCGGCG---GTGGCCG????????????????????
Plecotus_macrobullaris                     ?????????????????????ATGAAGGCCTTCGAGTCCCTCAAGTCCTTCCAGCAGCAACAGCAACAGCAGCAG---------------------------------------------------------------------------------------CCGCCACCGCYGCCGCCACAGCCA------------------------------CWGGCTCAGCCGCCCCCGCCG---------------CAG------------------CCGCCGCCTCCGCCGCCCCCGCCGCCGCCC------------GGCCCAGCC---GTGGCCG????????????????????
Hypsugo_savii                              ?????????????????????ATGAAGGCCTTCGAGTCCCTCAAGTCCTTCCAGCAGCAGCAGCAACAGCAGCAGCAG------------------------------------------------------------------------------------CCGCCGCCGCCTCCGCCGCCGCCA------------------------------CAGGCTCAGCCGCCCCCGCCG---------CAGCCGCAG---------------------CCGCAGCCGCCGCCCCCGCCGCCGCCC------------GGCCCGGCC---GTGGCCG????????????????????
Manis_javanica                             ?????????????????????ATGAAGGCCTTCGAGTCCCTCAAGTCCTTCCAGCAGCAGCAG------------------------------------------------------------------------------------------CCGCTGCCGCCTCAGCCGTCT------------------------------------------CAGCCGCAGCCGCCTCAGTCG------CCTCAGCCACAG------------------------CCGCCGCCGCCTCCGCCGGCGCCC------------GGCCCCACC---GCTGCCG????????????????????
Loxodonta_africana                         ATGGCGACCCTGGAAAAGCTGATGAAGGCTTTCGAGTCTCTCAAGTCCTTCCAGCAGCAGCAGCAGCAGCAGCAGCAACAGCAGCAG------------------------------------------------------------------CCTCCGCCGCCTCAGCCTCCTCAGCTGCCGCCG------------------------------CAGACGCAGCCGCCGCCGCCG------------------------------------------CCCCCGCCCCCGCCGCCGCCGCCC------------GGCCCGGCC---GTGGCCGAGGAGCCGCTGCACCGACCA
Procavia_capensis                          ?????????????????????ATGAAAGCTTTCGAGTCCCTCAAGTCTTTCCAGCAGCAACAGCAGCAGCAGCATCAGCAGCAGCAGCAGCAGCAG------------------------------------------------GCGCCTCCGCCGCCGCCGCCTCAGCCTCCTCAGCTGCCGCCG------------------------------CAGGCGCAGCCGCCGCTGCCGCCGCCGCCGCC------------------------------GCCGCCGCCGCCGCCGCCCCCC---------------GGCCCGTCC---GTGGCCG????????????????????
Chrysochloris_asiatica                     ATGGCCACTCTGGAGAAGCTGATGAAGGCTTTCGAGTCTCTCAAGTCTTTCCAGCAACAGCAGCAGCAGCAGCAG---------------------------------------------------------------------------TCCCCACCGCCGCCTCAGCCCCCTCAACCCCCGCCA------------------------------CAGGCGCAGCCGCCGCCG---------------------------------------------CCGCCGCCCCCACCACCACCTCCC------------GTTCCGGCC---GTAGCCGAGGAGCCGCTGCACCGACCA
Echinops_telfairi                          ATGGCGACCCTGGAAAAGCTAATGAAGGCCTTCGAGTCCCTCAAATCCTTCCAACAGCAGCAGCAGCAGCAG---------------------------------------------------------------------------CCCCCGCCGCCGCCGCCTCAGCCCCCTCAGCCGCCGCCG------------------------------CAGGCGCAGCCG---------------------------------------------------CCGCCTCCCCCGCCGCCGCCTCCC------------GGCCCGTCC---GTGGCCGAGGAGCCCCCGCACCGACC?
Dasypus_novemcinctus                       ATGGCGACCCTGGAGAAGCTGATGAAGGCTTTCGAGTCACTCAAGTCCTTCCAGCAGCAGCAGCAGCAGCAG---------------------------------------------------------------------------CCGCCGCCGCCGCCGCCTCAGCCTCCTCAGCCAGCGCCG------------------------------CAGGCGCAGCCGCCGCTGCAGGCGCCCCCTCAGACGCAGCCG---------------------CCGCCGCCCCCGCCGCCGCCGCCC------------GGCCCGGCG---GTGGCCGAGGAACCGCTGCACCGACCA
Monodelphis_domestica                      ATGGCCACCCTGGAGAAGCTGATGAAGGCGTTCGAATCCCTCAAGTCTTTCCAGCAGCAGCAGCAGCAG---------------------------------------------------------------------CCTCCGGCGCCGCCGCCGCCGCCGCCGCCACCGCCGCAACCGCCC---------------------------------CAGGCGCAGCCGCTGCCGCAA---CCGCAGCAGTCGCCCCAGCAGCCGCCGCCT---------CCGCCGCCACCGCCGCCGCCGCCT------------GGGCCATCC---GGGGTGGAGGAGCCGGCGCACCGACCA
Macropus_eugenii                           ATGGCCACCCTGGAGAAGCTGATGAAGGCATTCGAATCCCTCAAGTCCTTCCAGCAGCAGCAGCAG------------------------------------------------------------------------CCGCCGGCG------------CCGGCGCAGCCTCCGCAGCCGTCC---------------------------------CAGGCGCAGCCGCCCCAGCAGCCGCCGCAGCAGCCGCCCCAGCAGCCGCCGCCG------------------------CCGCAGCCC------------GGGCCGTCC---GGGGGGGAGGAGCCGGCGCACCGACC?
Tachyglossus_aculeatus                     ?????????????????????ATGAAGGCCTTCGAGTCCCTCAAGTCCTTCCAGCAGCAGCAACAG---------------------------------------------------------------------------------------------------------------------------------------------------------------------------------------------------CCACCACCCCCACCCCCTCCACCACCCCCTCCACCACCACCCCCGCCTCCCCCAGGCCCTGTC---CTGCCCG????????????????????
Ornithorhynchus_anatinus                   ATGGCCACCCTCGACAAGCTCATGAAGGCCTTCGACTCCCTCAAGTCCTTCCAGCAGCAGCAGCAG------------------------------------------------------------CCGCCGCCGCCTCCTCCTGCA------------------------------------------------------------------------------------------------------------------------------------------------GGACCTGCTCCTCCT---------CCTCCGCCC---CTGCCCGAGGAGCCGCTCCAACGACCA
Hirundo_rustica                            ????????????????????????????????????????????CTCCTTCCAGCAGCAGCAG------------------------------------------------------------------------------------------------------------------------------------------------------------------------------------------------------------------------------------------------------------GGCCCGGCTGCCCTACCCG????????????????????
Astrochelys_radiata                        ?????????????????????ATGAAGGCCTTCGAGTCGTTGCGCTCCTTCCAACAGCAGCAG------------------------------------------------------------------------------------------------------------------------------------------------------------------------------------------------------------------------------------------------------------GGTCCGGCCGCCATCCCCG????????????????????
Accipiter_nisus                            ?????????????????????ATGAAGGCCTTCGAGTCGTTGCGCTCCTTCCAGCAGCAGCAG------------------------------------------------------------------------------------------------------------------------------------------------------------------------------------------------------------------------------------------------------------GGTCCGGCTGCCATCCCCG????????????????????
Aegithalos_caudatus                        ?????????????????????????????????????????????TCCTTCCAGCAGCAGCAG------------------------------------------------------------------------------------------------------------------------------------------------------------------------------------------------------------------------------------------------------------GGCCCGGCTGCCCTCCCCG????????????????????
Alligator_mississippiensis                 ATGGCCACTATGGAGAAGCTGATGAAGGCCTTCGAGTCGCTGCGCTCCTTCCAGCAGCAGCAG------------------------------------------------------------------------------------------------------------------------------------------------------------------------------------------------------------------------------------------------------------GGCCCGGCCACCGTCCCCGAGGAGCCGCTGCACAGGCCA
Alligator_sinensis                         ATGGCCACCATGGAGAAGCTGATGAAGGCCTTCGAGTCGCTGCGCTCCTTCCAGCAGCAGCAG------------------------------------------------------------------------------------------------------------------------------------------------------------------------------------------------------------------------------------------------------------GGCCCGGCTGCCGTCCCCGAGGAGCCGCTGCACAGGCCA
Anas_platyrhynchos                         ????????????????????????????????????????TGCGCTCCTTCCAGCAGCAGCAG------------------------------------------------------------------------------------------------------------------------------------------------------------------------------------------------------------------------------------------------------------GGGCCGGCCGCCATCCCTG????????????????????
Apus_apus                                  ?????????????????????ACGAAGGCCTTCGAGTCGCTGCGCTCCTTCCAGCAGCAGCAG------------------------------------------------------------------------------------------------------------------------------------------------------------------------------------------------------------------------------------------------------------AGTCCGGCTGCCATCCCTG????????????????????
Astyanax_mexicanus                         ATGGCCACCATGGAGAAGCTGATGAAGGCCTTCGAATCGCTGAAGTCGTTCCAGCAGCAGCAG------------------------------------------------------------------------------------------------------------------------------------------------------------------------------------------------------------------------------------------------------------GGCCCGCTGTCA---GCCGAGGAGCTCGTCCAGAAACAG
Burhinus_oedicnemus                        ?????????????????????ATGAAGGCCTTCGAGTCGTTGCGGTCCTTCCAGCAGCAGCAG------------------------------------------------------------------------------------------------------------------------------------------------------------------------------------------------------------------------------------------------------------GGTCCGGCTGCCATCCCCG????????????????????
Buteo_buteo                                ?????????????????????????????????????????GCGCTCCTTCCAGCAGCAGCAG------------------------------------------------------------------------------------------------------------------------------------------------------------------------------------------------------------------------------------------------------------GGTCCGGCTGCCGTCCCCG????????????????????
Caprimulgus_europaeus                      ?????????????????????ATGAGAGCCTTCGAGTCGCTGCGCTCCTTCCAGCAGCAGCAG------------------------------------------------------------------------------------------------------------------------------------------------------------------------------------------------------------------------------------------------------------GGTCCGGCCGCCATCCCCG????????????????????
Capros_aper                                ?????????????????????ATGAAGGCCTTTGAGTCTCTAAAGACATTTCAGCAGCAACAG------------------------------------------------------------------------------------------------------------------------------------------------------------------------------------------------------------------------------------------------------------GGACCACCAACG---GCAG????????????????????
Certhia_brachydactyla                      ?????????????????????ACGAAGGCCTTCGAGTCGCTGCGTTCCTTCCAGCAGCAACAA------------------------------------------------------------------------------------------------------------------------------------------------------------------------------------------------------------------------------------------------------------GGCCCGGCTGCCCTCCCCG????????????????????
Certhia_familiaris                         ?????????????????????ACGAAGGCCTTCGAGTCGCTGCGTTCCTTCCAGCAGCAGCAA------------------------------------------------------------------------------------------------------------------------------------------------------------------------------------------------------------------------------------------------------------GGCCCGGCTGCCCTCCCCG????????????????????
Chalcopsitta_duivenbodei                   ??????????????????????????????????????????CGCTCCTTCCAGCAGCAGCAG------------------------------------------------------------------------------------------------------------------------------------------------------------------------------------------------------------------------------------------------------------GGTCCGGCTGCCATCCCTG????????????????????
Chrysemys_picta                            ATGGCCACCATGGAGAAACTGATGAAGGCCTTCGAGTCCCTCCGCTCCTTTCAGCAGCAGCAG------------------------------------------------------------------------------------------------------------------------------------------------------------------------------------------------------------------------------------------------------------GGGCCGGCTGCCATCCTCGAGGAGCCGCTCCAGAGAGCA
Ciconia_ciconia                            ??????????????????????????????TTCGAGTCGTTGCGCTCCTTCCAGCAGCAGCAG------------------------------------------------------------------------------------------------------------------------------------------------------------------------------------------------------------------------------------------------------------GGTCCGGTTGCCATAGCCG????????????????????
Cinclus_cinclus                            ??????????????????????????????????????TCTGCGCTCCTTCCAGCAGCAGCAG------------------------------------------------------------------------------------------------------------------------------------------------------------------------------------------------------------------------------------------------------------GGCCCGGCTTCCCTCCCCG????????????????????
Clamator_glandarius                        ???????????????????????????????????????????????CTTCCAGCAGCAGCAG------------------------------------------------------------------------------------------------------------------------------------------------------------------------------------------------------------------------------------------------------------GGCCCGGCTGCCCTCCCCG????????????????????
Clupea_harengus                            ATGGCCACCATGGAGAAATTGATGAAGGCCTTTGAGTCTCTTAAGTCATTCCAGCAACAACAG------------------------------------------------------------------------------------------------------------------------------------------------------------------------------------------------------------------------------------------------------------GGACCACCGTCG---GCTGAAGAGCTAGTTCAAAAACAG
Columba_palumbus                           ????????????????????????????????????????????CTCCTTCCAGCAGCAGCAG------------------------------------------------------------------------------------------------------------------------------------------------------------------------------------------------------------------------------------------------------------GGCCCCGCTGCCCTCCCCG????????????????????
Corvus_monedula                            ?????????????????????????????????????CGCTGCGCTCCTTCCAGCAGCAGCAG------------------------------------------------------------------------------------------------------------------------------------------------------------------------------------------------------------------------------------------------------------GGCCCGGCTGCCCTCCCCG????????????????????
Coturnix_coturnix                          ??????????????????????????????????????????CGCTCCTTCCAGCAGCAGCAG------------------------------------------------------------------------------------------------------------------------------------------------------------------------------------------------------------------------------------------------------------GGCCCGGCTGCCCTCCCCG????????????????????
Cuculus_canorus                            ????????????????????????????????????????TGCGCTCCTTCCAGCAGCAGCAG------------------------------------------------------------------------------------------------------------------------------------------------------------------------------------------------------------------------------------------------------------GGTCCGGCTGCCCTCCCCG????????????????????
Cynoglossus_semilaevis                     ATGGCCACCATGGAGAAACTGATGAAGGCCTTCGAGTCTCTGAAGTCATTCCAGCAACAGCAG------------------------------------------------------------------------------------------------------------------------------------------------------------------------------------------------------------------------------------------------------------GGGCCGCCGACA---GCAGAGGAGCTCGTCCAGAGGCAG
Dacelo_novaeguineae                        ?????????????????????????????????GAGTCGTTGCGCTCCTTCCAGCAGCAGCAG------------------------------------------------------------------------------------------------------------------------------------------------------------------------------------------------------------------------------------------------------------GGTCCGGCTGCCATCCCCG????????????????????
Danio_rerio                                ATGGCCACCATGGAGAAGCTAATGAAAGCGTTTGAGTCGCTAAAATCATTCCAGCAGCAGCAA------------------------------------------------------------------------------------------------------------------------------------------------------------------------------------------------------------------------------------------------------------GGCCCGCTGTCG---GCCGAGGAGCTCGTCCAGAAACAG
Diplodus_sargus                            ?????????????????????ATGAAGGCCTTTGAGTCTCTGAAGTCATTCCAGCAGCAACAG------------------------------------------------------------------------------------------------------------------------------------------------------------------------------------------------------------------------------------------------------------GGACCACCAACC---GCCG????????????????????
Dromas_ardeola                             ??????????????????????????????????????????CGCTCCTTCCAGCAGCAACAG------------------------------------------------------------------------------------------------------------------------------------------------------------------------------------------------------------------------------------------------------------GGTCCGGCTGCCATCCCCG????????????????????
Esox_lucius                                ATGGCTACCATGGAGAAATTAATGAAGGCCTTTGAATCTCTCAAGTCATTCCAGCAACAACAA------------------------------------------------------------------------------------------------------------------------------------------------------------------------------------------------------------------------------------------------------------GGACCTCCAACG---GCAGAGGAGCTGGTTCAAAAACAG
Falco_subbuteo                             ?????????????????????????????????????CGCTGCGCTCCTTCCAGCAGCAGCAG------------------------------------------------------------------------------------------------------------------------------------------------------------------------------------------------------------------------------------------------------------GGTCCGGCTGCCATCCCCG????????????????????
Falco_tinnunculus                          ?????????????????????ATGAAGGCCTTCGAGTCGCTGCGCTCCTTCCAGCAGCAGCAG------------------------------------------------------------------------------------------------------------------------------------------------------------------------------------------------------------------------------------------------------------GGTCCGGCTGCCATCCCCG????????????????????
Fundulus_heteroclitus                      ATGGCCACCATGGAGAAGCTTATGAAGGCCTTTGAGTCTCTGAAGTCTTTTCAACAGCAGCAG------------------------------------------------------------------------------------------------------------------------------------------------------------------------------------------------------------------------------------------------------------GGACCGCCGACA---GCAGAGGAGCTCGTTCAGAGACAA
Gadus_morhua                               ATGGCCACCATGGAGAAACTAATGAAGGCCTTCGAGTCCCTGAAGTCGTTCCAGCAGCAGCAG------------------------------------------------------------------------------------------------------------------------------------------------------------------------------------------------------------------------------------------------------------GGTCCCCCCACG---GTGGAGGAGCTGGTGCAGAAGCAG
Gallus_gallus                              ????????????????????????????????????????TGCGCTCCTTCCAGCAGCAGCAG------------------------------------------------------------------------------------------------------------------------------------------------------------------------------------------------------------------------------------------------------------GGCCCGGCTGCCCTCCCCG????????????????????
Garrulus_glandarius                        ????????????????????????????????????????????CTCCTTCCAGCAGCAGCAG------------------------------------------------------------------------------------------------------------------------------------------------------------------------------------------------------------------------------------------------------------GGCCCGGCTGCCCTCCCCG????????????????????
Gasterosteus_aculeatus                     ATGGCCACCATGGAGAAATTGATGAAGGCCTTTGAGAGTCTGAAGTCATTCCAGCAGCAGCAG------------------------------------------------------------------------------------------------------------------------------------------------------------------------------------------------------------------------------------------------------------GGACCACCAACC---GCCGAGGAGCTGGTTCAGAGGCAG
Gavia_arctica                              ?????????????????????????????????????????GCGCTCCTTCCAGCAGCAGCAG------------------------------------------------------------------------------------------------------------------------------------------------------------------------------------------------------------------------------------------------------------GGCCCGGCTGCCATCCCTG????????????????????
Geronticus_calvus                          ?????????????????????????????????????????GCGCTCCTTCCAGCAGCAGCAG------------------------------------------------------------------------------------------------------------------------------------------------------------------------------------------------------------------------------------------------------------GGTCCGGCTGCCATCCCCG????????????????????
Cariama_cristata                           ATGGCCACCATGGAGAAGTTGATGAAGGCCTTCGAATCGTTGCGCTCCTTCCAGCAGCAGCAG------------------------------------------------------------------------------------------------------------------------------------------------------------------------------------------------------------------------------------------------------------GGTCCGGCTGCCATCCCCGAGGAGCCGCTCCAGAGACCA
Haplochromis_burtoni                       ATGGCCACCATGGAGAAATTGATGAAGGCCTTTGAGTCTCTGAAGTCATTCCAGCAGCAGCAG------------------------------------------------------------------------------------------------------------------------------------------------------------------------------------------------------------------------------------------------------------GGACCACCGACC---GCCGAGGAGCTCGCTCAGAGGCAA
Lanius_collurio                            ???????????????????????????????????????????GCTCCTTCCAGCAGCAGCAG------------------------------------------------------------------------------------------------------------------------------------------------------------------------------------------------------------------------------------------------------------GGCCCGGCTGCCCTCCCCG????????????????????
Larimichthys_crocea                        ATGGCCACCATGGAGAAACTGATGAAGGCCTTTGAGTCTCTCAAGTCATTCCAGCAGCAGCAG------------------------------------------------------------------------------------------------------------------------------------------------------------------------------------------------------------------------------------------------------------GGACCGCCGACC---GCCGAGGAGCTGGTCCAGAGGCAG
Latimeria_chalumnae                        ATGGCTACCATGGAGAAACTGATGAAGGCCTTTGAGTCCCTCAAGTCATTCCAGCAGCAGCAG------------------------------------------------------------------------------------------------------------------------------------------------------------------------------------------------------------------------------------------------------------GGGCCAGCTATC---GCCGAGGAGCCCGCACAGAAACAG
Lepisosteus_oculatus                       ATGGCCACCATGGAGAAACTGATGAAGGCCTTCGAGTCTCTCAAGTCATTCCAGCAACAACAG------------------------------------------------------------------------------------------------------------------------------------------------------------------------------------------------------------------------------------------------------------GGACCACCATCG---GCCGAAGAGCTAGTTCAGAAACAG
Oryzias_latipes                            ATGGCTACCATGGAGAAACTTATGAAGGCCTTTGAGAGTCTAAAGTCGTTCCAACAACAGCAG------------------------------------------------------------------------------------------------------------------------------------------------------------------------------------------------------------------------------------------------------------GGACCGCCGACG---GCCGAGGAACTTGTCCAGAAACAG
Passer_domesticus                          ???????????????????????????????????????????GCTCCTTCCAGCAGCAGCAG------------------------------------------------------------------------------------------------------------------------------------------------------------------------------------------------------------------------------------------------------------GGCCCCGCTGCCCTCCCCG????????????????????
Passer_montanus                            ??????????????????????????????????AGTCGCTGCGCTCCTTCCAGCAGCAGCAG------------------------------------------------------------------------------------------------------------------------------------------------------------------------------------------------------------------------------------------------------------GGCCCCGCTGCCCTCCCCG????????????????????
Pelodiscus_sinensis                        ATGGCCACTATGGAGAAGCTGATGAAGGCCTTCGAGTCCCTCCGCTCCTTTCAGCAGCAGCAG------------------------------------------------------------------------------------------------------------------------------------------------------------------------------------------------------------------------------------------------------------GGTCCGGCTGCCATTCCCGAGGAGCCGCTCCAGAGAGTA
Phasianus_colchicus                        ??????????????????????????GGCCTTCGAGTCACTGCGCTCCTTCCAGCAGCAGCAG------------------------------------------------------------------------------------------------------------------------------------------------------------------------------------------------------------------------------------------------------------GTGCCGGCCGCCATCCCCG????????????????????
Phoenicopterus_ruber                       ????????????????????????AAGGCCTTCGAGTCGTTGCGCTCCTTCCAGCAGCAGCAG------------------------------------------------------------------------------------------------------------------------------------------------------------------------------------------------------------------------------------------------------------GGTCCGGCTGCCATCCCCG????????????????????
Pica_pica                                  ?????????????????????????????????????????GCGCTCTTTCCAGCAGCAGCAG------------------------------------------------------------------------------------------------------------------------------------------------------------------------------------------------------------------------------------------------------------GGCCCGGCTGCCCTCCCCG????????????????????
Picus_viridis                              ?????????????????????ATGAAGGCCTTCGAGTCGTTGCGCTCCTTCCAGCAGCAGCAG------------------------------------------------------------------------------------------------------------------------------------------------------------------------------------------------------------------------------------------------------------GTTCCGGCTGCCATCCCCG????????????????????
Poecilia_orri                              ATGGCCACCATGGAGAAGCTAATGAAGGCCTTTGAGTCTCTGAAGTCATTTCAACAACAGCAG------------------------------------------------------------------------------------------------------------------------------------------------------------------------------------------------------------------------------------------------------------GGACCACCGACA---GCAGAGGAGCTCGTTCAGAGACAA
Rhea_americana                             ??????????????????????????????TTCGAGTCGCTGCGCTCCTTCCAGCAGCAGCAG------------------------------------------------------------------------------------------------------------------------------------------------------------------------------------------------------------------------------------------------------------GGGCCGG--------------------------------
Saxicola_torquata                          ???????????????????????????????????????????????CTTCCAGCAGCAGCAG------------------------------------------------------------------------------------------------------------------------------------------------------------------------------------------------------------------------------------------------------------GGCCCGGCCGCCCTCCCCG????????????????????
Stegastes_partitus                         ATGGCCACCATGGAGAAACTGATGAAGGCCTTTGAGTCTCTGAAGTCATTCCAGCAACAGCAG------------------------------------------------------------------------------------------------------------------------------------------------------------------------------------------------------------------------------------------------------------GGGCCACCGACC---GCTGAGGAGCTTGTCCAGAGACAA
Sturnus_vulgaris                           ?????????????????????ACGAAGGCCTTCGAGTCGCTGCGCTCCTTCCAGCAGCAGCAG------------------------------------------------------------------------------------------------------------------------------------------------------------------------------------------------------------------------------------------------------------GGCCCGGCTGCCCTCCCCG????????????????????
Sylvia_communis                            ???????????????????????????????????????CTGCGCTCTTTCCAGCAGCAGCAG------------------------------------------------------------------------------------------------------------------------------------------------------------------------------------------------------------------------------------------------------------GGCCCGGCTGCCCTCCCCG????????????????????
Takifugu_rubripes                          ATGGCCACCATGGAGAAATTGATGAAGGCCTTCGAATCTTTGAAGTCATTCCAGCAGCAACAA------------------------------------------------------------------------------------------------------------------------------------------------------------------------------------------------------------------------------------------------------------GGACCACCAACC---GCCGAGGAAATCGTCCAAAGACAA
Tauraco_persa                              ?????????????????????ATGAAGGCCTTCGAGTCGTTGCGCTCCTTCCAGCAGCAGCAG------------------------------------------------------------------------------------------------------------------------------------------------------------------------------------------------------------------------------------------------------------GGTCCGGCCGCCATCCCCG????????????????????
Tetraodon_nigroviridis                     ATGGCCACCATGGAGAAATTGATGAAGGCCTTTGAATCTCTGAAATCATTCCAGCAACAACAA------------------------------------------------------------------------------------------------------------------------------------------------------------------------------------------------------------------------------------------------------------GGGCCTCCAACC---GCCGAAGAAATCGTTCAAAGACAG
Thalassoma_pavo                            ?????????????????????ATGAAGGCCTTTGAGTCTCTGAAGTCATTTCAGCAGCAGCAG------------------------------------------------------------------------------------------------------------------------------------------------------------------------------------------------------------------------------------------------------------GGGCCCCCGACA---GCAG????????????????????
Threskiornis_aethiopicus                   ?????????????????????ATGAAGGCCTTCGAGTCCTTGCGCTCCTTCCAGCAGCAGCAG------------------------------------------------------------------------------------------------------------------------------------------------------------------------------------------------------------------------------------------------------------GGTCCGGCTGCCATCCCCG????????????????????
Trachinotus_ovatus                         ?????????????????????ATGAAGGCCTTTGAGTCTCTGAAGTCATTCCAGCAACAACAG------------------------------------------------------------------------------------------------------------------------------------------------------------------------------------------------------------------------------------------------------------GGACCACCAACC---GCAG????????????????????
Tragopan_temminckii                        ?????????????????????ATGAAGGCCTTCGAGTCGCTGCGCTCCTTCCAGCAGCAGCAG------------------------------------------------------------------------------------------------------------------------------------------------------------------------------------------------------------------------------------------------------------GTGCCGGCCGCCATCCCCG????????????????????
Taeniopygia_guttata                        ATGGCCACCATGGAGAAGCTGACGAAGGCCTTCGAGTCGCTGCGCTCCTTCCAGCAGCAGCAG------------------------------------------------------------------------------------------------------------------------------------------------------------------------------------------------------------------------------------------------------------GGCCCCGCCGCCCTCCCCGAGGAGCCGCTGCAGAGACCA
Ficedula_albicollis                        ATGGCCACCATGGAGAAGCTGACGAAGGCCTTCGAGTCGCTGCGCTCCTTCCAGCAGCAGCAG------------------------------------------------------------------------------------------------------------------------------------------------------------------------------------------------------------------------------------------------------------GGCCCGGCTGCCCTCCCCGAGGAGCCGCTCCAGAGACCA
Melopsittacus_undulatus                    ATGGCCACCATGGAGAAGCTGATGAAGGCCTTCGAGTCGTTGCGCTCCTTCCAGCAGCAGCAG------------------------------------------------------------------------------------------------------------------------------------------------------------------------------------------------------------------------------------------------------------GGTCCGGCTGCCATCCCTGAGGAGCAGCTCCAGAGACCA
Falco_peregrinus                           ATGGCCACCATGGAGAAGCTGATGAAGGCCTTCGAGTCGCTGCGCTCCTTCCAGCAGCAGCAG------------------------------------------------------------------------------------------------------------------------------------------------------------------------------------------------------------------------------------------------------------GGTCCGGCTGCCATCCCCGAGGAGCCTCTCCAGAGACCA
Pseudopodoces_humilis                      ATGGCCACCATGGAGAAGCTGACGAAAGCCTTCGAGTCGCTGCGCTCCTTCCAGCAGCAGCAG------------------------------------------------------------------------------------------------------------------------------------------------------------------------------------------------------------------------------------------------------------GGCCCGGCAACCCTCCCCGAGGAATCGCTCCAGAGACCA
Serinus_canaria                            ATGGCCACCATGGAGAAGCTGACGAAGGCCTTCGAATCGCTGCGCTCCTTCCAGCAGCAGCAG------------------------------------------------------------------------------------------------------------------------------------------------------------------------------------------------------------------------------------------------------------GGCCCCGCTGCCCTTCCCGAGGAGTCGCTCCAGAGACCA
Aptenodytes_forsteri                       ATGGCCACCATGGAGAAGCTGATGAAGGCCTTCGAGTCGTTGCGCTCCTTCCAGCAGCAGCAG------------------------------------------------------------------------------------------------------------------------------------------------------------------------------------------------------------------------------------------------------------GGTCCGGCTGCCATCCCCGAAGAGCCGCTCCAGAGACCA
Nipponia_nippon                            ATGGCCACCATGGAGAAGCTGATGAAGGCCTTCGAGTCGTTACGCTCCTTCCAGCAGCAGCAG------------------------------------------------------------------------------------------------------------------------------------------------------------------------------------------------------------------------------------------------------------GGTCCGGCTGCCATCCCCGAGGAGCCGCTCCAGAGACCA
Struthio_camelus                           ATGGCCACCATGGAGAAGCTGATGAAAGCCTTCGAGTCGCTGCGCTCCTTCCAGCAGCAGCAA------------------------------------------------------------------------------------------------------------------------------------------------------------------------------------------------------------------------------------------------------------GGGCCGGCTGCTATCCCCGAGGAGCCGCTCCAGAGACCA
Picoides_pubescens                         ?????????ATGGAGAAGTTGATGAAGGCCTTCGAGTCGTTGCGCTCCTTCCAGCAGCAGCAG------------------------------------------------------------------------------------------------------------------------------------------------------------------------------------------------------------------------------------------------------------GTTCCGGCTGCCATCCCCGAGGAGCCGCTCCAGAGACCA
Leptosomus_discolor                        ?????????????????????ATGAAGGCCTTCGAGTCGTTGCGGTCCTTCCAGCAGCAGCAG------------------------------------------------------------------------------------------------------------------------------------------------------------------------------------------------------------------------------------------------------------GGTCCGACTGCCATCCCCGAGGAGCCGCTCCAGAGACCA
Tauraco_erythrolophus                      ATGGCCACCATGGAGAAGCTGATGAAGGCCTTCGAGTCGTTGCGCTCCTTCCAGCAGCAGCAG------------------------------------------------------------------------------------------------------------------------------------------------------------------------------------------------------------------------------------------------------------GGTCCGGCCGCCATCCCCGAGGAGCCGCTCCAGAGACCA
Buceros_rhinoceros                         ATGGCCACTATGGAGAAGTTGATGAAGGCCTTCGAGTCGTTGCGCTCCTTCCAGCAGCAGCAG------------------------------------------------------------------------------------------------------------------------------------------------------------------------------------------------------------------------------------------------------------GGTCCAGCTGCCATCCCCGAGGAGCCGCTCCAGAGACCA
Mesitornis_unicolor                        ATGGCCACCATGGAGAAGCTGATGAAGGCCTTCGAGTCATTGCGCTCCTTCCAGCAGCAGCAG------------------------------------------------------------------------------------------------------------------------------------------------------------------------------------------------------------------------------------------------------------GGTCCGGCTGCCATCCCCGAGGAGCCGCTCCAGAGACCA
Colius_striatus                            ATGGCCACCATGGAGAAGCTGACGAAGGCCTTTGAGTCTTTGCGCTCCTTCCAGCAGCAGCAG------------------------------------------------------------------------------------------------------------------------------------------------------------------------------------------------------------------------------------------------------------AGTCCGGCTGCCATTCCCGAGGAGCCGCTCCCGAGACCA
Phaethon_lepturus                          ATGGCCACCATGGAGAAGCTGATGAGGGCTTTCGAGTCGCTGCGCTCCTTCCAGCAGCAGCAG------------------------------------------------------------------------------------------------------------------------------------------------------------------------------------------------------------------------------------------------------------GGTCCGGCTGCTATCCCCGAGGAGCCGCTCCAGAGACCA
Haliaeetus_leucocephalus                   ATGGCCACCATGGAGAAGCTGATGAAGGCCTTCGAGTCGCTGCGCTCCTTCCAGCAGCAGCAG------------------------------------------------------------------------------------------------------------------------------------------------------------------------------------------------------------------------------------------------------------GGTCCGGCTGCCATCCCCGAGGAGCCGCTCCAGAGACCA
Callorhinchus_milii                        ?????????????????????ATGAAGGCCTTCGAGTCGCTCAAGTCGTTCCAGCAG------------------------------------------------------------------------------------------------------------------------------------------------------------------------------------------------------------------------------------------------------------------GGCCCGCCCAGC------GAGGAGCCCGGGCAGAMRCAG
Branchiostoma_lanceolatum                  ?????????????????????CTGAAGGCTTTCGAGTCGCTGAAGGCCTTTCAGCAG------------------------------------------------------------------------------------------------------------------------------------------------------------------------------------------------------------------------------------------------------------------GGAAATGTCACG---GGGGAGGAGACGAGCACCGCAAGC
Branchiostoma_floridae                     ?????????????????????CTGAAGGCTTTCGAGTCGCTGAAGGCCTTTCAGCAG------------------------------------------------------------------------------------------------------------------------------------------------------------------------------------------------------------------------------------------------------------------GGAAATGTCACG---GGGGAGGAGACGAGCACCGCAAGC
Saccoglossus_kowalevskii                   ?????????????????????GTCAAGGCCTTCGAGGCTCTGAAGGCTTTTCAGCAA------------------------------------------------------------------------------------------------------------------------------------------------------------------------------------------------------------------------------------------------------------------GGCAGCGGAAGC---CCCGATGAGAGTGGGCAATCAACG
Strongylocentrotus_purpuratus              ?????????????????????GCTAGGTCCTTTGAGGCCTTGAAAAATCACCAGCAG------------------------------------------------------------------------------------------------------------------------------------------------------------------------------------------------------------------------------------------------------------------AGTTCGACATCG---GCTGATGATACGAGCACC------;
end;

begin trees;
	tree tree1 = (((Callorhinchus_milii:473.30536123,((Lepisosteus_oculatus:314.68443368,(((((((Poecilia_orri:57.20000000,Fundulus_heteroclitus:57.20000000)14:35.97231625,Oryzias_latipes:93.17231625)13:26.19121597,(Stegastes_partitus:111.00792842,Haplochromis_burtoni:111.00792842)11:8.35560380)10:8.63646778,((Cynoglossus_semilaevis:83.54618300,Trachinotus_ovatus:83.54618300)19:26.45381700,(Gasterosteus_aculeatus:110.00000000,((Thalassoma_pavo:99.80000000,(Capros_aper:99.80000000,Larimichthys_crocea:99.80000000)9:0.00000000)22:10.20000000,((Takifugu_rubripes:51.60000000,Tetraodon_nigroviridis:51.60000000)8:43.73816917,Diplodus_sargus:95.33816917)6:14.66183083)30:0.00000000)29:0.00000000)27:18.00000000)35:20.00000000,Gadus_morhua:148.00000000)43:58.33545792,Esox_lucius:206.33545792)42:23.56730305,((Astyanax_mexicanus:152.58543176,Danio_rerio:152.58543176)40:69.14771824,Clupea_harengus:221.73315000)48:8.16961097)51:84.78167272)47:120.63964094,(Latimeria_chalumnae:412.98864059,(((((Rhea_americana:90.01161286,Struthio_camelus:90.01161286)39:21.34201129,(((Coturnix_coturnix:42.00000000,(Gallus_gallus:34.07844675,(Phasianus_colchicus:26.12443500,Tragopan_temminckii:26.12443500)56:7.95401175)55:7.92155325)61:37.95541635,Anas_platyrhynchos:79.95541635)60:18.08745294,((((Tauraco_persa:25.11618750,Tauraco_erythrolophus:25.11618750)54:48.84062100,(Cuculus_canorus:45.90343333,Clamator_glandarius:45.90343333)38:28.05337517)34:11.24319150,(((((((Picus_viridis:24.30000000,Picoides_pubescens:24.30000000)26:50.02259640,Colius_striatus:74.32259640)66:3.23446500,Buceros_rhinoceros:77.55706140)75:0.45938727,(Dacelo_novaeguineae:70.12204143,Leptosomus_discolor:70.12204143)80:7.89440724)78:3.58355133,(Chalcopsitta_duivenbodei:38.00000000,Melopsittacus_undulatus:38.00000000)74:43.60000000)83:0.85491770,((Certhia_familiaris:4.40840667,Certhia_brachydactyla:4.40840667)73:46.13397061,(((Hirundo_rustica:43.70000000,(((((Ficedula_albicollis:25.89833500,Saxicola_torquata:25.89833500)88:8.30166500,Cinclus_cinclus:34.20000000)86:1.24880857,Sturnus_vulgaris:35.44880857)72:7.28981874,Sylvia_communis:42.73862731)93:0.03966873,Pseudopodoces_humilis:42.77829604)92:0.92170396)91:0.00000000,(((Passer_montanus:10.17768000,Passer_domesticus:10.17768000)71:24.62232000,Serinus_canaria:34.80000000)69:0.00000000,Taeniopygia_guttata:34.80000000)65:8.90000000)25:0.30000000,((((Pica_pica:18.36546250,Corvus_monedula:18.36546250)5:4.66026250,Garrulus_glandarius:23.02572500)102:17.17427500,Lanius_collurio:40.20000000)100:3.60000000,Aegithalos_caudatus:43.80000000)107:0.20000000)111:6.54237727)110:31.91254043)106:0.65432695,((Columba_palumbus:82.10000000,Phoenicopterus_ruber:82.10000000)129:0.00000000,((((Cariama_cristata:79.60583894,Mesitornis_unicolor:79.60583894)128:1.69416106,(Ciconia_ciconia:81.30000000,(Phaethon_lepturus:78.78662878,(Geronticus_calvus:46.77346500,(Threskiornis_aethiopicus:29.60223500,Nipponia_nippon:29.60223500)133:17.17123000)127:32.01316378)136:2.51337122)126:0.00000000)142:0.00000000,((Aptenodytes_forsteri:74.80734740,Gavia_arctica:74.80734740)146:1.78399828,(Dromas_ardeola:67.84094143,Burhinus_oedicnemus:67.84094143)150:8.75040425)149:4.70865432)145:0.00000000,((Falco_tinnunculus:11.42913250,(Falco_subbuteo:7.12781500,Falco_peregrinus:7.12781500)141:4.30131750)140:66.84231836,((Buteo_buteo:23.70000000,Accipiter_nisus:23.70000000)139:7.78295600,Haliaeetus_leucocephalus:31.48295600)125:46.78849486)124:3.02854914)160:0.80000000)159:1.00924465)158:2.09075535)157:0.00000000,(Apus_apus:77.60000000,Caprimulgus_europaeus:77.60000000)123:7.60000000)122:12.84286929)121:13.31075485)120:125.14903871,(Alligator_sinensis:52.22828600,Alligator_mississippiensis:52.22828600)119:184.27437686)118:17.23154532,(Pelodiscus_sinensis:161.22384000,(Chrysemys_picta:80.46175800,Astrochelys_radiata:80.46175800)117:80.76208200)115:92.51036818)105:58.16971318,(((Monodelphis_domestica:81.50867481,Macropus_eugenii:81.50867481)99:77.08891276,(((Sorex_araneus:89.32381840,(((((Canis_lupus:45.52834967,((Martes_foina:18.81296525,Meles_meles:18.81296525)177:21.01365783,Odobenus_rosmarus:39.82662308)185:5.70172659)184:29.13191761,Manis_javanica:74.66026727)183:2.56632673,Equus_caballus:77.22659400)182:0.52836241,((((Tursiops_truncatus:5.68000000,Stenella_coeruleoalba:5.68000000)180:5.46236857,Orcinus_orca:11.14236857)176:44.81748453,(Bos_taurus:24.60000000,(Rupicapra_rupicapra:9.75000000,Ovis_aries:9.75000000)192:14.85000000)195:31.35985310)191:6.00613542,Sus_scrofa:61.96598852)175:15.78896789)205:0.77378567,(((Rhinolophus_ferrumequinum:19.71784400,Rhinolophus_hipposideros:19.71784400)204:38.36063076,(Pteropus_vampyrus:27.38079692,Rousettus_aegyptiacus:27.38079692)203:30.69767784)202:3.58273310,(((Plecotus_macrobullaris:28.20000000,(Hypsugo_savii:26.40000000,Pipistrellus_kuhlii:26.40000000)201:1.80000000)212:3.12232500,(Myotis_emarginatus:18.14394667,Myotis_nattereri:18.14394667)200:13.17837833)218:13.51340429,Miniopterus_schreibersii:44.83572929)229:16.82547857)228:16.86753423)227:10.79507632)226:7.13857077,((Sylvilagus_floridanus:82.14079889,(((Heterocephalus_glaber:43.35847292,(Cavia_porcellus:35.77899950,((Octodon_degus:24.88042522,Myocastor_coypus:24.88042522)225:7.97493944,Chinchilla_lanigera:32.85536467)224:2.92363483)223:7.57947342)243:3.17190486,Hystrix_cristata:46.53037778)242:26.34633038,(((((Rattus_norvegicus:20.88741740,Mus_musculus:20.88741740)241:7.68810347,Gerbillus_gerbillus:28.57552087)240:4.08810639,((Mesocricetus_auratus:22.82601462,Microtus_ochrogaster:22.82601462)239:5.97398538,Peromyscus_maniculatus:28.80000000)251:3.86362726)250:12.60555024,Nannospalax_galili:45.26917750)238:25.27575039,(((Sciurus_vulgaris:8.64000000,Sciurus_carolinensis:8.64000000)222:26.06000000,Ictidomys_tridecemlineatus:34.70000000)221:1.84833750,Callosciurus_erythraeus:36.54833750)217:33.99659039)216:2.33178026)265:9.26409073)268:7.68238853,((Microcebus_murinus:73.83689435,(((((Saguinus_oedipus:7.84520429,Saguinus_imperator:7.84520429)264:6.06479286,Callithrix_jacchus:13.90999714)274:4.47385933,Aotus_nancymaae:18.38385647)273:24.76743988,((((((Mandrillus_sphinx:4.59037182,Cercocebus_atys:4.59037182)272:7.80962818,(Papio_hamadryas:1.73232857,Papio_anubis:1.73232857)271:10.66767143)263:0.00000000,((Macaca_fuscata:2.36694833,Macaca_mulatta:2.36694833)262:2.91121467,Macaca_nemestrina:5.27816300)261:7.12183700)260:1.34957083,(Erythrocebus_patas:5.88566500,Chlorocebus_sabaeus:5.88566500)259:7.86390583)257:5.67273395,Colobus_guereza:19.42230478)215:10.01924203,(Nomascus_leucogenys:20.18921354,((Gorilla_gorilla:9.06309552,((Pan_troglodytes:2.82005943,Pan_paniscus:2.82005943)199:3.83084557,Homo_sapiens:6.65090500)284:2.41219052)198:6.69907002,Pongo_pygmaeus:15.76216554)174:4.42704801)173:9.25233327)298:13.70974953)296:23.90975605,Tarsius_syrichta:67.06105240)301:6.77584195)295:8.26531274,Tupaia_belangeri:82.10220708)305:7.72098034)308:6.63920175)304:8.99739162,(Dasypus_novemcinctus:100.50636333,((Procavia_capensis:66.31683529,Loxodonta_africana:66.31683529)294:16.97210756,(Echinops_telfairi:69.99726667,Chrysochloris_asiatica:69.99726667)313:13.29167619)317:17.21742048)316:4.95341746)312:53.13780679)327:18.32991064,(Ornithorhynchus_anatinus:45.62328444,Tachyglossus_aculeatus:45.62328444)326:131.30421377)332:134.97642315)331:101.08471922)325:22.33543403)324:37.98128661)323:210.69463877,(Branchiostoma_floridae:99.78000000,Branchiostoma_lanceolatum:99.78000000)321:584.22000000)311:0.00000000,(Saccoglossus_kowalevskii:657.24166667,Strongylocentrotus_purpuratus:657.24166667)293:26.75833333);
end;
