# Supplementary material for: The evolutionary history of the polyQ tract in huntingtin sheds light on its functional pro-neural activities
Source: Cell Death Differ. 2022 Jan 1;29(2):293–305. doi: 10.1038/s41418-021-00914-9 (PMC8817008; doi:10.1038/s41418-021-00914-9)
Supplement: Supplementary file 11 — Dataset 4 [file 41418_2021_914_MOESM11_ESM.txt]

#NEXUS
begin data;
	dimensions ntax=84 nchar=354;
	format datatype=dna missing=? gap=-;
matrix
'HIRUNDO_RUSTICA'                            ????????????????????????????????????????????CTCCTTCCAGCAGCAGCAG------------------------------------------------------------------------------------------------------------------------------------------------------------------------------------------------------------------------------------------------------------GGCCCGGCTGCCCTACCCG????????????????????
'ASTROCHELYS_RADIATA'                        ?????????????????????ATGAAGGCCTTCGAGTCGTTGCGCTCCTTCCAACAGCAGCAG------------------------------------------------------------------------------------------------------------------------------------------------------------------------------------------------------------------------------------------------------------GGTCCGGCCGCCATCCCCG????????????????????
'ACCIPITER_NISUS'                            ?????????????????????ATGAAGGCCTTCGAGTCGTTGCGCTCCTTCCAGCAGCAGCAG------------------------------------------------------------------------------------------------------------------------------------------------------------------------------------------------------------------------------------------------------------GGTCCGGCTGCCATCCCCG????????????????????
'AEGITHALOS_CAUDATUS'                        ?????????????????????????????????????????????TCCTTCCAGCAGCAGCAG------------------------------------------------------------------------------------------------------------------------------------------------------------------------------------------------------------------------------------------------------------GGCCCGGCTGCCCTCCCCG????????????????????
'ALLIGATOR_MISSISSIPPIENSIS'                 ATGGCCACTATGGAGAAGCTGATGAAGGCCTTCGAGTCGCTGCGCTCCTTCCAGCAGCAGCAG------------------------------------------------------------------------------------------------------------------------------------------------------------------------------------------------------------------------------------------------------------GGCCCGGCCACCGTCCCCGAGGAGCCGCTGCACAGGCCA
'ALLIGATOR_SINENSIS'                         ATGGCCACCATGGAGAAGCTGATGAAGGCCTTCGAGTCGCTGCGCTCCTTCCAGCAGCAGCAG------------------------------------------------------------------------------------------------------------------------------------------------------------------------------------------------------------------------------------------------------------GGCCCGGCTGCCGTCCCCGAGGAGCCGCTGCACAGGCCA
'ANAS_PLATYRHYNCHOS'                         ????????????????????????????????????????TGCGCTCCTTCCAGCAGCAGCAG------------------------------------------------------------------------------------------------------------------------------------------------------------------------------------------------------------------------------------------------------------GGGCCGGCCGCCATCCCTG????????????????????
'APUS_APUS'                                  ?????????????????????ACGAAGGCCTTCGAGTCGCTGCGCTCCTTCCAGCAGCAGCAG------------------------------------------------------------------------------------------------------------------------------------------------------------------------------------------------------------------------------------------------------------AGTCCGGCTGCCATCCCTG????????????????????
'ASTYANAX_MEXICANUS'                         ATGGCCACCATGGAGAAGCTGATGAAGGCCTTCGAATCGCTGAAGTCGTTCCAGCAGCAGCAG------------------------------------------------------------------------------------------------------------------------------------------------------------------------------------------------------------------------------------------------------------GGCCCGCTGTCA---GCCGAGGAGCTCGTCCAGAAACAG
'BURHINUS_OEDICNEMUS'                        ?????????????????????ATGAAGGCCTTCGAGTCGTTGCGGTCCTTCCAGCAGCAGCAG------------------------------------------------------------------------------------------------------------------------------------------------------------------------------------------------------------------------------------------------------------GGTCCGGCTGCCATCCCCG????????????????????
'BUTEO_BUTEO'                                ?????????????????????????????????????????GCGCTCCTTCCAGCAGCAGCAG------------------------------------------------------------------------------------------------------------------------------------------------------------------------------------------------------------------------------------------------------------GGTCCGGCTGCCGTCCCCG????????????????????
'CAPRIMULGUS_EUROPAEUS'                      ?????????????????????ATGAGAGCCTTCGAGTCGCTGCGCTCCTTCCAGCAGCAGCAG------------------------------------------------------------------------------------------------------------------------------------------------------------------------------------------------------------------------------------------------------------GGTCCGGCCGCCATCCCCG????????????????????
'CAPROS_APER'                                ?????????????????????ATGAAGGCCTTTGAGTCTCTAAAGACATTTCAGCAGCAACAG------------------------------------------------------------------------------------------------------------------------------------------------------------------------------------------------------------------------------------------------------------GGACCACCAACG---GCAG????????????????????
'CERTHIA_BRACHYDACTYLA'                      ?????????????????????ACGAAGGCCTTCGAGTCGCTGCGTTCCTTCCAGCAGCAACAA------------------------------------------------------------------------------------------------------------------------------------------------------------------------------------------------------------------------------------------------------------GGCCCGGCTGCCCTCCCCG????????????????????
'CERTHIA_FAMILIARIS'                         ?????????????????????ACGAAGGCCTTCGAGTCGCTGCGTTCCTTCCAGCAGCAGCAA------------------------------------------------------------------------------------------------------------------------------------------------------------------------------------------------------------------------------------------------------------GGCCCGGCTGCCCTCCCCG????????????????????
'CHALCOPSITTA_DUIVENBODEI'                   ??????????????????????????????????????????CGCTCCTTCCAGCAGCAGCAG------------------------------------------------------------------------------------------------------------------------------------------------------------------------------------------------------------------------------------------------------------GGTCCGGCTGCCATCCCTG????????????????????
'CHRYSEMYS_PICTA'                            ATGGCCACCATGGAGAAACTGATGAAGGCCTTCGAGTCCCTCCGCTCCTTTCAGCAGCAGCAG------------------------------------------------------------------------------------------------------------------------------------------------------------------------------------------------------------------------------------------------------------GGGCCGGCTGCCATCCTCGAGGAGCCGCTCCAGAGAGCA
'CICONIA_CICONIA'                            ??????????????????????????????TTCGAGTCGTTGCGCTCCTTCCAGCAGCAGCAG------------------------------------------------------------------------------------------------------------------------------------------------------------------------------------------------------------------------------------------------------------GGTCCGGTTGCCATAGCCG????????????????????
'CINCLUS_CINCLUS'                            ??????????????????????????????????????TCTGCGCTCCTTCCAGCAGCAGCAG------------------------------------------------------------------------------------------------------------------------------------------------------------------------------------------------------------------------------------------------------------GGCCCGGCTTCCCTCCCCG????????????????????
'CLAMATOR_GLANDARIUS'                        ???????????????????????????????????????????????CTTCCAGCAGCAGCAG------------------------------------------------------------------------------------------------------------------------------------------------------------------------------------------------------------------------------------------------------------GGCCCGGCTGCCCTCCCCG????????????????????
'CLUPEA_HARENGUS'                            ATGGCCACCATGGAGAAATTGATGAAGGCCTTTGAGTCTCTTAAGTCATTCCAGCAACAACAG------------------------------------------------------------------------------------------------------------------------------------------------------------------------------------------------------------------------------------------------------------GGACCACCGTCG---GCTGAAGAGCTAGTTCAAAAACAG
'COLUMBA_PALUMBUS'                           ????????????????????????????????????????????CTCCTTCCAGCAGCAGCAG------------------------------------------------------------------------------------------------------------------------------------------------------------------------------------------------------------------------------------------------------------GGCCCCGCTGCCCTCCCCG????????????????????
'CORVUS_MONEDULA'                            ?????????????????????????????????????CGCTGCGCTCCTTCCAGCAGCAGCAG------------------------------------------------------------------------------------------------------------------------------------------------------------------------------------------------------------------------------------------------------------GGCCCGGCTGCCCTCCCCG????????????????????
'COTURNIX_COTURNIX'                          ??????????????????????????????????????????CGCTCCTTCCAGCAGCAGCAG------------------------------------------------------------------------------------------------------------------------------------------------------------------------------------------------------------------------------------------------------------GGCCCGGCTGCCCTCCCCG????????????????????
'CUCULUS_CANORUS'                            ????????????????????????????????????????TGCGCTCCTTCCAGCAGCAGCAG------------------------------------------------------------------------------------------------------------------------------------------------------------------------------------------------------------------------------------------------------------GGTCCGGCTGCCCTCCCCG????????????????????
'CYNOGLOSSUS_SEMILAEVIS'                     ATGGCCACCATGGAGAAACTGATGAAGGCCTTCGAGTCTCTGAAGTCATTCCAGCAACAGCAG------------------------------------------------------------------------------------------------------------------------------------------------------------------------------------------------------------------------------------------------------------GGGCCGCCGACA---GCAGAGGAGCTCGTCCAGAGGCAG
'DACELO_NOVAEGUINEAE'                        ?????????????????????????????????GAGTCGTTGCGCTCCTTCCAGCAGCAGCAG------------------------------------------------------------------------------------------------------------------------------------------------------------------------------------------------------------------------------------------------------------GGTCCGGCTGCCATCCCCG????????????????????
'DANIO_RERIO'                                ATGGCCACCATGGAGAAGCTAATGAAAGCGTTTGAGTCGCTAAAATCATTCCAGCAGCAGCAA------------------------------------------------------------------------------------------------------------------------------------------------------------------------------------------------------------------------------------------------------------GGCCCGCTGTCG---GCCGAGGAGCTCGTCCAGAAACAG
'DIPLODUS_SARGUS'                            ?????????????????????ATGAAGGCCTTTGAGTCTCTGAAGTCATTCCAGCAGCAACAG------------------------------------------------------------------------------------------------------------------------------------------------------------------------------------------------------------------------------------------------------------GGACCACCAACC---GCCG????????????????????
'DROMAS_ARDEOLA'                             ??????????????????????????????????????????CGCTCCTTCCAGCAGCAACAG------------------------------------------------------------------------------------------------------------------------------------------------------------------------------------------------------------------------------------------------------------GGTCCGGCTGCCATCCCCG????????????????????
'ESOX_LUCIUS'                                ATGGCTACCATGGAGAAATTAATGAAGGCCTTTGAATCTCTCAAGTCATTCCAGCAACAACAA------------------------------------------------------------------------------------------------------------------------------------------------------------------------------------------------------------------------------------------------------------GGACCTCCAACG---GCAGAGGAGCTGGTTCAAAAACAG
'FALCO_SUBBUTEO'                             ?????????????????????????????????????CGCTGCGCTCCTTCCAGCAGCAGCAG------------------------------------------------------------------------------------------------------------------------------------------------------------------------------------------------------------------------------------------------------------GGTCCGGCTGCCATCCCCG????????????????????
'FALCO_TINNUNCULUS'                          ?????????????????????ATGAAGGCCTTCGAGTCGCTGCGCTCCTTCCAGCAGCAGCAG------------------------------------------------------------------------------------------------------------------------------------------------------------------------------------------------------------------------------------------------------------GGTCCGGCTGCCATCCCCG????????????????????
'FUNDULUS_HETEROCLITUS'                      ATGGCCACCATGGAGAAGCTTATGAAGGCCTTTGAGTCTCTGAAGTCTTTTCAACAGCAGCAG------------------------------------------------------------------------------------------------------------------------------------------------------------------------------------------------------------------------------------------------------------GGACCGCCGACA---GCAGAGGAGCTCGTTCAGAGACAA
'GADUS_MORHUA'                               ATGGCCACCATGGAGAAACTAATGAAGGCCTTCGAGTCCCTGAAGTCGTTCCAGCAGCAGCAG------------------------------------------------------------------------------------------------------------------------------------------------------------------------------------------------------------------------------------------------------------GGTCCCCCCACG---GTGGAGGAGCTGGTGCAGAAGCAG
'GALLUS_GALLUS'                              ????????????????????????????????????????TGCGCTCCTTCCAGCAGCAGCAG------------------------------------------------------------------------------------------------------------------------------------------------------------------------------------------------------------------------------------------------------------GGCCCGGCTGCCCTCCCCG????????????????????
'GARRULUS_GLANDARIUS'                        ????????????????????????????????????????????CTCCTTCCAGCAGCAGCAG------------------------------------------------------------------------------------------------------------------------------------------------------------------------------------------------------------------------------------------------------------GGCCCGGCTGCCCTCCCCG????????????????????
'GASTEROSTEUS_ACULEATUS'                     ATGGCCACCATGGAGAAATTGATGAAGGCCTTTGAGAGTCTGAAGTCATTCCAGCAGCAGCAG------------------------------------------------------------------------------------------------------------------------------------------------------------------------------------------------------------------------------------------------------------GGACCACCAACC---GCCGAGGAGCTGGTTCAGAGGCAG
'GAVIA_ARCTICA'                              ?????????????????????????????????????????GCGCTCCTTCCAGCAGCAGCAG------------------------------------------------------------------------------------------------------------------------------------------------------------------------------------------------------------------------------------------------------------GGCCCGGCTGCCATCCCTG????????????????????
'GERONTICUS_CALVUS'                          ?????????????????????????????????????????GCGCTCCTTCCAGCAGCAGCAG------------------------------------------------------------------------------------------------------------------------------------------------------------------------------------------------------------------------------------------------------------GGTCCGGCTGCCATCCCCG????????????????????
'CARIAMA_CRISTATA'                           ATGGCCACCATGGAGAAGTTGATGAAGGCCTTCGAATCGTTGCGCTCCTTCCAGCAGCAGCAG------------------------------------------------------------------------------------------------------------------------------------------------------------------------------------------------------------------------------------------------------------GGTCCGGCTGCCATCCCCGAGGAGCCGCTCCAGAGACCA
'HAPLOCHROMIS_BURTONI'                       ATGGCCACCATGGAGAAATTGATGAAGGCCTTTGAGTCTCTGAAGTCATTCCAGCAGCAGCAG------------------------------------------------------------------------------------------------------------------------------------------------------------------------------------------------------------------------------------------------------------GGACCACCGACC---GCCGAGGAGCTCGCTCAGAGGCAA
'LANIUS_COLLURIO'                            ???????????????????????????????????????????GCTCCTTCCAGCAGCAGCAG------------------------------------------------------------------------------------------------------------------------------------------------------------------------------------------------------------------------------------------------------------GGCCCGGCTGCCCTCCCCG????????????????????
'LARIMICHTHYS_CROCEA'                        ATGGCCACCATGGAGAAACTGATGAAGGCCTTTGAGTCTCTCAAGTCATTCCAGCAGCAGCAG------------------------------------------------------------------------------------------------------------------------------------------------------------------------------------------------------------------------------------------------------------GGACCGCCGACC---GCCGAGGAGCTGGTCCAGAGGCAG
'LATIMERIA_CHALUMNAE'                        ATGGCTACCATGGAGAAACTGATGAAGGCCTTTGAGTCCCTCAAGTCATTCCAGCAGCAGCAG------------------------------------------------------------------------------------------------------------------------------------------------------------------------------------------------------------------------------------------------------------GGGCCAGCTATC---GCCGAGGAGCCCGCACAGAAACAG
'LEPISOSTEUS_OCULATUS'                       ATGGCCACCATGGAGAAACTGATGAAGGCCTTCGAGTCTCTCAAGTCATTCCAGCAACAACAG------------------------------------------------------------------------------------------------------------------------------------------------------------------------------------------------------------------------------------------------------------GGACCACCATCG---GCCGAAGAGCTAGTTCAGAAACAG
'ORYZIAS_LATIPES'                            ATGGCTACCATGGAGAAACTTATGAAGGCCTTTGAGAGTCTAAAGTCGTTCCAACAACAGCAG------------------------------------------------------------------------------------------------------------------------------------------------------------------------------------------------------------------------------------------------------------GGACCGCCGACG---GCCGAGGAACTTGTCCAGAAACAG
'PASSER_DOMESTICUS'                          ???????????????????????????????????????????GCTCCTTCCAGCAGCAGCAG------------------------------------------------------------------------------------------------------------------------------------------------------------------------------------------------------------------------------------------------------------GGCCCCGCTGCCCTCCCCG????????????????????
'PASSER_MONTANUS'                            ??????????????????????????????????AGTCGCTGCGCTCCTTCCAGCAGCAGCAG------------------------------------------------------------------------------------------------------------------------------------------------------------------------------------------------------------------------------------------------------------GGCCCCGCTGCCCTCCCCG????????????????????
'PELODISCUS_SINENSIS'                        ATGGCCACTATGGAGAAGCTGATGAAGGCCTTCGAGTCCCTCCGCTCCTTTCAGCAGCAGCAG------------------------------------------------------------------------------------------------------------------------------------------------------------------------------------------------------------------------------------------------------------GGTCCGGCTGCCATTCCCGAGGAGCCGCTCCAGAGAGTA
'PHASIANUS_COLCHICUS'                        ??????????????????????????GGCCTTCGAGTCACTGCGCTCCTTCCAGCAGCAGCAG------------------------------------------------------------------------------------------------------------------------------------------------------------------------------------------------------------------------------------------------------------GTGCCGGCCGCCATCCCCG????????????????????
'PHOENICOPTERUS_RUBER'                       ????????????????????????AAGGCCTTCGAGTCGTTGCGCTCCTTCCAGCAGCAGCAG------------------------------------------------------------------------------------------------------------------------------------------------------------------------------------------------------------------------------------------------------------GGTCCGGCTGCCATCCCCG????????????????????
'PICA_PICA'                                  ?????????????????????????????????????????GCGCTCTTTCCAGCAGCAGCAG------------------------------------------------------------------------------------------------------------------------------------------------------------------------------------------------------------------------------------------------------------GGCCCGGCTGCCCTCCCCG????????????????????
'PICUS_VIRIDIS'                              ?????????????????????ATGAAGGCCTTCGAGTCGTTGCGCTCCTTCCAGCAGCAGCAG------------------------------------------------------------------------------------------------------------------------------------------------------------------------------------------------------------------------------------------------------------GTTCCGGCTGCCATCCCCG????????????????????
'POECILIA_ORRI'                              ATGGCCACCATGGAGAAGCTAATGAAGGCCTTTGAGTCTCTGAAGTCATTTCAACAACAGCAG------------------------------------------------------------------------------------------------------------------------------------------------------------------------------------------------------------------------------------------------------------GGACCACCGACA---GCAGAGGAGCTCGTTCAGAGACAA
'RHEA_AMERICANA'                             ??????????????????????????????TTCGAGTCGCTGCGCTCCTTCCAGCAGCAGCAG------------------------------------------------------------------------------------------------------------------------------------------------------------------------------------------------------------------------------------------------------------GGGCCGG--------------------------------
'SAXICOLA_TORQUATA'                          ???????????????????????????????????????????????CTTCCAGCAGCAGCAG------------------------------------------------------------------------------------------------------------------------------------------------------------------------------------------------------------------------------------------------------------GGCCCGGCCGCCCTCCCCG????????????????????
'STEGASTES_PARTITUS'                         ATGGCCACCATGGAGAAACTGATGAAGGCCTTTGAGTCTCTGAAGTCATTCCAGCAACAGCAG------------------------------------------------------------------------------------------------------------------------------------------------------------------------------------------------------------------------------------------------------------GGGCCACCGACC---GCTGAGGAGCTTGTCCAGAGACAA
'STURNUS_VULGARIS'                           ?????????????????????ACGAAGGCCTTCGAGTCGCTGCGCTCCTTCCAGCAGCAGCAG------------------------------------------------------------------------------------------------------------------------------------------------------------------------------------------------------------------------------------------------------------GGCCCGGCTGCCCTCCCCG????????????????????
'SYLVIA_COMMUNIS'                            ???????????????????????????????????????CTGCGCTCTTTCCAGCAGCAGCAG------------------------------------------------------------------------------------------------------------------------------------------------------------------------------------------------------------------------------------------------------------GGCCCGGCTGCCCTCCCCG????????????????????
'TAKIFUGU_RUBRIPES'                          ATGGCCACCATGGAGAAATTGATGAAGGCCTTCGAATCTTTGAAGTCATTCCAGCAGCAACAA------------------------------------------------------------------------------------------------------------------------------------------------------------------------------------------------------------------------------------------------------------GGACCACCAACC---GCCGAGGAAATCGTCCAAAGACAA
'TAURACO_PERSA'                              ?????????????????????ATGAAGGCCTTCGAGTCGTTGCGCTCCTTCCAGCAGCAGCAG------------------------------------------------------------------------------------------------------------------------------------------------------------------------------------------------------------------------------------------------------------GGTCCGGCCGCCATCCCCG????????????????????
'TETRAODON_NIGROVIRIDIS'                     ATGGCCACCATGGAGAAATTGATGAAGGCCTTTGAATCTCTGAAATCATTCCAGCAACAACAA------------------------------------------------------------------------------------------------------------------------------------------------------------------------------------------------------------------------------------------------------------GGGCCTCCAACC---GCCGAAGAAATCGTTCAAAGACAG
'THALASSOMA_PAVO'                            ?????????????????????ATGAAGGCCTTTGAGTCTCTGAAGTCATTTCAGCAGCAGCAG------------------------------------------------------------------------------------------------------------------------------------------------------------------------------------------------------------------------------------------------------------GGGCCCCCGACA---GCAG????????????????????
'THRESKIORNIS_AETHIOPICUS'                   ?????????????????????ATGAAGGCCTTCGAGTCCTTGCGCTCCTTCCAGCAGCAGCAG------------------------------------------------------------------------------------------------------------------------------------------------------------------------------------------------------------------------------------------------------------GGTCCGGCTGCCATCCCCG????????????????????
'TRACHINOTUS_OVATUS'                         ?????????????????????ATGAAGGCCTTTGAGTCTCTGAAGTCATTCCAGCAACAACAG------------------------------------------------------------------------------------------------------------------------------------------------------------------------------------------------------------------------------------------------------------GGACCACCAACC---GCAG????????????????????
'TRAGOPAN_TEMMINCKII'                        ?????????????????????ATGAAGGCCTTCGAGTCGCTGCGCTCCTTCCAGCAGCAGCAG------------------------------------------------------------------------------------------------------------------------------------------------------------------------------------------------------------------------------------------------------------GTGCCGGCCGCCATCCCCG????????????????????
'TAENIOPYGIA_GUTTATA'                        ATGGCCACCATGGAGAAGCTGACGAAGGCCTTCGAGTCGCTGCGCTCCTTCCAGCAGCAGCAG------------------------------------------------------------------------------------------------------------------------------------------------------------------------------------------------------------------------------------------------------------GGCCCCGCCGCCCTCCCCGAGGAGCCGCTGCAGAGACCA
'FICEDULA_ALBICOLLIS'                        ATGGCCACCATGGAGAAGCTGACGAAGGCCTTCGAGTCGCTGCGCTCCTTCCAGCAGCAGCAG------------------------------------------------------------------------------------------------------------------------------------------------------------------------------------------------------------------------------------------------------------GGCCCGGCTGCCCTCCCCGAGGAGCCGCTCCAGAGACCA
'MELOPSITTACUS_UNDULATUS'                    ATGGCCACCATGGAGAAGCTGATGAAGGCCTTCGAGTCGTTGCGCTCCTTCCAGCAGCAGCAG------------------------------------------------------------------------------------------------------------------------------------------------------------------------------------------------------------------------------------------------------------GGTCCGGCTGCCATCCCTGAGGAGCAGCTCCAGAGACCA
'FALCO_PEREGRINUS'                           ATGGCCACCATGGAGAAGCTGATGAAGGCCTTCGAGTCGCTGCGCTCCTTCCAGCAGCAGCAG------------------------------------------------------------------------------------------------------------------------------------------------------------------------------------------------------------------------------------------------------------GGTCCGGCTGCCATCCCCGAGGAGCCTCTCCAGAGACCA
'PSEUDOPODOCES_HUMILIS'                      ATGGCCACCATGGAGAAGCTGACGAAAGCCTTCGAGTCGCTGCGCTCCTTCCAGCAGCAGCAG------------------------------------------------------------------------------------------------------------------------------------------------------------------------------------------------------------------------------------------------------------GGCCCGGCAACCCTCCCCGAGGAATCGCTCCAGAGACCA
'SERINUS_CANARIA'                            ATGGCCACCATGGAGAAGCTGACGAAGGCCTTCGAATCGCTGCGCTCCTTCCAGCAGCAGCAG------------------------------------------------------------------------------------------------------------------------------------------------------------------------------------------------------------------------------------------------------------GGCCCCGCTGCCCTTCCCGAGGAGTCGCTCCAGAGACCA
'APTENODYTES_FORSTERI'                       ATGGCCACCATGGAGAAGCTGATGAAGGCCTTCGAGTCGTTGCGCTCCTTCCAGCAGCAGCAG------------------------------------------------------------------------------------------------------------------------------------------------------------------------------------------------------------------------------------------------------------GGTCCGGCTGCCATCCCCGAAGAGCCGCTCCAGAGACCA
'NIPPONIA_NIPPON'                            ATGGCCACCATGGAGAAGCTGATGAAGGCCTTCGAGTCGTTACGCTCCTTCCAGCAGCAGCAG------------------------------------------------------------------------------------------------------------------------------------------------------------------------------------------------------------------------------------------------------------GGTCCGGCTGCCATCCCCGAGGAGCCGCTCCAGAGACCA
'STRUTHIO_CAMELUS'                           ATGGCCACCATGGAGAAGCTGATGAAAGCCTTCGAGTCGCTGCGCTCCTTCCAGCAGCAGCAA------------------------------------------------------------------------------------------------------------------------------------------------------------------------------------------------------------------------------------------------------------GGGCCGGCTGCTATCCCCGAGGAGCCGCTCCAGAGACCA
'PICOIDES_PUBESCENS'                         ?????????ATGGAGAAGTTGATGAAGGCCTTCGAGTCGTTGCGCTCCTTCCAGCAGCAGCAG------------------------------------------------------------------------------------------------------------------------------------------------------------------------------------------------------------------------------------------------------------GTTCCGGCTGCCATCCCCGAGGAGCCGCTCCAGAGACCA
'LEPTOSOMUS_DISCOLOR'                        ?????????????????????ATGAAGGCCTTCGAGTCGTTGCGGTCCTTCCAGCAGCAGCAG------------------------------------------------------------------------------------------------------------------------------------------------------------------------------------------------------------------------------------------------------------GGTCCGACTGCCATCCCCGAGGAGCCGCTCCAGAGACCA
'TAURACO_ERYTHROLOPHUS'                      ATGGCCACCATGGAGAAGCTGATGAAGGCCTTCGAGTCGTTGCGCTCCTTCCAGCAGCAGCAG------------------------------------------------------------------------------------------------------------------------------------------------------------------------------------------------------------------------------------------------------------GGTCCGGCCGCCATCCCCGAGGAGCCGCTCCAGAGACCA
'BUCEROS_RHINOCEROS'                         ATGGCCACTATGGAGAAGTTGATGAAGGCCTTCGAGTCGTTGCGCTCCTTCCAGCAGCAGCAG------------------------------------------------------------------------------------------------------------------------------------------------------------------------------------------------------------------------------------------------------------GGTCCAGCTGCCATCCCCGAGGAGCCGCTCCAGAGACCA
'MESITORNIS_UNICOLOR'                        ATGGCCACCATGGAGAAGCTGATGAAGGCCTTCGAGTCATTGCGCTCCTTCCAGCAGCAGCAG------------------------------------------------------------------------------------------------------------------------------------------------------------------------------------------------------------------------------------------------------------GGTCCGGCTGCCATCCCCGAGGAGCCGCTCCAGAGACCA
'COLIUS_STRIATUS'                            ATGGCCACCATGGAGAAGCTGACGAAGGCCTTTGAGTCTTTGCGCTCCTTCCAGCAGCAGCAG------------------------------------------------------------------------------------------------------------------------------------------------------------------------------------------------------------------------------------------------------------AGTCCGGCTGCCATTCCCGAGGAGCCGCTCCCGAGACCA
'PHAETHON_LEPTURUS'                          ATGGCCACCATGGAGAAGCTGATGAGGGCTTTCGAGTCGCTGCGCTCCTTCCAGCAGCAGCAG------------------------------------------------------------------------------------------------------------------------------------------------------------------------------------------------------------------------------------------------------------GGTCCGGCTGCTATCCCCGAGGAGCCGCTCCAGAGACCA
'HALIAEETUS_LEUCOCEPHALUS'                   ATGGCCACCATGGAGAAGCTGATGAAGGCCTTCGAGTCGCTGCGCTCCTTCCAGCAGCAGCAG------------------------------------------------------------------------------------------------------------------------------------------------------------------------------------------------------------------------------------------------------------GGTCCGGCTGCCATCCCCGAGGAGCCGCTCCAGAGACCA
;
end;

begin trees;
	translate 
		1 LEPISOSTEUS_OCULATUS,
		2 POECILIA_ORRI,
		3 FUNDULUS_HETEROCLITUS,
		4 ORYZIAS_LATIPES,
		5 STEGASTES_PARTITUS,
		6 HAPLOCHROMIS_BURTONI,
		7 CYNOGLOSSUS_SEMILAEVIS,
		8 TRACHINOTUS_OVATUS,
		9 GASTEROSTEUS_ACULEATUS,
		10 THALASSOMA_PAVO,
		11 CAPROS_APER,
		12 LARIMICHTHYS_CROCEA,
		13 TAKIFUGU_RUBRIPES,
		14 TETRAODON_NIGROVIRIDIS,
		15 DIPLODUS_SARGUS,
		16 GADUS_MORHUA,
		17 ESOX_LUCIUS,
		18 ASTYANAX_MEXICANUS,
		19 DANIO_RERIO,
		20 CLUPEA_HARENGUS,
		21 LATIMERIA_CHALUMNAE,
		22 RHEA_AMERICANA,
		23 STRUTHIO_CAMELUS,
		24 COTURNIX_COTURNIX,
		25 GALLUS_GALLUS,
		26 PHASIANUS_COLCHICUS,
		27 TRAGOPAN_TEMMINCKII,
		28 ANAS_PLATYRHYNCHOS,
		29 TAURACO_PERSA,
		30 TAURACO_ERYTHROLOPHUS,
		31 CUCULUS_CANORUS,
		32 CLAMATOR_GLANDARIUS,
		33 PICUS_VIRIDIS,
		34 PICOIDES_PUBESCENS,
		35 COLIUS_STRIATUS,
		36 BUCEROS_RHINOCEROS,
		37 DACELO_NOVAEGUINEAE,
		38 LEPTOSOMUS_DISCOLOR,
		39 CHALCOPSITTA_DUIVENBODEI,
		40 MELOPSITTACUS_UNDULATUS,
		41 CERTHIA_FAMILIARIS,
		42 CERTHIA_BRACHYDACTYLA,
		43 HIRUNDO_RUSTICA,
		44 FICEDULA_ALBICOLLIS,
		45 SAXICOLA_TORQUATA,
		46 CINCLUS_CINCLUS,
		47 STURNUS_VULGARIS,
		48 SYLVIA_COMMUNIS,
		49 PSEUDOPODOCES_HUMILIS,
		50 PASSER_MONTANUS,
		51 PASSER_DOMESTICUS,
		52 SERINUS_CANARIA,
		53 TAENIOPYGIA_GUTTATA,
		54 PICA_PICA,
		55 CORVUS_MONEDULA,
		56 GARRULUS_GLANDARIUS,
		57 LANIUS_COLLURIO,
		58 AEGITHALOS_CAUDATUS,
		59 COLUMBA_PALUMBUS,
		60 PHOENICOPTERUS_RUBER,
		61 CARIAMA_CRISTATA,
		62 MESITORNIS_UNICOLOR,
		63 CICONIA_CICONIA,
		64 PHAETHON_LEPTURUS,
		65 GERONTICUS_CALVUS,
		66 THRESKIORNIS_AETHIOPICUS,
		67 NIPPONIA_NIPPON,
		68 APTENODYTES_FORSTERI,
		69 GAVIA_ARCTICA,
		70 DROMAS_ARDEOLA,
		71 BURHINUS_OEDICNEMUS,
		72 FALCO_TINNUNCULUS,
		73 FALCO_SUBBUTEO,
		74 FALCO_PEREGRINUS,
		75 BUTEO_BUTEO,
		76 ACCIPITER_NISUS,
		77 HALIAEETUS_LEUCOCEPHALUS,
		78 APUS_APUS,
		79 CAPRIMULGUS_EUROPAEUS,
		80 ALLIGATOR_SINENSIS,
		81 ALLIGATOR_MISSISSIPPIENSIS,
		82 PELODISCUS_SINENSIS,
		83 CHRYSEMYS_PICTA,
		84 ASTROCHELYS_RADIATA
		;
	tree tree1 = [&r]((1,(((((((2,3),4),(5,6)),((7,8),(9,((10,(11,12)),((13,14),15))))),16),17),((18,19),20))),(21,((((22,23),(((24,(25,(26,27))),28),((((29,30),(31,32)),(((((((33,34),35),36),(37,38)),(39,40)),((41,42),(((43,(((((44,45),46),47),48),49)),(((50,51),52),53)),((((54,55),56),57),58)))),((59,60),((((61,62),(63,(64,(65,(66,67))))),((68,69),(70,71))),((72,(73,74)),((75,76),77)))))),(78,79)))),(80,81)),(82,(83,84)))));
end;
