# Supplementary material for: The evolutionary history of the polyQ tract in huntingtin sheds light on its functional pro-neural activities
Source: Cell Death Differ. 2022 Jan 1;29(2):293–305. doi: 10.1038/s41418-021-00914-9 (PMC8817008; doi:10.1038/s41418-021-00914-9)
Supplement: Supplementary file 12 — Dataset 5 [file 41418_2021_914_MOESM12_ESM.txt]

#NEXUS
begin data;
	dimensions ntax=74 nchar=354;
	format datatype=dna missing=? gap=-;
matrix
'HOMO_SAPIENS'                        ATGGCGACCCTGGAAAAGCTGATGAAGGCCTTCGAGTCCCTCAAGTCCTTCCAGCAGCAGCAGCAGCAGCAGCAGCAGCAGCAGCAGCAGCAGCAGCAGCAGCAGCAGCAGCAGCAACAG---CCGCCACCGCCGCCGCCGCCGCCGCCGCC---------TCCTCAGCTTCCTCAGCCGCCGCCG------------------------------CAGGCACAGCCGCTGCTG---------CCTCAGCCGCAGCCGCCC------------------CCGCCGCCGCCCCCGCCGCCACCC------------GGCCCGGCT---GTGGCTGAGGAGCCGCTGCACCGACC?                                             
'PAN_TROGLODYTES'                     ?????????????????????ATGAAGGCCTTCGAGTCCCTCAAGTCCTTCCAGCAGCAGCAGCAGCAGCAGCAGCAGCAGCAG------------------------------CAACAG---CCGCCA------------CCGCCGCCGCCGCCGCTGCCTCCTCAGCTTCCTCAGCCGCCGCCG------------------------------CAGGCACAGCCGCTGCTG---------CCTCAGCCGCAGCCGCCC------------------CCGCCGCCGCCTCCGCCGCCACCC------------GGCCCGGCT---GTGGCTG????????????????????
'PAN_PANISCUS'                        ATGGCGACCCTGGAAAAGCTGATGAAGGCCTTCGAGTCCCTCAAGTCCTTCCAGCAGCAGCAGCAGCAGCAGCAG---------------------------------------CAACAG---CCGCCA------------CCGCCGCCGCCGCCGCTGCCTCCTCAGCTTCCTCAGCCGCCGCCG------------------------------CAGGCACAGCCGCTGCTG---------CCTCAGCCGCAG?CGCCC------------------CCGCCGCCGCCTCCGCCGCCACCC------------GGCCCGGCT---GTGGCTG????????????????????
'GORILLA_GORILLA'                     ATGGCGACCCTGGAAAAGCTGATGAAGGCCTTCGAGTCCCTCAAGTCCTTCCAGCAGCAGCAGCAGCAGCAGCAGCAG------------------------------------CAACAG---CCGCCA---------CCGCCGCCGCCGCCGCCGCTGCCTCCTCAGCTTCCTCAGCCGCCGCCG------------------------------CAGGCACAGCCGCTGCTG---------CCTCAGCCGCAGCCGCCC------------------CCGCCGCCGCCTCCGCCGCCACCC------------GGCCCGGCT---GTGGCTGAG??????????????????
'PONGO_PYGMAEUS'                      ?????????????????????ATGAAGGCCTTCGAGTCCCTCAAGTCCTTCCAGCAGCAGCAGCAGCAGCAGCAG---------------------------------------CAACAG---CCGCCA------CCGCCGCCGCCGCCGCCGCCGCCGCCTCCTCAGCTTCCTCAGCCGCCGCCG------------------------------CAGGCACAGCCGCTGCTG---------CCTCAGCAGCAGCCGCCC------------------CCGCCGCCGCCCCCGCCGCCACCC------------GGCCCGGCT---GTGGCTGAGGAGCCGCTGCACCGACCA
'AOTUS_NANCYMAAE'                     ATGGCGACCCTGGAAAAGCTGATGAAGGCCTTTGAGTCCCTCAAGTCCTTCCAGCAGCAGCAGCAGCAGCAGCAGCAG------------------------------------CAACAG------------CCGCCGCCACCGCCGCCGCCGCCGCCGCCTCCTCAGCTTCCTCAGCCGCTGCTG------------------------------CAGGCACAGCCTCTGCTG---------CCTCAGCCGCAGCCGCCC------------------CCGCCGCCGCCCCCACCGCCGCCC------------GGCCCGGCT---GTGGCTGAGGAGCCGCTGCACCGACC-
'CHLOROCEBUS_SABAEUS'                 ATGGCGACCCTGGAAAAGCTGATGAAGGCCTTCGAGTCTCTCAAGTCCTTCCAGCAGCAGCAGCAGCAGCAGCAG---------------------------------------CAACAG---CCGCCGCCGCCGCCGCCGCCGCCGCCGCCGCCGCCGCCTCCTCAGCTTCCTCAGCCGCCA---------------------------------CAGGCACAGCCGATGCTG---------CCTCAGCCGCAGCCGCCC------------------CCGCCGCCGCCCCCGCCGCCACCT------------GGCCCGGCT---GTGGCTGAGGAGCCGCTGCACCGACC-
'CERCOCEBUS_ATYS'                     ?????????????????????ATGAAGGCCTTCGAGTCTCTCAAGTCCTTCCAGCAGCAGCAGCAGCAGCAGCAGCAG------------------------------------CAA------------CCGCCGCCGCCGCCGCCGCCGCCGCCGCCTCCTCCTCAGCTTCCTCAGCCGCCG---------------------------------CAGGCACAGCCGATGCTG---------CCTCAGCCGCAGCCGCCC------------------CCGCCGCCGCCCCCGCCACCACCC------------GGCCCGGCT---GTGGCTG????????????????????
'ERYTHROCEBUS_PATAS'                  ATGGCGACCCTGGAAAAGCTGATGAAGGCCTTCGAGTCTCTCAAGTCCTTCCAGCAGCAGCAGCACCAGCAGCAGCAG------------------------------------CAACAG---CCGCCA------CCGCCGCCGCCGCCGCCGCCGCCGCCTCCTCAGCTTCCTCAGCCGCCA---------------------------------CAGGCACAGCCGATGCTG---------CCTCAGCCGCAGCCGCCC------------------CCGCCGCCGCCCCCGCCGCCACCT------------GGCCCGGCT---GTGGCTG????????????????????
'MANDRILLUS_SPHINX'                   ?????????????????????ATGAAGGCCTTCGAGTCTCTCAAGTCCTTCCAGCAGCAGCAGCAGCAGCAGCAGCAG------------------------------------CAACAG---------CCGCCACCGCCGCCGCCGCCGCCGCCGCCGCCTCCTCAGCTTCCTCAGCCGCCG---------------------------------CAGGCACAGCCGATGCTG---------CCTCAGCCGCAGCCGCCC------------------CCGCCGCCGCCCCCGCCACCACCC------------GGCCCGGCT---GTGGCTG????????????????????
'MACACA_NEMESTRINA'                   ATGGCGACCCTGGAAAAGCTGATGAAGGCCTTCGAGTCTCTCAAGTCCTTCCAGCAGCAGCAGCAGCAGCAGCAGCAG------------------------------------CAACAG------------CCGCCGCCGCCGCCGCCGCCGCCGCCGCCTCCTCAGCTTCCTCAGCCGCCG---------------------------------CAGGCACAGCCGATGCTG---------CCTCAGCCGCAGCCGCCC------------------CCGCCGCCGCCCCCGCCACCACCC------------GGCCCGGCT---GTGGCTG???????????????????-
'NOMASCUS_LEUCOGENYS'                 ???????????????AAGCTGATGAAGGCTTTCGAGTCCCTCAAGTCCTTCCAGCAGCAGCAGCAGCAGCAGCAG---------------------------------------CAACAG---CCGCCA---------CCGCCGCCGCCGCCGCCGCCGC----TCAGCTTC-TCAGCCGCCGCCG------------------------------CAGGCACAGCCACTGCTG----------CTCAGCCGCAGCCGCCC------------------CCGCCGCCGCCCCCGCCGCCACCC------------GGCCCGGCT---GTGGCTGAGGAGCCGCTGCACCGACCG
'COLOBUS_GUEREZA'                     ?????????????????????ATGAAGGCCTTCGAGTCCCTCAAGTCCTTCCAGCAGCAGCAGCAGCAGCAGCAG---------------------------------------CAACAG---CCGCCA------CCGCCGCCGCCGCCGCCGCCGCCGCCTCCTCAGCTTCCTCAGCCGCCG---------------------------------CAGGCACAGCCGATGCTG---------CCTCAGCCGCAGCCGCCC------------------CCGCCGCCGCCCCCGCCGCCACCC------------GGCCCGGCC---GTGGCTG????????????????????
'PAPIO_HAMADRYAS'                     ?????????????????????ATGAAGGCCTTCGAGTCTCTCAAGTCCTTCCAGCAGCAGCAGCAGCAGCAGCAGCAGCAG---------------------------------CAACAG---CCGCCA------CCGCCGCCGCCGCCGCCGCCGCCGCCTCCTCAGCTTCCTCAGCCGCCG---------------------------------CAGGCACAGCCGATGCTG---------CCTCAGCCGCAGCCGCCC------------------CCGCCGCCGCCCCCGCCACCACCC------------GGCCCGGCT---GTGGCTG????????????????????
'PAPIO_ANUBIS'                        ATGGCGACCCTGGAAAAGCTGATGAAGGCCTTCGAGTCTCTCAAGTCCTTCCAGCAGCAGCAGCAGCAGCAGCAGCAGCAGCAG------------------------------CAACAG---CCGCCA------CCGCCGCCGCCGCCGCCGCCGCCGCCTCCTCAGCTTCCTCAG---CCGCCG------------------------------CAGGCACAGCCGATGCTG---------CCTCAGCCGCAGCCGCCC------------------CCGCCGCCGCCCCCGCCACCACCC------------GGCCCGGCT---GTGGCTGAGGAGCCGCTGCACCGACCA
'MACACA_MULATTA'                      ATGGCGACCCTGGAAAAGCTGATGAAGGCCTTCGAGTCTCTCAAGTCCTTCCAGCAGCAGCAGCAGCAGCAGCAG---------------------------------------CAACAG---------CCGCCGCCGCCGCCGCCGCCGCCTCCTCCTCCTCCTCAGCTTCCTCAG---CCGCCG------------------------------CAGGCACAGCCGATGCTG---------CCTCAGCCGCAGCCGCCC------------------CCGCCGCCGCCCCCGCCACCACCC------------GGCCCGGCT---GTGGCTGAGGAGCCGCTGCACCGACCA
'MACACA_FUSCATA'                      ATGGCGACCCTGGAAAAGCTGATGAAGGCCTTCGAGTCTCTCAAGTCCTTCCAGCAGCAGCAGCAGCAGCAGCAGCAG------------------------------------CAACAG------------------------CCGCCGCCGCCGCCGCCTCCTCAGCTTCCTCAG---CCGCCG------------------------------CAGGCACAGCCGATGCTG---------CCTCAGCCGCAGCCGCCC------------------CCGCCGCCGCCCCCGCCACCACCC------------GGCCCGGCT---GTGGCTGAGGAGCCGCTGCACCGACC-
'CALLITHRIX_JACCHUS'                  ATGGCGACCCTGGAAAAGCTGATGAAGGCCTTTGAGTCCCTCAAGTCCTTCCAGCAGCAGCAGCAGCAGCAG------------------------------------------CAACAG------CCGCCGCCGCCACCGCCGCCGCCGCCGCCGCCGCCTCCTCAGCTTCCTCAGCCGCCGCCG------------------------------CAGGCACAGCCTCTGCTG---------CCTCAGCCGCAGCCGCCC------------------CCGCCGCCGCCCCCACCGCCGCCC------------GGCCCGGCT---GCGGCTGAGGAGCCGCTGCACCGACCA
'SAGUINUS_IMPERATOR'                  ?????????????????????ATGAAGGCCTTTGAGTCCCTCAAGTCCTTCCAGCAGCAGCAGCAGCAGCAG------------------------------------------CAACAG---CCGCCACCACCACCRCCGCCGCCGCCGCCGCCGCCGCCTCCTCAGCTTCCTCAGCCGCCGCCG------------------------------CAGGCACAGCCTCTGCTG---------CCTCAGCCGCAGCCGCCC------------------CCGCCGCCGCCCCCACCGCCGCCC------------GGCCCGGCT---GTGGCTGAGGAGCCGCTGCACCGACCG
'SAGUINUS_OEDIPUS'                    ?????????????????????ATGAAGGCCTTTGAGTCCCTCAAGTCCTTCCAGCAGCAGCAGCAGCAGCAGCAGCAGCAGCAG------------------------------CAACAG---CCGCCGCCACCACCGCCGCCGCCGCCGCCGCCGCCTCCTCAGCTTCCTCAGCCGCCGCCG---------------------------------CAGGCACAGCCTCTGCTG---------CCTCAGCCGCAGCCGCCC------------------CCGCCGCCGCCCCCACCGCCGCCC------------GGCCCGGCT---GTGGCTGAGGAGCCGCTGCACCGACCG
'MUS_MUSCULUS'                        ATGGCAACCCTGGAAAAGCTGATGAAGGCTTTCGAGTCGCTCAAGTCGTTTCAGCAGCAACAGCAGCAGCAG------------------------------------------------CCACCGCCGCAGGCGCCGCCGCCACCGCCGCCGCCGCCTCCGCCTCAACCCCCTCAGCCGCCGCCT------------------------------CAGGGGCAGCCG---------------------------------------------------CCGCCGCCACCACCGCCGCTGCCA------------GGTCCG---------GCAGAGGAACCGCTGCACCGACCA
'RATTUS_NORVEGICUS'                   ATGGCAACCCTGGAAAAACTGATGAAGGCTTTCGAGTCGCTCAAGTCGTTCCAGCAGCAACAGCAGCAGCAGCAG------------------------------------------------CCGCCGCCGCAGGCGCCGCCACCACCGCCGCCGCCGCCGCCTCAACCCCCTCAGCCGCCGCCT------------------------------CAGGGGCAG------------------------------------------------------CCGCCGCCACCACCGCCGCTGCCA------------GGTCCGGCC---------GAGGAGCCGCTGCACCGACCA
'TARSIUS_SYRICHTA'                    ATGGCGACCCTTGAAAAGCTGATGAAGGCTTTCGAGTCCCTGAAGTCCTTCCAGCAGCAACAGCAACAA------------------------------------------------------------------------------CCGCCGCCGCCGCCGCCTCAGCTTCCTCAGACGCCGACG------------------------------CAGGCACAGCCGCCGCCG---------CCTCAGCCGCAGCCACCC------------------CCGCCGCCGCCCCCGCCGCCTCCT------------GGTCCGACT---GTGGCCGAGGAGCCGCTACACCGACCA
'MICROCEBUS_MURINUS'                  ATGGCGACCCTGGAAAAGCTGATGAAGGCCTTCGAGTCTCTCAAGTCCTTCCAGCAACAGCAGCAGCAGCAG------------------------------------------------------------------CCACCGCCGCCGCCGCCGCCGCCGCCTCAGCCTCCTCAGCCGTCGCCG------------------------------CAGGCACAGCCGCCGCCG---------CCTCAGCCGCCC------------------------CCACCGCCGCCCCCGCCGCCGCCC------------GGCCCGGCA---GTAGCTGAGGAGCAGTTGCACCGACCG
'TUPAIA_BELANGERI'                    ATGGCGACCCTGGAAAAACTGATGAAGGCCTTTGAGTCCCTCAAGTCCTTCCAGCAGCAACAGCAGCAG---------------------------------------------------------------------------CCGCCGCCGCCACCAGCGCCTCAGCCTCCTCAGCCGCCACCG------------------------------CAGGCACAGCCACCTCCG---------TCTCAGCCACAGCCACCC---------------CCGCCGCCACCCCCGCCACCGCCGCCC------------GGCCCGTCC---GTGGCTGAGGAG???????????????
'PEROMYSCUS_MANICULATUS'              ATGGCAACCCTGGAAAAGCTGATGAAGGCTTTCGAGTCGCTCAAGTCGTTCCAGCAGCAACAGCAGCAGCAGCAGCAG---------------------------------------------------------------CCTCCACCACCACCGCCGCCGCCTCAGCCCCCACAGCCGCCACCT------------------------------CAGGGGCAGCCG---------------------------------------------------CCGCCGCCGCCACCGCCGCTGCCC------------GGCCCG---------GCCGAGGAGCCGCTGCACCGACCG
'MICROTUS_OCHROGASTER'                ATGGCAACCCTTGAAAAGCTTATGAAGGCTTTCGAGTCGCTCAAGTCTTTCCAACAGCAGCAACAGCAGCAGCAGCAG---------------------------------------------------------------CCGCCGCCACCACCGCCGCCGCCTCAGCCCCCTCAGCCGCCGCCT------------------------------CAGGGGCAGCCGCCACCG---------CAT---------------------------------GCACCGCCGCCACCGCCGCTGCCG------------GGTCCG---------GCCGAGGAGCCGCTGCACCGACCA
'MESOCRICETUS_AURATUS'                ATGGCAACCCTGGAAAAGCTGATGAAGGCTTTCGAGTCGCTCAAGTCGTTCCAGCAGCAGCAGCAACAGCAACAGCAACAG------------------------------------------------------------CCGCCACCACCACCGCCGCCGCCTCAGCCCCCTCAGCCGCCGCCT------------------------------CAGGGGCAGGCGCCGCCG---------CTT---------------------------------GCACCGCCACCACCGCCGCTGCCG------------GGTCCT---------GCCGAGGAGCCGCTGCCCCGACCA
'NANNOSPALAX_GALILI'                  ATGGCCACGCTGGAGAAGCTCATGAAGGCCTTCGAATCGCTCAAGTCGTTCCAGCAGCAGCAGCAGCAACAGCAA---------------------------------------------------------------------CCGACGCCGCCACCTCCGCCTCAGCCGCTGCCT---------------------------------------CTGGGGTTGTCG---------------------------------------------------------------CCGCCGCCACCC------------GGCCCT---------GCCGAGGAGCCGCTGCCCCGACCA
'GERBILLUS_GERBILLUS'                 ?????????????????????ATGAAGGCTTTCGAGTCGCTCAAGTCATTCCAGCAGCAGCAGCAACAGCAGCAGCAG------------------------------------------------CCGCAG---CCGCCGCCACCACCGCCG---GCACCGCCTCAGCCCCCTCAGCCGCCGCCT------------------------------CAGGGGCAGCAG------------------------------------------CCGCCGCATGCGCCGCCGCCACCGCCGCTGCCG------------GGTCCGGCG------G---????????????????????
'ICTIDOMYS_TRIDECEMLINEATUS'          ATGGCGACCCTGGAAAAGCTGATGAAGGCCTTCGAGTCCCTCAAGTCCTTTCAGCAGCAGCAGCAGCAGCAGCAGCAGCAGCAA------------------------------------------------------------------------CCGCCGCCGCCACCTCCTCAGCCGCCGCCGCTG---------------------------CAGTTGCAG------------------------------------------------------CCGCCCCCGCCGCCGCCGCCGCCC------------GGCCCGGCT---GTGGCCGAGGAGCCGCTGCCCCGACCA
'CALLOSCIURUS_ERYTHRAEUS'             ?????????????????????ATGAAGGCCTTCGAGTCCCTCAAGTCCTTTCAACAGCAGCAGCAGCAGCAA------------------------------------------------------------------------------------CCGCCGCCGCCGCCGCCTCAGCCGCCGCCGCCG---------------------------CAGTTGCAG------------------------------------------------------CCGCCCCCGCCGCCGCCGCCC---------------GGCCCAGCT---GTGGCCG????????????????????
'SCIURUS_VULGARIS'                    ?????????????????????ATGAAGGCCTTTGAGTCCCTCAAGTCTTTTCAGCAGCAGCAGCAGCAGCAG---------------------------------------------------------------------------------------CCACCGCCGCCGCCTCAGCCGCCGCCGCCG---------------------------CAGCTGCAG------------------------------------------------------CCGCCCCCGCCGCCGCCG---CCC------------GGCCCGACC---GTGGCCG????????????????????
'SCIURUS_CAROLINENSIS'                ?????????????????????ATGAAGGCCTTTGAGTCCCTCAAGTCCTTTCAGCAGCAGCAGCAGCAGCAGCAA------------------------------------------------------------------------------------CCACCGCCGCCGCCTCAGCCGCCGCCGCCG---------------------------CAGCTGCAG------------------------------------------------------CCGCCCCCGCCGCCGCCG---CCC------------GGCCCGACC---GTGGCCG????????????????????
'OCTODON_DEGUS'                       ATGGCGACCCTGGAAAAGCTGATGAAGGCCTTCGAGTCTCTCAAGTCCTTCCAGCAGCAGCAG------------------------------------------------------------------------------------------GCGCCGCCGCCTCAGCCCCCTCAGCCGCCGCCC------------------------------CAGGCGCCGTCG---------------CCCCAGGCACAG------------------------CCACCCCCGCCTCCGCCGCCGCCT------------GGCCCGTCG---GGGCCCGAGGAGCCGCTGCCCCGACCA
'CHINCHILLA_LANIGERA'                 ATGGCGACCCTGGAAAAGCTGATGAAGGCCTTCGAGTCTCTCAAGTCCTTCCAGCAGCAGCAG------------------------------------------------------------------------------------------GCACCGCCGCCTCAGCCGCCTCAGCCCCCTCAG------CCGTCTCCT---------------CAGGCGCCGCAG---------------CCCCAGGCGCAG------------------------CCCCCCCCGCCTCCGCCGCCC------------------------------------------------------
'CAVIA_PORCELLUS'                     ATGGCGACCCTGGAAAAGCTGATGAAGGCCTTTGAGTCTCTCAAGTCCTTCCAGCAGCAGCAG------------------------------------------------------------------------------------------GCGCCACCGCCTCAGCCCTCTCAGCCG---------------TCGCCT---------------CAGGCGCCGCCG---------------CCCCAGGCACAT------------------------CCGCCCCCGCCTCCGCCTCCTGCT------------GGCCTGTCC---GGGCCCGAGGAGCCGCTGCCCCGACCA
'HYSTRIX_CRISTATA'                    ?????????????????????ATGAAGGCCTTCGAGTCCCTCAAGTCCTTCCAGCAGCAGCAG------------------------------------------------------------------------------------------GCGCCGCCGCCTCAGCCCCCTCAGCCTCCGCCT------------------------------CAGGCGCCGCCG---------------CCCCAACCGCAG------------------------CCGCCCCCGCCTCCGCCGCCGCCG------------GGTCCTCCG---GGGCCCG???????????????????-
'MYOCASTOR_COYPUS'                    ?????????????????????ATGAAGGCCTTCGAGTCTCTCAAGTCCTTCCAGCAGCAGCAG------------------------------------------------------------------------------------------GCGCCGCCGCCTCAGCCCCCTCAGCCGCCG---------------CTT---------------CAGGCGCCGCTG---------------CCCCAGGCACAG------------------------CCACCCCCGCCTCCGCCGCCACCT------------GGCCCGTCG---GGGCCCG???????????????????-
'HETEROCEPHALUS_GLABER'               ATGGCGACCTTAGAAAAGCTGATGAAGGCCTTTGAGTCCCTCAAGTCCTTCCAGCAGCAGCAG------------------------------------------------------------------------------------------GCGCCGCCGCCGCAGCCCCCTCAGCCGCCGCCT------------------------------CAGGCGCCG------------------------------------------------------CCGCCCCCGCCTCCGCCGCCGCCT------------GGCCCGTCA---GGGCCCGAGGAGCCGCTGCCCCGACCA
'SYLVILAGUS_FLORIDANUS'               ?????????????????????ATGAAGGCCTTCGAGTCCCTCAAGTCTTTCCAGCAGCAGCAGCAG------------------------------------------------------------------------------------CCGCCGCCAGCGCCGCCGGCGCCTCAGCCGTCTCCGCCGCCC---------CAGCAGCCGCCG---CCGCCGCCCCCGCTG------------CCGTCC---------------------------------------CCGCCGCCGCCTCCC------------GGCCCGGCG---ATGGCCG????????????????????
'BOS_TAURUS'                          ATGGCGACCCTGGAAAAGCTGATGAAGGCCTTCGAGTCCCTCAAATCCTTCCAGCAGCAGCAGCAGCAGCAGCAGCAGCAGCAGCAGCAGCAGCAG------------------------------------------------------CCTCCGCCGCCGCCTCAGCCGCCTCAGCCC------------------CCTCAGCCGCCGCCG---CAGGCGCAGCCGCCG------------CCTCAG------------------------------CCGCCCCCGCCGCCGCCGCCGCTT------------GGCCCTGCC---GCGGCCGAGGAGCCGCTGCACCGACCA
'OVIS_ARIES'                          ATGGCGACCCTGGAAAAGCTGATGAAGGCCTTCGAGTCCCTCAAATCCTTCCAGCAGCAGCAGCAGCAGCAGCAGCAGCAG------------------------------------------------------------------CCGCCTCCGCCGCCGCCTCAGCCTCCTCAGCCGCCGCCGCCGCCG------------------------CAGGCGCAGCCGCCG------------CCTCAG------------------------CCGCCCCCGCCGCCGCCGCCGCCGCCGGTT------------GGCCCTGCC---GCGGCCGAGGAGCCGCTGCACCGACCA
'RUPICAPRA_RUPICAPRA'                 ?????????????????????ATGAAGGCCTTCGAGTCCCTCAAATCCTTCCAGCAGCAGCAGCAGCAGCAGCAGCAGCAGCAGCAG------------------------------------------------------------CCGCCTCCGCCGCCGCCTCAGCCTCCTCAGCCGCCGCCG------------------------------CAGGCGCAGCCGCCG------------CCTCAG------------------------CCGCCCCCACCGCCGCCGCCGCCGCCGGTT------------GGTCCTGCC---GCGGCCG????????????????????
'ORCINUS_ORCA'                        ATGGCGACCCTGGAAAAGCTGATGAAGGCCTTCGAGTCCCTCAAGTCCTTCCAGCAGCAGCAGCAGCAACAGCAGCAG------------------------------------------------------------------CCGCCGCCGCCGCCGCCGCCTCAGCCTCCTCAGCCGCCGCCG------------------------------CAGGCGCAACCGCCG------------CCTCAGCCGCAGTCG---------------CCGCCGCCCCCGCCCCCGCCGCCGCCGCCC------------GGACCGGCC---GTGGCCGAGGAGCCGCTGCACCGACCA
'STENELLA_COERULEOALBA'               ?????????????????????ATGAAGGCCTTCGAGTCCCTCAAGTCCTTCCAGCAGCAGCAGCAGCAGCAGCAACAGCAGCAG---------------------------------------------------------------------CCGCCGCCGCCTCAGCCTCCTCAGCCGCCGCCG------------------------------CAGGCGCAACCGCCG------------CCTCAGCCGCAGTCG---------CCGCCGCCCCCGCCCCCGCCGCCGCCGCCGCCGCCC------------GGACCGGCC---GTGGCCG????????????????????
'TURSIOPS_TRUNCATUS'                  ?????????????????????ATGAAGGCCTTCGAGTCCCTCAAGTCCTTCCAGCAGCAGCAGCAGCAGCAGCAACAGCAGCAG---------------------------------------------------------------------CCGCCGCCGCCTCAGCCTCCTCAGCCGCCGCCG------------------------------CAGGCGCAACCGCCGCCT------------CAGCCGCAGTCG---------CCGCCGCCCCCGCCCCCGCCGCCGCCGCCGCCGCCC------------GGACCGGCC---GTGGCCG????????????????????
'SUS_SCROFA'                          ATGGCGACCCTGGAAAAGCTGATGAAAGCTTTCGAGTCTCTCAAGTCCTTCCAGCAGCAGCAGCAGCAACAGCAGCAGCAGCAGCAGCAGCAGCAGCAACAGCAG------------------------------------------CTGCCGCCACCGCCGCCTCAGCCTCCTCAGCCGCCACCG------------------------------CAGACGCAGCCGCCG------------CCTCAGCCGCCG---------------CCGCCCCCGCCCCCGCCGCCGCCGCCGCCGCCC------------GGCCCGGCA---GTGGCCGAGGAGCCGCTGCACCGACCA
'MELES_MELES'                         ?????????????????????ATGAAGGCCTTTGAATCCCTCAAGTCCTTCCAGCAGCAACAGCAGCAGCAGCAGCAGCAG------------------------------------------------------------------CCTCCGCCGCCGCCGCCTCAGCTTCCTCAGCCGCTGCCG------------------------------CAGGCGCAGCCGCCGCCG---------CCTCAGCCGCAG---------------CCGCCGCCGCCCCCGCCGCCCCCGCCGCCCCCC------------GGCCCGGCC---GTGGCCG????????????????????
'MARTES_FOINA'                        ?????????????????????ATGAAGGCCTTCGAGTCCCTCAAGTCCTTTCAGCAGCAGCAGCAGCAGCAGCAGCAA------------------------------------------------------------------CCGCCGCCGCCGCCGCCGCCTCAGCCGCCGCCGCCG------------------------------------CAGTTGCAG---------------------------------------------------------CCGCCCCCGCCGCCGCCGCCC------------GGCCCGGCT---GTGGCCG????????????????????
'ODOBENUS_ROSMARUS'                   ATGGCGACCCTAGAAAAGCTGATGAAGGCCTTCGAATCCCTCAAGTCCTTTCAGCAGCAACAGCAGCAGCAGCAGCAGCAGCAG------------------------------------------------------------------CCTCCGCCGCCGCCTCAGCCTGTTCAGGCGCTGCCG------------------------------CAGGCGCAGCCGCCGCTG---------CCTCAGCCGCAG---------------CCGCCGCCGCCCCCGCCGCCCCCGCCGCCCCCC------------GGCCCGGCC---GTGGCCGAGGAGCCACTGCATCGACCA
'CANIS_LUPUS'                         ATGGCGACCCTGGAAAAGCTGATGAAGGCCTTCGAGTCCCTCAAGTCCTTCCAGCAGCAGCAGCAACAGCAGCAGCAGCAG---------------------------------------------------------------CCTCCGCCGCCGCCACCTCCTCAGCCTCCTCAGCCGCTGCCG------------------------------CAGGCGCAGCCGCCGCTA---------CCGCAGCCG---------------------CCCCCGCCGCCCCCGCCCCCGCCGCCCCCG------------GGCCCGGCG---GTGGCCGAAGAGCCGCTGCACCGACCA
'SOREX_ARANEUS'                       ATGGCGACCCTCGAAAAGCTGATGAAGGCCTTCGAGTCCCTCAAGTCGTTCCAGCAGCAGCAGCAGCAG------------------------------------------------------------------------------CCGCCGCCGCCGCCGTCTCAGCTGCCTCAGCCGCCGCCG------------------------------CAGGCGCAGCCGCCGCCG---------CCTCAGCCGCAG------------------------CCGCCGCCGCCGCCGCCGCCGCAG------------GGCCCGGCC---GGGGCCGACGAGCCGCTGCACCGACCA
'EQUUS_CABALLUS'                      ATGGCGACCCTGGAAAAGCTGATGAAGGCCTTCGAGTCCCTCAAGTCCTTCCAGCAGCAGCAGCAGCAG---------------------------------------------------------------------CCGCCGCCGCCACCTC--------------------------------------------------------------------------------------------------------------------------------------------------------------------------------------------------------
'ROUSETTUS_AEGYPTIACUS'               ?????????????????????ATGAAGGCCTTCGAGTCTCTCAAGTCCTTTCAGCAGCAGCAGCAG---------------------------------------------------------------------------------------CCGTCGCCGCCTCAGCCCCCTCAGCCGCCGCCGCCGCCG------------------------CAGGCTCAGCCGCCGCCA---------CCTCAGCCTCAG------------------------CCGCCGCCGCCCCCGCCGCCGCCC------------GGCCCGGCC---GTGGCCG????????????????????
'PTEROPUS_VAMPYRUS'                   ATGGCGACCCTGGAAAAGCTGATGAAGGCCTTCGAGTCTCTCAAGTCCTTCCAGCAGCAGCAGCAG---------------------------------------------------------------------------------------CCGTCGCCGCCTCAGCCCCCTCAGCCGCCGCCGCCG---------------------------CAGGCTCAGCCACCGCCA---------CCTCAGCCGCAG------------------------CCGCCGCCGCCCCCGCCGCCGCCC------------GGCCCGGCC---GTGGCCGAGGAGCCGCTGCACCGACCA
'RHINOLOPHUS_FERRUMEQUINUM'           ?????????????????????ATGAAGGCCTTTGAGTCCCTCAAGTCCTTCCAGCAGCAGCAGCAGCAG---------------------------------------------------------------------------CCCCCGCCGCCGCCGCCGCCTCAGCCTCCTCAGCCGCCGCCG------------------------------CAGGCTCACCCGCCGCCGCCG------CCTCAGCCTCAG------------------------CCACCTCCTCCCACACTGCCGCCC------------GGCCCGGCC---GTGGCCG????????????????????
'RHINOLOPHUS_HIPPOSIDEROS'            ?????????????????????ATGAAGGCCTTTGAGTCCCTCAAGTCCTTCCAGCAGCAGCAGCAGCAG------------------------------------------------------------------------------------CCGCCGCCGCCCCAGCCTCCTCAGCCGCCGCCG------------------------------CAGGCTCAGCCGCCGCCGCCG------CCGCAGCCTCAG------------------------CCGCCTCCCCCCACGCTGCCGCCC------------GGCCCGGCC---GTGGCCG????????????????????
'MINIOPTERUS_SCHREIBERSII'            ???????????????????????GAAGGCCTTCGAGTCCCTCAAGTCCTTCCAGCAGCAGCAGCAGCAGCAGCAG---------------------------------------------------------------------------CCGCCGCCGCCTCCTCAGCCCCCTCAGCCGCCGCCG------------------------------CAGGCCCAGCCGCCGCCG---------CCTCAGCAGCAG---------------CCGCCGCCGCCCCCGCCGCCGCCGCCGCCGCCC------------GGCCCGGCC---GTGGCCG????????????????????
'PIPISTRELLUS_KUHLII'                 ?????????????????????ATGAAGGCCTTTGAGTCCCTCAAGTCCTTCCAGCAGCAGCAGCAGCAG---------------------------------------------------------------------------CCCCCGCCGCCGCCGCCGCCTCAGCCTCCTCAGCCGCCGCCG------------------------------CAGGCTCACCCGCCGCCGCCG------CCTCAGCCTCAG------------------------CCRCCTCCTCCCACACTGCCGCCC------------GGCCCGGCC---GTGGCCG????????????????????
'MYOTIS_EMARGINATUS'                  ?????????????????????ATGAAGGCCTTCGAGTCCCTCAAGTCCTTCCAGCAGCAACAGCAACAGCAGCAGCAG---------------------------------------------------------------------------------------CCGCCGCCTCCGCCGCCGCCA------------------------------CAGGCTCAGCCGCCCCCGCCG---------CAGCCGCAG---------------------------CCGCCGCCCCCGCCGCCGCCC------------GGCCCGGCC---GTGGCCG????????????????????
'MYOTIS_NATTERERI'                    ?????????????????????ATGAAGGCCTTCGAGTCCCTCAAGTCCTTCCAGCAGCAGCAGCAACAGCAGCAGCAG------------------------------------------------------------------------------------CCGCCGCCGCCTCCGCCGCCGCCA------------------------------CAGGCTCAGCCGCCCCCGCCG---------CAGCCGCAG---------------------CCGCAGCCGCCGCCCCCGCCGCCGCCC------------GGCCCGGCG---GTGGCCG????????????????????
'PLECOTUS_MACROBULLARIS'              ?????????????????????ATGAAGGCCTTCGAGTCCCTCAAGTCCTTCCAGCAGCAACAGCAACAGCAGCAG---------------------------------------------------------------------------------------CCGCCACCGCYGCCGCCACAGCCA------------------------------CWGGCTCAGCCGCCCCCGCCG---------------CAG------------------CCGCCGCCTCCGCCGCCCCCGCCGCCGCCC------------GGCCCAGCC---GTGGCCG????????????????????
'HYPSUGO_SAVII'                       ?????????????????????ATGAAGGCCTTCGAGTCCCTCAAGTCCTTCCAGCAGCAGCAGCAACAGCAGCAGCAG------------------------------------------------------------------------------------CCGCCGCCGCCTCCGCCGCCGCCA------------------------------CAGGCTCAGCCGCCCCCGCCG---------CAGCCGCAG---------------------CCGCAGCCGCCGCCCCCGCCGCCGCCC------------GGCCCGGCC---GTGGCCG????????????????????
'MANIS_JAVANICA'                      ?????????????????????ATGAAGGCCTTCGAGTCCCTCAAGTCCTTCCAGCAGCAGCAG------------------------------------------------------------------------------------------CCGCTGCCGCCTCAGCCGTCT------------------------------------------CAGCCGCAGCCGCCTCAGTCG------CCTCAGCCACAG------------------------CCGCCGCCGCCTCCGCCGGCGCCC------------GGCCCCACC---GCTGCCG????????????????????
'LOXODONTA_AFRICANA'                  ATGGCGACCCTGGAAAAGCTGATGAAGGCTTTCGAGTCTCTCAAGTCCTTCCAGCAGCAGCAGCAGCAGCAGCAGCAACAGCAGCAG------------------------------------------------------------------CCTCCGCCGCCTCAGCCTCCTCAGCTGCCGCCG------------------------------CAGACGCAGCCGCCGCCGCCG------------------------------------------CCCCCGCCCCCGCCGCCGCCGCCC------------GGCCCGGCC---GTGGCCGAGGAGCCGCTGCACCGACCA
'PROCAVIA_CAPENSIS'                   ?????????????????????ATGAAAGCTTTCGAGTCCCTCAAGTCTTTCCAGCAGCAACAGCAGCAGCAGCATCAGCAGCAGCAGCAGCAGCAG------------------------------------------------GCGCCTCCGCCGCCGCCGCCTCAGCCTCCTCAGCTGCCGCCG------------------------------CAGGCGCAGCCGCCGCTGCCGCCGCCGCCGCC------------------------------GCCGCCGCCGCCGCCGCCCCCC---------------GGCCCGTCC---GTGGCCG????????????????????
'CHRYSOCHLORIS_ASIATICA'              ATGGCCACTCTGGAGAAGCTGATGAAGGCTTTCGAGTCTCTCAAGTCTTTCCAGCAACAGCAGCAGCAGCAGCAG---------------------------------------------------------------------------TCCCCACCGCCGCCTCAGCCCCCTCAACCCCCGCCA------------------------------CAGGCGCAGCCGCCGCCG---------------------------------------------CCGCCGCCCCCACCACCACCTCCC------------GTTCCGGCC---GTAGCCGAGGAGCCGCTGCACCGACCA
'ECHINOPS_TELFAIRI'                   ATGGCGACCCTGGAAAAGCTAATGAAGGCCTTCGAGTCCCTCAAATCCTTCCAACAGCAGCAGCAGCAGCAG---------------------------------------------------------------------------CCCCCGCCGCCGCCGCCTCAGCCCCCTCAGCCGCCGCCG------------------------------CAGGCGCAGCCG---------------------------------------------------CCGCCTCCCCCGCCGCCGCCTCCC------------GGCCCGTCC---GTGGCCGAGGAGCCCCCGCACCGACC?
'DASYPUS_NOVEMCINCTUS'                ATGGCGACCCTGGAGAAGCTGATGAAGGCTTTCGAGTCACTCAAGTCCTTCCAGCAGCAGCAGCAGCAGCAG---------------------------------------------------------------------------CCGCCGCCGCCGCCGCCTCAGCCTCCTCAGCCAGCGCCG------------------------------CAGGCGCAGCCGCCGCTGCAGGCGCCCCCTCAGACGCAGCCG---------------------CCGCCGCCCCCGCCGCCGCCGCCC------------GGCCCGGCG---GTGGCCGAGGAACCGCTGCACCGACCA
'MONODELPHIS_DOMESTICA'               ATGGCCACCCTGGAGAAGCTGATGAAGGCGTTCGAATCCCTCAAGTCTTTCCAGCAGCAGCAGCAGCAG---------------------------------------------------------------------CCTCCGGCGCCGCCGCCGCCGCCGCCGCCACCGCCGCAACCGCCC---------------------------------CAGGCGCAGCCGCTGCCGCAA---CCGCAGCAGTCGCCCCAGCAGCCGCCGCCT---------CCGCCGCCACCGCCGCCGCCGCCT------------GGGCCATCC---GGGGTGGAGGAGCCGGCGCACCGACCA
'MACROPUS_EUGENII'                    ATGGCCACCCTGGAGAAGCTGATGAAGGCATTCGAATCCCTCAAGTCCTTCCAGCAGCAGCAGCAG------------------------------------------------------------------------CCGCCGGCG------------CCGGCGCAGCCTCCGCAGCCGTCC---------------------------------CAGGCGCAGCCGCCCCAGCAGCCGCCGCAGCAGCCGCCCCAGCAGCCGCCGCCG------------------------CCGCAGCCC------------GGGCCGTCC---GGGGGGGAGGAGCCGGCGCACCGACC?
'TACHYGLOSSUS_ACULEATUS'              ?????????????????????ATGAAGGCCTTCGAGTCCCTCAAGTCCTTCCAGCAGCAGCAACAG---------------------------------------------------------------------------------------------------------------------------------------------------------------------------------------------------CCACCACCCCCACCCCCTCCACCACCCCCTCCACCACCACCCCCGCCTCCCCCAGGCCCTGTC---CTGCCCG????????????????????
'ORNITHORHYNCHUS_ANATINUS'            ATGGCCACCCTCGACAAGCTCATGAAGGCCTTCGACTCCCTCAAGTCCTTCCAGCAGCAGCAGCAG------------------------------------------------------------CCGCCGCCGCCTCCTCCTGCA------------------------------------------------------------------------------------------------------------------------------------------------GGACCTGCTCCTCCT---------CCTCCGCCC---CTGCCCGAGGAGCCGCTCCAACGACCA
;
end;

begin trees;
	translate 
		1 MONODELPHIS_DOMESTICA,
		2 MACROPUS_EUGENII,
		3 SOREX_ARANEUS,
		4 CANIS_LUPUS,
		5 MARTES_FOINA,
		6 MELES_MELES,
		7 ODOBENUS_ROSMARUS,
		8 MANIS_JAVANICA,
		9 EQUUS_CABALLUS,
		10 TURSIOPS_TRUNCATUS,
		11 STENELLA_COERULEOALBA,
		12 ORCINUS_ORCA,
		13 BOS_TAURUS,
		14 RUPICAPRA_RUPICAPRA,
		15 OVIS_ARIES,
		16 SUS_SCROFA,
		17 RHINOLOPHUS_FERRUMEQUINUM,
		18 RHINOLOPHUS_HIPPOSIDEROS,
		19 PTEROPUS_VAMPYRUS,
		20 ROUSETTUS_AEGYPTIACUS,
		21 PLECOTUS_MACROBULLARIS,
		22 HYPSUGO_SAVII,
		23 PIPISTRELLUS_KUHLII,
		24 MYOTIS_EMARGINATUS,
		25 MYOTIS_NATTERERI,
		26 MINIOPTERUS_SCHREIBERSII,
		27 SYLVILAGUS_FLORIDANUS,
		28 HETEROCEPHALUS_GLABER,
		29 CAVIA_PORCELLUS,
		30 OCTODON_DEGUS,
		31 MYOCASTOR_COYPUS,
		32 CHINCHILLA_LANIGERA,
		33 HYSTRIX_CRISTATA,
		34 RATTUS_NORVEGICUS,
		35 MUS_MUSCULUS,
		36 GERBILLUS_GERBILLUS,
		37 MESOCRICETUS_AURATUS,
		38 MICROTUS_OCHROGASTER,
		39 PEROMYSCUS_MANICULATUS,
		40 NANNOSPALAX_GALILI,
		41 SCIURUS_VULGARIS,
		42 SCIURUS_CAROLINENSIS,
		43 ICTIDOMYS_TRIDECEMLINEATUS,
		44 CALLOSCIURUS_ERYTHRAEUS,
		45 MICROCEBUS_MURINUS,
		46 SAGUINUS_OEDIPUS,
		47 SAGUINUS_IMPERATOR,
		48 CALLITHRIX_JACCHUS,
		49 AOTUS_NANCYMAAE,
		50 MANDRILLUS_SPHINX,
		51 CERCOCEBUS_ATYS,
		52 PAPIO_HAMADRYAS,
		53 PAPIO_ANUBIS,
		54 MACACA_FUSCATA,
		55 MACACA_MULATTA,
		56 MACACA_NEMESTRINA,
		57 ERYTHROCEBUS_PATAS,
		58 CHLOROCEBUS_SABAEUS,
		59 COLOBUS_GUEREZA,
		60 NOMASCUS_LEUCOGENYS,
		61 GORILLA_GORILLA,
		62 PAN_TROGLODYTES,
		63 PAN_PANISCUS,
		64 HOMO_SAPIENS,
		65 PONGO_PYGMAEUS,
		66 TARSIUS_SYRICHTA,
		67 TUPAIA_BELANGERI,
		68 DASYPUS_NOVEMCINCTUS,
		69 PROCAVIA_CAPENSIS,
		70 LOXODONTA_AFRICANA,
		71 ECHINOPS_TELFAIRI,
		72 CHRYSOCHLORIS_ASIATICA,
		73 ORNITHORHYNCHUS_ANATINUS,
		74 TACHYGLOSSUS_ACULEATUS
		;
	tree tree1 = [&r](((1,2),(((3,(((((4,((5,6),7)),8),9),((((10,11),12),(13,(14,15))),16)),(((17,18),(19,20)),(((21,(22,23)),(24,25)),26)))),((27,(((28,(29,((30,31),32))),33),(((((34,35),36),((37,38),39)),40),(((41,42),43),44)))),((45,(((((46,47),48),49),((((((50,51),(52,53)),((54,55),56)),(57,58)),59),(60,((61,((62,63),64)),65)))),66)),67))),(68,((69,70),(71,72))))),(73,74));
end;
