# Supplementary material for: The evolutionary history of the polyQ tract in huntingtin sheds light on its functional pro-neural activities
Source: Cell Death Differ. 2022 Jan 1;29(2):293–305. doi: 10.1038/s41418-021-00914-9 (PMC8817008; doi:10.1038/s41418-021-00914-9)
Supplement: Supplementary file 13 — Dataset 6 [file 41418_2021_914_MOESM13_ESM.xlsx]

## Sheet: Foglio1
53 taxa with both a HTT and ATXN3 sequence
HTT extracted from	ATXN3 extracted from	ATXN3 accession
Alligator_mississippiensis	Alligator mississippiensis	XM_019481659.1
Alligator_sinensis	Alligator sinensis	XM_014524268.1
Anas_platyrhynchos	Anas platyrhynchos	XM_021273672.1
Aotus_nancymaae	Aotus nancymaae	XM_021675715.1
Bos_taurus	Bos taurus	XM_010817282.2
Callithrix_jacchus	Callithrix jacchus	XM_002754206.3
Canis_lupus	Canis lupus	XM_537352.6
Cercocebus_atys	Cercocebus atys	XM_012083711.1
Chinchilla_lanigera	Chinchilla lanigera	XM_013517194.1
Chlorocebus_sabaeus	Chlorocebus sabaeus	XM_007987623.1
Chrysemys_picta	Chrysemys picta	XM_005285415.2
Colobus_guereza *	(Colobus_angolensis)	XR_001002594.1
Columba_palumbus *	(Columba_livia)	XM_005506141.2
Coturnix_coturnix *	(Coturnix_japonica)	XM_015865262.1
Danio_rerio	Danio rerio	XM_017351612.2
Dasypus_novemcinctus	Dasypus novemcinctus	XM_004475402.2
Equus_caballus	Equus caballus	XM_023627709.1
Gallus_gallus	Gallus gallus	XM_015287267.1
Gorilla_gorilla	Gorilla gorilla	XM_019009801.1
Haliaeetus_leucocephalus	Haliaeetus leucocephalus	XM_010583851.1
Homo_sapiens	Homo sapiens	NM_004993.5
Ictidomys_tridecemlineatus	Ictidomys tridecemlineatus	XM_005339138.3
Latimeria_chalumnae	Latimeria chalumnae	XM_005986591.2
Lepisosteus_oculatus	Lepisosteus oculatus	XM_015350921.1
Loxodonta_africana	Loxodonta africana	XM_023546510.1
Macaca_mulatta	Macaca mulatta	XM_015144387.1
Macaca_nemestrina	Macaca nemestrina	XM_011717206.2
Mesitornis_unicolor	Mesitornis unicolor	XM_010184209.1
Mesocricetus_auratus	Mesocricetus auratus	XM_013112218.2
Microcebus_murinus	Microcebus murinus	XM_012773907.2
Microtus_ochrogaster	Microtus ochrogaster	XM_013355607.1
Miniopterus_schreibersii *	(Miniopterus_natalensis)	XM_016205714.1
Monodelphis_domestica	Monodelphis domestica	XM_003339478.2
Mus_musculus	Mus musculus	NM_029705.3
Myotis_emarginatus *	(Myotis_brandtii)	XM_005871203.2
Myotis_nattereri *	(Myotis_davidii)	XM_015571339.1
Nannospalax_galili	Nannospalax galili	XM_008821726.2
Octodon_degus	Octodon degus	XM_023719692.1
Odobenus_rosmarus	Odobenus rosmarus	XM_012560302.1
Ornithorhynchus_anatinus	Ornithorhynchus anatinus	XM_007660522.1
Oryzias_latipes *	(Oryzias_melastigma)	XM_024292562.1
Ovis_aries	Ovis aries	XM_012098272.2
Pan_paniscus	Pan paniscus	XM_003832776.2
Pan_troglodytes	Pan troglodytes	XM_016926617.2
Poecilia_orri *	(Poecilia_reticulata)	XM_008400089.2
Pongo_pygmaeus *	(Pongo_abelii)	XM_024231355.1
Pseudopodoces_humilis	Pseudopodoces humilis	XM_014249924.1
Pteropus_vampyrus	Pteropus vampyrus	XM_023538360.1
Rattus_norvegicus	Rattus norvegicus	XM_017594337.1
Rhinolophus_hipposideros *	(Rhinolophus_sinicus)	XM_019745277.1
Rousettus_aegyptiacus	Rousettus aegyptiacus	XM_016145452.1
Sus_scrofa	Sus scrofa	NM_001123081.1
Tursiops_truncatus	Tursiops truncatus	XM_019918794.1
(*)
for these 10 taxa it was not possible to retreave ATXN3 sequence, thus a close
specie (indicated in brackets and italics in the second column) was used instead.
