# Supplementary material for: The evolutionary history of the polyQ tract in huntingtin sheds light on its functional pro-neural activities
Source: Cell Death Differ. 2022 Jan 1;29(2):293–305. doi: 10.1038/s41418-021-00914-9 (PMC8817008; doi:10.1038/s41418-021-00914-9)
Supplement: Supplementary file 14 — Dataset 7 [file 41418_2021_914_MOESM14_ESM.txt]

#NEXUS
begin data;
	dimensions ntax=53 nchar=354;
	format datatype=dna missing=? gap=-;
matrix
Homo_sapiens                            ATGGCGACCCTGGAAAAGCTGATGAAGGCCTTCGAGTCCCTCAAGTCCTTCCAGCAGCAGCAGCAGCAGCAGCAGCAGCAGCAGCAGCAGCAGCAGCAGCAGCAGCAGCAGCAGCAACAG---CCGCCACCGCCGCCGCCGCCGCCGCCGCC---------TCCTCAGCTTCCTCAGCCGCCGCCG------------------------------CAGGCACAGCCGCTGCTG---------CCTCAGCCGCAGCCGCCC------------------CCGCCGCCGCCCCCGCCGCCACCC------------GGCCCGGCT---GTGGCTGAGGAGCCGCTGCACCGACC?
Pan_troglodytes                         ?????????????????????ATGAAGGCCTTCGAGTCCCTCAAGTCCTTCCAGCAGCAGCAGCAGCAGCAGCAGCAGCAGCAG------------------------------CAACAG---CCGCCA------------CCGCCGCCGCCGCCGCTGCCTCCTCAGCTTCCTCAGCCGCCGCCG------------------------------CAGGCACAGCCGCTGCTG---------CCTCAGCCGCAGCCGCCC------------------CCGCCGCCGCCTCCGCCGCCACCC------------GGCCCGGCT---GTGGCTG????????????????????
Pan_paniscus                            ATGGCGACCCTGGAAAAGCTGATGAAGGCCTTCGAGTCCCTCAAGTCCTTCCAGCAGCAGCAGCAGCAGCAGCAG---------------------------------------CAACAG---CCGCCA------------CCGCCGCCGCCGCCGCTGCCTCCTCAGCTTCCTCAGCCGCCGCCG------------------------------CAGGCACAGCCGCTGCTG---------CCTCAGCCGCAG?CGCCC------------------CCGCCGCCGCCTCCGCCGCCACCC------------GGCCCGGCT---GTGGCTG????????????????????
Gorilla_gorilla                         ATGGCGACCCTGGAAAAGCTGATGAAGGCCTTCGAGTCCCTCAAGTCCTTCCAGCAGCAGCAGCAGCAGCAGCAGCAG------------------------------------CAACAG---CCGCCA---------CCGCCGCCGCCGCCGCCGCTGCCTCCTCAGCTTCCTCAGCCGCCGCCG------------------------------CAGGCACAGCCGCTGCTG---------CCTCAGCCGCAGCCGCCC------------------CCGCCGCCGCCTCCGCCGCCACCC------------GGCCCGGCT---GTGGCTGAG??????????????????
Macaca_mulatta                          ATGGCGACCCTGGAAAAGCTGATGAAGGCCTTCGAGTCTCTCAAGTCCTTCCAGCAGCAGCAGCAGCAGCAGCAG---------------------------------------CAACAG---------CCGCCGCCGCCGCCGCCGCCGCCTCCTCCTCCTCCTCAGCTTCCTCAG---CCGCCG------------------------------CAGGCACAGCCGATGCTG---------CCTCAGCCGCAGCCGCCC------------------CCGCCGCCGCCCCCGCCACCACCC------------GGCCCGGCT---GTGGCTGAGGAGCCGCTGCACCGACCA
Macaca_nemestrina                       ATGGCGACCCTGGAAAAGCTGATGAAGGCCTTCGAGTCTCTCAAGTCCTTCCAGCAGCAGCAGCAGCAGCAGCAGCAG------------------------------------CAACAG------------CCGCCGCCGCCGCCGCCGCCGCCGCCGCCTCCTCAGCTTCCTCAGCCGCCG---------------------------------CAGGCACAGCCGATGCTG---------CCTCAGCCGCAGCCGCCC------------------CCGCCGCCGCCCCCGCCACCACCC------------GGCCCGGCT---GTGGCTG???????????????????-
Chlorocebus_sabaeus                     ATGGCGACCCTGGAAAAGCTGATGAAGGCCTTCGAGTCTCTCAAGTCCTTCCAGCAGCAGCAGCAGCAGCAGCAG---------------------------------------CAACAG---CCGCCGCCGCCGCCGCCGCCGCCGCCGCCGCCGCCGCCTCCTCAGCTTCCTCAGCCGCCA---------------------------------CAGGCACAGCCGATGCTG---------CCTCAGCCGCAGCCGCCC------------------CCGCCGCCGCCCCCGCCGCCACCT------------GGCCCGGCT---GTGGCTGAGGAGCCGCTGCACCGACC-
Cercocebus_atys                         ?????????????????????ATGAAGGCCTTCGAGTCTCTCAAGTCCTTCCAGCAGCAGCAGCAGCAGCAGCAGCAG------------------------------------CAA------------CCGCCGCCGCCGCCGCCGCCGCCGCCGCCTCCTCCTCAGCTTCCTCAGCCGCCG---------------------------------CAGGCACAGCCGATGCTG---------CCTCAGCCGCAGCCGCCC------------------CCGCCGCCGCCCCCGCCACCACCC------------GGCCCGGCT---GTGGCTG????????????????????
Pongo_pygmaeus                          ?????????????????????ATGAAGGCCTTCGAGTCCCTCAAGTCCTTCCAGCAGCAGCAGCAGCAGCAGCAG---------------------------------------CAACAG---CCGCCA------CCGCCGCCGCCGCCGCCGCCGCCGCCTCCTCAGCTTCCTCAGCCGCCGCCG------------------------------CAGGCACAGCCGCTGCTG---------CCTCAGCAGCAGCCGCCC------------------CCGCCGCCGCCCCCGCCGCCACCC------------GGCCCGGCT---GTGGCTGAGGAGCCGCTGCACCGACCA
Callithrix_jacchus                      ATGGCGACCCTGGAAAAGCTGATGAAGGCCTTTGAGTCCCTCAAGTCCTTCCAGCAGCAGCAGCAGCAGCAG------------------------------------------CAACAG------CCGCCGCCGCCACCGCCGCCGCCGCCGCCGCCGCCTCCTCAGCTTCCTCAGCCGCCGCCG------------------------------CAGGCACAGCCTCTGCTG---------CCTCAGCCGCAGCCGCCC------------------CCGCCGCCGCCCCCACCGCCGCCC------------GGCCCGGCT---GCGGCTGAGGAGCCGCTGCACCGACCA
Aotus_nancymaae                         ATGGCGACCCTGGAAAAGCTGATGAAGGCCTTTGAGTCCCTCAAGTCCTTCCAGCAGCAGCAGCAGCAGCAGCAGCAG------------------------------------CAACAG------------CCGCCGCCACCGCCGCCGCCGCCGCCGCCTCCTCAGCTTCCTCAGCCGCTGCTG------------------------------CAGGCACAGCCTCTGCTG---------CCTCAGCCGCAGCCGCCC------------------CCGCCGCCGCCCCCACCGCCGCCC------------GGCCCGGCT---GTGGCTGAGGAGCCGCTGCACCGACC-
Colobus_guereza                         ?????????????????????ATGAAGGCCTTCGAGTCCCTCAAGTCCTTCCAGCAGCAGCAGCAGCAGCAGCAG---------------------------------------CAACAG---CCGCCA------CCGCCGCCGCCGCCGCCGCCGCCGCCTCCTCAGCTTCCTCAGCCGCCG---------------------------------CAGGCACAGCCGATGCTG---------CCTCAGCCGCAGCCGCCC------------------CCGCCGCCGCCCCCGCCGCCACCC------------GGCCCGGCC---GTGGCTG????????????????????
Microcebus_murinus                      ATGGCGACCCTGGAAAAGCTGATGAAGGCCTTCGAGTCTCTCAAGTCCTTCCAGCAACAGCAGCAGCAGCAG------------------------------------------------------------------CCACCGCCGCCGCCGCCGCCGCCGCCTCAGCCTCCTCAGCCGTCGCCG------------------------------CAGGCACAGCCGCCGCCG---------CCTCAGCCGCCC------------------------CCACCGCCGCCCCCGCCGCCGCCC------------GGCCCGGCA---GTAGCTGAGGAGCAGTTGCACCGACCG
Rattus_norvegicus                       ATGGCAACCCTGGAAAAACTGATGAAGGCTTTCGAGTCGCTCAAGTCGTTCCAGCAGCAACAGCAGCAGCAGCAG------------------------------------------------CCGCCGCCGCAGGCGCCGCCACCACCGCCGCCGCCGCCGCCTCAACCCCCTCAGCCGCCGCCT------------------------------CAGGGGCAG------------------------------------------------------CCGCCGCCACCACCGCCGCTGCCA------------GGTCCGGCC---------GAGGAGCCGCTGCACCGACCA
Mus_musculus                            ATGGCAACCCTGGAAAAGCTGATGAAGGCTTTCGAGTCGCTCAAGTCGTTTCAGCAGCAACAGCAGCAGCAG------------------------------------------------CCACCGCCGCAGGCGCCGCCGCCACCGCCGCCGCCGCCTCCGCCTCAACCCCCTCAGCCGCCGCCT------------------------------CAGGGGCAGCCG---------------------------------------------------CCGCCGCCACCACCGCCGCTGCCA------------GGTCCG---------GCAGAGGAACCGCTGCACCGACCA
Microtus_ochrogaster                    ATGGCAACCCTTGAAAAGCTTATGAAGGCTTTCGAGTCGCTCAAGTCTTTCCAACAGCAGCAACAGCAGCAGCAGCAG---------------------------------------------------------------CCGCCGCCACCACCGCCGCCGCCTCAGCCCCCTCAGCCGCCGCCT------------------------------CAGGGGCAGCCGCCACCG---------CAT---------------------------------GCACCGCCGCCACCGCCGCTGCCG------------GGTCCG---------GCCGAGGAGCCGCTGCACCGACCA
Mesocricetus_auratus                    ATGGCAACCCTGGAAAAGCTGATGAAGGCTTTCGAGTCGCTCAAGTCGTTCCAGCAGCAGCAGCAACAGCAACAGCAACAG------------------------------------------------------------CCGCCACCACCACCGCCGCCGCCTCAGCCCCCTCAGCCGCCGCCT------------------------------CAGGGGCAGGCGCCGCCG---------CTT---------------------------------GCACCGCCACCACCGCCGCTGCCG------------GGTCCT---------GCCGAGGAGCCGCTGCCCCGACCA
Octodon_degus                           ATGGCGACCCTGGAAAAGCTGATGAAGGCCTTCGAGTCTCTCAAGTCCTTCCAGCAGCAGCAG------------------------------------------------------------------------------------------GCGCCGCCGCCTCAGCCCCCTCAGCCGCCGCCC------------------------------CAGGCGCCGTCG---------------CCCCAGGCACAG------------------------CCACCCCCGCCTCCGCCGCCGCCT------------GGCCCGTCG---GGGCCCGAGGAGCCGCTGCCCCGACCA
Chinchilla_lanigera                     ATGGCGACCCTGGAAAAGCTGATGAAGGCCTTCGAGTCTCTCAAGTCCTTCCAGCAGCAGCAG------------------------------------------------------------------------------------------GCACCGCCGCCTCAGCCGCCTCAGCCCCCTCAG------CCGTCTCCT---------------CAGGCGCCGCAG---------------CCCCAGGCGCAG------------------------CCCCCCCCGCCTCCGCCGCCC------------------------------------------------------
Nannospalax_galili                      ATGGCCACGCTGGAGAAGCTCATGAAGGCCTTCGAATCGCTCAAGTCGTTCCAGCAGCAGCAGCAGCAACAGCAA---------------------------------------------------------------------CCGACGCCGCCACCTCCGCCTCAGCCGCTGCCT---------------------------------------CTGGGGTTGTCG---------------------------------------------------------------CCGCCGCCACCC------------GGCCCT---------GCCGAGGAGCCGCTGCCCCGACCA
Ictidomys_tridecemlineatus              ATGGCGACCCTGGAAAAGCTGATGAAGGCCTTCGAGTCCCTCAAGTCCTTTCAGCAGCAGCAGCAGCAGCAGCAGCAGCAGCAA------------------------------------------------------------------------CCGCCGCCGCCACCTCCTCAGCCGCCGCCGCTG---------------------------CAGTTGCAG------------------------------------------------------CCGCCCCCGCCGCCGCCGCCGCCC------------GGCCCGGCT---GTGGCCGAGGAGCCGCTGCCCCGACCA
Bos_taurus                              ATGGCGACCCTGGAAAAGCTGATGAAGGCCTTCGAGTCCCTCAAATCCTTCCAGCAGCAGCAGCAGCAGCAGCAGCAGCAGCAGCAGCAGCAGCAG------------------------------------------------------CCTCCGCCGCCGCCTCAGCCGCCTCAGCCC------------------CCTCAGCCGCCGCCG---CAGGCGCAGCCGCCG------------CCTCAG------------------------------CCGCCCCCGCCGCCGCCGCCGCTT------------GGCCCTGCC---GCGGCCGAGGAGCCGCTGCACCGACCA
Ovis_aries                              ATGGCGACCCTGGAAAAGCTGATGAAGGCCTTCGAGTCCCTCAAATCCTTCCAGCAGCAGCAGCAGCAGCAGCAGCAGCAG------------------------------------------------------------------CCGCCTCCGCCGCCGCCTCAGCCTCCTCAGCCGCCGCCGCCGCCG------------------------CAGGCGCAGCCGCCG------------CCTCAG------------------------CCGCCCCCGCCGCCGCCGCCGCCGCCGGTT------------GGCCCTGCC---GCGGCCGAGGAGCCGCTGCACCGACCA
Tursiops_truncatus                      ?????????????????????ATGAAGGCCTTCGAGTCCCTCAAGTCCTTCCAGCAGCAGCAGCAGCAGCAGCAACAGCAGCAG---------------------------------------------------------------------CCGCCGCCGCCTCAGCCTCCTCAGCCGCCGCCG------------------------------CAGGCGCAACCGCCGCCT------------CAGCCGCAGTCG---------CCGCCGCCCCCGCCCCCGCCGCCGCCGCCGCCGCCC------------GGACCGGCC---GTGGCCG????????????????????
Sus_scrofa                              ATGGCGACCCTGGAAAAGCTGATGAAAGCTTTCGAGTCTCTCAAGTCCTTCCAGCAGCAGCAGCAGCAACAGCAGCAGCAGCAGCAGCAGCAGCAGCAACAGCAG------------------------------------------CTGCCGCCACCGCCGCCTCAGCCTCCTCAGCCGCCACCG------------------------------CAGACGCAGCCGCCG------------CCTCAGCCGCCG---------------CCGCCCCCGCCCCCGCCGCCGCCGCCGCCGCCC------------GGCCCGGCA---GTGGCCGAGGAGCCGCTGCACCGACCA
Odobenus_rosmarus                       ATGGCGACCCTAGAAAAGCTGATGAAGGCCTTCGAATCCCTCAAGTCCTTTCAGCAGCAACAGCAGCAGCAGCAGCAGCAGCAG------------------------------------------------------------------CCTCCGCCGCCGCCTCAGCCTGTTCAGGCGCTGCCG------------------------------CAGGCGCAGCCGCCGCTG---------CCTCAGCCGCAG---------------CCGCCGCCGCCCCCGCCGCCCCCGCCGCCCCCC------------GGCCCGGCC---GTGGCCGAGGAGCCACTGCATCGACCA
Canis_lupus                             ATGGCGACCCTGGAAAAGCTGATGAAGGCCTTCGAGTCCCTCAAGTCCTTCCAGCAGCAGCAGCAACAGCAGCAGCAGCAG---------------------------------------------------------------CCTCCGCCGCCGCCACCTCCTCAGCCTCCTCAGCCGCTGCCG------------------------------CAGGCGCAGCCGCCGCTA---------CCGCAGCCG---------------------CCCCCGCCGCCCCCGCCCCCGCCGCCCCCG------------GGCCCGGCG---GTGGCCGAAGAGCCGCTGCACCGACCA
Equus_caballus                          ATGGCGACCCTGGAAAAGCTGATGAAGGCCTTCGAGTCCCTCAAGTCCTTCCAGCAGCAGCAGCAGCAG---------------------------------------------------------------------CCGCCGCCGCCACCTC--------------------------------------------------------------------------------------------------------------------------------------------------------------------------------------------------------
Myotis_emarginatus                      ?????????????????????ATGAAGGCCTTCGAGTCCCTCAAGTCCTTCCAGCAGCAACAGCAACAGCAGCAGCAG---------------------------------------------------------------------------------------CCGCCGCCTCCGCCGCCGCCA------------------------------CAGGCTCAGCCGCCCCCGCCG---------CAGCCGCAG---------------------------CCGCCGCCCCCGCCGCCGCCC------------GGCCCGGCC---GTGGCCG????????????????????
Myotis_nattereri                        ?????????????????????ATGAAGGCCTTCGAGTCCCTCAAGTCCTTCCAGCAGCAGCAGCAACAGCAGCAGCAG------------------------------------------------------------------------------------CCGCCGCCGCCTCCGCCGCCGCCA------------------------------CAGGCTCAGCCGCCCCCGCCG---------CAGCCGCAG---------------------CCGCAGCCGCCGCCCCCGCCGCCGCCC------------GGCCCGGCG---GTGGCCG????????????????????
Pteropus_vampyrus                       ATGGCGACCCTGGAAAAGCTGATGAAGGCCTTCGAGTCTCTCAAGTCCTTCCAGCAGCAGCAGCAG---------------------------------------------------------------------------------------CCGTCGCCGCCTCAGCCCCCTCAGCCGCCGCCGCCG---------------------------CAGGCTCAGCCACCGCCA---------CCTCAGCCGCAG------------------------CCGCCGCCGCCCCCGCCGCCGCCC------------GGCCCGGCC---GTGGCCGAGGAGCCGCTGCACCGACCA
Rousettus_aegyptiacus                   ?????????????????????ATGAAGGCCTTCGAGTCTCTCAAGTCCTTTCAGCAGCAGCAGCAG---------------------------------------------------------------------------------------CCGTCGCCGCCTCAGCCCCCTCAGCCGCCGCCGCCGCCG------------------------CAGGCTCAGCCGCCGCCA---------CCTCAGCCTCAG------------------------CCGCCGCCGCCCCCGCCGCCGCCC------------GGCCCGGCC---GTGGCCG????????????????????
Miniopterus_schreibersii                ???????????????????????GAAGGCCTTCGAGTCCCTCAAGTCCTTCCAGCAGCAGCAGCAGCAGCAGCAG---------------------------------------------------------------------------CCGCCGCCGCCTCCTCAGCCCCCTCAGCCGCCGCCG------------------------------CAGGCCCAGCCGCCGCCG---------CCTCAGCAGCAG---------------CCGCCGCCGCCCCCGCCGCCGCCGCCGCCGCCC------------GGCCCGGCC---GTGGCCG????????????????????
Rhinolophus_hipposideros                ?????????????????????ATGAAGGCCTTTGAGTCCCTCAAGTCCTTCCAGCAGCAGCAGCAGCAG------------------------------------------------------------------------------------CCGCCGCCGCCCCAGCCTCCTCAGCCGCCGCCG------------------------------CAGGCTCAGCCGCCGCCGCCG------CCGCAGCCTCAG------------------------CCGCCTCCCCCCACGCTGCCGCCC------------GGCCCGGCC---GTGGCCG????????????????????
Alligator_mississippiensis	            ATGGCCACTATGGAGAAGCTGATGAAGGCCTTCGAGTCGCTGCGCTCCTTCCAGCAGCAGCAG------------------------------------------------------------------------------------------------------------------------------------------------------------------------------------------------------------------------------------------------------------GGCCCGGCCACCGTCCCCGAGGAGCCGCTGCACAGGCCA
Alligator_sinensis	                    ATGGCCACCATGGAGAAGCTGATGAAGGCCTTCGAGTCGCTGCGCTCCTTCCAGCAGCAGCAG------------------------------------------------------------------------------------------------------------------------------------------------------------------------------------------------------------------------------------------------------------GGCCCGGCTGCCGTCCCCGAGGAGCCGCTGCACAGGCCA
Gallus_gallus	                        ????????????????????????????????????????TGCGCTCCTTCCAGCAGCAGCAG------------------------------------------------------------------------------------------------------------------------------------------------------------------------------------------------------------------------------------------------------------GGCCCGGCTGCCCTCCCCG????????????????????
Coturnix_coturnix	                    ??????????????????????????????????????????CGCTCCTTCCAGCAGCAGCAG------------------------------------------------------------------------------------------------------------------------------------------------------------------------------------------------------------------------------------------------------------GGCCCGGCTGCCCTCCCCG????????????????????
Anas_platyrhynchos	                    ????????????????????????????????????????TGCGCTCCTTCCAGCAGCAGCAG------------------------------------------------------------------------------------------------------------------------------------------------------------------------------------------------------------------------------------------------------------GGGCCGGCCGCCATCCCTG????????????????????
Pseudopodoces_humilis	                ATGGCCACCATGGAGAAGCTGACGAAAGCCTTCGAGTCGCTGCGCTCCTTCCAGCAGCAGCAG------------------------------------------------------------------------------------------------------------------------------------------------------------------------------------------------------------------------------------------------------------GGCCCGGCAACCCTCCCCGAGGAATCGCTCCAGAGACCA
Mesitornis_unicolor	                    ATGGCCACCATGGAGAAGCTGATGAAGGCCTTCGAGTCATTGCGCTCCTTCCAGCAGCAGCAG------------------------------------------------------------------------------------------------------------------------------------------------------------------------------------------------------------------------------------------------------------GGTCCGGCTGCCATCCCCGAGGAGCCGCTCCAGAGACCA
Haliaeetus_leucocephalus	            ATGGCCACCATGGAGAAGCTGATGAAGGCCTTCGAGTCGCTGCGCTCCTTCCAGCAGCAGCAG------------------------------------------------------------------------------------------------------------------------------------------------------------------------------------------------------------------------------------------------------------GGTCCGGCTGCCATCCCCGAGGAGCCGCTCCAGAGACCA
Columba_palumbus	                    ????????????????????????????????????????????CTCCTTCCAGCAGCAGCAG------------------------------------------------------------------------------------------------------------------------------------------------------------------------------------------------------------------------------------------------------------GGCCCCGCTGCCCTCCCCG????????????????????
Dasypus_novemcinctus                    ATGGCGACCCTGGAGAAGCTGATGAAGGCTTTCGAGTCACTCAAGTCCTTCCAGCAGCAGCAGCAGCAGCAG---------------------------------------------------------------------------CCGCCGCCGCCGCCGCCTCAGCCTCCTCAGCCAGCGCCG------------------------------CAGGCGCAGCCGCCGCTGCAGGCGCCCCCTCAGACGCAGCCG---------------------CCGCCGCCCCCGCCGCCGCCGCCC------------GGCCCGGCG---GTGGCCGAGGAACCGCTGCACCGACCA
Loxodonta_africana                      ATGGCGACCCTGGAAAAGCTGATGAAGGCTTTCGAGTCTCTCAAGTCCTTCCAGCAGCAGCAGCAGCAGCAGCAGCAACAGCAGCAG------------------------------------------------------------------CCTCCGCCGCCTCAGCCTCCTCAGCTGCCGCCG------------------------------CAGACGCAGCCGCCGCCGCCG------------------------------------------CCCCCGCCCCCGCCGCCGCCGCCC------------GGCCCGGCC---GTGGCCGAGGAGCCGCTGCACCGACCA
Monodelphis_domestica                   ATGGCCACCCTGGAGAAGCTGATGAAGGCGTTCGAATCCCTCAAGTCTTTCCAGCAGCAGCAGCAGCAG---------------------------------------------------------------------CCTCCGGCGCCGCCGCCGCCGCCGCCGCCACCGCCGCAACCGCCC---------------------------------CAGGCGCAGCCGCTGCCGCAA---CCGCAGCAGTCGCCCCAGCAGCCGCCGCCT---------CCGCCGCCACCGCCGCCGCCGCCT------------GGGCCATCC---GGGGTGGAGGAGCCGGCGCACCGACCA
Ornithorhynchus_anatinus                ATGGCCACCCTCGACAAGCTCATGAAGGCCTTCGACTCCCTCAAGTCCTTCCAGCAGCAGCAGCAG------------------------------------------------------------CCGCCGCCGCCTCCTCCTGCA------------------------------------------------------------------------------------------------------------------------------------------------GGACCTGCTCCTCCT---------CCTCCGCCC---CTGCCCGAGGAGCCGCTCCAACGACCA
Chrysemys_picta	                        ATGGCCACCATGGAGAAACTGATGAAGGCCTTCGAGTCCCTCCGCTCCTTTCAGCAGCAGCAG------------------------------------------------------------------------------------------------------------------------------------------------------------------------------------------------------------------------------------------------------------GGGCCGGCTGCCATCCTCGAGGAGCCGCTCCAGAGAGCA
Poecilia_orri	                        ATGGCCACCATGGAGAAGCTAATGAAGGCCTTTGAGTCTCTGAAGTCATTTCAACAACAGCAG------------------------------------------------------------------------------------------------------------------------------------------------------------------------------------------------------------------------------------------------------------GGACCACCGACA---GCAGAGGAGCTCGTTCAGAGACAA
Oryzias_latipes	                        ATGGCTACCATGGAGAAACTTATGAAGGCCTTTGAGAGTCTAAAGTCGTTCCAACAACAGCAG------------------------------------------------------------------------------------------------------------------------------------------------------------------------------------------------------------------------------------------------------------GGACCGCCGACG---GCCGAGGAACTTGTCCAGAAACAG
Danio_rerio	                            ATGGCCACCATGGAGAAGCTAATGAAAGCGTTTGAGTCGCTAAAATCATTCCAGCAGCAGCAA------------------------------------------------------------------------------------------------------------------------------------------------------------------------------------------------------------------------------------------------------------GGCCCGCTGTCG---GCCGAGGAGCTCGTCCAGAAACAG
Lepisosteus_oculatus	                ATGGCCACCATGGAGAAACTGATGAAGGCCTTCGAGTCTCTCAAGTCATTCCAGCAACAACAG------------------------------------------------------------------------------------------------------------------------------------------------------------------------------------------------------------------------------------------------------------GGACCACCATCG---GCCGAAGAGCTAGTTCAGAAACAG
Latimeria_chalumnae	                    ATGGCTACCATGGAGAAACTGATGAAGGCCTTTGAGTCCCTCAAGTCATTCCAGCAGCAGCAG------------------------------------------------------------------------------------------------------------------------------------------------------------------------------------------------------------------------------------------------------------GGGCCAGCTATC---GCCGAGGAGCCCGCACAGAAACAG
;
end;

begin trees;
	tree tree1 = ((Lepisosteus_oculatus:314.68443368,((Poecilia_orri:93.17231625,Oryzias_latipes:93.17231625)'14':136.73044472,Danio_rerio:229.90276097)'13':84.78167272)'11':120.63964094,(Latimeria_chalumnae:412.98864059,((((((Coturnix_coturnix:42.00000000,Gallus_gallus:42.00000000)'10':37.95541635,Anas_platyrhynchos:79.95541635)'19':18.08745294,(Pseudopodoces_humilis:83.10924465,(Columba_palumbus:82.10000000,(Mesitornis_unicolor:81.30000000,Haliaeetus_leucocephalus:81.30000000)'9':0.80000000)'22':1.00924465)'8':14.93362465)'6':138.45979356,(Alligator_sinensis:52.22828600,Alligator_mississippiensis:52.22828600)'30':184.27437686)'29':17.23154532,Chrysemys_picta:253.73420818)'27':58.16971318,((Monodelphis_domestica:158.59758758,((((((Canis_lupus:45.52834967,Odobenus_rosmarus:45.52834967)'35':31.69824433,Equus_caballus:77.22659400)'43':0.52836241,((Tursiops_truncatus:55.95985310,(Bos_taurus:24.60000000,Ovis_aries:24.60000000)'42':31.35985310)'40':6.00613542,Sus_scrofa:61.96598852)'48':15.78896789)'51':0.77378567,((Rhinolophus_hipposideros:58.07847476,(Pteropus_vampyrus:27.38079692,Rousettus_aegyptiacus:27.38079692)'47':30.69767784)'39':3.58273310,((Myotis_emarginatus:18.14394667,Myotis_nattereri:18.14394667)'56':26.69178262,Miniopterus_schreibersii:44.83572929)'55':16.82547857)'61':16.86753423)'60':17.93364708,(((Octodon_degus:32.85536467,Chinchilla_lanigera:32.85536467)'54':40.02134349,((((Rattus_norvegicus:20.88741740,Mus_musculus:20.88741740)'38':11.77620985,(Mesocricetus_auratus:22.82601462,Microtus_ochrogaster:22.82601462)'34':9.83761264)'26':12.60555024,Nannospalax_galili:45.26917750)'66':25.27575039,Ictidomys_tridecemlineatus:70.54492789)'75':2.33178026)'80':16.94647926,(Microcebus_murinus:73.83689435,((Callithrix_jacchus:18.38385647,Aotus_nancymaae:18.38385647)'78':24.76743988,((((Cercocebus_atys:12.40000000,(Macaca_mulatta:5.27816300,Macaca_nemestrina:5.27816300)'74':7.12183700)'83':1.34957083,Chlorocebus_sabaeus:13.74957083)'73':5.67273395,Colobus_guereza:19.42230478)'88':10.01924203,((Gorilla_gorilla:9.06309552,((Pan_troglodytes:2.82005943,Pan_paniscus:2.82005943)'86':3.83084557,Homo_sapiens:6.65090500)'72':2.41219052)'93':6.69907002,Pongo_pygmaeus:15.76216554)'92':13.67938128)'91':13.70974953)'71':30.68559800)'69':15.98629307)'65':6.63920175)'25':8.99739162,(Dasypus_novemcinctus:100.50636333,Loxodonta_africana:100.50636333)'5':4.95341746)'102':53.13780679)'100':18.32991064,Ornithorhynchus_anatinus:176.92749821)'107':134.97642315)'111':101.08471922)'110':22.33543403);
end;
