# Supplementary material for: The evolutionary history of the polyQ tract in huntingtin sheds light on its functional pro-neural activities
Source: Cell Death Differ. 2022 Jan 1;29(2):293–305. doi: 10.1038/s41418-021-00914-9 (PMC8817008; doi:10.1038/s41418-021-00914-9)
Supplement: Supplementary file 15 — Dataset 8 [file 41418_2021_914_MOESM15_ESM.txt]

#NEXUS
begin data;
	dimensions ntax=53 nchar=240;
	format datatype=dna missing=? gap=-;
matrix
Homo_sapiens               ACACAGACATCAGGTACAAAT------------CTTACTTCAGAAGAGCTTCGGAAGAGACGAGAAGCCTACTTTGAAAAACAGCAGCAAAAGCAGCAACAGCAGCAGCAGCAGCAGCAGCAG---------------------------------GGGGACCTATCAGGACAGAGTTCACATCCATGTGAAAGGCCAGCCACCAGTTCAGGAGCACTTGGGAGTGATCTAGGTG-----
Pan_troglodytes            CCACAGACATCAGGTACAAAT------------CTTACTTCAGAAGAGCTTCGGAAGAGACGAGAAGCCTACTTTGAAAAACAGCAGCAAAAGCAGCAACAGCAGCAGCAGCAGCAGCAGCAGCAGCAGCAGCA---------------------GGGGGACCTATCAGGACAGAGTTCACATCCATGTGAAAGGCCAGCCACCAGTTCAGGAGCACTTGGGAGTGATCTAGGTG-----
Gorilla_gorilla            CCACAGACATCAGGTACAAAT------------CTTACTTCAGAAGAGCTTCGGAAGAGACGAGAAGCCTACTTTGAAAAACAGCAGCAAAAGCAGCAAAAGCAGCAGCAGCAG------------------------------------------GGGGACCTATCAGGACAGAGTTCACATCCATGTGAAAGGCCA---ACCAGTTCAAGAGCACTTGGGAGTGATCTAGGTG-----
Pongo_pygmaeus             CCACAGACATCAGGTACAAAT------------CTTACTTCAGAAGAGCTTCGGAAGAGACGAGAAGCCTACTTTGAAAAACAGCAGCAAAAGCAGCAACAGCAGCCGCAAAAGCAGCAACAGCAGCCGCAACAGCAGCAGCAGCAGCAGCA---GGGGGACCTATCAGGACAGAGTTCACATCCATGTGAAAGGCCAACCACCAGTTCAGGAGCACTTGGGAGTGATCTAGGTG-----
Macaca_nemestrina          CCACAGACATCAGGTACAAAT------------CTTACTTCAGAAGAGCTTCGCAAGAGACGAGAAGCCTACTTTGAAAAACAGCAGCAACAGCAGAAGCAGCAGCAGCAGCAGCAGCAGCAGCAGCA---------------------------GGGGGACCTATCAGGACAGAGTTCACATCCATGTGAAAGGCCAACCACCAGTTCAGGAGCACTTGGGAGTGATCTAGGTG-----
Macaca_mulatta             CCACAGACATCAGGTACAAAT------------CTTACTTCAGAAGAGCTTCGGAAGAGACGAGAAGCCTACTTTGAAAAACAGCAGCAACAGCAGAAGCAGCAGCAGCAGCAGCAGCAG------------------------------------GGGGACCTATCAGGACAGAGTTCACATCCATGTGAAAGGCCAACCACCAGTTCAGGAGCACTTGGGAGTGATCTAGGTG-----
Chlorocebus_sabaeus        CCACAGACATCAGGTACAAAT------------CTTACTTCAGAAGAGCTTCGGAAGAGACGAGAAGCCTACTTTGAAAAACAGCAGCAAAAGCAGCAACAGCAGCAGCAGCAGCAGCAGCAGAAGCAGCAGCAGAAGCAGCAGCAGCAGCAGCAGGGGGACCTATCAGGACAGAGTTCACATCCATGTGAAAGGCCAACCACCAGTTCAGGAGCACTTGGGAGTGATCTAGGTG-----
Callithrix_jacchus         CCACAGACAACAGGTACAAAT------------CTTACTTCAGAAGAGCTTCGGAAGAGACGAGAAGCCTACTTTGAAAAACAGCAACAGCAGCAGCAGCAGCAACAGCAGCAGGAGCAGCAGCAGGAGCAGCAGCAG------------------GGAGACCCATCAGGACAGAGTTCACATCCATGTGAAAGGCCAACCACCAGTTCAGGAGCTCTTGGGAATGATCTAGGTG-----
Pan_paniscus               CCACAGACATCAGGTACAAAT------------CTTACTTCAGAAGAGCTTCGGAAGAGACGAGAAGCCTACTTTGAAAAACAGCAGCAAAAGCAGCAACAGCAGCAGCAGCAGCAGCAGCAGCAGCAGCAG------------------------GAGGACCTATCAGGACAGAGTTCACATCCATGTGAAAGGCCAGCCACCAGTTCAGGAGCACTTGGGAGTGATCTAGGTG-----
Colobus_guereza            CCACAGACATCAGGTACAAAT------------CTTACTTCAGAAGAGCTTCGGAAGAGACGAGAAGCCTACTTTGAAAATCA------------------------------------------------------------------------------------------------------------------------CAACTCAGAAGTAGATG--------------------
Cercocebus_atys            CCACAGACATCAGGTACAAAT------------CTTACTTCAGAAGAGCTTCGGAAGAGACGAGAAGCCTACTTTGAAAAACAGCAGCAAAAGCAGCAACAGCAGAAGCAGCAGCAGCAGCAGCAGCAG---------------------------GGGGACCTATCAGAACAGAGTTCACATCCATGTGAAAGGCCAACCACCAGTTCAGGAGCACTTGGGAGTGATCTAGGTG-----
Microcebus_murinus         CCACAGACATCAGGTACAACT------------CTTACTTCAGAAGAGCTGCGGAAGAGAAGAGAAGCCTACTTTGAAAAGCAGCAGCAGCAGCAGCAGCAGCAGCAGCAGCAGCAGCAGCAGCAGCAGCAG---------------------AAGATAGATCCACCAGGACAGATTTCACATCCATGTGAAGGGCCGACCACAAGTTCAGGAGCACGCAAGAGTGATCCAGGTG-----
Aotus_nancymaae            CCACAGACATCAGGTACAAAT------------CTTACTTCAGAAGAGCTTCGGAAAAGACGAGAAGCCTACTTTGAAAATCA------------------------------------------------------------------------------------------------------------------------CAGCTCAGAAGTAAATG--------------------
Odobenus_rosmarus          CCACAGACATCAGGTACACAT------------CTTACTTCAGAAGAGCTCCGGAAGAGAAGAGAAGCCTACTTTGAAAAGCAGCAGCAGCAACAG---------------------------------------------------------------GATCCACCGGGGCAGCTTTCACAACCAAGTGAGAGGCCGACCACAAGTTCAGGAGCACCAGGCAGTGATCCAGGAG-----
Canis_lupus                CCACAGACATCAGGTATACAT------------CTTACTTCAGAAGAGCTACGGAAGAGAAGAGAAGCCTACTTTGAAAAGCGGCAGCAGCAACAACAGCAGCAGCAGCAGCAGCAACAG---------------------------------------GATCCACTAGGACAGCTCTCACATCCGTGTGAGAGGCCCACCACAAGTTCAGAAGCACTGGGTAGTGATCCAGGAG-----
Dasypus_novemcinctus       CCACAGACATCAGGTACAAAT------------CTTACTTCAGAAGAGCTACGGAAGAGAAGAGAAGCCTACTTTGAAAAGCAGCAGCAGCAGCAGCAGCAGCAGCAG------------------------------------------------GTGAATCTGCCAGAACAGGTTTCACATCCCTGGGAGAGGCCGACCACAAGTTCAGGAGTCCTTGGGAGTGATCTAGGTG-----
Myotis_nattereri           CCCCAGACATCAGGTGCACAG------------CTGACCTCAGAAGAGCTGCGGAAGAGGAGAGAAGCCTACTTTGAAAAGCAGCAGCAACAGCAGCAGAGGCAGCAGCAG------------------------------------------------AATCCACCAGGACAGCTTCCACACCCACGTGAAACACCAACCACAAGTTCAGGAGCACTTGGCCGTGATCCAGGTG-----
Myotis_emarginatus         CCACAGACATCAGGTACACAG------------CTGACTTCAGAAGAGCTACGGAAGAGAAGAGAAGCCTACTTTGAAAAGCAGCAACAGCAGCAACAGCAACATCAACAGCAGCAGCAGCAGCAGCAGCAGCAG------------------------AATCCACCAGGACAGCTTCCACACCCACGTGAAACACCAACCACAAGTTCAGGAGCACTTGGCCGTGATCCAGGTG-----
Bos_taurus                 CCACAGACATCGGGTTCACAT------------CCTACTTCAGAAGAGCTACGGAAGAGAAGAGAAGCCTACTTTGAAAAGCAGCAGCAGCAGCAGCAACAAC------------------------------------------------------CAGCTCCGCCAGGACAGCTTACACATCTGTGTGAAAAGTCCAGCACAAGCTGCGAAGCACCTGACCGCGATCTAGGTG-----
Ovis_aries                 CCACAGACATCGGGTTCACAT------------CCTACTTCAGAAGAGCTGCGGAAGAGAAGAGAAGCCTACTTTGAAAAGCAGCAGCAGCAGCAGCAGCAAC------------------------------------------------------AAGCTCTGCCAGGACAGCTTACACATCTGTGTGAAAAGTCGAGCACAAGTTCTGAAGCACCTGACAGGGATCTAGGTG-----
Pteropus_vampyrus          CCACAGACATCAGGTACACAT------------CTTACTTCAGAAGAGCTACGGAAGAGAAGGGAAGCCTACTTTGAAAAGCAGCAGCAGCAGCAGCAGCAGCAGCAGCAGCAGCAGCAGCAGCAGCAG---------------------------GAGGATCCACCAGGACAGCTTTCACAGCCATGCGAAAGGCCAACCACTAGTTCCGGAGCACTTGACGGTGACCTAGGTG-----
Rousettus_aegyptiacus      CCACAGACATCAGGTACACAT------------CTTACTTCAGAAGAGCTACGGAAGAGAAGGGAAGCCTACTTTGAAAAGCAGCAGCAGCAGCAGCAGCAGCA---------------------------------------------------------TCCACCAGGACAGCTTTCACACCCATGTGAAAGGCCGACCACTATTTCAGGAGCACTTGGCAGTGACCTAGGTG-----
Tursiops_truncatus         CCACAGACGTCAGGTACACAT------------CTTACTTCAGAAGAGCTACGGAAGAGAAGAGAAGCCTACTTTGAAAAGCAGCAGCAGCAGCAGCAGCAA---------------------------------------------------------GATCCACCAGG---------ACATCCATGTGAAAAGCCGAACACAAGTTCAGGAGCACTTGACAGTGATCTAGCTTTGCAT
Sus_scrofa                 CCACAGACATCAGGTACACAT------------CTTACTTCAGAAGAGCTGCGGAAGAGAAGAGAAGCCTACTTTGAAAAGCAGCAGCAGCAGCAGCAGCAA---------------------------------------------------------GATCCACCAGGACCACTTACACATCCATGTGAAAAGCCAACCACAAGTTCAGAAGCACTTAGCAGTGAACTTGGTG-----
Rhinolophus_hipposideros   CCACAGACATCAAGTACACAT------------CTTACTTCAGAAGAGCTACGGAAAAGAAGAGAAGCCTACTTTGAAAAGCAGCAGCAGCAGCAGCAGCAGCAGCAGCAGCAGCAGCAACAACAGCAG---------------------------GAGGATCCGCCAGGACAGCTCTCACACCCATGTGAAACGCCGACCACAAGTTCAGGAGCGGTTGGCAGTGACCTAGGTG-----
Ictidomys_tridecemlineatus CCCCAGACATCAGGTACAAAT------------CTTACTTCAGAAGAGCTGCGGAAAAGAAGAGAAGCCTACTTTGAAAAGCAACAGCAGCAACAACAGCAGAAGCAGCAGCAGCAGCAGCAGCAGCAGCAGCAGCAGCAA---------------GTAGATCCACCAGGACAGGTCTCACATCCATGTGAAAGGCCAACCACAAGTTCAGGAGCACGTGGGAGTGATCGAGGTG-----
Chinchilla_lanigera        CCACAGACATCAGGTACAAAT------------CTTACATTTGAAGAGCTGCGGAGGAGAAGAGAAGCCTACTTTGAAAAGCAGCAGCAGCAACAGCAGCGGCAA---------------------------------------------------GCAGATCCACCAGGACAAGCATCACAACCGCATGAAAGGCCAACCACAAGTTCAGGGGCACTTGGGAATGATCTAGGTG-----
Octodon_degus              CCACAGACATCAGGCCCAAAT------------CTTACGTTTGAAGAGCTGCGAAGGAGAAGAGAAGCCTACTTTGAAAAGCGGCAGCAGCAGCAGCAACAGCAG---------------------------------------------------GCAGATCCGCCAGGACAGGCTTCACAGCCACGTGAAAGGCCGACCACAAGCTCGGGGGCCCTTGGCAGTGACCCAGGTG-----
Mus_musculus               CCACAGACATCAAGTCCAGAT------------CTCTCTTCAGAAGAGCTGCGGAGGAGACGAGAAGCCTACTTTGAAAAGCAACAGCAGCAGCAGCAGGAG------------------------------------------------------GTAGACCGACCTGGACCCCTTTCATATCCACGTGAAAGACCGACCACAAGTTCAGGAGGACGTAGGAGCGACCAAGGAGG----
Mesocricetus_auratus       CCCCAGACATCCAGTACCAGT------------CTTACTTCAGAAGAGCTGCGGAAGAGAAGAGAAGCCTACTTTGAAAAGCAACATCAGCAGCAA---GAG------------------------------------------------------GTAGATCGACCTAGACAGCTTTCATCTGCTCGTGAAAGACCGACCACAAGTTCAGGAGAACTTGGGAACAGCCAAGCAGG----
Rattus_norvegicus          CCGCAGACATCAAGCACAGAT------------CTTTCTTCAGAAGAGCTGCGGAAGAGGAGAGAAGCCTACTTTGAAAAGCAACAGCATCAGCAACAGGAA------------------------------------------------------GCAGACCGACCTGGATACCTTTCATACCCATGTGAAAGACCCACCACAAGTTCAGGAGGACTCCGGAGCAACCAAGGC------
Nannospalax_galili         CCACAGACATCAAGTACAACT------------CTTACATCAGAAGAGCTGCGGAAGAGAAGAGAGGCCTACTTTGAAAAGCAGCAGCAGCAG------GAG------------------------------------------------------GTGGTTCCACCTGGGCAGCTTTCATATCCATGTGAAAGACCGACCACAAGTTCAGGAGGACTCAGGAATGATCAAGCAGG----
Microtus_ochrogaster       CCACAGACGTCAAGTACCAAT------------CTTACTTCAGAAGAGCTGCGGAAGAGGAGAGAAGCCTACTTTGAAAAGCAACAACAGCATCAACATCAGCAGGAG------------------------------------------------ATAGACCAACCTAGGCAGCTTTCTTACCCTTGTGAAAGACCGACCACAAGTACAGGAGGACTTGGGAACAACCAAGCAGG----
Equus_caballus             CCACAGACGTCAGGTACACAT------------CTTACTTCAGAAGAGCTACGGAAAAGAAGAGAAGCCTACTTTGAAAAGCAGCAGCAGCAGCAGCAGCAGCAGCAAGAGCAGCAGCAA---------------------------------------GCTCCACCAGGCCAGTTGTCCCATCTGTGTGAAAGGCCGACCACAAGCTCAGGAGCACCGGGCAGTGATCTAGCAGG----
Loxodonta_africana         CCACAGACATCAGGTACAAAC------------CTTAGTTCAGAAGAACTGCGGAAGAGAAGAGAAGCCTACTTTGAAAAGCAGCAGCAGCAGCAGCAGCAGCGGCAGCAG---------------------------------------------GCAGATCTGCCGGGACCAGTTTCACATCCACGTGAAAGGCCACCCACAAGTTCAGAAGCACTTGGGAGTGATCTAGGTG-----
Monodelphis_domestica      CCACAGACATCAGGTACAAATTCATCAGCATCTCTTTCTTCAGAAGAGCTACGAAAGAGAAGAGAAGCCTACTTTGAAAAACAACAGCAG---------------------------------------------------------------------------CCAGAACAGATTTCCCATCTACATGAAACACCAACTACAAGTGAAGATACACTTGAAACTGATACAGGTG-----
Ornithorhynchus_anatinus   CCACAGACATCAAGTTCAAAACCATCCTCATCCCTTACTTCAGAAGAACTGCGAAAGAGAAGAGAAGCCTACTTTGAAAAGCAGCAGCAGCAGTTACA---------------------------------------------------------------TCAACAAGAACAGATTACACATGTACACGACAAGCCAAGTTCCAGTTCTGATGCACTCAGAATTGACCCAGGCGAAGGC
Miniopterus_schreibersii   CCACAGACATCAGGTACACAT------------CTTACTTCAGAAGAGCTACGAAAGAGAAGAGAAGCCTACTTTGAAAAGCAGCAGCAGCAGCATCAACAACAGCA---------------------------------------------------GGATCCACCAGGACAGCTTTCACCGCCGTGTGAAACACCGACCCCAAATTCAGAAGCACTTGGCAGTGATCTAGGTGG----
Mesitornis_unicolor        CCTCAGTCGCCTCACACCAGTCAGACAGACTCCCTCTCTTCAGAAGAGCTGCGAAGGAGAAGACAAGCATATTTTGAAAAGCAGCAACAACAGCTACAGCA---------------------------------------------------------------GCAAGATCAGACCCCAAATCTACACAATAAGCCAACTCTAAGCTCAAGCACTCTGGAAGCTGACCCAGGTGCTGAT
Haliaeetus_leucocephalus   CCTCAGTTGCCTCACACCAGTCAGACAGACTCCCTTTCTTCAGAAGAACTGCGAAGGAGAAGACAAGCATATTTTGAAAAGCAGCAACAACAGCTACAGCA---------------------------------------------------------------GCAAGATCGGACCCTGAACCTACATGATAAGCCAACTCTAAGCTCAAGCACTCCAGAAGCTGACCCAGGAGGTGAT
Columba_palumbus           CCTCAGTCACCTCACACCAGTCAGACAGACCCCCTTTCCTCAGAAGAACTGCGAAGGAGAAGACGAGTGCATTTTGAAAAGCAGCAACAACAGCTACAGCA---------------------------------------------------------------GCAAGATCAGACCCCAAAGCTACATGATAAGCCAACTCTAACCTCAAGCACTCCACAAGCTGATGCAGATGGTGAT
Pseudopodoces_humilis      CCTCAGTCGTCTCACAGCAGTCAGACAGACTCCCTTTCTTCAGAAGAACTGCGAAGGAGAAGACAAGCATATTTTGAAAAACAGCAACAACAGCTACAGCA---------------------------------------------------------------GCAAGATCAGACCCCAAACCTACAGGACAAAGCAACTCTTAGCTCAAGCACTCCAGAACCTGGCACAGGTGGTGAT
Gallus_gallus              TCTCAGCCGCCACACACCAGTCAGACAGACTCTCTTTCTTCAGAAGATCTGCGCAGGAGAAGACAAGCATATTTTGAAAAGCAGCAACAACAGCTACAGCA---------------------------------------------------------------GCAGGATCTGACCCTGAACCTACATGATAAACCAACTATAAACTCAAGCACTCTGGAAGCTGATCCAGGAGGTGAT
Coturnix_coturnix          TCTCAGCCACCACATACCAGTCAGACAGACTCTCCTTCTTCAGAAGATCTGCGCAGTAGAAGACAAGCATATTTTGAAAAGCAGCAACAACAGCTACAGCA---------------------------------------------------------------GCAGGATCTGACCCTGAACCTACATGATAAACCAACTATAAACTCAAGCACTCTGGAAGCTGATCCAGGAGGTGAT
Anas_platyrhynchos         CCTCAGTCACCAAACACCAGTCAGACAGACTCCCTTTCTTCAGAAGAACTGCGAAGGAGAAGACAAGCATATTTTGAAAAGCAGCAACAACAGCTGCCGCA---------------------------------------------------------------GCAAGATCAGACCCTGAACATAGAAGATAAGCCAGCTATAAGCTCAAGCAATCTGGAAGCCGACCCAGGAGGTGAT
Alligator_sinensis         TCGCAATCAACTAGTACAAGTCTGACAGAGTCTCTTTCTTCAGAAGAACTGCGAAGGAGAAGACAGGCATACTTTGAAAAGCAGCAACAACAGCTACAGCA---------------------------------------------------------------ACAAGAGCACGCCTCAAACCTACATGACAAACCAACTACAAGTTCAGATGCACTAGGAATGGACCCAGGGGGTGAT
Alligator_mississippiensis TCTCAATCAACTAGTACAAGTCTGACAGAGTCTCTTTCTTCAGAAGAACTGCGAAGGAGAAGACAGGCATACTTTGAAAAGCAGCAACAACAGCTACAGCA---------------------------------------------------------------ACAAGAGCACACCTCAAACCTACATGACAAACCAACTACCAGTTCAGATGCACTAGGAATGGACCCAGGGGGTGAT
Chrysemys_picta            CCACATTCGTCTGGTACAAGTCAGTTTGAATCTCTTTCTTCAGAAGAGCTGCGAAGGAGAAGACAGACATATTTTGAAAAACAGCAGCAACAGTCGCAGCA---------------------------------------------------------------A---GGCCAGACCCCAGATATACACGATAAGCCAGCTACAAGTTCAAATGCACTAGGAACAGACCCAGGAGGCGAT
Latimeria_chalumnae        GCACAATCTTCAGGGACTAGTCAAAGTGAAACACTTTCTCCAGAGGAACTACGGAGACGACGACAGGTGTACTTTGAAAAGCAGCAGCAGCAGCTACAGAA---------------------------------------------------------------ACAAACACAGCCTCAGGAGTCTTCACACAAGGGAACTACTAGTTCTAATGCACTGGATGTTGATACAG--------
Poecilia_orri              -----TGAAGGACAAAAAGTCCAGAGCGAGACACTGACAGCGGAGGAGCTGAGGAAGAGGAGACAAGCCTACTTTGATCGGCAGCAG---CAACAAG------------------------------------------------------------------TTCAACCAAACATTCCCCAACAGCCAGACACAAA-----------------------------------TC------
Oryzias_latipes            ACATGTGGAGATAAATCCAGCCAGAATGAGACGCTTACTGCTGAGGAGCTGAGGAAGAGGAGACAAGCTTATTTTGATCGGCA------------AG------------------------------------------------------------------CACAGCCAAGCATTCCACAACAGTTAGAAAGTGA-----------------------------------TT------
Lepisosteus_oculatus       GCCCATACATCAACATCAGGCCAGAATGAAACGCTAACAGCAGAGGAGCTTCGAAAGAGAAGGCAGGCCTATTTTGACAAGCAGTCAACACAGCAGG------------------------------------------------------------------CACGAGCTACAGCACCACAACAGCAAGAAAGCAAAAGCACTGGCACACTGGCAAATGACACAGGGGAGGCT------
Danio_rerio                -CTCCTGCAGGGGGCAGCAGTGAGAAGCAGACGCTCAGTGCAGAGGAGCTGCGCAGGAGGAGACAGGCTTACTTCGACAGGCAGCAGAACGCACAGGA--------------------------------------------------------------------CAGCAGCAGCAGCACA---GGAGGCGGGACGGACAGCGGGCCCAAACCCACCCAG-------------------
;
end;

begin trees;
	tree tree1 = ((Lepisosteus_oculatus:314.68443368,((Poecilia_orri:93.17231625,Oryzias_latipes:93.17231625)'14':136.73044472,Danio_rerio:229.90276097)'13':84.78167272)'11':120.63964094,(Latimeria_chalumnae:412.98864059,((((((Coturnix_coturnix:42.00000000,Gallus_gallus:42.00000000)'10':37.95541635,Anas_platyrhynchos:79.95541635)'19':18.08745294,(Pseudopodoces_humilis:83.10924465,(Columba_palumbus:82.10000000,(Mesitornis_unicolor:81.30000000,Haliaeetus_leucocephalus:81.30000000)'9':0.80000000)'22':1.00924465)'8':14.93362465)'6':138.45979356,(Alligator_sinensis:52.22828600,Alligator_mississippiensis:52.22828600)'30':184.27437686)'29':17.23154532,Chrysemys_picta:253.73420818)'27':58.16971318,((Monodelphis_domestica:158.59758758,((((((Canis_lupus:45.52834967,Odobenus_rosmarus:45.52834967)'35':31.69824433,Equus_caballus:77.22659400)'43':0.52836241,((Tursiops_truncatus:55.95985310,(Bos_taurus:24.60000000,Ovis_aries:24.60000000)'42':31.35985310)'40':6.00613542,Sus_scrofa:61.96598852)'48':15.78896789)'51':0.77378567,((Rhinolophus_hipposideros:58.07847476,(Pteropus_vampyrus:27.38079692,Rousettus_aegyptiacus:27.38079692)'47':30.69767784)'39':3.58273310,((Myotis_emarginatus:18.14394667,Myotis_nattereri:18.14394667)'56':26.69178262,Miniopterus_schreibersii:44.83572929)'55':16.82547857)'61':16.86753423)'60':17.93364708,(((Octodon_degus:32.85536467,Chinchilla_lanigera:32.85536467)'54':40.02134349,((((Rattus_norvegicus:20.88741740,Mus_musculus:20.88741740)'38':11.77620985,(Mesocricetus_auratus:22.82601462,Microtus_ochrogaster:22.82601462)'34':9.83761264)'26':12.60555024,Nannospalax_galili:45.26917750)'66':25.27575039,Ictidomys_tridecemlineatus:70.54492789)'75':2.33178026)'80':16.94647926,(Microcebus_murinus:73.83689435,((Callithrix_jacchus:18.38385647,Aotus_nancymaae:18.38385647)'78':24.76743988,((((Cercocebus_atys:12.40000000,(Macaca_mulatta:5.27816300,Macaca_nemestrina:5.27816300)'74':7.12183700)'83':1.34957083,Chlorocebus_sabaeus:13.74957083)'73':5.67273395,Colobus_guereza:19.42230478)'88':10.01924203,((Gorilla_gorilla:9.06309552,((Pan_troglodytes:2.82005943,Pan_paniscus:2.82005943)'86':3.83084557,Homo_sapiens:6.65090500)'72':2.41219052)'93':6.69907002,Pongo_pygmaeus:15.76216554)'92':13.67938128)'91':13.70974953)'71':30.68559800)'69':15.98629307)'65':6.63920175)'25':8.99739162,(Dasypus_novemcinctus:100.50636333,Loxodonta_africana:100.50636333)'5':4.95341746)'102':53.13780679)'100':18.32991064,Ornithorhynchus_anatinus:176.92749821)'107':134.97642315)'111':101.08471922)'110':22.33543403);
end;
