# Supplementary material for: The evolutionary history of the polyQ tract in huntingtin sheds light on its functional pro-neural activities
Source: Cell Death Differ. 2022 Jan 1;29(2):293–305. doi: 10.1038/s41418-021-00914-9 (PMC8817008; doi:10.1038/s41418-021-00914-9)
Supplement: Supplementary file 16 — Dataset 9 [file 41418_2021_914_MOESM16_ESM.txt]

#NEXUS
begin data;
	dimensions ntax=87 nchar=687;
	format datatype=dna missing=? gap=-;
matrix
Homo_sapiens				AGGCACCCAGAGGCCGCGAGC---GCAGCACCTCCCGGCGCCAGTTTGCTGCTGCTGCAGCAGCAGCAGCAGCAGCAGCAGCAGCAGCAGCAGCAGCAGCAGCAGCAGCAGCAGCAGCAGCAGCAAGAGACTAGCCCCAGGCAGCAGCAGCAGCAGCAG---------------------------------------------------------------GGTGAGGATGGTTCTCCCCAAGCCCATCGTAGAGGCCCCACAGGCTACCTGGTCCTGGATGAGGAACA------GCAACCTTCACAGCCGCAGTCGGCCCTGGAGTGCCACCCCGAGAGAGGTTGCGTCCCAGAGCCTGGAGCCGCCGTGGCCGCCAGCAAGGGGCT---------------------GCCGCAGCAGCTGCCAGCACCTCCGGACGAGGATGACTCAGCTGCCCCATCCACGTTGTCCCTGCTGGGCCCCACTTTCCCCGGCTTAAGCAGCTGCTCCGCTGACCTTAAAGACATCCTGAGCGAGGCCAGCACCATGCAACTCCTTCAGCAACAGCAGCAGGAA------------------------------------------------------------------------------------------GCAGTATCCGAAGGCAGCAGC
Monodelphis_domestica		CGGCACCCCGGCGCAGCCGGGGGCGCAGCACCCCCAGGCGCCCGCCTGCAGCACCAGCAGCAGCAGCAGCAGCAGGTGCCCCAACAGCCTCAGCAACA------GCAG------AGCAGCCCCCGGCAGCCGCAGGCATCCGTACAGCCCCAACAGGCG---------------------------------------------------------------CCCGACGATGGCTCGCCCCCGGCCCCGAACCGAGGCCCCGCCGGCTACTTGGCTCTGGAAGACGACTCTCAGCCGCAGCCTTCACAGGCACAGCCTCCGGCCGAGGGCTGCCCAGAGAACGGCTGCGTCCCGGAGCCTGGCCCTCCCGCAGCCGGCGGCAAGGGGCTGCAGCAG---------------ACGGCGGTGGCAGTGGCAGCTCCGGACGACGATGACTCAGCTGCCCCGTCCACACTGTCCCTGCTGGGCCCCAGCTTCCCGGGCTTGAGCGGCTGCTCCACCGACCTGAAGGACATCCTGGCGGAGGCCGGCACCATGCAGCTCTTGCAGCAGCAACAGCAGCATCACCACCACCAGCAGCACCAGCACCAGCAGCAGCAGCAGCAG---------------------------------------GAA---GCCGCGGTGGTGGCTGATGGAGGC
Ornithorhynchus_anatinus	CCGGGCGTCCGGGGCCCCGCCGCCGGCCCCCGGCCTCCG------------CCGCCGCCGCCTTCGGCCGGTCCCGTCCAGC------------CCCCGCCGGAGCGGGCGGAGGGC--TCCCCGGCCGGCTACCCGTCGCCGGACGACGACC---------------------------------------------------------------------------------------------------------------------------------------------------------------------------------------------------------------------------------------------------------------------------------------------------------------------------------------------------------------------------------------------------------------------------------------------------------------------------------------------------------------------------------------CGGGCCCGCTGCGGC
Neomonachus_schauinslandi	CGGCACCCTGAGGCAGCGAGC---GCAGCACCTCCCGGCGCCCGTTTGCAGCAGCAGCAGCAGCAGCAGCAGCAGCAGCAGCAGCAGCAGCAGCAGCAGT????????????????????????????????????????????????????????????????????????????????????????????????????GCAGCAGCAGCAGCATCATCAGGGTGACGATGGCTCTCCCCAAGCCCAGAGCAGAGGCCCCACAGGCTACCTGGCCCTGGACGAGGGA---------------------CAGCAGCCAGCCCCCAAGGGCCATCCGGAGACCGGCTGCGTTCCAGAGCCTGGAGTGGCTTCAGCCACCGGCAAGGGGCT---------------------GCAGCAGCAGCAGCCAGCACCACCGGACGAGGATGACTCAGCTGTCCCATCCACGTTGTCCCTGCTGGGCCCCACTTTCCCGGGCTTAGGTAGCTGTTCCACCGATCTTAAAGACATCCTGAGCGAGGCCGGCACCATGCAACTCCTTCAGCAGCAGCAGCAG------------------------------------------------------------------------------------GAG---GTAGTAGTATCGGAAGGTAGCAGC
Phascolarctos_cinereus		CGGCACCCCGGTGTAGCCGCGGGCGCAGCACCCCCCGGCGCCCGTCTGCAGCAGCAG------CACCACCACCACCAGCAGCAGCAGGCGCCCCAACAGCCTCAGCAGCAGCAAACCAGCCCCCGGCAGCCGCAGCCACCAGCACAGCAGCAGGCG------------------------------------------------------------------CCCGACGATGCCTCGCCCCCTACCCCGAGCCGAGGCCCGGCCGGCTACCTGGCTCTGGAGGAGGACTCTCAGTCGCAGCCTTCCCAGCCACCGCCTTCGGCCGAGGGCCGCTCGGAGAATGGCTGCGTCCCGGAGCCCGGACCGACCGCGGCCGGCGGCAAGGGGCTGCAGCAGCCGGCGGCCGTGGCGGTGGCCGTGGCGGCGGCAGCGCCAGACAACGATGACTCAGCTGCCCCGTCCACTTTGTCTCTGCTGGGCCCCGGCTTTCCGGGCTTGAGCAGCTGCTCCACCGACCTGAAGGACATCCTGGCGGAGGCCGGCACCATGCAGCTCCTGCAGCAGCAGCAGGAGGCAGCGCGGTGGCTGGAGGCA---------------------------------------------------------------------------------------------
Panthera_pardus				AGGCACCCTGAGGACACGAGC---GCAGCACCTCCCGGCGCCCGTTTGCAGCAGCAGCAGCAGCAGCAACAACAACAACAACAACAACAACAACAACAACAACAGCATCAG---------------GAGCAGACCAGTCCTCAGCAGCAGCAGCAGCAGCAG------------------------------------------------------------CCTGAGGATGGCTCTCCCCAAGCCCAGAGCAGAGGCCCTACAGGCTACCTGGCCCTGGACGAGGAACA------GCAGCCTTCACAACAGCAGTCCGCCCCCAAGGGCCATCTGGAGAGAGGCTGCGTTCCAGACCCTGGAGCTGCTTCGGCCACCGGCAAGGGGCT---------------------GCAGCAGCAGCAACCAGCACCACCGGACGAGGATGACTCAGCTGCCCCATCCACGTTGTCCCTGCTGGGCCCCAGTTTTCCGTGCTTAAGTAGCTGTTCCACCGATCTTAAAGACATCCTGAGCGAGGCCGGCACCATGCAACTCCTGCAGCAGCAGCAGCAGCAGCAGCAGCAGCAGCAGCAGCAGCAGCAGCAGCAG------------------------------------------------GAG------GTGGTATCCGAAGGCGGCAGC
Microtus_ochrogaster		AGGCACCCTGAAGCCGCAAGC---ACAGCACCTCCCGGCGCCTGTTTGCAGCAGCAGCAGCAGCAGCAGCAGCAGCAGCAGCAGCAGCAGCAGCAGCAGCAGCAGCAGCAGCAA------------GAAACTAGCCCCCAGCAGCGGAGGCGGCAACAGCTT------------------------------------------------------------GGCGAGGATGGCTCTCCCCAAGCCCACATCAGAGGCCCCACAGGCTACCTGGCCCTGGAGGAAGAACA------GCAACCTTCACAGCAGCACTCAGCCTCCGAGGGCCACCCTGAGAGCGGCTGCCTCCCAGAGCCTGGGACTGCTACAGCTCCTGGCAAGGGGCT---------------------GCTGCAGCAGCCACCAGCTCCTCCAGATGAGGATGACTCAGCTGCCCCATCCACGTTGTCCCTGCTGGGCCCCACTTTCCCAGGCTTAAGCAGCTGCTCCGCGGACATTAAAGACATCCTGAGCGACGCCGGCACCATGCAACTTCTTCAGCAGCAGCAGCAGCAGCAGCAGCAACAGCAACAGCAACAGCAGCAG---------------------------------------------------GAG---GTAATATCCGAAAGCAGTGGCAGC
Miniopterus_natalensis		CGGCACCCTGAGGCCCCGAGC---GCAGCACCTCCCGGTGCCCAGTTGCAGCAGCAGCAGCAGCAGCAGCAACAGCGGCAGCAGCAGCAGCAGCAGCAGCAGCAGCAGCAG---------------GAGACCAGTCCCCAGCAACAGCAGCAG---------------------------------------------------------------------GGCGAGGATGGATCTCCCCAAGCCCAGAGCAGAGGCCCCACAGGCTACCTGGCCCTGGAGGAGGAACA------GCAGCCTTTACAACAACAGTCAGCCCCTGAGGGTCACCCGGAGAGTGGCTGCATCCCGGAGCACCGAGTCCCCTCGGCTACAGGCAAGGGGCT---------------------GCAGCAGCAGCCTCCAGCACCTCCAGACGAGGATGACTCAGCTGCCCCATCCACGTTGTCGCTGCTGGGCCCCACTTTCCCAGGCTTAAGCAGCTGCTCCGCCGATCTTAAAGACATCCTGAGTGAGGCCGGTACCATGCAACTCCTTCAGCAGCAGCAGCAACAGCAGCAGCAGCAGGAGGTGGT---------------------------------------------------------------------------ATCTGAAGGCAGCAGC
Ailuropoda_melanoleuca		AGGCACCCTGAGGCCGCGAGC---GCAGCACCTCCCGGCGCCCGTTTGCAGCAGCAGCAGCAGCAGCAGCAGCAGCAACAGCAGCAGCAACAGCAGCAG---------------------------------------------------------------------------------------------------------------------------GGTGACAATGGCTCTCCCCAAGCCCAGAGCAGAGGCCCCACAGGCTACCTGGCCCTGGAGGAGGAACA------GCAGCCTTCCCAACAGCAGTCAGCCCCCAAGGGCCATCCGGAGAGCGGCTGCGTTCCAGAGCCTGGAGCTGCTTCAGCCACCGGCAAGGGGCT---------------------GCAGCGGCAGCAGCCAGCACCACCGGACGAGGATGACTCAGCTGCCCCATCCACGTTGTCCCTGCTGGGCCCCACTTTCCCGGGCTTAAGTAGCTGTTCCACTGATCTTAAAGACATCCTAAGCGAGGCCGGCACCATGCAACTCCTTCAGCAGCAGCAGCAGCAG---------------------------------------------------------------------------------GAG------GTAGTATTGGAAGGTAGCAGC
Pan_paniscus				AGGCACCCAGAGGCCGCGAGC---GCAGCACCTCCCGGCGCCAGTTTGCTGCTGCAGCAGCAGCAGCAGCAGCAGCAGCAGCAGCAGCAAGAACAG---------------------------CAAGAGACTAGCCCCAGGCAGCAGCAGCAGCAG------------------------------------------------------------------GGTGAGGATGGTTCTCCCCAAGCCCATCGTAGAGGCCCCACAGGCTACCTGGTCCTGGATGAGGAACA------GCAACCTTCACAGCCGCAGTCGGCCCCGGAGTGCCACCCCGAGAGAGGTTGCGTCCCAGAGCCTGGAGCCGCCGTGGCCGCCAGCAAGGGGCT---------------------GCCGCAGCAGCTGCCAGCACCTCCGGACGAGGATGACTCAGCTGCCCCATCCACGTTGTCCCTGCTGGGCCCCACTTTCCCCGGCTTAAGCAGCTGCTCCGCCGACCTTAAAGACATCCTGAGCGAGGCCAGCACCATGCAACTCCTTCAGCAACAGCAGCAGGAA------------------------------------------------------------------------------------------GCAGTATCCGAAGGCAGCAGC
Pongo_abelii				AGGCACCCAGAGGCCGCGAGC---GCAGCACCTCCCGGCGCCAGTTTGCAGCAGCAGCAGCAGCAGCAGCAGCAGCAGCAGCAGCAGCAGCAG------------------------------CAAGAGACTAGCCCCAGGCAGCAGCAGCAGCAG------------------------------------------------------------------GGTGAGAATGGTTCTCCCCAAGCCCATCGTAGAGGCCCCACAGGCTACTTGGTCCTGGATGAGGAACA------GCAGCCTTCACAGCCGCAGTCGGCCCCGGAGTGCCACCCCGAGAGAGGTTGCGTCCCAGAGCCTGGAGCCGCCGTGGCCGCCAGCAAGGGGCT---------------------GCCGCAGCAGCTGCCAGCACCTCCGGACGAGAATGACTCAGCTGCCCCATCCACGTTGTCCCTGCTGGGCCCCACTTTCCCCGGCTTAAGCAGCTGCTCTGCCGACCTTAAAGACATCCTGAGCGAGGCCAGCACCATGCAACTCCTTCAGCAACCGCAGCAGGAA------------------------------------------------------------------------------------------GCAGTATCCGAAGGCAGCAGC
Vulpes_vulpes				AGGCACCCTGAGGCCGTGAGT---GCAGCACCTCCCGGTGCCCATTTGCAGCAGCAGCAGCAGCAGCAGCAGCAGCAGCAGCAGCAG---------------------------------------GAGACCAGTCCTCGGCAGCAGCAGCAGCAACAGCAG------------------------------------------------------------GGTGACGATGGCTCTCCCCAAGCGCAGAGCAGAGGCCCCACAGGCTACCTGGCTCTGGATGAGGAACA------GCAGCCTTCCCAACAGCGGTCAGCCTCCAAGGGCCATCCGGAGAGCGGCTGCGTTCCAGAGCCTGGAGTGGCTTCGGCCACCGGCAAGGGGCT---------------------GCAGCAGCAGCATCCAGCACCACCGGACGAGAATGACTCAGCTGCCCCATCCACGTTGTCACTGCTGGGCCCCACTTTCCCGGGCTTAAGTAGCTGTTCCACCGATCTTAAAGACATCCTGAGCGAGGCCGGAACCATGCAACTCCTTCAGCAGCAGCAGCAGCAGCAGCATCAGCAGCAACAGCAG------------------------------------------------------------GAG------GTAGTATCAGAAGGTAGCAGC
Macaca_nemestrina			AGGCACCCAGAGGCCGCGAGC---GCAGCACCTCCCGGCGCCAGTTTGCAGCAGCAGCAGCAGCAGCAGCAGCAGCAGCAGCAA------------------------------------------GAAACTAGCCCCCGGCAGCAGCAGCAGCAGCAG---------------------------------------------------------------GGTGAGGATGGTTCTCCCCAAGCCCATCGTAGAGGCCCCACAGGCTACCTGGTCCTGGATGAGGAACA------GCAGCCTTCACAGCCTCAGTCAGCCCCGGAGTGCCACCCCGAGAGAGGTTGCGTCCCAGAGCCTGCAGCCGCCGTGGCCGCCGGCAAGGGGCT---------------------GCCGCAGCAGCTGCCAGCACCTCCGGACGAGGATGACTCAGCTGCCCCATCCACGTTGTCTCTGCTGGGCCCCACTTTCCCCGGCTTAAGCAGCTGCTCCGCCGACCTTAAAGACATCCTGAGCGAGGCCAGCACCATGCAACTCCTTCAGCAACAGCAGCAGGAA------------------------------------------------------------------------------------------GCAGTATCCGAAGGCAGCAGC
Lynx_canadensis				AGGCACCCTGAGGCCACGAGC---GCAGCACCTCCCGGCGCCCGTTTGCAGCAGCAGCAGCAGCAACAACAGCAGCAG------------------------------------------------GAGCAGACCAGTCCTCAGCAGCAGCAGCAGCAGCAGCAGCAGCAGCAGCAG---------------------------------------------CCTGAGGATGGCTCTCCCCAAGCCCAGAGCAGAGGCCCTACAGGCTACCTGGCCCTGGACGAGGAACA------GCAGCCTTCACAACAGCAGTCCGCCCCCAAGGGTCATCTGGAGAGAGGCTGCGTTCCAGACCCTGGAGCTGCTTCGGCCACCGGCAAGGGGCT---------------------GCAGCAGCAGCAGCCAGCACCACCGGACGAGGATGACTCAGCTGCCCCATCCACGTTGTCCCTGCTGGGCCCCAGTTTCCCGTGCTTAAGTAGCTGTTCCGCCGATCTTAAAGACATCCTGAGCCAGGCCGGCACCATGCAACTCCTTCAGCAGCAGCAGCAGCAGCAGCAGCAGCAGCAGCAGCAGCAGCAG------------------------------------------------------GAG------GTGGTATCCGAAGGCGGCAGC
Carlito_syrichta			AGGCACCTTGAGGCCGCCAGC---GCAGCACCTGTCAGCGCTCGTTTGCAGCAGCAGCAGCAGCAGCAGCAGCAGCAG------------------------------------------------GAGACCAGCCCTAGGCAGCAGCAGCAACAGCAG---------------------------------------------------------------GGAGAGGATGGCTCTCCCCAAGCCCAGAGCAGAGGCCCCACAGGCTATCTGGCCCTGGACGAGGAACA------GGAGGTTTCACAGCAGCAGTCTGCCCC------------CAAGAGCGGCTGCGTCCCGGAGCCTGGAGCCTCCGCGGCTGCCAGCAAGGGACT---------------------GCCACAGCAGCCACCAGCACCTCCGGACGAGAATGACTCAGCTGCCCCATCCACGTTGTCCCTGCTGGGCCCCACTTTCCCAGGCTTAAGCAGCTGCTCTGCAGACCTTAAAGATATCCTGAGCGAGGCCGGCACCATGCAACTCCTTCAGCAACAGCAGCAGGAG------------------------------------------------------------------------------------------GCAGTATCCGAAGGCAGCAGC
Canis_lupus_familiaris		AGGCACCCTGAGGCCGTGAGC---GCAGCACCTCCCGGTGCCCATTTGCAGCAGCAGCAGCAGCAGCAGCAGCAGCAG------------------------------------------------GAGACCAGTCCTCGGCAGCAGCAGCAGCAACAGCAG------------------------------------------------------------GGTGACGATGGCTCTCCCCAAGCGCAGAGCAGAGGCCCCACAGGCTACCTGGCTCTGGATGAGGAACA------GCAGCCTTCCCAACAGCGGTCAGCCTCCAAGGGCCATCCGGAGAGTGCCTGCGTTCCAGAGCCTGGAGTGGCTTCGGCCACCGGCAAGGGGCT---------------------GCAGCAGCAGCAGCCAGCACCACCGGACGAGAATGACTCAGCTGCCCCATCCACATTGTCACTGCTGGGCCCCACTTTCCCGGGCTTAAGTAGCTGTTCCACCGATCTTAAAGACATCCTGAGCGAGGCTGGAACCATGCAACTCCTTCAGCAGCAGCAGCAGCAGCAGCAGCAGCAGCAGCAACAGCAACAGCAGCAGCAGCAGCAGCAACAGCAG------------------------------GAG------GTAGTATCAGAAGGTAGCAGC
Acinonyx_jubatus			AGGCACCCTGAGGCCACGAGC---GCCGCACCTCCTGGCGCCCGTTTGCAACAGCAGCAGCAACAACAGCAGCAG---------------------------------------------------GAGCAGACCAGTCCTCAGCAGCAGCAGCAGCAGCAGCAG---------------------------------------------------------TCTGAGGATGGCTCTCCCCAAGCCCAGAGCAGAGGCCCTACAGGCTACCTGGCCCTGGACGAGGAACA------GCAGCCTTCACAACCGCAGTCTGCCCCCAAGGGTCATCTGGAGAGAGGCTGCGTTCCAGACCCTGGAGCTGCTTCAGCCACCGGCAAGGGGCT---------------------GCAGCGGCAGCAACCAGCACCACCGGACGAGGATGACTCAGCTGCCCCATCCACGTTGTCCCTGCTGGGCCCCAGTTTCCCGTGCTTAAGTAGCTGTTCCGCCGATCTTAAAGACATCCTGAGCGAGGCCGGCACCATGCAACTCCTTCAGCAGCAGCAGCAGCAGCAGCAGCAGCAGCAGCAGCAGCAGCAGCAGCAG------------------------------------------------GAG------GTGGTATCCGAAGGCGGCAGC
Felis_catus					AGGCACCCTGAGGCCACGAGC---GCAGCACCTCCAGGCGCCCGTTTGCAGCAGCAGCAGCAACAACAGCAGCAG---------------------------------------------------GAGCAGACCAGTCCTCAGCAGCAGCAGCAACAGCAGCAGCAGCAGCAG------------------------------------------------TCTGAGGATGGCTCTCCCCAAGCCCAGAGCAGAGGCCCTACAGGCTACCTGGCCCTGGACGAGGAACA------GCAGCCTTCACAACAGCAGTCCGCCCCCAAGGGTCATCTGGAGAGAGGCTGTGTTCCAGACCCTGGAGCTGCTTCAGCCACCGGCAAGGGGCT---------------------GCAGCGGCAGCAACCAGCACCACCGGACGAGGATGACTCAGCTGCCCCATCCACGTTGTCCCTGCTGGGCCCCAGTTTCCCGTGCTTAAGTAGCTGTTCCGCCGATCTTAAAGACATCCTGAGCGAGGCCGGCACCATGCAACTCCTTCAGCAGCAGCAGCAGCAGCAGCAGCAGCAGCAGCAGCAGCAGCAGCAG---------------------------------------------------GAG------GTGGTATCCGAAGGCGGCAGC
Odobenus_rosmarus			CGGCACCCTGAGGCCGCGAGC---GCAGCACCTCCCGGCGCCCGTTTGCAGCAGCAGCAGCAGCAGCCGCAG------------------------------------------------------GAGACCAGTCCTCGGCAGCAGCAGCAGCAG------------------------------------------------------------------GGTGACGATGGCTCTCCCCAAGCCCAGAGCAGAGGCCCCACAGGCTACCTGGCCCTGGACGAGGAACA------GCAGCCTTCCCAACAGCGGCCAGCCCCCAAGGGCCATACGGAGAGCGGCTGCGTTCCAGAGCCTGGAGCTGCTTCAGCCACCGGCAAGGGGCT---------------------GCAGCAGCAGCAGCCAGCACCACCGGACGAGGATGACTCAGCTGCCCCATCCACGTTGTCCCTGCTGGGCCCCACTTTCCCGGGCTTAGGTAGCTGTTCCACCGATCTTAAAGACATCCTGAGCGAGGCCGGCACCATGCAACTCCTTCAGCAGCAGCAG---------------------------------------------------------------------------------------GAG---GAAGTAGCATCGGAAGGTAGCAGC
Eumetopias_jubatus			CGGCACCCTGAGGCCGCGAGC---GCAGCACCTCCCGGCGCCCGTTTGCAGCAGCAGCAG------CCGCAG------------------------------------------------------GAGACCAGTCCTCGGCAGCAGCAACAGCAG------------------------------------------------------------------GGTGACGATGGCTCTCCCCAAGCCCAGAGCAGAGGCCCCACAGGCTACCTGGCCCTGGACGAGGAACA------GCAGCCTTCCCAACAGCAGCCAGCCCCCAAGGGCCATACGGAGAGCGGCTGCGTTCCAGAGCCTGGAGCTGCTTCAGCCACCGGCAAGGGGCT---------------------GCAGCAGCAGCAGCCAGCACCACCGGACGAGGATGACTCAGCTGCCCCATCCACGTTGTCCCTGCTGGGCCCCACTTTCCCGGGCTTAGGTAGCTGTTCCACCGATCTTAAAGACATCCTGAGCGAGGCCGGCACCATGCAACTCCTTCAGCAGCAGCAGCAGCAG---------------------------------------------------------------------------------GAG------GTAGCATCGGAAGGTAGCAGC
Callorhinus_ursinus			CGGCACCCTGAGGCCGCGAGC---GCAGCACCTCCCGGCGCCCGTTTGCAGCAGCAGCAGCAGCAGCCGCAG------------------------------------------------------GAGACCAGTCCTCGGCAGCAGCAACAGCAG------------------------------------------------------------------GGTGACGATGGCTCTCCCCAAGCCCAGAGCAGAGGCCTCACAGGCTACCTGGCCCTGGACGAGGAACA------GCAGCCTTCCCAACAGCAGCCAGCCCCCAAGGGCCATACGGAGAGCGGCTGCGTTCCAGAGCCTGGAGCTGCTTCAGCCACCGGCAAGGGGCT---------------------GCAGCAGCAGCAGCCAGCACCACCGAACGAGGATGACTCAGCTGCCCCATCCACGTTGTCCCTGCTGGGCCCCACTTTCCCGGGCTTAGGTAGCTGTTCCACCGATCTTAAAGACATCCTGAGCGAGGCCGGCACCATGCAACTCCTTCAGCAGCAGCAGCAGCAG---------------------------------------------------------------------------------GAG------GTAGCATCGGAAGGTAGCAGC
Zalophus_californianus		CGGCACCCTGAGGCCGCGAGC---GCAGCACCTCCCGGCGCCCGTTTGCAGCAGCAGCAGCAGCAGCCGCAG------------------------------------------------------GAGACCAGTCCTCGGCAGCAGCAACAGCAG------------------------------------------------------------------GGTGACGATGGCTCTCCCCAAGCCCAGAGCAGAGGCCCCACAGGCTACCTGGCCCTGGACGAGGAACA------GCAGCCTTCCCAACAGCAGCCAGCCCCCAAGGGCCATACGGAGAGCGGCTGCGTTCCAGAGCCTGGAGCTGCTTCAGCCACCGGCAAGGGGCT---------------------GCAGCAGCAGCAGCCAGCACCACCGGACGAGGATGACTCAGCTGCCCCATCCACGTTGTCCCTGCTGGGCCCCACTTTCCCGGGCTTAGGTAGCTGTTCCACCGATCTTAAAGACATCCTGAGCGAGGCCGGCACCATGCAACTCCTTCAGCAGCAGCAGCAGCAG---------------------------------------------------------------------------------GAG------GTAGCATCGGAAGGTAGCAGC
Fukomys_damarensis			CGGCACCCTGAAGCCCATAAT---GCAGCCGCTCGCGGAGCCCATTTGCTGCTGCAGCAGCAGCAG---------------------------------------------------------------ACCAGCCCC---------CAGCAACCGCAGCAT------------------------------------------------------------GGTGAGAATGGCTCTCCCCGAGCTCACCCCAGAGGCCCCACAAGATACTTGGCCCTGGAGGAGGAACA------GCAGTCTTTACAACAGCAATCAACCCCCGAGGGCCACTCAGAGAGGGGCTGCCTCTCAGAGCCTGGAACCTCTGTGCCCTCCAGTAAGGGGTT---------------------GCCGCGGCAGCCGCAAGCACCTCCGGACGAGGATGACTCAGCTGCCCCATCCACGTTGTCCTTGCTGGGGCCCACTTTCTCCAGTTTAAGCAGCTGCTCCGCCGACCTTAAAGACATCCTGAGCGAAGCCGGCACCATGCAACTCCTTCAGCAGCAGCAGCAGCAGCAGCCGCCGCCGCCGCAGTCGCAGCAACAGCAGCCGCAACAGCAG---------------------------------------CTGGAAGTGGCCTCCGAAAGCAGCAGC
Heterocephalus_glaber		CTGCACCCTGAGGCCGATAAC---GCAGCCCCTCCCGGCTCCCATTTGCAGCAGCAGCAGCAG------------------------------------------------------------------ACCAGCCCC---CAGCAGCCTCAGCAG------------------------------------------------------------------GGTGAGAATGGCTCTCCCCAAGCTCACCTCAGAGGCCCCACAAGCTACCTGGCCCTGGAGGAGGAACA------GCAGCCTTTACAACAGCAATCAACCCCTGAGGGCCACTCCGAGAGGGGCTGTCTCTCAGAGCCTGGAACCTCTGTGACCGCCAGGAAGGGGCT---------------------GCCGCGGCAGCTGCAAGCACCTACGGACGAGGATGACTCAGCTGCCCCATCCACGTTGTCCCTGCTGGGCCCCACTTTCTCCAGCTTAAGCAGCTGCTCCGCAGACCTTAAAGACATCCTGAGCGAAGCCGGTACCATGCAACTCCTTCAGCAGCAGCCACAGCCGCGACAGCAGCAGCAGCAG------------------------------------------------------------------CTGGAAGTGGCCTCAGAAAGCAGCAGC
Cavia_porcellus				CGGCACCCTGAGGCCGATAAC---GCAATACCTCCGAGCGCCCATTTGCAGCAGCAGCAG---------------------------------------------------------------------ACCAGCCCT---CAGCAGCCGCAGCAG------------------------------------------------------------------AGTGAGAATGGCTCTCCCCAAGCTCACATCAGAGGCCCCACAGGCTACCTGGCCCTGGAGGAGGAACG------GCAGCCTGCACCACAGCAGTCGACCCCTGAGGGCCACCCTGAGAGGGGCTGCATCTCAGAGCCTGGAACCTCTGTGCCTGCCAGCAAAGGGTT---------------------GCCGCAGCAGCCTCCAGTACCTCCGGACGAGGATGACTCAGCTGCCCCATCCACTTTGTCTCTGCTGGGCCCCACTTTCCCCAGTTTAAGCAGCTGTTCCGCCGACCTTAAAGACATCCTGAGCGAAGCCCGCACCATGCAGCTCCTTCATCATCAGCAGCAGCAGCAGCAGCAGCAGCAGCAGCAGCAACAGCAGCAGCAGCAGCAGCAGCAGCAGCAACAGCAGCAG---------------------CTGGAAGTGGTATCTGAAACCGGCAGC
Peromyscus_leucopus			AGGCACCCTGAGGCCGCTAGC---ATAGCACCTCCCGGGGCCTGTTTGCAGCAGCGGCAG------------------------------------------------------------------GAGACTAGCCCCCGCCGGCG---GCGGCAGCAGCCC------------------------------------------------------------GGCGAGGATGGCTCTCCCCAAGCCCACATCAGAGGCCCCACAGGCTACCTGGCCCTGGAGGAGGAACA------GCAACCTTCACAGCAGCAGTCAACCTCCGAGGGCCACCCTGAGAGCGGCTGCCTCCCAGAGCCTGGGACTGCCACGGCTCCTGGCAAGGGGCT---------------------GCCGCAGCAGCCACCAGCTCCTCCAGATGAGAATGACTCAGCTGCCCCATCCACGTTGTCCCTGCTGGGCCCCACTTTCCCAGGCTTAAGCAGCTGCTCCACCGACATTAAAGACATCCTGAGTGAAGCCGGCACCATGCAACTTCTTCAGCAGCAGCAGCAACAGCAGCAGCAGCAGCAACAGCAGCAGCAGCAGCAG------------------------------------------------GAG---GTAATATCCGAAGGCAGTGGCAGC
Cricetulus_griseus			AGGCACCCCGAGGCCGCTAGC---ATAGCACCTCCCGGTGCCTGTTTGCAGCAGCGGCAA------------------------------------------------------------------GAGACTAGCCCACGGCGGCGGCGGCGGCAGCAGCAA------------------------------------------------------------GGCGAGGATGGCTCTCCCCAAGCCCACATCAGAGGCCCCACAGGCTACCTGGCCCTGGAGGAGGAAGA------GCCACCTTCACAGCAGCAGTCAGCCTCTGAGGGCCACCCTGAGAGCGGCTGCCTCCCAGAGCCTGGGACTGCCACAGCTCCTGGCAAGGGGCT---------------------GCCGAAGGAGCCACCAGCTCCTCCAGATGAGGATGACTCAGCTGCCCCATCCACGTTGTCCCTGCTGGGCCCCACTTTCCCAGGCTTAAGCAGCTGCTCCACCGACATTAAAGACATCCTGAGTGAGGCAGGCACCATGCAACTTCTTCAGCAGCAACAGCAGCAGCAGCAGCAGCAGCAGCAGCAACAGCAGCAGCAG------------------------------------------------GAG---GTAATATCTGAAGGCAGTGGCAGC
Mesocricetus_auratus		AGGAACCCTGAGGCCGCTAGC---ATAGCACCTCCCGGTGCCTGTCTGCAGCAGCGGCAA------------------------------------------------------------------GAGACTAGCCCCCGGCGGCGGCGGCGGCAGCAGCAA------------------------------------------------------------GGCGAGGATGGCTCTCCCCAAGCCCACATCAGAGGCCCCACAGGCTACCTGGCCCTGGAGGAGGAACA------GCCACCTTCACAGCAGCAGTCAGCCTCCGAGGGCCACCCTGAGAGCGGCTGCCTCCCAGAGCCTGGGACTGCCACAGCTCCTGGCAAGGGGCT---------------------ACCGCAGCAGCCACCAGCTCCTCCAGATGAGGATGACTCAGCTGCCCCATCCACGTTGTCCCTGCTGAGCCCCACTTTCCCAGGCTTAAACAGCTGCTCCACCGACATTAAAGACATCCTGAGTGAGGCCGGCACCATGCAACTTCTTCAGCAGCAACAGCAACAGCAACAGCAGCAGCAGCAGCAACAGCAGCAGCAGCAGCAG------------------------------------------GAG---GTAATATCCGAAGGCAGTGGCAGC
Mus_pahari					AGGCACCCCGAGGCCGCTAAC---ATAGCACCTCCCGGCGCCTGTTTACAGCAGAGGCAG------------------------------------------------------------------GAGACTAGCCCCCAGCGGCGGCGGCAGCAGCAGCAC------------------------------------------------------------ATTGAGGATGGCTCTCCTCAAGCCCACATCAGAGGCCCCACAGGCTACCTGGCCCTGGAGGAGGAACA------GCAGCCTTCACAGCAGCAGGCAGCCTCCGAGGGCCACCCTGAGAGCGGCTGCCTCCCCGAGCCTGGGGCGGCCACTGCTCCTGGCAAGGGGTT---------------------GCCGCAGCAGCCACCAGCTCCTCCAGATCAGGATGACTCAGCTGCCCCATCCACGTTGTCCCTGCTGGGCCCCACTTTCCCAGGCTTAAGCAGCTGCTCCGCCGACATTAAAGACATCCTGAGTGAGGCCAGCACCATGCAACTTCTTCAGCAGCAGCAGCAACAGCAACAACAGCAGCAGCAGCAAGAGCAGCAGCAG------------------------------------------------GAG---GTAATC---TCCGAAGGCAGCAGC
Mus_caroli					AGGCACCCTGAGGCCGCTAAC---ATAGCACCTCCCGGCGCCTGTTTACAGCAGAGGCAG------------------------------------------------------------------GAGACTAGCCCCCGGCGGCGGCGGCGGCAGCAGCAC------------------------------------------------------------TCTGAGGATGGTTCTCCTCAAGCCCATATCAGAGGCCCCACAGGCTACCTGGCCCTGGAGGAGGAACA------GCAGCCTTCACAGCAGCAGGCAGCCTCCGAGGGCCACCCTGAGAGCAGCTGCCTCCCCGAGCCTGGGGCGGCCACTGCTCCTGGCAAGGGGCT---------------------GCCGCAACAGCCACCAGCTCCTCCAGATCAGGATGACTCAGCTGCCCCATCCACGTTGTCCCTGCTGGGCCCCACTTTCCCAGGCTTAAGCAGCTGCTCCGCCGACATTAAAGACATTCTGAACGAGGCCGGCACCATGCAACTTCTTCAGCAGCAGCAACAACAGCAGCAGCACCAACAGCACCAACAGCAGCAG---------------------------------------------------GAG---GTAA------TCTCCGAAGGCAGC
Mus_musculus				AGGCACCCTGAGGCCGCTAAC---ATAGCACCTCCCGGCGCCTGTTTACAGCAGAGGCAG------------------------------------------------------------------GAGACTAGCCCCCGGCGGCGGCGGCGGCAGCAGCAC------------------------------------------------------------ACTGAGGATGGTTCTCCTCAAGCCCACATCAGAGGCCCCACAGGCTACCTGGCCCTGGAGGAGGAACA------GCAGCCTTCACAGCAGCAGGCAGCCTCCGAGGGCCACCCTGAGAGCAGCTGCCTCCCCGAGCCTGGGGCGGCCACCGCTCCTGGCAAGGGGCT---------------------GCCGCAGCAGCCACCAGCTCCTCCAGATCAGGATGACTCAGCTGCCCCATCCACGTTGTCCCTGCTGGGCCCCACTTTCCCAGGCTTAAGCAGCTGCTCCGCCGACATTAAAGACATTTTGAACGAGGCCGGCACCATGCAACTTCTTCAGCAGCAGCAACAACAGCAGCAGCACCAACAGCAGCACCAACAGCACCAACAGCAGCAG---------------------------------------GAG---GTAA------TCTCCGAAGGCAGC
Grammomys_surdaster			AGGCACCCTGAGGCCGCTAGC---ATAGCACCTCCAGGCGCCTGTTTACAGCAGCGGCAG------------------------------------------------------------------GAGACTAGCCCCCGGCGGCGGCGG---CAGCAGCAT------------------------------------------------------------ACTGAGGATGGCTCTCCTCAAGCCCACATCAGAGGCCCCACAGGCTACCTGGCCCTGGAGGAGGAACA------GCAGCCTTCACAGCAGCAGTCAGCCTCCGAGGGCCACTCTGAGAGCGGCTGCCTCCCCGAGCCTGGGGCGGCCACAGCTCCTGGCAAGGGGCT---------------------GCCGCAGCAGCCACCAGCTCCTCCAGATCAGGATGACTCAGCTGCCCCATCCACGTTGTCCCTACTGGGCCCCACTTTCCCAGGCTTAAGCAGCTGCTCTGCCGACATTAAAGACATCCTGAGCGAGGCCGGCACCATGCAACTTCTTCAGCAGCAGCAGCAGCAACAGCAGCAGCAACAGCAGCAGCAGCAACAGCAGCAG---------------------------------------------GAG---GTAATATCCGAAGGCAGCAGCGGC
Rattus_norvegicus			AGGCACCCTGAGGCCGCTAGC---ATAGCACCTCCCGGTGCCTGTTTACAGCAGCGGCAG------------------------------------------------------------------GAGACTAGCCCCCGGCGGCGGCGGCGGCAGCAGCAC------------------------------------------------------------CCTGAGGATGGCTCTCCTCAAGCCCACATCAGAGGCACCACAGGCTACCTGGCCCTGGAGGAGGAACA------GCAGCCTTCACAGCAGCAGTCAGCCTCCGAGGGCCACCCTGAGAGCGGCTGCCTCCCGGAGCCTGGAGCTGCCACGGCTCCTGGCAAGGGGCT---------------------GCCGCAGCAGCCACCAGCTCCTCCAGATCAGGATGACTCAGCTGCCCCATCCACGTTGTCCCTACTGGGCCCCACTTTCCCAGGCTTAAGCAGCTGCTCCGCAGACATTAAAGACATCCTGAGCGAGGCCGGCACCATGCAACTTCTTCAGCAGCAGCAGCAACAGCAACAGCAGCAGCAGCAGCAGCAGCAGCAGCAGCAGCAACAGCAGCAG---------------------------------GAG---GTAATATCC---GAAGGCAGCAGC
Dipodomys_ordii				CGGCAACCTGAGGCAGCGGGC---ACAGCACCTCCCGGATCCCGTTTACAGCAGCAG---------------------------------------------------------------------GAGACTAGCCCTCGGCGGCAGCAACAGCAC------------------------------------------------------------------GGTGAGGATGGCTCTCCCCAATCCCACCTCAGAGGCCCCACAAGCTACCTGGCCCTGGATGAGGAGCA------GCAGCCTTCCCAACAGCACTCAGCCCCCGAGGGCCACCCCGAAAGCAGCTGCCTGTCAGAGCCTGGAGCCGCCACGGCTACCGGCAAAGGGCT---------------------GCCACAGCAGCCGCCAGAACCTCCGGATGAGAATGACTCAGCTGCCCCATCCACGATGTCCTTGCTGGGCCCCACTTTCCCGGGCTTAACCAGCTGCTCCGCAGACCTTAAAGACATCCTGAGCGAGGCGGGCACCATGCAACTCCTTCAACAACAGCAGCAGCAGCAGCAGCAGCAACAGCAGCAGCACCAG------------------------------------------------------GAG------GGGGTATCTGAAGGCAACAGC
Bos_mutus					CGGCACCCTGAGGCCTCGAGT---GCAGCACCTTCCGGCGCCCGTTTGCAGCAGCAGCAG------------------------------------------------------------------GAGACCAGTCCACGGCAGCAGCAGCAACAGCAGCAGCAG---------------------------------------------------------AGAGAGGATGGCTCTCCCCAAGTCCAGAGCAGAGGCCCCACAGGCTACCTGGCCCTGGAAGAGGAACA------GCAGCCTTCACAACATCACTCAGCCCCCGAGGGTCACCCGGAGAGTGGCTGCGTCCCAGAGCCCAGAGCTGCCTCGGCTGC------------------------------------------------CGCACCTCTGGATGAGGATGACTCAGCTGCCCCATCCACATTGTCCCTGCTGGGCCCCACTTTCCCCGGCTTAAGCAGCTGCTCCACCGATCTTAAAGACATCCTGAGCGAGGCCGGCACCATGCAACTTCTTCAGCAGCAGCAACAGCAGCAGCAG---------------------------------------------------------------------------GAG---------GCGGTATCCGAAGGCAGC
Bubalus_bubalis				CGGCACCCTGAGGCCTCGAGT---GCAGCACCTCCCGGCGCCCGTTTGCAGCAGCAGCAG------------------------------------------------------------------GAGACCAGTCCACGGCAGCAGCAGCAACAGCAGCAGCAG---------------------------------------------------------AGAGAGGATGGCTCTCCCCAAGTCCAGAGCAGAGGCCCCACAGGCTACCTGGCCCTGGAAGAGGAACA------GCAGCCTTCACAACATCACTCAGCCCCCGAGGGTCACCCGGAGAGTGGCTGCGTCCCAGAGCCCAGAGCTGCCTCTGCTGCCGGCAAGGGGCT---------------------GCAGCAGCCGCTGCCAGCACCTCTGGATGAGGATGACTCAGCTGCCCCATCCACGTTGTCCCTGCTGGGCCCCACTTTCCCCGGCTTAAGCAGCTGCTCCACCGATCTTAAAGACATCCTGAGCGAGGCCGGCACCATGCAACTTCTTCAGCAGCAGCAGCAG------------------------------------------------------------------------------------GAG---------GCGGTATCCGAAGGCAGC
Bos_indicus					CGGCACCCTGAGGCCTCGAGT---GCAGCACCTTCCGGCGCCCGTTTGCAGCAGCAGCAG------------------------------------------------------------------GAGACCAGTCCACGGCAGCAGCAGCAACAGCAGCAGCAG---------------------------------------------------------AGAGAGGATGGCTCTCCCCAAGTCCAGAGCAGAGGCCCCACAGGCTACCTGGCCCTGGAAGAGGAACA------GCAGCCTTCACAACATCACTCAGCCCCCGAGGGTCACCCGGAGAGTGGCTGCGTCCCAGAGCCCAGAGCTGCCTCGGCTGCCGGCAAGGGGCT---------------------GCAGCAGCCGCCGCCAGCACCTCTGGATGAGGATGACTCAGCTGCCCCATCCACATTGTCCCTGCTGGGCCCCACTTTCCCCGGCTTAAGCAGCTGCTCCACCGATCTTAAAGACATCCTGAGCGAGGCCGGCACCATGCAACTTCTTCAGCAGCAGCAACAGCAGCAGCAG---------------------------------------------------------------------------GAG---------GCGGTATCCGAAGGCAGC
Bos_taurus					CGGCACCCTGAGGCCTCGAGT---GCAGCACCTTCCGGCGCCCGTTTGCAGCAGCAGCAG------------------------------------------------------------------GAGACCAGTCCACGGCAGCAGCAGCAACAGCAGCAGCAG---------------------------------------------------------AGAGAGGATGGCTCTCCCCAAGTCCAGAGCAGAGGCCCCACAGGCTACCTGGCCCTGGAAGAGGAACA------GCAGCCTTCACAACATCACTCAGCCCCCGAGGGTCACCCGGAGAGTGGCTGCGTCCCAGAGCCCAGAGCTGCCTCGGCTGCCGGCAAGGGGCT---------------------GCAGCAGCCGCCGCCAGCACCTCTGGATGAGGATGACTCAGCTGCCCCATCCACATTGTCCCTGCTGGGCCCCACTTTCCCCGGCTTAAGCAGCTGCTCCACCGATCTTAAAGACATCCTGAGCGAGGCCGGCACCATGCAACTTCTTCAGCAGCAGCAACAGCAGCAGCAG---------------------------------------------------------------------------GAG---------GCGGTATCCGAAGGCAGC
Capra_hircus				CGGCACCCTGAGGCCTCGAGC---GCAGCACCTCCCGGCGCCCGTTTGCAGCAGCAGCAG------------------------------------------------------------------GAGACCAGTCCACGGCGGCAGCAGCAACAGCAGCAGCAG---------------------------------------------------------AGAGAGGATGGCTCTCCCCAAGTCCAGAGCAGAGGCCCCACAGGCTACCTGGCCCTGGAAGAGGAACA------GCAGCCTTCACAACATCACTCAGCCCCCGAGGGTCACCCGGAGAGTGGCTGCGTCCCAGAGCCCAGAGCTGCCTCGGCTGCCGGCAAGGGGCT---------------------GCAGCAGCCGCCGCCAGCACCTCTGGATGAGGATGACTCAGCTGCCCCATCCACGTTGTCCCTGCTGGGCCCCACTTTCCCCGGTTTAAGCAGCTGCTCCACCGATCTTAAAGACATCCTGAGCGAGGCTGGCACCATGCAACTTCTTCAGCAGCAGCAACAGCAGCAGCAG---------------------------------------------------------------------------GAG---------GCGGTATCCGAAGGCAGC
Ovis_aries					CGGCACCCTGAGGCCTCGAGC---GCAGCACCTCCCGGCGCCCGTTTGCAGCAGCAGCAG------------------------------------------------------------------GAGACCAGTCCACGGCGGCAGCAGCAACAGCAGCAGCAG---------------------------------------------------------AGAGAGGATGGCTCTCCCCAAGTCCAGAGCAGAGGCCCCACAGGCTACCTGGCCCTGGAAGAGGAACA------GCAGCCTTCACAACATCACTCAGCCCCCGAGGGTCACCCGGAGAGTGGCTGCGTCCCAGAGCCCAGAGCTGCCTCGGCTGGCGGCAAGGGGCT---------------------GCAGCAGCCGCCGCCAGCACCTCTGGATGAGGATGACTCAGCTGCCCCATCCACGTTGTCCCTGCTGGGCCCCACTTTCCCCGGCTTAAGCAGCTGCTCCACCGATCTTAAAGACATCCTGAGCGAGGCTGGCACCATGCAACTTCTTCAACAGCAGCAACAGCAGCAGCAG---------------------------------------------------------------------------GAG---------GCGGTATCCGAAGGCAGC
Marmota_flaviventris		CGGCACCCTGAGGCCTCCAGC---ACAGCACCTCCCGGCGCCCGTTTGCAGCAGCAGCAG------------------------------------------------------------------GAGAGCAGCCCCCGGCAGCAGCAACAG---------------------------------------------------------------------GGTGAGAATGGCTCTCCCCAAGCCCACATCAGAGGCCCCACAGGCTACCTGGCCCTGGACGAGGAACA------GCAGCCTTCACAACAGCAGTCAGCCCCCGAGGGCCACCCCGAGAGCGGCTGTCTCGCAGAGCCAGGAGCTGCTACCGCCGCCGGCAAGGGGCT---------------------GCCGCAGCCGCCGCCAGCACCTCCAGACGAGGATGACTCAGCTGCCCCATCCACGCTGTCCCTGCTGGGGCCCACTTTCCCGGGCTTAAGCAGCTGCTCCGCCGACCTTAAAGACATCCTAAGCGAGGCCGGCACCATGCAACTCCTTCAGCAACAGCAACAGCAGCAGCAG---------------------------------------------------------------------------GAG---------GTAGTATCCGATGGTAGC
Urocitellus_parryii			CGGCACCCTGAGGCCTCCAGC---ACAGCACCTCCCGGCGCCCGTTTGCAGCAGCAGCAG------------------------------------------------------------------GAGAGCAGCCCCCGGCAGCAGCAACAG---------------------------------------------------------------------GGTGAGAATGGCTCTCCCCAAGCCCACATCAGAGGCCCCACAGGCTACCTGGCCCTGGACGAGGAACA------ACAGCCTTCACAACAGCAGTCAGCCCCCGAGGGCCACCCCGAGAGCAGCTGTCTCGCAGAGCCAGGAGCTGCTACCGCCGCCGGCAAGGGGCT---------------------GCCGCAGCCGCCGCCAGCACCTCCAGACGAGGATGACTCAGCTGCCCCATCCACACTGTCCCTGCTGGGGCCCACTTTCCCGGGCTTAAGCAGCTGCTCCGCCGACCTTAAAGACATCCTAAGCGAGGCCGGCACCATGCAACTCCTTCAGCAACAGCAACAGCAGCAGCAG---------------------------------------------------------------------------GAG---------GTGGTATCCGATGGTAGC
Galeopterus_variegatus		CGGCACCCTGAGGCCTCGAGC---GCAGCACCTCCCGGCGCCCGTTTACAGCAGCAGCAG------------------------------------------------------------------GAGACTAACCCCCAGCAGCAGCAGCAGCAGCAGCAGCAG---------------------------------------------------------GGTGAGAATGGCTCTCCCCAAGCCCAGAGCAGAAGCGCCACAGGTTACCTGGCCCTGCATAAGCAACA------GCAGCCTTCACAACAGCAGCCAGCCCCCGAGGGCCACCTCGAGAGCGGCCGCGTCCCAGAATCTGGAGCCGCTGCGGCCGCAGGCAAGAGGCT---------------------GCCGCAGCAGCCGCCAGCACCTCCGGACGAGGATGACTCAGCTGCCCCATCCACGTTGTCCCTGTTGGGCCCTACTTTCCCGGGCTTAAGCAGCTGCCCCACCGACCTTAAAGACATCCTGAGCGAGGCCGGCACCATGCAACTCCTTCAGCAGCAGCGGCAG------------------------------------------------------------------------------------GAG------GCGGTATCTGAAGGCAGCAGC
Otolemur_garnettii			AGGCACCCTGAGGCCGCGAGC---GCTGCACCTCCTGGCGCCCGTTTGCAGCAGCAGCAG---------------------------------------CCGCCGCCGCCGCCGCCGCCTCCCCAGGAGACCAGCCCCCGGCAGCAGGAGCAGCAGCAGGAGCAACAGCAC---------------------------------------------------GGTGAGGATGGCTCTCCCCAAGCCCAGAGCAGAAATCGGACAGGCTACCTGGTCCTGGACGGGGAACG------GCAGCCTTCACAACAGCAATCAGCCACCGATTGCCACCCTGACAGCAGCTGTGTCCCAGAGCCTGGAGCTGCCACGGCGGCCAGCAAGGGGCT---------------------GCCACAACAGCCGCCAGCACCTCCGGAGGAGGATGACTCAGCTGCCCCATCCACATTGTCTCTGCTGGGCCCCACTTTCCCAGGCTTAAGCAGCTGCTCTGCAGACCTTAAAGACATCCTGAGCGAGGCCAGCACCATGCAACTCCTTCAGCAACAGCAGCAG------------------------------------------------------------------------------------GAG------GCGGTCTCCGAAGGCAGGAGC
Microcebus_murinus			AGGCACCCTGAGGCCGCGAGC---GCGGCACCTCCTGGCGCTCGTTTGCAGCAGCAGCAGCAG---------------------------------------------------------------GAAACCAGCCCCTCGCAGCAGCAGCAGCAGCAGCAGCAGCAG------------------------------------------------------GTTGACGATGGCTCTCCCCAAGCCCAGAGCAGAGGCCCCACAGGCTACCTGGCCCTGGATGAAGAACA------GCAGCCTTCACAACAGCAGTCAGCCCCGGAGTGCCACCCTGAGAGCGGCTGCGTCCCAGAGCCCGGAGCCGCGGCGGTGGCCAGCAAGGGGCT---------------------GCCGCAGCAGCCGCCAGCACCTCCGGACGAGGATGACTCAGCTGCCCCATCCACGTTGTCCCTGCTGGGCCCCACTTTCCCGGGCTTAAGCAGCTGCTCAGCCGACCTTAAAGATATCCTGAGCGAGGCCGGCACCATGCAACTACTTCAGCAACAGCAGCAG------------------------------------------------------------------------------------GAG------GCAGTATCCGAAGGCAGCAGC
Propithecus_coquereli		AGGCACCCTGAGGCCGCGAGC---GCGGCACCTCCTGGCGCTCGTTTGCAGCAGCAGCAG------------------------------------------------------------------GAAACCAGCCCCCCGCAGCAGCAGCGGCAGCAGCAACAGCAG------------------------------------------------------GGTGAGGATGGCTCTCCCCAAGCCCAGAGCAGAGGCCCCACAGGCTACCTGGCCCTGGACGAGGAACA------GCAGCCTTCACAACAGCAGACAGCCCCGGAGTGCCACCCTGAGAGCGGCTGCGTCCCAGAGCCTGGAGCCGCGGCGGCGGCCAGCAAGGGGCT---------------------GCCGCAGCAGCCGCCAGCACCTCCGGACGAGGATGACTCAGCTGCCCCATCCACGTTGTCCCTGCTGGGCCCCACTTTCCCGGGCTTAAGCAGCTGCTCAGCCGACCTTAAAGACATCCTGAGCGAGGCCGGCACCATGCAACTACTTCAGCGACAGCAGCAG------------------------------------------------------------------------------------GAG------GCAGTATGCGAAGGCCGCAGC
Saimiri_boliviensis			AGGCACCCAGAGGCCGCGAGC---GCAGCACCTCCAGGTGCCAGTTTGCAGCAGCAGCAACAG------------------------------------------------------------------ACTAGCCCCCGGCAGCAGCAGCAG---------------------------------------------------------------------GGTGAGGATGGTTCTCCTCAAGCCCATGGTAGAGGCCCCAGAGGCTACCTGGCCCTGGATGAGGAACG------GCAGCATTCACAGCCGCAGTCAGCGCCAGAGTGCCACCCTGAGAGAGGTTGTGTCCCAGAGCCTGGAGTCGCCGTTGCCGCCGGCAAGGGGCT---------------------GCCGCAGCAGCTGCCAGCACCTCCGGACGAGGATGACTCAGCTGCCCCATCCACGTTGTCCCTGCTGGGCCCCACTTTCCCCAGCTTAAGCAGCTGCTCCGCCGACCTTAAAGACATCCTGAACGAGGCCAGCACCATGCAACTCCTTCAGCAACAGCAGCAG------------------------------------------------------------------------------------------GAAGCAGTATCCGAAGGTAGCAGC
Aotus_nancymaae				AGGTACCCAGAGGCCGCGAGC---GCAGCACCTCCAGGCGCCAGTTTGCAGCAGCAGCAACAG------------------------------------------------------------------ACTAGCCCCCGGCAGCAGCAGCAG---------------------------------------------------------------------GGTGAGGATGGTTCTCCCCAAGCCCATGGTAGAGGCCCCACAGGCTACCTGGCCCTGGATGAGGAACT------GCAGCCTTCACAGCCGCAGTCAGCCCCGGAGTGCCACCATGAGAGAGGTTGTGTCCCAGAGCCTGGAGTCGCCGTTGCCGCCAGCAAGGGGCT---------------------GCCGCAGCAGCTGCCAGCACCTCCGGACGAGGATGACTCAGCTGCCCCATCCACGTTGTCCCTGCTGGGCCCCACTTTCCCCAGCTTAAGCAGCTGCTCCGCCGACCTTAAAGACATCCTGAGCGAGGCCAGCACCATGCAACTCCTTCAGCAACAACAGCAG------------------------------------------------------------------------------------------GAAGCAGTATCCGAAGGTAGCAGC
Callithrix_jacchus			AGGCACCCAGAGGCCGCGAGC---GCAGCACCTCCAGGCGCCAGTTTGCAGCAGCAGCAA---------------------------------------------------------------CAC---ACTAGCCCCCGGCAGCAGCAGCAG---------------------------------------------------------------------GGTGAGGATGGTTCTCCCCAAGTCCATGGTAGAGGCCCCACAGGCTACCTGGCCCTGGATGAGGAACG------GCAGCCTTCACAGCCGCAGTCAGCCCCAGAGTGCCACCCCGAGAGAGGTTGTGTCCCAGAGCCGGGAGTCGCCTTTGCCGCCGGCAAGGGGCT---------------------GCCGCAGCAGCTGCCAGCACCTCCGGACGAGGATGACTCAGCTGCCCCATCCACGTTGTCCCTGTTGGGCCCCACTTTCCCCAGCTTAAGCAGCTGCTCTGCCGACCTTAAAGACATCCTGAGCGAGGCCAGCACCATGCAACTCCTTCAGCAACAGCAGCAG------------------------------------------------------------------------------------------GAAGCAGTATCCAAAGGTAGCAGC
Macaca_mulatta				AGGCACCCAGAGGCCGCGAGC---GCAGCACCTCCCGGCGCCAGTTTGCAGCAGCAGCAGCAGCAGCAGCAA------------------------------------------------------GAAACTAGCCCCCGGCAACAGCAGCAGCAGCAGCAG------------------------------------------------------------GGTGAGGATGGTTCTCCCCAAGCCCATCGTAGAGGCCCCACAGGCTACCTGGTCCTGGATGAGGAACA------GCAGCCTTCACAGCCTCAGTCAGCCCCGGAGTGCCACCCCGAGAGAGGTTGCGTCCCAGAGCCTGGAGCCGCCGTGGCCGCCGGCAAGGGGCT---------------------GCCGCAGCAGCTGCCAGCACCTCCGGACGAGGATGACTCAGCTGCCCCATCCACGTTGTCTCTGCTGGGCCCCACTTTCCCCGGCTTAAGCAGCTGCTCCGCCGACCTTAAAGACATCCTGAGCGAGGCCAGCACCATGCAACTCCTTCAGCAACAGCAGCAG------------------------------------------------------------------------------------------GAAGCAGTATCCGAAGGCAGCAGC
Hipposideros_armiger		CGGCACCCTGAGGCCGCCGCGAGCGCAGCACCTCCCGGCGCCCATTTGCAGCAGCAGCAGCAGCAGCAGCAGCAG---------------------------------------------------GAGACCAGTCCCGGACAGCAGCAGCAGCAGCAG---------------------------------------------------------------GGTGAGGATGGCTCTCCCCAAAGCCAGAGCAGGTGCCCCACAGGCTTTCTGGCCCTGGAGGACCAACA------GCAGCCTTCACAT---CACTCAGCCCCCGAGGGCCACACGGAGAGTGGCCGCCTCCCAGAGCCCGGAGCTGCCTCGGCCGCCGGCAAGGGGCT---------------------ACCG---CCGCCGCCAGCACCTCTGGACGAGGATGACTCAGCTGCCCCATCCACGTTGTCCCTGCTGGGCCCCACTTTCCCGGGATTAAGTAGCTGCTCTGCCGATCTTAAAGACATCCTGAGTGAGGCCGGCACCATGCAACTCCTGCAGCGGCAGCAGCAGCAGCAGCAGCAG---------------------------------------------------------------------------------GCGGTATCCGAAGGCAGCTGC
Cercocebus_atys				AGGCACCCAGAGGCCGCGAGC---GCAGCACCTCCCGGCGCCAGTTTGCAGCAGCAGCAGCAGCAGCAGCAGCAA---------------------------------------------------GAGACTAGCCCCCGGCAGCAGCAGCAGCAGCAGCAGCAG---------------------------------------------------------GGTGAGGATGGTTCTCCCCAAGCCCATCGTAGAGGCCCCACAGGCTACCTGGTCCTGGATGAGGAACA------GCAGCCTTCACAGCCTCAGTCAGCCCCGGAGTGCCACCCCGAGAGAGGTTGCGTCCCAGAGCCTGGAGCCGCCGTGGCCGCCGGCAAGGGGCT---------------------GCCGCAGCAGCTGCCAGCACCTCCGGACGAGGATGACTCAGCTGCCCCATCCACGTTGTCTCTGCTGGGCCCCACTTTCCCCGGCTTAAGCAGCTGCTCCGCCGACCTTAAAGACATCCTGAGCGAGGCCAGCACCATGCAACTCCTTCAGCAACAGCAGCAG------------------------------------------------------------------------------------------GAAGCAGTATCCGAAGGCAGCAGC
Mandrillus_leucophaeus		AGGCACCCAGAGGCCGCGAGC---GCAGCACCTCCCGGCGCCAGTTTGCAGCAGCAGCAGCAGCAGCAGCAGCAA---------------------------------------------------GAAACTAGCCCCCGGCAGCAGCAGCAGCAGCAG---------------------------------------------------------------GGTGAGGATGGTTCTCCCCAAGCCCATCGTAGAGGCCCCACAGGCTACCTGGTCCTGGATGAGGAACA------GCAGCCTTCACAGCCTCAGTCAGCCCCGGAGTGCCACCCCGAGAGAGGTTGCGTCCCAGAGCCTGGAGCCGCCGTGGCCGCCGGCAAGGGGCT---------------------GCCGCAGCAGCTGCCAGCACCTCCGGACGAGGATGACTCAGCTGCCCCATCCACGTTGTCTCTGCTGGGCCCCACTTTCCCCGGCTTAAGCAGCTGCTCCGCCGACCTTAAAGACATCCTGAGCGAGGCCAGCACCATGCAACTCCTTCAGCAACAGCAGCAG------------------------------------------------------------------------------------------GAAGCAGTATCCGAAGGCAGCAGC
Papio_anubis				AGGCACCCAGAGGCCGCGAGC---GCAGCACCTCCCGGCGCCAGTTTGCAGCAGCAGCAGCAGCAGCAGCAGCAGCAA------------------------------------------------GAAACTAGCCCCCGGCAGCAGCAGCAGCAGCAG---------------------------------------------------------------GGTGAGGATGGTTCTCCCCAAGCCCATCGTAGAGGCCCCACAGGCTACCTGGTCCTGGATGAGGAACA------GCAGCCTTCACAGCCTCAGTCAGCCCCGGAGTGCCACCCCGAGAGAGGTTGCGTCCCAGAGCCTGGAGCCGCCGTGGCCGCCGGCAAGGGGCT---------------------GCCGCAGCAGCTGCCAGCACCTCCGGACGAGGATGACTCAGCTGCCCCATCCACGTTGTCTCTGCTGGGCCCCACTTTCCCCGGCTTAAGCAGCTGCTCCGCCGACCTTAAAGACATCCTGAGCGAGGCCAGCACCATGCAACTCCTTCAGCAACAGCAGCAG------------------------------------------------------------------------------------------GAAGCAGTATCCGAAGGCAACAGC
Theropithecus_gelada		AGGCACCCAGAGGCCGCGAGC---GCAGCACCTCCCGGCGCCAGTTTGCAGCAGCAGCAGCAGCAGCAGCAGCAGCAGCAGCAA------------------------------------------GAAACTAGCCCCCGGCAGCAGCAGCAGCAGCAG---------------------------------------------------------------GGTGAGGATGGTTCTCCCCAAGCCCATCGTAGAGGCCCCACAGGCTACCTGGTCCTGGATGAGGAACA------GCAGCCTTCACAGCCTCAGTCAGCCCCGGAGTGCCACCCCGAGAGAGGTTGCGTCCCAGAGCCTGGAGCCGCCGTGGCCGCCGGCAAGGGGCT---------------------GCCGCAGCAGCTGCCAGCACCTCCGGACGAGGATGACTCAGCTGCCCCATCCACGTTGTCTCTGCTGGGCCCCACTTTCCCCGGCTTAAGCAGCTGCTCCGCCGACCTTAAAGACATCCTGAGCGAGGCCAGCACCATGCAACTCCTTCAGCAACAGCAGCAG------------------------------------------------------------------------------------------GAAGCAGTATCCGAAGGCAGCAGC
Piliocolobus_tephrosceles	AGGCACCCAGAGGCCGCGAGC---GCAGCACCTCCCGGCGCCAGTTTGCTGCAGCAGCAGCAGCAGCAGCAGCAACAACAACAA------------------------------------------GAAACTAGCCCCCGGCAGCGGCAGCAGCAGCAG---------------------------------------------------------------GGTGAGGATGGTTCTCCCCAAGCCCATCGTAGAGGCCCCACAGGCTACCTGGTCCTGGATGAGGAACA------GCAACCTTCACAGCCTCAGTCAGCCCCGGAGTGCCACCCCGAGAGAGGTTGCGTCCCAGAGCCTGGAGCCGCCGTGGCCGCCGGCAAGGGACT---------------------GCCGCAGCAGCTGCCAGCACCTCCGGACGAGGATGACTCAGCTGCCCCATCCACGTTGTCCCTGCTGGGCCCCACTTTCCCCGGCTTAAGCAGCTGCTCCGCCGACCTTAAAGACATCCTGAGCGAGGCCAGCACCATGCAACTCCTTCAGCAACAGCAGCAG------------------------------------------------------------------------------------------GAAGCAGTATCCGAAGGCAGCAGC
Camelus_ferus				CGGCACCCTGAGGCCGCGAGC---GCAGCACCTCCCGGCGCCGGTTTGCAGCAGCAGCAGCAACAGCAGCAGCAGCAG---------------------------------------------------------------------------------------------------------------------------------------------------------------------------------------------------------------------------------------------------------------------------------------GGGGGATCTGCCTCGGCCACAGGCAAGGGGCT---------------------GCAGCAGCAACGGCCAGCACCTCCGGGCGAGGATGACTCAGCTGCCCCATCCACGTTGTCCCTGCTGGGCCCCACTTTCCCGGGCTTAAGCAGCTGCTCCGCTGATCTTAAAGACATCCTGAGCGAGGCCGGCACCATGCAACTTCTGCAGCAGCAGCAGCAGCAGCAGCAGCAGCAGCAGCAGCAGCAG---------------------------------GAAGCGGCATCCGACAGNNNNNNNNNNNNNNNNNNNNNNNNCGAAGGCAGCAGC
Dasypus_novemcinctus		CAGCACCCTGAGGCCGCGAGC---CCAGCACCTCCCGGCGCCCGTTTGCAACAGCAGCAGCAGCAG------------------------------------------------------------------------ACCAGCCCT---------CGCCAGCAGCAA------------------------------------------------------GGTCAGGATGGC------------TCTCCCCAAGCCCAAACAGGCTACCTGGCCCTGGACGAGGAGCA------GCAGCCTTCACAACAGCAGTCAGCCCCAGAGGGCCACCCTGAGAGCGGCTGCGTCCCAGAGCCTGGAGCGACTGCGAACGCCAGCAAGGGGCT---------------------GCAGCAGCAGCCTCCAGCACCTCCGGACGAGGATGACTCAGCTGCTCCATCCACATTGTCCCTGCTGGGCCCCACTTTCCCCGGTTTAAGCAGCTGCTCCACCGACCTTAAAGACATCCTGAGCGAGGCTGGCACCATGCAACTCCTTCAGCAGCAACAGCAGCAGCAGCAGCAGCAGCAGCAGCAGCAGCAGCAGCAGCAGCAGCAGCAGCAGCAGCAGCAGCAGCAGCAGCAGGAGGAAGAGGAGGAGATATCCGAAGGTAGCAGCAACAGCAGC
Jaculus_jaculus				AGGCACCCTGAAGCCGGGAGC---GTAGTACCTCCCAGCTCCCGTTTGCTGCAGCAGCAGCAGCAG------------------------------------------------------CGGCAGGAGACCAGCCCCCAGCAGCAGCGGCAGCAGCAGCAGCAGCGGCAGCAGCGGCAGCAGCAGCAGCAGCAGCAGCAGCAGCAGCAT------------GGTGAGGATGGCTCTCCCCAAGTCCACATCAGAGGCCCCACGGGCTACCTGGCACCAGAGGAGGAACA------GCAGCCTTCACAACAGCAGTCAACCTCCGAGGGCCACCCTGAGAGCAGCTCCCTCCCTGAGCCTGGAGCTGCCACAGCCACTGGCAAGGGGCT---------------------GCCATTGCAGCCACCAGCACCTTCGGATGAGGATGACTCAGCTGCCCCATCCACGATGTCCCTGCTGGGCCCCACTTTCCCATGCTTAAGCAGCTGCTCCACAGACCTTAAAGATATCCTGAGCGAGGCCGGCACCATGCAACTCCTTCAGCCCCAACAGCAGCCCCAGAAGCAGCAG---------------------------------------------------------------------GAG------GTAGTAAGTGAAGGCTGCAGC
Pteropus_vampyrus			CGGCACCCCGAGCCCGCGAGC---GCAGCACCTCCCGGCGCCCGTTTGCAGCAGCAGCAGCAGCAGCAGCAGCAGCAGCAGCAG---------------------------------CGGCGGCGGGAGAGCAGTTCCGGGCGGCAG---CCGCAGCAG---------------------------------------------------------------GGCGACGATGGCTCCCCGCAAAGCCAGGGCAGATGCCCGGCGGGCTACCTGGCCCTGGAGCAGGAACC------GCAGCCCGCCCAGCACCAGCCAGCCCCCGAGGGCCGCGCGGACAGCGGCTGCATTCCGGAGCCCGGAGCTGCCGCGGCCGCAGGCAAGGGGCT---------------------GCCGCCGCCGCCTCCAGCACCGCCGGACGAGGATGACTCAGCTGCCCCATCCACGTTGTCCCTGCTGGGCCCCACTTTCCCGGGGTTAAGCGGCTGCCCTGCCAACCTTAAGGACATCCTGAGCGAGGCCGGCAGCATGCAACTCCTGCAGCAGCCGCCGCAGCCGCCGCAGCAG------------------------------------------------------------------------GAG------GCGACATCGGAAGGCGGCAGC
Rousettus_aegyptiacus		CGGCACCCCGAGCCCGCGAGC---GCAGCACCTCCCGGCGCCCGTTTGCAGCAGCAGCAGCAGCAGCAGCAGCAGCAG---------------------------------CCGCGGCGGCGGCGGGAGAGCAGTTCCGGGCGGCAGCAGCAGCAGCAG---------------------------------------------------------------GGCGACGATGGCTCCCCGCAAAGCCAGGGCAGATGCCCGGCGGGCTACCTGGCCCTGGAGCAGGAACC------GCAGCCCGCCCAGCACCAGTCGGCCCCCGAGGGCCACGCAGACAGCGGCTGCCTTCCGGAGCCCGGAGCTGCCG------CAGGCAAGGGGCT---------------------GCCGCCGCCGCCGCCAGCACCTCCGGACGAGGATGACTCAGCTGCCCCATCCACGTTGTCCCTGCTGGGCCCCACTTTCCCGGGGTTAAGCGGCTGCTCGGCCAACCTTAAGGACATCCTGAGCGAGGCTGGCAGCATGCAACTCCTGCAGCCGCCACCGCAGCCGCCGCAGCCGCCGCAGCAG---------------------------------------------------------------GAG------GCGACATCGGAAGGCGGCAGC
Condylura_cristata			CGGCACCCTGAGGCCTCCAGC---GTGGCACCTCCCGGCGTCCGTTTGCAGCAGCAGCAGCAGCAGCAGCAG------------------------------------------------CGGCAGGAG------ACCAGCCCCCGCCAGCAACAGCAG---------------------------------------------------------------GGTGAGGATGGTTCTTCCCAAACCCAGAGCCGAGGGCCCACGGTCTACCTGGCCTTGGATGAGGACCG------GCAGCCTTCACAGCAGCGCTCAGTTCCCGAGGGCCACCCTGAGAGCAGCCGCATCCCTGAACACAGAGCCACCGTGGCTGCCAGCAAGGGGCT---------------------GCAGCCGCAGCCACCAGCACCTCCGGATGAGGATGACTCAGCTGCCCCATCCAATTTGTCCCTGCTGGGCCCCACTTTCCCGGGCTTAAGCAGCTGCTCTGCTGATCTCAAAGACATCTTGAGCGAGGCCAGCACCATGCAACTCCTGCAGCAGCAGCAGCAGCAGCAGCAACAGCAGCAGCAGCAGCAGCAGCAACAGCAGCAGCAGCAGCAACAGCAGCAGCAGCAG------------------GAG------GCTGTATCTGAAGGTAGCGGC
Oryctolagus_cuniculus		CGGCACCCTGAGGCCGCGAGC---GCAGCACCTCCCGGCGCCCGTTTGCAGCAGCAGCAACAGCAGCAGCAGCAGCAGCAGCAGCAGCAGCAGCAGCAGCAG------------------------GAGACCAGCCCCCGCCAGCAGCAGCAGCAGCAGCAG------------------------------------------------------------ACTGAGGATGGCTCTCCTCAAGCCCAGATCAGAGGCCCCACGGGCTACCTGGCCCTGGAGGAGAGACA------ACAGCCTTCACATCAGCAGCCAGCCCCCGAGGGCCGTCCTGAGAACAGCTGCGTCCCAGAGCCTGGAGCCGCTGTAGCCGGCGGTAAGGGGCT---------------------GCCGCAGCAGCCGGCAGCACCTCCGGACGAGGATGACTCAGCTGCCCCATCCACGTTGTCCCTGCTGGGCCCCACTTTCCCGGGCTTAAACAGCTGCTCTGCCGACCTTAAAGACATCCTGAGCGAGGCCAGCACCATGCAACTGCTTCAGCAGCAGCACCACCACCACCAGCAGCAGCAG---------------------------------------------------------------------------GACGCGGCAACTGAAGGCAGC
Echinops_telfairi			AGACAATCTGAGGCTGCAAGC---ACAGCACCTCCTGGCACCCGTTTGAAGCAGCAGCAGCAGCAGCAGCAGCAGCAGCAGCAGCAGCAGCAGCAGCAG---------------------------------------------------------CGT---------------------------------------------------------------GGTGAGGATGGCTCTCCCCAATCCCAGAGCAGAGGCCCCACAGGCTACCTGGCCCTGGACGAGGGGCA------GCAGCCTTCAAAA---CACTCAGCCTCTGAGAGCCTTCATGAGAGCGGCAACGTCCCAGAGCCTAGAGCTGCCGCGGCCACTGGCCAGGGGCT---------------------GCCGCAGCAGCCACCAGCACCACCGGTGGAGGATGACTCAGCTGCCCCATCCACGTTGTCCCTGCTGGGCCCCACTTTCCCGGGCTTAAGCAGCTGCCCTGCCGATCTTAAAGACATCCTGAGTGAAGCCGGAACCATGCAACTCCTTCAACAGCAGCAGCAG---------------------------------------------------------------------------------------------GCGGTATCTGAAAGCAGCAGC
Loxodonta_africana			CGGCAACCTGAGGCGACGAGC---GCGGCACCTCCCGGCGCCCGTTTGAAGCAGCAGCAACAGCAGCAGCAGCAG------------------------------------------------GAGGAGATCAGCCCCCGCCAGCAGCAGCAGCAGCAG---------------------------------------------------------------GGTGAGGATGGCTCTCCGCAAGCCCAGAGCAGAGGCCCCACAGGCTACCTGGCCCTGGACAAGGAGCA------GCAACCTTCACAACAGCCGTCAGCCTCCGAGGGCCACCCCGAGAGCGGCTGCATCCCAGAGCCCGGAGCTGCCGCGACCGCTGGCAACGGGCT---------------------GCCGCAGCAGCCGCCAGCACCTCCGGAGGAGGATGACTCAGCTGCCCCATCCACATTGTCCCTGCTGGGCCCCACTTTCCCAGCCTTAAGCAGCTGCTCCGCCGACCTTAAAGACATCCTGAGTGAGGCCGGAACCATGCAACTCCTTCATCATCAGCAGCAGCAGCAGCAGCAGCAGCAG------------------------------------------------------------------GAG---GCAGTATCCGAAGGCAGCAACAGC
Eptesicus_fuscus			CGGCACCTTGAGGCCGCGAGT---GCAGCACCTCCAGGTGCCCAGTTGCAGCAGCAGCAG---------------------------------------------------------------------ACCAGTCCCCGGCAGCAGCAGCAG---------------------------------------------------------------------GGCGAGGATGGATCTCCCCAAGCCCAGAGCAGAGGCCCTCCAAGCTACCTGGCCCTGGAGGAGGAACA------GCAGCCTTCACAACAGCAGTCAGCCCTGGCGGGCCACCCGGAGAGCAGCTGCATCCCGGAGCCTGGAGTCCCCTCAGCTGCAGGCAAGGGGCT---------------------GCAGAGGCAGCCGCCAGCACCTCCAGAGGAGGATGACTCAGCTGCCCCATCTACGTTGTCCCTGCTGGGCCCCACTTTCCCGTGCTTAAGCAGCTGCTCCACCGATCTTAAAGACATCCTGAGTGAGGCCGGCACCATGCAACTTCTTCAGCAGCAGCAGCAGCAGCAGCAGCAGCAGCAGCAGCAGCAG---------------------------------------------------------GAG------GTGGTATCTGAAGGCAGCAGC
Myotis_brandtii				CGGCACCCTGAGGCTGTGAGT---GCAGCACCTCCAGGCGCCCAGTTGCAGCAGCAGCAG---------------------------------------------------------------------ACCAGTCCCCGGCAGCAGCAGCAGCAG------------------------------------------------------------------GGCGAGGATGGATCTCCCCAAGCCCAGAGCAGAGGCCCTCCAAGCTACCTGGCCCTGGAGGAGGAACA------GCAGCCTTCACAACAGCAGTCAGCCCTGGCGGGCCACCCCGAGAGCAGCTGCATCCCGGAGCCTGGAGTCCCCTCAGCTGCAGGCAAGGGGCT---------------------GCAGAGGCAGCCGCCAGCACCTACAGAGGAGGATGACTCAGCTGCCCCATCCACGTTGTCCCTGCTGGGCCCCACTTTCCCGTGCTTAAGCAGCTGCTCCGCCGATCTTAAAGACATCCTGAGTGAGGCCGGCACCATGCAACTCCTGCAGCAGCAGCAGCAGCAGCAGCAGCAGCAG---------------------------------------------------------------------GAG------GTGGTATCTGAAGGCAGCAGC
Myotis_lucifugus			CGGCACCCTGAGGCCGTGAGT---GCAGCACCTCCAGGCGCCCAGTTGCAGCAGCAGCAG---------------------------------------------------------------------ACCAGTCCCCGGCAGCAGCAGCAGCAG------------------------------------------------------------------GGCGAGGATGGATCTCCCCAAGCCCAGAGCAGAGGCCCTCCAAGCTACCTGGCCCTGGAGGAGGAACA------GCAGCCTTCACAACAGCAGTCAGCCCTGGCGGGCCACCCCGAGAGCAGCTGCATCCCGGAGCCTGGAGTCCCCTCAGCTGCAGGCAAGGGGCT---------------------GCAGAGGCAGCCGCCAGCACCTACAGAGGAGGATGACTCAGCTGCCCCATCCACGTTGTCCCTGCTGGGCCCCACTTTCCCGTGCTTAAGCAGCTGCTCCGCCGATCTTAAAGACATCCTGAGTGAGGCCGGCACCATGCAACTCCTTCAGCAGCAGCAGCAGCAGCAGCAGCAGCAGCAGCAGCAGCAG---------------------------------------------------------GAG------GTGGTATCTGAAGGCAGCAGC
Desmodus_rotundus			CGGCATCCCGAGGCCGCGAGT---GCAGCACCTCCCGGTGCCCATTTACAGCAGCAACAG------------------------------------------------------------------GAGACCAGTGCCCGGCAGCAGCAGCAG---------------------------------------------------------------------GGTGAGGATGGATCTTCACAAGCCCAGAGCAGAGGCCCCACAGGCTACCTGGCCCTGGAGAATGAACA------GCAGCCGTCACAACAGCAGTCACCTCCCGAGGGCCACCCAGAGAGTGGCTGCATCTCGGAGCCTGGAGTCCCCTCGGCTGCCGGCAAGGGGCT---------------------GCAGCAGCAGCCGCCAGCACCTACGGACGAGGATGACTCAGCTGCCCCATCCACGTTGTCCCTGCTGGGCCCCACTTTCCCGAGCTTAAACGGCTGCTCCACCGATCTTAAAGACATCCTGAGCGAGGCCGGCACCATGCAACTGCTTCAGCAGCAGCAGCAGCAACAGCAGCAG------------------------------------------------------------------------GAG------GTAGTATCTGAAAGCAGCAGC
Phyllostomus_discolor		CGGCACCCGGAGGCCGCGAGC---GCAGCACCTCCTGGCACCCATTTACAGCAGCAACAG------------------------------------------------------------------GAGACCAGTGCCCGGCAGCAGCAGCAG---------------------------------------------------------------------GGTGAGGATGGATCTCCCCAAGCCCAGAGCAGAGGCCCCACAGGCTACCTGGCCCTGGAGAATGAACA------GCAGCCTTCACAACAGCAGTCAGTTCCCGAGGGCCACCCGGAGAGTGGCTGCATCTCAGAGCCCAGAGTCCCTTCAGCTGCCGGCAAGGGGCT---------------------GCAGCAGCAGCCGCCAGCACCTACGGACGAAGATGACTCAGCTGCCCCATCCACGTTGTCCCTGCTGGGCCCCACTTTCCCGGGCTTAAGCAGCTGCTCCGCCGATCTTAAAGACATCCTGAGCGAGGCCGGCACCATGCAACTGCTTCAGCAGCAGCAGCAGCAGCAACAGCAGCAG---------------------------------------------------------------------GAG------GTAGTATCTGAAGCCAGCAGC
Equus_asinus				CGGCACCCTGAAGCCGCGAGC---GCAGCACCTCCCGGCGCCCATTTGCAGCAGCAACAG------------------------------------------------------------------GAGACCAGTCCCAGGCAGCAGCAGCAGCAG------------------------------------------------------------------GGTGAGGATGGCTCACCTCAAACCCAGAGCAGAGGCCCCACAGGCTACCTGGCCCTGGAGGAGGAACA------GCAGCCTTCACAACAGCCCTCAGCCCCCGAGGGCCACCCGGAGAGCGGTTGCGTCCCAGAGGCCAGAGCCGCCTTGGCCGCCAGCAAGGGGCT---------------------GCAGCAGCAGCCACCAGCACCTCCGGACGAGGATGACTCAGCTGCCCCATCCACGTTGTCCCTGCTGGGCCCCACTTTCCCAGGCTTAAGCAGCTGCTCCGCCGATCTTAAAGACATACTGAGCGAAGCCGGTACCATGCAACTCCTTCAGCAGCAGCAGCAGCAGCAGCAGCAGCAGCAG------------------------------------------------------------------GAG---GTAGTATCA---GAAGGCAGCAGC
Equus_caballus				CGGCACCCTGAAGCCGCGAGC---GCAGCACCTCCCGGCGCCCATTTGCAGCAGCAACAG------------------------------------------------------------------GAGACCAGTCCCAGGCAGCAGCAGCAGCAG------------------------------------------------------------------GGTGAGGATGGCTCACCTCAAACCCAGAGCAGAGGCCCCACAGGCTACCTGGCCCTGGAGGAGGAACA------GCAGCCTTCACAACAGCCCTCAGCCCCCGAGGGCCACCCGGAGAGCGGTCGCGTCCCAGAGGCCAGAGCCGCCTTGGCCGCCGGCAAGGGGCT---------------------GCAGCAGCAGCCACCAGCACCTCCGGACGAGGATGACTCAGCTGCCCCATCCACGTTGTCCCTGCTGGGCCCCACTTTCCCAGGCTTAAGCAGCTGCTCCGCCGATCTTAAAGACATACTGAGCGAAGCCGGTACCATGCAACTCCTTCAGCAGCAGCAGCAG------------------------------------------------------------------------------------GAG---GTAGTATCA---GAAGGCAGCAGC
Lipotes_vexillifer			CGGCACCCTGAGGCCGCGAGT---GCAGCACCTCCCGGCGCCCGTTTGCAGCAGCAGCAG------------------------------------------------------------------GAGACCAGTCCCCAGCAGCAGCAGCAGCAACAGCAGCAGCAGCAG---------------------------------------------------AGTGAGGATGGCTCTCCCCAAGTCCAGAGCAGAGGCCCCACAGACTACCTGCCCCTGGATGAGGGACA------GCAGTCTTCACAACAGCAGTCAGCTCCCGAGGACGCCCCGGATCGCGGCTGCGTCCCAGAGCCGGGAGCTGCCTCGGCAGCCTGCAAGGGGCT---------------------GCAGCAGCCGCCGCCAGCACCTCCGGAAGAGGATGACTCAGCTGCCCCATCCACGTTGTCCCTGCTGGGCCCCACTTTCCCCGGCTTAAGCAGCTGCTCCACCGATCTTAAAGACATCCTGAGTGAGGCCGGCACCATGAAACTTCTTCAGCAGCAGCAG---------------------------------------------------------------------------------------GAGGCGGTATCTGAA---GGCAGCAGTAGC
Chinchilla_lanigera			CGGCACCTTGAGGCCGATAAC---GCAGCACCTCTCGGCGCCCATTTGCAGCAG---------------------------------------------------------------------------ACCAGCCCCCGGCAGCCACAGCAG---------------------------------------------------------------------GGTGAGGATGGCTCTCCCCAAGCTCACATCAGAGCCCCCACAGGCTACCTGGCCCTGGAGGAAGAACA------GCAGCCTTCACAACAGCAGTCAGCCTCTGAGGGCCACCCTGAGAGGGGCTGTCTCTCAGAGCCTGGAACCTCCGCGCCAGCCGGCAAGGGGTT---------------------GCCGCCGCAGCCGCCAGCACCTCCGGACGAGGATGACTCAGCTGCCCCATCCACGTTGTCTCTGCTGGGCCCCACTTTCCCCAGTTTAAGGAGCTGCTCCGCGGACCTTAAAGACATCCTGAGCGAAGCCAGCACCATGCAGCTTCTTCAGCAGCAGCCTCAGCCTCAGCCTCAGCCTCAGCCTCAGCAGCAGCAACAGCAGCAGCAGCAG---------------------------------------CTGGAAGTGGTATCTG---AAACCAGC
Physeter_catodon			CGGCACCCTGAGGCTGCGAGT---GCAGCACCTCCCGGCGCCCGTTTGCAGCAGCAGCAG------------------------------------------------------------------GAGACCAGTCCCCAGCAGCAGCAGCAGCAACAGCAGCAGCAGCAG---------------------------------------------------AGTGAGGATGGCTGTCCCCAAGTCCAGAGCAGAGGCCCCACAGGCTACCTGGCCCTGGACGAGGAACA------GCAGTCTTCACAACAGCAGTCAGCTCCCGAGGGCCCCCCGGAGAGCGGCTGTGTCCCAGAGCCCGGAGCTGCCTCGGCAGCCGGCAAGGGGCT---------------------GCAGCCGCCGCCGCCAGCACCTCTGGAAGAGGATGACTCAGCTGCCCCATCCACGTTGTCCCTGCTGGGCCCCACTTTCCCCGGCTTAAGCAGCTGCTCCACCGATCTTAAAGACATCCTGAGCGAGGCCGGCACCATGCAACTTCTTCAGCAGCAGCAGCAACAGCAGCAGCAG------------------------------------------------------------------------GAGGCGGTATCTGAA---GGCAGCAGCAGC
Delphinapterus_leucas		CGGCACCCTGCGGCCGCGAGT---GCAGCACCTCCCGGCGCCCGTTTGCAGCAGCAGCAG------------------------------------------------------------------GAGACCAGTCCCCAGCAGCAGCAGCAGCAACGGCAGCAGCAGCAG---------------------------------------------------AGTGAGGATGGCTCTCCCCAAGTCCAGAACAGAGGCCCCACAGGCTACCTGCCCCTGGATGAGGGACA------GCAGTCTTCACAACAGCAGTCAGCTCCCGAGGACCCCCCGGATCGTGGCTGCGTCCCAGAGCCGGGAGCTGCCTCGGCAGCCGGCAAGGGGCT---------------------GCAGCAGCCGCCGCCAGCACCTCCGGAAGAGGATGACTCAGCTGCCCCATCCACGTTGTCCCTGCTGGGCCCCACTTTCCCCGGCTTAAGCAGCTGCTCCACCGATCTTAAAGACATCCTGAGCGAGGCCGGCACCATGCAACTTCTTCAGCAGCAGCAGCAGCAGCAGCAGCAG------------------------------------------------------------------------GAGGCGGTATCTGAA---GGCAGCAGTAGC
Monodon_monoceros			CGGCACCCTGCGGCCGCGAGT---GCAGCACCTCCCGGCGCCCGTTTGCAGCAGCAGCAG------------------------------------------------------------------GAGACCAGTCCCCAGCAGCAGCAGCAGCAACGGCAGCAGCAGCAG---------------------------------------------------AGTGAGGATGGCTCTCCCCAAGTCCAGAACAGAGGCCCCACAGGCTACCTGCCCCTGGATGAGGGACA------GCAGTCTTCACAACAGCAGTCAGCTCCCGAGGACCCCCCGGATCGTGGCTGCGTCCCAGAGCCGGGAGCTGCCTCGGCAGCCGGCAAGGGGCT---------------------GCAGCAGCCGCCGCCAGCACCTCCGGAAGAGGATGACTCAGCTGCCCCATCCACGTTGTCCCTGCTGGGCCCCACTTTCCCCGGCTTAAGCAGCTGCTCCACCGATCTTAAAGACATCCTGAGCGAGGCCGGCACCATGCAACTTCTTCAGCAGCAGCAGCAACAGCAGCAGCAG------------------------------------------------------------------------GAGGCGGTATCTGAA---GGCAGCAGTAGC
Lagenorhynchus_obliquidens	CGGCACCCTGCGGCCGCGAGT---GCAGCACCTCCCGGCGCCCGTTTGCAGCAGCAGCAG------------------------------------------------------------------GAGACCAGTCCCCAGCAGCAGCAGCAGCAACGGCAGCAGCAGCAG---------------------------------------------------AGTGAGGATGGCTCTCCCCAAGTCCAGAGCAGAGGCCCCACAGGCTACCTGTCCCTGGACGAGGGACA------GCAGTCTTCACAACAGCAGTCAGCTCCCGAGGACCCCCCGGATCGTGGCTGCGTCCCAGAGCCAGGAGCTGCCTCGGCAGCCGGCAAGGGGCT---------------------GCAGCAGCCGCCGCCAGCACCTCCGGAAGAGGATGACTCAGCTGCCCCATCCACGTTGTCCCTGCTGGGCCCCACTTTCCCCGGCTTAAGCAGCTGCTCCACCGATCTTAAAGACATCCTGAGCGAGGCCGGCACCATGCAACTTCTTCAGCAGCAGCAGCAACAGCAGCAGCAG------------------------------------------------------------------------GAGGCGGTATCTGAA---GGCAGCAGTAGC
Tursiops_truncatus			CGGCACCCTGCGGCCGCGAGT---GCAGCACCTCCCGGCGCCCGTTTGCAGCAGCAGCAG------------------------------------------------------------------GAGACCAGTCCCCAGCAGCAGCAGCAGCAACGGCAGCAGCAGCAG---------------------------------------------------AGTGAGGATGGCTCTCCCCAAGTCCAGAGCAGAGGCCCCACAGGCTACCTGTCCCTGGACGAGGGACA------GCAGTCTTCACAACAGCAGTCAGCTCCCGAGGACCCCCCGGATCGTGGCTGCGTCCCAGAGCCAGGAGCTGCCTCGGCAGCCGGCAAGGGGCT---------------------GCAGCAGCCGCCGCCAGCACCTCCGGAAGAGGATGACTCAGCTGCCCCATCCACGTTGTCCCTGCTGGGCCCCACTTTCCCCGGCTTAAGCAGCTGCTCCACCGATCTTAAAGACATCCTGAGCGAGGCCGGCACCATGCAACTTCTTCAGCAGCAGCAGCAACAGCAGCAGCAG------------------------------------------------------------------------GAGGCGGTATCTGAA---GGCAGCAGTAGC
Orcinus_orca				CGGCACCCTGCGGCCGCGAGT---GCAGCACCTCCCGGCGCCCGTTTGCAGCAGCAGCAG------------------------------------------------------------------GAGACCAGTCCCCAGCAGCAGCAGCAGCAACGGCAGCAGCAGCAG---------------------------------------------------AGTGAGGATGGCTCTCCCCAAGTCCAGAGCAGAGGCCCCACAGGCTACCTGTCCCTGGACGAGGGACA------GCAGTCTTCACAACAGCAGTCAGCTCCCGAGGACCCCCCGGATCGTGGCTGCGTCCCAGAGCCAGGAGCTGCCTCGGCAGCCGGCAAGGGGCT---------------------GCAGCAGCCGCCGCCAGCACCTCCGGAAGAGGATGACTCAGCTGCCCCATCCACGTTGTCCCTGCTGGGCCCCACTTTCCCCGGCTTAAGCAGCTGCTCCACCGATCTTAAAGACATCCTGAGCGAGGCCGGCACCATGCAACTTCTTCAGCAGCAGCAGCAACAGCAGCAGCAG------------------------------------------------------------------------GAGGCGGTATCTGAA---GGCAGCAGTAGC
Sus_scrofa					CGACACCCTGAGGCCGCGAGC---GCAGCACCTCCCGGCGCCCGTTTGCAGCAGCAGCAGCTGCAGCAGCAG------------------------------------------------------GAGACCAGTCCCCGGCGGCAGCAGCAGCAGCAGCAGCAGCCG------------------------------------------------------AGTGAGGATGGCTCTCCCCAAGTCCAGAGCAGAGGCCCCACAGGCTACCTGGCCCTGGACGAGAAACA------GCAGCCTTCACAACAGCAATCAGCCCCTGAGTGCCACCCGGAGAGCGGCTGCACCCCAGAGCCGGGAGCAGCTTCGGCCGCCAGCAAGGGGCT---------------------GCAACAGCAGCCGCCAGCACCTCCGGACGAGGATGACTCAGCTGCCCCATCCACGCTGTCCCTGCTGGGCCCCACTTTCCCGGGTTTAAGCAGCTGCTCCACCGATCTTAAAGACATCTTGAGCGAGGCCGGCACCATGCAACTTCTTCAGCAGCAGCAACAGCAGCAGCAGCAGCAG---------------------------------------------------------------------GAGGCAGTATCC------GAAGGCAACAGC
Camelus_bactrianus			CGGCACCCTGAGGCCGCGAGC---GCAGCACCTCCCGGCGCCGGTTTGCAGCAGCAGCAGCAACAGCAGCAGCAGCAG------------------------------------------------GAGACCAGTCCCCGGCAGCGGCAGCAGCAGCAGCAGCAG---------------------------------------------------------GGTGAGGATGGCTCTACACAAGTCCAGAGCAGAGGCCCCACGGGCTACCTGTCCCTGGACGAGGAACA------GCAGCCTTCACAACAGCAGTCAGTCCCCGAGGGCCACTCGGAGAGCGGCTGCGTCCCAGAGCCGGGAGCTGCCTCGGCCACAGGCAAGGGGCT---------------------GCAGCAGCAACGGCCAGCACCTCCGGGCGAGGATGACTCAGCTGCCCCATCCACGTTGTCCCTGCTGGGCCCCACTTTCCCGGGCTTAAGCAGCTGCTCCGCTGATCTTAAAGACATCCTGAGCGAGGCCGGCACCATGCAACTTCTGCACATGCGGCAG---------------------------------------------------------------------------------------GAATCGGTATCC------GAAGGCAGCAGC
Vicugna_pacos				CGGCACCCTGAGGCCGCGAGC---GCAGCACCTCCCGGCGCCGGTTTGCAGCAGCAGCAGCAGCAGCAGCAGCAGCAG------------------------------------------------GAGACCAGTCCCCGGCAGCGGCAGCAGCAGCAGCAGCAG---------------------------------------------------------GGTGAGGATGGCTCTACACAAGTCCAGAGCAGAGGCCCCACGGGCTACCTGGCCCTGGACGAGGAACA------GCAGCCTTCACAACAGCAGTCAGTCCCCGAGGGCCACCCGGAGAGCGGCTGCGTCCCAGGGCCGGGAGCTGCCTCGGCCACAGGCAAGGGGCT---------------------GCAGCAGCAACGGCCAGCACCTCCGGGCGACGATGACTCAGCTGCCCCATCCACGTTGTCCCTGCTGGGCCCCACTTTCCCGGGCTTAAGCAGCTGCTCCGCTGATCTTAAAGACATCCTGAGCGAGGCCGGCACCATGCAACTTCTGCAGCAGCAGCAGCAGCAGCAGCAGCAGCAGCAG------------------------------------------------------------------GAATCGGTATCC------GAAGGCAGCAGC
Tupaia_chinensis			CGGCACCCTGAAGCTGCGAGC---ATAGCACCTCCCTGCGCTCCTTTACAGCAGCAGCAGCAG------------------------------------------------------------------------GAAACCAGCCCCCGGCAGCAGCGG---------------------------------------------------------------GGTAACGATGACTCGCCCCAAGCTCCGAGCAGAGGACCCACAGGCTACCTGGCCCTGGATGAGGAACA------GCAGCTTTCACAACAGCAGTCAGCTCCCGAGGGTCACCCGGAAAGCAGCTGTGTCCCAGAGCCTGGGTCCGCCGAGGCCGCTGGCAAGGGGCT---------------------GCCTCAGCAACCACCAGCACCTCCAGACGAGGATGACTCAGCTGCCCCATCTACGTTGTCCTTGCTGGGTCCCACTTTCCCAAGCTTAAGCAGCTGTTCCGCCGACCTTAAAGACATCCTGAGCGAGACTGGCACCATGCAACTCCTTCAGCAGCAGCCGCCGCCGCCACTGCCTCCGGCGCCGCCACTGCCTCCGTCACAACAGCCTCAGCTGCAGCAGCAGCATCAG------------------GAGG------CAGTATCCGAAAGCAGCAGC
Ochotona_princeps			CGGCACCCTGACGCCTTGAGT---GCAGCACCTCCAGGCGCCGGCTTGCAGCAGCAGCAG---------------------------------------------------------CCGGCGCCGGAGACCAGCCCACAGCAGCTGCAGCAGCAGCAT---------------------------------------------------------------GGTGAGGATGGCTCCCCTCAAGCCCAGATCAGAGGTCCCGCAGGCTACCTGGCCCTGGACGAGAGATC------ACAGCCTTCACTTCAGCAGTCGGCCTCCGAGGGCCGTCCCGAAAGCAGCTGCATCCCAGAGCCTGGAGCTGCTGCAGCCTCCGGCAAGGGGCT---------------------GCAGCCGCAGCCACCAATACCTCCGGACCAGGATGACTCAGCTGCCCCATCCACGTTGTCTCTGCTGGGCCCCACTTTCCCAGGCTTAAACAGCTGCTCCGCTGACCTTAAAGACATCCTGAGCGAGGCCAGCACCTTGCAACTGCTTCATCCGCTGCCGCACCACCACCAGCAGCAG---------------------------------------------------------------------------GACGCAGCGTCCGAAGGCAGTAGC
Sorex_araneus				AGGTACCCTGAGGCCTCCAAC---GCAGCACCTCCAGGCCTCCGCTTGCAGCTGCAG---------------------------------------------------------------------GAGACAAGCCCACAGCAGCAGCACCATCAG------------------------------------------------------------------AATGAAGACGGTTCTCCCCTAACACTGAACAGAGGCCCCACAGGCTACTTGGCCCTGAATGAGGAACC------GCATCCTTTTA------GATCCGCCACTGAGGACCACCCGGAGAGCAGCTGCATATCAGAGACCAGAGCCGCAACTGCCTCGGGCAAGGGGC------------------------TGCATCAGCCGCCAGCTCCTCCGGATGAGGATGACTCAGCTGCCCCATCCACGTTGTCTTTGCTGGGTCCCTCTTTCCCGGGTTTAAGTAGCTGCTCTACTGATCTTAAAGATATCTTGAGCGAGGCGGGTACCCTGCAACTCTTGCAGCAGCAGCAGCAACAGCAGCAA---------------------------------------------------------------------------GAGGTG---ATATCAGAAGGCGGCAGCAGC
Octodon_degus				CGGCACCCTGAGGCCGATAGC---ACAGCACCTCTAGGCGCCCATTTGCAGCAGCAG---------------------------------------------------------------------GAGACCAGCCCCCGGCAACCGCAGCAG---------------------------------------------------------------------GGTGAGGATGGCTCTCCCCAAGCTCACATCAGAGGCCCCACAGGCTACCTGGCCCTGGAGGAAGAACA------TCAGCCTTCACAACAACACTCAACCTCTGAGGGCCACCCTGAGAGGGGCTGTCTCTCAGAGTCTGGAACCTCTGTGCCCACCAGCAAGGGGTT---------------------GCCGCAGCAGCCGCCAGTACCTCCGGACGAGGATGACTCAGCTGCCCCATCCACGTTGTCTCTGCTGGGCCCCACTTTCCCCAGCTTAACCAGCTGCTCTGCCAACCTTAAAGACATCCTGAGTGAAGCCAGCACCATGCAGCTTCTTCAGCAGCCACAGCAGCAGCCGCAGCCACAGCAGCCTCAGCCTCAGCCCCAGCCGCAGCAGCCACCGCAGCAACAGCAGCAGCAGCAACAGCAG---------CTAGAAGTGGTATCT------GAAACC
end;

begin trees;
	tree tree1 = (((Monodelphis_domestica:81.50867481,Phascolarctos_cinereus:81.50867481)'14':77.08891276,((((Sorex_araneus:66.77089091,Condylura_cristata:66.77089091)'13':22.55292749,(((((Panthera_pardus:15.17499417,((Lynx_canadensis:10.80000000,Felis_catus:10.80000000)'11':2.20000000,Acinonyx_jubatus:13.00000000)'10':2.17499417)'19':39.14644701,((Canis_lupus:14.15328950,Vulpes_vulpes:14.15328950)'9':31.37506017,((((Callorhinus_ursinus:9.62059264,(Zalophus_californianus:5.65553150,Eumetopias_jubatus:5.65553150)'22':3.96506114)'8':9.84903044,Odobenus_rosmarus:19.46962308)'6':6.51564835,Monachus_schauinslandi:25.98527143)'30':13.90814124,Ailuropoda_melanoleuca:39.89341267)'29':5.63493700)'27':8.79309151)'35':22.90515282,(Equus_caballus:7.72000000,Equus_asinus:7.72000000)'43':69.50659400)'42':0.52836241,((Vicugna_pacos:20.56159000,(Camelus_ferus:0.78004000,Camelus_bactrianus:0.78004000)'40':19.78155000)'48':43.62243407,(((Physeter_catodon:33.50000000,(Lipotes_vexillifer:25.41895647,((Delphinapterus_leucas:6.97528600,Monodon_monoceros:6.97528600)'51':11.41598778,((Tursiops_truncatus:9.91000000,Lagenorhynchus_obliquidens:9.91000000)'47':1.23236857,Orcinus_orca:11.14236857)'39':7.24890521)'56':7.02768269)'55':8.08104353)'61':22.45985310,((Bubalus_bubalis:12.28692556,((Bos_taurus:0.62642157,Bos_indicus:0.62642157)'60':3.73841593,Bos_mutus:4.36483750)'54':7.92208806)'38':12.31307444,(Capra_hircus:9.75000000,Ovis_aries:9.75000000)'34':14.85000000)'26':31.35985310)'66':6.00613542,Sus_scrofa:61.96598852)'75':2.21803556)'80':13.57093234)'78':0.77378567,((Hipposideros_armiger:58.07847476,(Pteropus_vampyrus:27.38079692,Rousettus_aegyptiacus:27.38079692)'74':30.69767784)'83':3.58273310,((Phyllostomus_discolor:29.40000000,Desmodus_rotundus:29.40000000)'73':23.24602350,((Eptesicus_fuscus:31.32232500,(Myotis_brandtii:14.19174800,Myotis_lucifugus:14.19174800)'88':17.13057700)'86':13.51340429,Miniopterus_natalensis:44.83572929)'72':7.81029421)'93':9.01518436)'92':16.86753423)'91':10.79507632)'71':7.13857077,(((Oryctolagus_cuniculus:51.42835100,Ochotona_princeps:51.42835100)'69':30.71244789,(((Heterocephalus_glaber:33.83285900,Fukomys_damarensis:33.83285900)'65':9.52561392,(Cavia_porcellus:35.77899950,(Octodon_degus:32.85536467,Chinchilla_lanigera:32.85536467)'25':2.92363483)'5':7.57947342)'102':29.51823524,(((((Rattus_norvegicus:20.88741740,(Grammomys_surdaster:15.69858974,((Mus_musculus:7.41259800,Mus_caroli:7.41259800)'100':0.87822836,Mus_pahari:8.29082636)'107':7.40776338)'111':5.18882766)'110':11.77620985,(((Mesocricetus_auratus:18.70000000,Cricetulus_griseus:18.70000000)'106':4.12601462,Microtus_ochrogaster:22.82601462)'129':5.97398538,Peromyscus_leucopus:28.80000000)'128':3.86362726)'133':22.13876483,Jaculus_jaculus:54.80239208)'127':15.09598458,Dipodomys_ordii:69.89837667)'136':0.64655123,(Urocitellus_parryii:11.32771000,Marmota_flaviventris:11.32771000)'126':59.21721789)'142':2.33178026)'146':9.26409073)'150':7.68238853,((((Otolemur_garnettii:59.32436912,(Propithecus_coquereli:37.78263867,Microcebus_murinus:37.78263867)'149':21.54173045)'145':14.51252523,((((Callithrix_jacchus:18.38385647,Aotus_nancymaae:18.38385647)'141':1.29720005,Saimiri_boliviensis:19.68105652)'140':23.47023982,(((((Mandrillus_leucophaeus:4.59037182,Cercocebus_atys:4.59037182)'139':7.80962818,(Papio_anubis:5.08028789,Theropithecus_gelada:5.08028789)'125':7.31971211)'124':0.00000000,(Macaca_mulatta:5.27816300,Macaca_nemestrina:5.27816300)'160':7.12183700)'159':7.02230478,Piliocolobus_tephrosceles:19.42230478)'158':10.01924203,((Pan_paniscus:6.65090500,Homo_sapiens:6.65090500)'157':9.11126054,Pongo_abelii:15.76216554)'123':13.67938128)'122':13.70974953)'121':23.90975605,Carlito_syrichta:67.06105240)'120':6.77584195)'119':1.86153010,Galeopterus_variegatus:75.69842444)'118':6.40378264,Tupaia_chinensis:82.10220708)'117':7.72098034)'115':6.63920175)'105':8.99739162,(Dasypus_novemcinctus:100.50636333,(Loxodonta_africana:83.28894286,Echinops_telfairi:83.28894286)'99':17.21742048)'177':4.95341746)'185':53.13780679)'184':18.32991064,Ornithorhynchus_anatinus:176.92749821);
end;
