# Supplementary material for: The evolutionary history of the polyQ tract in huntingtin sheds light on its functional pro-neural activities
Source: Cell Death Differ. 2022 Jan 1;29(2):293–305. doi: 10.1038/s41418-021-00914-9 (PMC8817008; doi:10.1038/s41418-021-00914-9)
Supplement: Supplementary file 17 — Dataset 10 [file 41418_2021_914_MOESM17_ESM.txt]

#NEXUS
begin data;
	dimensions ntax=98 nchar=120;
	format datatype=dna missing=? gap=-;
matrix
Homo_sapiens				CATCACCATCACCAC---CAGCAACAGCAACAGCAGCAGCAGCAGCAGCAGCAGCAGCAGCAGCAGCAGCAGCAG---------------------------------------------
Marmota_flaviventris		CATCACCATCACCAC---CAGCAGCAGCAGCAACAGCAGCAGCAGCAGCAGCAGCAGCAGCAGCAG------------------------------------------------------
Hipposideros_armiger		CATCACCATCACCAC---CAGCAACAGCAGCAACAGCAGCAGCAGCAGCAGCAGCAG---------------------------------------------------------------
Rousettus_aegyptiacus		CATCACCATCACCAC---CAGCAGCAGCAACAGCAGCAGCAGCAGCAGCAGCAGCAGCAGCAGCAACAACAACAACAACAACAACAGCAGCAGCAACAGCAACAGCAGCAGCAGCAGCAG
Pteropus_alecto				CATCACCATCACCAC---CAGCAACAGCAACAACAGCAGCAGCAGCAACAGCAGCAACAGCAGCAGCAG---------------------------------------------------
Pteropus_vampyrus			CATCACCATCACCAC---CAGCAACAGCAACAACAGCAGCAGCAGCAACAGCAGCAACAGCAGCAGCAG---------------------------------------------------
Mesocricetus_auratus		CATCACCATCAC------CAGCAGCAGCAGCAGCAGCAA---------------------------------------------------------------------------------
Microtus_ochrogaster		CATCACCATCAC------CAGCAGCAGCAGCAGCAGCCACAGCCACAGCAACAA------------------------------------------------------------------
Meriones_unguiculatus		CATCATCATCAC------CAGCAGCAGCAGCAGCAGCAG---------------------------------------------------------------------------------
Rattus_norvegicus			CATCACCATCAC------CAGCAGCAGCAGCAGCCACAGCCACAGCCACAGCCACAGCCGCAACAA------------------------------------------------------
Grammomys_surdaster			CATCACCATCAC------CAGCCGCAACAGCAGCAGCAGCAGCAGCAA------------------------------------------------------------------------
Mus_pahari					CATCACCATCAC------CAGCAGCAGCAACCACAGCAA---------------------------------------------------------------------------------
Mus_caroli					CATCATCATCAC------CAGCAGCAGCAGCAGCCACAGCAACAA---------------------------------------------------------------------------
Mus_musculus				CATCACCATCAC------CAGCAGCAGCCACAGCAACAA---------------------------------------------------------------------------------
Monodon_monoceros			CATCACCACCACCAC---CAGCAACAGCAGCAGCAGCAGCAG------------------------------------------------------------------------------
Orcinus_orca				CATCACCACCACCAC---CAGCAACAGCAGCAGCAGCAG---------------------------------------------------------------------------------
Delphinapterus_leucas		CATCACCACCACCAC---CAGCAACAGCAGCAGCAGCAGCAG------------------------------------------------------------------------------
Lagenorhynchus_obliquidens	CATCACCACCACCAC---CAGCAACAGCAGCAGCAGCAGCAGCAG---------------------------------------------------------------------------
Cricetulus_griseus			CATCACCATCACCAG---CAGCAGCAGCAGCAGCAGCAGCAGCAGCAACAA---------------------------------------------------------------------
Peromyscus_leucopus			CATCACCATCACCAG---CAGCAACAGCAGCAGCAGCAGCAGCAGCAACAGCAGCAGCAGCAGCAGCAACAG------------------------------------------------
Ochotona_princeps			CACCACCACCACCAC---CAGCAACAGCAACAACAGCAGCAGCAGCAGCCACAGCAACAG------------------------------------------------------------
Felis_catus					CATCACCATCACCAC---CAGCAGCAGCAGCAACAACAGCAGCAACAGCAACAGCAGCAGCAGCAACAGCAGCAACAGCAA---------------------------------------
Panthera_pardus				CATCACCATCACCAC---CAGCAGCAGCAGCAACAGCAGCAGCAGCAGCAGCAGCAGCAGCAACAGCAGCAACAGCAA------------------------------------------
Acinonyx_jubatus			CATCACCATCACCAC---CAGCAGCAGCAGCAACAACAGCAGCAACAGCAGCAGCAGCAACAGCAGCAACAGCAA---------------------------------------------
Lynx_canadensis				CATCACCATCACCAC---CAGCAGCAGCAACAACAGCAGCAACAGCAGCAGCAGCAGCAACAGCAGCAACAGCAA---------------------------------------------
Ailuropoda_melanoleuca		CATCACCATCACCAC---CAGCAACAGCAGCAACAGCAGCAACAGCAGCAGCAGCAGCAGCAACAGCAG---------------------------------------------------
Lipotes_vexillifer			CATCACCACCACCAC---CAGCAGCAGCAGCAGCAG------------------------------------------------------------------------------------
Urocitellus_parryii			CATCACCATCACCAC---CACCAGCAGCAGCAG---------------------------------------------------------------------------------------
Zalophus_californianus		CATCACCATCACCAC---CAGCAGCAGCAGCAG---------------------------------------------------------------------------------------
Callorhinus_ursinus			CATCACCATCACCAC---CAGCAGCAGCAGCAG---------------------------------------------------------------------------------------
Eumetopias_jubatus			CATCACCATCACCAC---CAGCAGCAGCAGCAG---------------------------------------------------------------------------------------
Physeter_catodon			CATCACCACCACCAC---CAGCAACAGCAGCAG---------------------------------------------------------------------------------------
Odobenus_rosmarus			CATCACCATCACCAC---CAGCAGCAGCAG------------------------------------------------------------------------------------------
Leptonychotes_weddellii		CATCACCATCACCAC---CAGCAGCAGCAG------------------------------------------------------------------------------------------
Neomonachus_schauinslandi	CATCACCATCACCACCACCAGCAGCAGCAG------------------------------------------------------------------------------------------
Aotus_nancymaae				CATCACCATCACCAC---CAGCAGCAACAGCAGCAGCAACAGCAGCAGCAG---------------------------------------------------------------------
Saimiri_boliviensis			CATCACCATCACCAC---CAGCAGCAACAGCAGCAGCAACAGCAGCAG------------------------------------------------------------------------
Callithrix_jacchus			CATCACCATCACCAC---CAGCAGCAACAGCAGCAGCAACAGCAG---------------------------------------------------------------------------
Pongo_abelii				CATCACCATCACCAC---CAGCAACAGCAGCAGCAGCAGCAACAGCAGCAGCAGCAGCAGCAG---------------------------------------------------------
Pan_paniscus				CATCACCATCACCAC---CAGCAACAGCAACAGCAACAGCAGCAGCAGCAGCAGCAGCAGCAG---------------------------------------------------------
Rhinopithecus_bieti			CATCACCATCATCAC---CAGCAACAGCAGCAGCAGCAGCAGCAGCAGCAGCAGCAGCAGCAGCAGCAGCAG------------------------------------------------
Rhinopithecus_roxellana		CATCACCATCACCAC---CAGCAACAGCAGCAGCAGCAGCAGCAGCAGCAGCAG------------------------------------------------------------------
Piliocolobus_tephrosceles	CATCACCATCACCAC---CAGCAACAGCAGCAGCCGCAGCAGCAGCAGCAG---------------------------------------------------------------------
Papio_anubis				CATCACCATCACCAC---CAGCAACAGCAGCAGCAACAGCAGCAGCAGCAGCAGCAGCAG------------------------------------------------------------
Theropithecus_gelada		CATCACCATCACCAC---CAGCAACAGCAGCAGCAACAGCAGCAGCAGCAGCAGCAGCAG------------------------------------------------------------
Mandrillus_leucophaeus		CATCACCATCACCAC---CAGCAACAGCAGCAGCAGCAGCAGCAGCAG------------------------------------------------------------------------
Cercocebus_atys				CATCACCATCACCAC---CAGCAACAGCAGCAGCAGCAGCAGCAG---------------------------------------------------------------------------
Macaca_mulatta				CATCACCATCACCAC---CAGCAACAGCAGCAGCAGCAGCAGCAGCAG------------------------------------------------------------------------
Macaca_nemestrina			CATCACCATCACCAC---CAGCAACAGCAGCAGCAGCAGCAGCAGCAGCAGCAG------------------------------------------------------------------
Oryctolagus_cuniculus		CATCACCACCACCAC---CAGCAGCAGCAGCAGCAGCAGCAGCAGCAGCAGCAACAA---------------------------------------------------------------
Galeopterus_variegatus		CATCACCATCACCAC---CAGCAGCAGCAGCAGCAGCAGCAG------------------------------------------------------------------------------
Camelus_ferus				CATCACCATCACCAC---CAGCAACAGCAGCAGCAGCAGCAGCAGCAGCAACAGCAGCAGCAACAACAA---------------------------------------------------
Ursus_maritimus				CATCACCATCAC------CAGCAGCAGCAGCAGCAGCAACAGCAGCAGCAACAGCAGCAACAGCAGCAACAGCAGCAACAGCAACAACAGCAGCAGCAGCAGCAGCAACAACAG------
Loxodonta_africana			CACCACCATCACCAC---CAGCAACAGCAGCAGCAGCAACAGCAGCAGCAGCAGCAGCAGCAACAA------------------------------------------------------
Jaculus_jaculus				CATCACCACCACCAC---CAGCAGCAGCAGCAA---------------------------------------------------------------------------------------
Camelus_dromedarius			CATCACCATCACCAC---CAGCAACAGCAGCAGCAGCAGCAGCAGCAGCAGCAACAGCAACAGCAGCAGCAACAACAA------------------------------------------
Elephantulus_edwardii		CACCACCATCACCAC---CAGCAACAGCAACAGCAGCAGCAA------------------------------------------------------------------------------
Chrysochloris_asiatica		CACCACCATCACCAC---CAGCAGCAGCAACAACAGCAA---------------------------------------------------------------------------------
Microcebus_murinus			CATCACCATCACCAC---CAGCAACAGCAGCAGCAGCCGCCGCAGCCACAACAGCAA---------------------------------------------------------------
Sus_scrofa					CATCACCATCACCAC---CAGCAACAGCAGCAGCAGCAGCAGCAACAGCAACAGCAACAA------------------------------------------------------------
Propithecus_coquereli		CATCACCATCACCAC---CAGCAACAGCAGCAGCAGCAGCAGCCGCCGCCACAGCCACAGCCACAGCCACAGCCACAGCCACAACAG---------------------------------
Phyllostomus_discolor		CATCACCATCACCAC---CAGCAACAGCAGCAGCAGCAACAGCAGCAGCAACAG------------------------------------------------------------------
Desmodus_rotundus			CATCACCATCACCAC---CAGCAACAGCAGCAGCAACAGCAGCAGCAACAG---------------------------------------------------------------------
Castor_canadensis			CATCACCACCACCAC---CAGCAACAGCAGCAGCAGCAGCAGCAGCAACAGCAGCAGCAG------------------------------------------------------------
Miniopterus_natalensis		CATCACCATCACCAC---CAGCAACAGCAACAACAGCAGCAGCAGCAACAGCAGCAGCAGCAGCAGCAA---------------------------------------------------
Condylura_cristata			CATCACCATCACCAC---CAGCAACAGCAGCAGCAGCAACAGCAGCAGCAGCAGCAA---------------------------------------------------------------
Equus_asinus				CATCACCATCACCAC---CAGCAACAGCAGCAGCAGCAGCAGCAGCAGCAGCAGCAGCAGCAACAACAGCAGCAACAGCAACAGCAGCAACAG---------------------------
Equus_caballus				CATCACCATCACCAC---CAGCAACAACAGCAGCAACAGCAGCAGCAGCAGCAGCAGCAGCAACAACAACAACAGCAGCAACAGCAACAGCAGCAACAG---------------------
Equus_przewalskii			CATCACCATCACCAC---CAGCAACAACAGCAGCAACAGCAGCAGCAGCAGCAGCAGCAGCAACAACAACAACAGCAGCAACAGCAACAGCAGCAACAG---------------------
Otolemur_garnettii			CACCACCATCATCAC---CAGCAACAACAGCAGCAGCAGCAGCCACAGCAACAA------------------------------------------------------------------
Erinaceus_europaeus			CACCACCACCACCAG---CAGCAGCAGCAGCAGCAG------------------------------------------------------------------------------------
Eptesicus_fuscus			CATCACCATCACCAC---CAGCAACAGCAACAACAGCAGCAGCAGCAACAGCAGCAGCAG------------------------------------------------------------
Myotis_davidii				CATCACCATCACCAC---CAGCAGCAGCAGCAGCAGCAGCCACCACAGCAGCAGCAGCCG------------------------------------------------------------
Capra_hircus				CATCACCACCACCAC---CAGCAACAGCAACAGCAGCAGCAA------------------------------------------------------------------------------
Ovis_aries					CATCACCACCACCAC---CAGCAACAGCAACAGCAGCAGCAA------------------------------------------------------------------------------
Bubalus_bubalis				CATCACCACCACCAC---CAGCAACAGCAGCAGCAGCAGCAA------------------------------------------------------------------------------
Bos_indicus					CATCACCACCACCAC---CAGCAACAGCAGCAGCAGCAGCAGCAA---------------------------------------------------------------------------
Bos_mutus					CATCACCACCACCAC---CAGCAACAGCAGCAGCAGCAGCAA------------------------------------------------------------------------------
Bos_indicus_x_Bos_taurus	CATCACCACCACCAC---CAGCAACAGCAGCAGCAGCAGCAA------------------------------------------------------------------------------
Bos_taurus					CATCACCACCACCAC---CAGCAACAGCAGCAGCAGCAGCAGCAA---------------------------------------------------------------------------
Myotis_brandtii				CATCACCATCACCAC---CAGCAGCAGCAGCAGCCGCCGCCACAGCAGCAGCAGCAG---------------------------------------------------------------
Manis_javanica				CACCACCATCACCAC---CAGCAGCAGCAG------------------------------------------------------------------------------------------
Dasypus_novemcinctus		CACCACCATCAC------CAGCAGCAGCAGCAGCAGCAGCAGCAGCAG------------------------------------------------------------------------
Heterocephalus_glaber		CATCACCACCACCAC---CAGCCGCAG---------------------------------------------------------------------------------------------
Vicugna_pacos				CATCACCATCACCAC---CAGCAACAGCAGCAGCAGCAGCAGCAGCAGCAG---------------------------------------------------------------------
Sorex_araneus				CATCACCACCACCAC---CAGCAACAG---------------------------------------------------------------------------------------------
Fukomys_damarensis			CATCACCACCACCAC---CAGCAG------------------------------------------------------------------------------------------------
Vulpes_vulpes				CACCACCATCACCAC---CAGCAACAACAGCAGCAGCAG---------------------------------------------------------------------------------
Phascolarctos_cinereus		GCACACCATCACCAC---CAGCAGCAGCAGCAGCAG------------------------------------------------------------------------------------
Vombatus_ursinus			GCACACCATCACCAC---CAGCAGCAGCAG------------------------------------------------------------------------------------------
Octodon_degus				CATCACCACCACCAG---CAGCAACAG---------------------------------------------------------------------------------------------
Monodelphis_domestica		GCACACCATCACCAC---CAGCAGCAGCAGCAGCAGCAACAG------------------------------------------------------------------------------
Chinchilla_lanigera			CATCACCACCACCAG---CAGCAGCCGCAG------------------------------------------------------------------------------------------
Tupaia_chinensis			?????????CCGCCT---CAGCAGCAGCAGCCGCAGCCACAGCAGCAGCAG---------------------------------------------------------------------
Canis_lupus_familiaris		CACCAACATCATCAC---CAG---------------------------------------------------------------------------------------------------
Echinops_telfairi			CACCACCACCACCAC---------------------------------------------------------------------------------------------------------
Cavia_porcellus				AATGACCCACTAGCC---------------------------------------------------------------------------------------------------------
Ornithorhynchus_anatinus	-------CTCCCACC---------------------------------------------------------------------------------------------------------
Tursiops_truncatus			CTTCCTCACCCTCTG---------------------------------------------------------------------------------------------------------

end;

begin trees;
	tree tree1 = (((Monodelphis_domestica:81.50867481,(Phascolarctos_cinereus:35.00972500,Vombatus_ursinus:35.00972500)'14':46.49894981)'13':77.08891276,(((((Erinaceus_europaeus:64.77156154,Sorex_araneus:64.77156154)'11':1.99932937,Condylura_cristata:66.77089091)'10':22.55292749,((((((Panthera_pardus:15.17499417,((Lynx_canadensis:10.80000000,Felis_catus:10.80000000)'19':2.20000000,Acinonyx_jubatus:13.00000000)'9':2.17499417)'22':39.14644701,((Canis_lupus:14.15328950,Vulpes_vulpes:14.15328950)'8':31.37506017,((((Callorhinus_ursinus:9.62059264,(Zalophus_californianus:5.65553150,Eumetopias_jubatus:5.65553150)'6':3.96506114)'30':9.84903044,Odobenus_rosmarus:19.46962308)'29':6.51564835,(Leptonychotes_weddellii:13.46758444,Monachus_schauinslandi:13.46758444)'27':12.51768698)'35':13.90814124,(Ailuropoda_melanoleuca:23.36263333,Ursus_maritimus:23.36263333)'43':16.53077933)'42':5.63493700)'40':8.79309151)'48':20.33882610,Manis_javanica:74.66026727)'51':2.56632673,((Equus_caballus:2.59000000,Equus_przewalskii:2.59000000)'47':5.13000000,Equus_asinus:7.72000000)'39':69.50659400)'56':0.52836241,((Vicugna_pacos:20.56159000,(Camelus_dromedarius:6.35322500,Camelus_ferus:6.35322500)'55':14.20836500)'61':43.62243407,(((Physeter_catodon:33.50000000,(Lipotes_vexillifer:25.41895647,((Delphinapterus_leucas:6.97528600,Monodon_monoceros:6.97528600)'60':11.41598778,((Tursiops_truncatus:9.91000000,Lagenorhynchus_obliquidens:9.91000000)'54':1.23236857,Orcinus_orca:11.14236857)'38':7.24890521)'34':7.02768269)'26':8.08104353)'66':22.45985310,((Bubalus_bubalis:12.28692556,((Bos_taurus:0.62642157,Bos_indicus:0.62642157)'75':3.73841593,Bos_mutus:4.36483750)'80':7.92208806)'78':12.31307444,(Capra_hircus:9.75000000,Ovis_aries:9.75000000)'74':14.85000000)'83':31.35985310)'73':6.00613542,Sus_scrofa:61.96598852)'88':2.21803556)'86':13.57093234)'72':0.77378567,((Hipposideros_armiger:58.07847476,((Pteropus_vampyrus:12.94490000,Pteropus_alecto:12.94490000)'93':14.43589692,Rousettus_aegyptiacus:27.38079692)'92':30.69767784)'91':3.58273310,((Phyllostomus_discolor:29.40000000,Desmodus_rotundus:29.40000000)'71':23.24602350,((Eptesicus_fuscus:31.32232500,(Myotis_brandtii:20.77373667,Myotis_davidii:20.77373667)'69':10.54858833)'65':13.51340429,Miniopterus_natalensis:44.83572929)'25':7.81029421)'5':9.01518436)'102':16.86753423)'100':10.79507632)'107':7.13857077,(((Oryctolagus_cuniculus:51.42835100,Ochotona_princeps:51.42835100)'111':30.71244789,(((Heterocephalus_glaber:33.83285900,Fukomys_damarensis:33.83285900)'110':9.52561392,(Cavia_porcellus:35.77899950,(Octodon_degus:32.85536467,Chinchilla_lanigera:32.85536467)'106':2.92363483)'129':7.57947342)'128':29.51823524,((((((Rattus_norvegicus:20.88741740,(Grammomys_surdaster:15.69858974,((Mus_musculus:7.41259800,Mus_caroli:7.41259800)'133':0.87822836,Mus_pahari:8.29082636)'127':7.40776338)'136':5.18882766)'126':7.68810347,Meriones_unguiculatus:28.57552087)'142':4.08810639,(((Mesocricetus_auratus:18.70000000,Cricetulus_griseus:18.70000000)'146':4.12601462,Microtus_ochrogaster:22.82601462)'150':5.97398538,Peromyscus_leucopus:28.80000000)'149':3.86362726)'145':22.13876483,Jaculus_jaculus:54.80239208)'141':15.09598458,Castor_canadensis:69.89837667)'140':0.64655123,(Urocitellus_parryii:11.32771000,Marmota_flaviventris:11.32771000)'139':59.21721789)'125':2.33178026)'124':9.26409073)'160':7.68238853,((((Otolemur_garnettii:59.32436912,(Propithecus_coquereli:37.78263867,Microcebus_murinus:37.78263867)'159':21.54173045)'158':14.51252523,(((Callithrix_jacchus:18.38385647,Aotus_nancymaae:18.38385647)'157':1.29720005,Saimiri_boliviensis:19.68105652)'123':23.47023982,(((((Mandrillus_leucophaeus:4.59037182,Cercocebus_atys:4.59037182)'122':7.80962818,(Papio_anubis:5.08028789,Theropithecus_gelada:5.08028789)'121':7.31971211)'120':0.00000000,(Macaca_mulatta:5.27816300,Macaca_nemestrina:5.27816300)'119':7.12183700)'118':7.02230478,((Rhinopithecus_roxellana:2.67843333,Rhinopithecus_bieti:2.67843333)'117':11.34426429,Piliocolobus_tephrosceles:14.02269762)'115':5.39960716)'105':10.01924203,((Pan_paniscus:6.65090500,Homo_sapiens:6.65090500)'99':9.11126054,Pongo_abelii:15.76216554)'177':13.67938128)'185':13.70974953)'184':30.68559800)'183':1.86153010,Galeopterus_variegatus:75.69842444)'182':6.40378264,Tupaia_chinensis:82.10220708)'180':7.72098034)'176':6.63920175)'192':8.99739162,(Dasypus_novemcinctus:100.50636333,(Loxodonta_africana:83.28894286,((Echinops_telfairi:69.99726667,Chrysochloris_asiatica:69.99726667)'195':4.53590833,Elephantulus_edwardii:74.53317500)'191':8.75576786)'175':17.21742048)'205':4.95341746)'204':53.13780679)'203':18.32991064,Ornithorhynchus_anatinus:176.92749821);
end;
