# Supplementary material for: The evolutionary history of the polyQ tract in huntingtin sheds light on its functional pro-neural activities
Source: Cell Death Differ. 2022 Jan 1;29(2):293–305. doi: 10.1038/s41418-021-00914-9 (PMC8817008; doi:10.1038/s41418-021-00914-9)
Supplement: Supplementary file 18 — Dataset 11 [file 41418_2021_914_MOESM18_ESM.txt]

#NEXUS
begin data;
	dimensions ntax=94 nchar=156;
	format datatype=dna missing=? gap=-;
matrix
Homo_sapiens					ATGGGCAGTCTGAGCCAGACGCCGGGACACAAGGCTGAGCAGCAGCAGCAGCAGCAGCAGCAGCAGCAGCAGCAGCATCAGCATCAGCAGCAGCAGCAGCAGCAGCAGCAGCAGCAGCAGCAGCAG------------------CACCTCAGCAGG
Pan_paniscus					ATGGGCAGTCTGAGCCAGACGCCGGGACACAAGGCTGAGCAGCAGCAGCAGCAGCAGCAGCAGCAGCAGCAGCAGCATCAGCATCAGCAGCAGCAGCAGCAGCAGCAGCAGCAGCAG---------------------------CACCTCAGCAGG
Pongo_abelii					ATGGGCAGTCTGAGCCAGACGCCGGGACACAAGGCTGAGCAGCAGCAGCAGCATCAGCAGCAGCAGCAGCAGCAGCAGCAGCAGCAGCAGCAGCAGCAGCAG---------------------------------------CACCTCCTCAGCAGG
Cercocebus_atys					ATGGGCAGTCTGAGCCAGACGCCGGGACACAAGGCTGAGCAGCAGCAGCAGCAGCAGCAGCAGCAGCAGCAGCAGCAG---------------------------------------------------------------CACCACCTCAGCAGG
Macaca_nemestrina				ATGGGCAGTCTGAGCCAGACGCCGGGACACAAGGCTGAGCAGCAGCAGCAGCAGCAGCAGCAGCAGCAGCAGCAGCAG---------------------------------------------------------------CACCACCTCAGCAGG
Papio_anubis					ATGGGCAGTCTGAGCCAGACGCCGGGACACAAGGCTGAGCAGCAGCAGCAGCAGCAGCAGCAGCAGCAGCAGCAGCAG---------------------------------------------------------------CACCACCTCAGCAGG
Rhinopithecus_bieti				ATGGGCAGTCTGAGCCAGACGCCGGGACACAAGGCTGAGCAGCAGCAGCAGCAGCAGCAGCAGCAGCAGCAGCAGCAGCAGCAG---------------------------------------------------CACCACCACCACCTCAGCAGG
Theropithecus_gelada			ATGGGCAGTCTGAGCCAGACGCCGGGACACAAGGCTGAGCAGCAGCAGCAGCAGCAGCAGCAGCAGCAGCAGCAGCAGCAG---------------------------------------------------------CACCACCACCTCAGCAGG
Macaca_mulatta					ATGGGCAGTCTGAGCCAGACGCCGGGACACAAGGCTGAGCAGCAGCAGCAGCAGCAGCAGCAGCAGCAGCAGCAG------------------------------------------------------------------CACCACCTCAGCAGG
Rhinopithecus_roxellana			ATGGGCAGTCTGAGCCAGACGCCGGGACACAAGGCTGAGCAGCAGCAGCAGCAGCAGCAGCAGCAGCAGCAG------------------------------------------------------------------CACCACCACCTCAGCAGG
Piliocolobus_tephrosceles		ATGGGCAGTCTGAGCCAGACGCCGGGACACAAGGCTGAGCAGCAGCAGCAGCAGCAGCAGCAGCAG---------------------------------------------------------------------------CACCACCTCAGCAGG
Rattus_norvegicus				ATGGGCAGTCTGAGCCAGGCACCAGGACACAAGGTTGAGCCCCCTCCGCAGCAG------------------------------------------------------------------------------------------CACCTCGGCAGG
Grammomys_surdaster				ATGGGCAGTCTGAGCCAGGCACCAGGACACAAGGTTGAGCCCCCTCCGCAGCAG------------------------------------------------------------------------------------------CACCTCAGCCGT
Mus_caroli						ATGGGCAGTCTGAGCCAGGCACCAGGACATAAGGTTGAGCCCCCTCCGCAGCAG------------------------------------------------------------------------------------------CACCTCGGCAGG
Mus_pahari						ATGGGCAGTCTGAGCCAGGCACCAGGACATAAGGTTGAGCCCCCTCCGCAGCAG------------------------------------------------------------------------------------------CACCTCAGCAGG
Meriones_unguiculatus			ATGGGCAGTCTGAACCAGGCACCGGGGCATAAGGTTGAGCCCCCAGCGCAGCAG------------------------------------------------------------------------------------------CACCTCAGCAGG
Microtus_ochrogaster			ATGGGCAGCCTGAGCCAGGCACCAGGACATAAGGTTGAGCCCCCACCACAGCAG------------------------------------------------------------------------------------------CACCTCAGCAGG
Peromyscus_leucopus				ATGGGCAGTCTGAGCCAGGCACCAGGACACAAGGTTGAGCCTCCACCGCAGCAG------------------------------------------------------------------------------------------CACCTCAGCAGG
Cricetulus_griseus				ATGGGCAGTCTGAGCCAGGCACCGGGACATAAGATTGAGCCCCCACCGCAGCAG------------------------------------------------------------------------------------------CACCTCAGCAGG
Mesocricetus_auratus			ATGGGCAGTCTGAGCCAGGCACCAGGACATAAGGTCGAGCCCCCACCGCAGCAG------------------------------------------------------------------------------------------CACCTCGGCAGG
Heterocephalus_glaber			ATGGGCGGCCTGAGCCAGGCGCCGGGACCCAAGGGTGAGCCGCAGCC---------------------------------------------------------------------------------------------ACCGCACCTGGGCCGC
Chinchilla_lanigera				ATGGGCGGCCTGAGCCAGACACCAGGACACAAGGGCGAGCCGCCGCAG---------------------------------------------------------------------------------------CCGCCACCACACCTCGGCCGG
Octodon_degus					ATGGGCGGCCTGAGCCAGACCCCGGGACACAAGGGTGAGCCGCCGCAG---------------------------------------------------------------------------------------CCACCTCCGCACCTCGGCCGG
Tupaia_chinensis				ATGGGCAGCCTGAGCCAGGCTCCGGGCCACAAGGGTGAGCAGCCACCG---------------------------------------------------------------------------------------CCC------CACCTTGGCAGG
Oryctolagus_cuniculus			ATGGGAGGGCTGAGCCAGGCCCCCCCGGGACACAAGGTTGAGCATCAGCAG---------------------------------------------------------------------------------------------CACCTGGGCAGG
Marmota_flaviventris			ATGGGCAGTCTGAGCCAGGCACCGGGACACAAGGTTGAGCCGCCGCCTCCGCAG------------------------------------------------------------------------------------------CACCTCGGCCGG
Urocitellus_parryii				ATGGGCAGCCTGAGCCAGGCACCGGGACACAAGGTTGAGCCGCCGCCTCCGCAG------------------------------------------------------------------------------------------CACCTCGGCCGG
Otolemur_garnettii				ATGGGCGGCCTGAGCCAGGCACCAGGACACAAAATTGAGCCGCCGCCGCCGCAG------------------------------------------------------------------------------------------CACCTCGGCAGG
Microcebus_murinus				GTGGGCAGCCTGAGCCAGGCACCGGGACACAAGATTGAGCCGCAGCAGCAG---------------------------------------------------------------------------------------------CACCTCGGCAGG
Propithecus_coquereli			GTGGGCAGCCTGAGCCAGGCACCGGGACACAAGATTGAGCCGCAGCAGCAG---------------------------------------------------------------------------------------------CACCTCGGCAGG
Galeopterus_variegatus			ATGGGCAGTCTGAGCCAGGCCCCGGGACACAAGGTGGAGCAGCAG---------------------------------------------------------------------------------------------------CACCTGGGCAGG
Callithrix_jacchus				ATGGGCAGTCTGAGCCAGGCGCCGGGACACAAGGCTGAGCAGCAGCCGCAGCAG------------------------------------------------------------------------CCGCCACCGCCGCAGCAGCACCTCAGCAGG
Aotus_nancymaae					ATGGGCAGTCTGAGCCAGGCGCCGGGACACAAGGCTGAGCAGCAGCCGCAGCAG------------------------------------------------------------------------CCGCCACCGCCGCAGCAGCACCTCAGCAGG
Saimiri_boliviensis				ATGGGCAGTCTGAGCCAGGCGCCGGGACACAAGGCTGAGCAGCAGCCGCAGCAG------------------------------------------------------------------------CCGCCACCGCCGCAGCAGCACCTCAGCAGG
Elephantulus_edwardii			ATGGGCAGCCTGAGCCAGGCCTCGGGACACAAGGTTGAGCCCCAGCAGCAG---------------------------------------------------------------------------------------------CACTTGAGCAGG
Chrysochloris_asiatica			ATGGGCAGTCTGAGCCAGGCCTCGGGGCACAAGGTTGAACCACAGCAG------------------------------------------------------------------------------------------------CACTTAAGCAGG
Loxodonta_africana				ATGGGCAGTTTGAGCCAGGCCTCGGGACACAAGGTTGAGCAGCAGCAGCAGCAGCAGCAGCAGCAACAA---------------------------------------------------------------------------CACTTAAGCAGG
Equus_caballus					ATGGGCGGTCTGAGCCAAGCCTCAGGACACAAGGCTGAGCCGCAACAGCAG---------------------------------------------------------------------------------------------CACTTAGGCAGG
Equus_asinus					ATGGGCGGTCTGAGCCAAGCCTCAGGACACAAGGCTGAGCCGCAACAGCAG---------------------------------------------------------------------------------------------CACTTAGGCCGG
Equus_przewalskii				ATGGGCGGTCTGAGCCAAGCCTCAGGACACAAGGCTGAGCCGCAACAGCAG---------------------------------------------------------------------------------------------CACTTAGGCAGG
Miniopterus_natalensis			ATGGGCAGCCTGAGCCAGGCCTCGGCCCACAAGGCTGAGCAGCAGCAG------------------------------------------------------------------------------------------------CACTTAGGCAGG
Eptesicus_fuscus				ATGGGCGGGCTGAGCCACGCCTCAGGACACAAGGCTGAGCAGCAGCAGCAGCCG------------------------------------------------------------------------------------------CACTTGGGCAGG
Myotis_davidii					ATGGGCGGGCTGAGCCACGCCTCAGGACACAAGGCTGAGCAGCAGCAGCAGCAG------------------------------------------------------------------------------------------CACTTGGGCAGG
Myotis_brandtii					ATGGGCGGGCTGAGCCACGCCTCAGGACACAAGGCTGAGCAGCAGCAGCAGCAG------------------------------------------------------------------------------------------CACTTGGGCAGG
Myotis_lucifugus				ATGGGCGGGCTGAGCCACGCCTCAGGACACAAGGCTGAGCAGCAGCAGCAG---------------------------------------------------------------------------------------------CACTTGGGCAGG
Desmodus_rotundus				ATGGGCAGTCTGAGCCAAGCCTCAGGACACAAGGCTGAGCAGCAGCAGCAG---------------------------------------------------------------------------------------------CACTTAGGCAGG
Phyllostomus_discolor			ATGGGCAGTCTGAGCCAAGCCTCAGGACACAAAGCTGAGCAGCAGCAGCAG---------------------------------------------------------------------------------------------CACTTAGGCAGG
Hipposideros_armiger			ATAGGCAGTCTGAGCCAAGCCTCAGGACACAAGGCTGAGCAGCAGCAGCAG---------------------------------------------------------------------------------------------CACTTAGGCAGG
Pteropus_alecto					ATGGGCAGTCTGAGCCAAGCCTCTGGACACAAGGCTGAGCAGCAGCAGCAGCAGCAGCAGCAG---------------------------------------------------------------------------------CACTTAGGCAGG
Pteropus_vampyrus				ATGGGCAGTCTGAGCCAAGCCTCTGGACACAAGGCTGAGCAGCAGCAGCAGCAGCAGCAG------------------------------------------------------------------------------------CACTTAGGCAGG
Rousettus_aegyptiacus			ATGGGCAGTCTGAGCCAAGCCTCGGGACACAAGGCTGAGCAGCAGCAGCAGCAGCAGCAGCAGCAGCAG---------------------------------------------------------------------------CACTTAGGCAGG
Acinonyx_jubatus				ATGGGCAGTCTGAGCCAAGCCTCGGGACACAAGGCTGAGCAGCAG---------------------------------------------------------------------------------------------------CACCTGGGCAGG
Felis_catus						ATGGGCAGTCTGAGCCAAGCCTCGGGACACAAGGCTGAGCAGCAG---------------------------------------------------------------------------------------------------CACCTGGGCAGG
Lynx_canadensis					ATGGGCAGTCTGAGCCAAGCCTCGGGACACAAGGCTGAGCAGCAG---------------------------------------------------------------------------------------------------CACCTGGGCAGG
Canis_lupus_familiaris			ATGGGCAGTCTGAGCCAAGCCTCAGGACACAAGGCTGAGCAGCAGCAGCAGCAGCAG---------------------------------------------------------------------------------------CACCTGGGCCGG
Vulpes_vulpes					ATGGGCAGTCTGAGCCAAGCCTCAGGACACAAGGCTGAGCAGCAGCAGCAGCAGCAGCAGCAG---------------------------------------------------------------------------------CACCTGGGCCGG
Leptonychotes_weddellii			ATGGGCAGTCTGAGCCAAGCCTCAGGACACAAGGCTGAGCAGCAGCAACAG---------------------------------------------------------------------------------------------CACCTGGGCAGG
Neomonachus_schauinslandi		ATGGGCAGTCTGAGCCAAGCCTCAGGACACAAGGCTGAGCAGCAGCAACAG---------------------------------------------------------------------------------------------CACCTGGGCAGG
Odobenus_rosmarus				ATGGGCAGTCTGAGCCAAGCCTCAGGACACAAGGCTGAGCAGCAGCAACAG---------------------------------------------------------------------------------------------CACCTGGGTAGG
Callorhinus_ursinus				ATGGGCAGTCTGAGCCAAGCCTCAGGACACAAGGCTGAGCAGCAGCCACAG---------------------------------------------------------------------------------------------CACCTGGGTAGG
Eumetopias_jubatus				ATGGGCAGTCTGAGCCAAGCCTCAGGACACAAGGCTGAGCAGCAGCCACAG---------------------------------------------------------------------------------------------CACCTGGGTAGG
Zalophus_californianus			ATGGGCAGTCTGAGCCAAGCCTCAGGACACAAGGCTGAGCAGCAGCCACAG---------------------------------------------------------------------------------------------CACCTGGGTAGG
Ailuropoda_melanoleuca			ATGGGCAGTCTGAGCCAAGCCTCAGGACACAAGGCTGAGCCGCCGCCGCCCCAGCAGCAGCAGCAGCAG---------------------------------------------------------------------------CACCTGGGCAGG
Erinaceus_europaeus				ATGGGCAGTCTGAGCCAAGCCTCAGGACACAAGGCTGAGCAGCAGCAGCAGCAA------------------------------------------------------------------------------------------CACCTAGGCAGG
Manis_javanica					ATGGGCAGCCTGAGTCAAGCCTCAGGACACAAGGCTGAGCAGCAACAG------------------------------------------------------------------------------------------------CTCTCGGGCAGG
Condylura_cristata				ATGGGCAGTCTGAGCCAAGCCTCAGGACACAAGGCTGAGCAGCAGCAGCAGCAG------------------------------------------------------------------------------------------CACCTCGGCAGG
Physeter_catodon				ATAGGCGGTCTGAGCCAAGCCTCGGGACACAAGGCTGAGCAACAGCAGCAG---------------------------------------------------------------------------------------------CACTTGGGCAGG
Lipotes_vexillifer				ATGGGCGGTCTGAGCCAAGCCTCGGGACACAAGGCTGAGCAGCAGCAG------------------------------------------------------------------------------------------------CACTTGGGCAGG
Delphinapterus_leucas			ATGGGCGGTCTGAGCCAAGCCTCGGGACACAAGGCTGAGCAGCAGCAG------------------------------------------------------------------------------------------------CACTTGGGCAGG
Monodon_monoceros				ATGGGCGGTCTGAGCCAAGCCTCGGGACACAAGGCTGAGCAGCAGCAG------------------------------------------------------------------------------------------------CACTTGGGCAGG
Orcinus_orca					ATGGGCGGCCTGAGCCAAGCCTCGGGACACAAGGCTGAGCAGCAGCAG------------------------------------------------------------------------------------------------CACTTGGGCAGG
Lagenorhynchus_obliquidens		ATGGGCGGCCTGAGCCAAGCCTCGGGACACAAGGCTGAGCAGCAGCAG------------------------------------------------------------------------------------------------CACTTGGGCAGG
Tursiops_truncatus				ATGGGCGGCCTGAGCCAAGCCTCGGGACACAAGGCTGAGCAGCAGCAG------------------------------------------------------------------------------------------------CACTTGGGCAGG
Sus_scrofa						ATGGGCGGCCTGAGCCAGGCCTCGGGGCACAAGGCTGAGCAGCCGCCGCCGCCGCCACCGCCACCGCAG---------------------------------------------------------------------------CACCTGGGCAGG
Vicugna_pacos					ATGGGTAGTCTGAGCCAAGCCTCGGGACACAAGGCTGAGCAGCAGCAGCAG---------------------------------------------------------------------------------------------CACTTGGGCAGG
Ochotona_princeps				ATGGGTGGGCTGAGCCAGGCCCCAGGGCACAAGGTTGAGCATCAGCAG------------------------------------------------------------------------------------------------CAACTGTGCAGG
Monodelphis_domestica			ATGGGCAGCTTGAGCCAGCAGCCAGGGCACAAGGTTGAGCAGCCGCAG------------------------------------------------------------------------------------------------CATCTGATCAGG
Phascolarctos_cinereus			GTGGGTGGCTTGAGCCAGCAGACAGGGCACAAGGTTGAGCAGCAGCAG------------------------------------------------------------------------------------------------CATCTGATCAGG
Vombatus_ursinus				GTGGGCAGCTTGAGCCAGCAGCCAGGGCACAAGGTTGAGCAGCAACAG------------------------------------------------------------------------------------------------CATTTGATCAGG
Mus_musculus					ATGGGCAGTCTGAGCCAGGCACCAGGACATAAGGTTGAGCCCCCTCCGCAGCAGCAC---------------------------------------------------------------------------------------CTCAGCAGGGCT
Jaculus_jaculus					ATGGGCAGTCTGAGCCAGGCGTCGGGACACAAGGTTGAACCCCTGCCACAGCAG------------------------------------------------------------------------------------------CACCTCGGCAGG
Castor_canadensis				ATGGGCAGTCTGAGCCAGGCACCGGGACACAAAGTTGAGTCTCAGCAGCAACAGCAG---------------------------------------------------------------------------------------CACCTCGGCAGG
Cavia_porcellus					ATGGGCAGCCTGAGCCAGACACCAGGACACAAGGGCGAGCCGCCACAGCAGCCGCCG---------------------------------------------------------------------------------------CACCTCGGCCGG
Ornithorhynchus_anatinus		GTGGGGAGCCTGGGCCAGCAGCTGGGCCACAAGGCGGAGCCGCCTCTG---------------------------------------------------------------------------------------------------CTC---AGG
Dipodomys_ordii					GTGGGCGGTCTGAGCCAGGCCGCTGGGCACAAGATCGAGCCGCAGCAGCAGCAGCAGCAGCCGCCACCACCGCCGCAG------------------------------------------------------------------CACCTGGGCAGG
Camelus_bactrianus				ATGGGTAGTCTGAGCCAAGCCTCGGGACACAAGGCTGAGCAGCAGCAGCAG---------------------------------------------------------------------------------------------CACTTAGGCAGG
Echinops_telfairi				ATGGGCAGCCTGAGCCAGGCCTCGGGGCACAGAGTGGAGCCGCCGCCCCCACCGCCCCCACAGCAG------------------------------------------------------------------------------CACTTGGGCAGG
Capra_hircus					ATGGGCGGGCTGAGCCGAGCCTCCGGACACAAGGCTGAGCCACCACCACCGCCGCCACCTCCGCAG------------------------------------------------------------------------------CACCTAGGCCGG
Ovis_aries						ATGGGCGGGCTGAGCCGAGCCTCCGGACACAAGGCTGAGCCACCGCCACCGCCGCCACCGCCGCAG------------------------------------------------------------------------------CACCTAGGCCGG
Bubalus_bubalis					ATGGGCGGGCTGAGCCGAGCCTCCGGACACAAGGCTGAGCCACCGCCACCGCCTCCACCGCCGCAG------------------------------------------------------------------------------CACCTAGGCCGG
Bos_mutus						ATGGGCGGGCTGAGCCGAGCCTCCGGACACAAGGCTGAGCCACCGCCACCGCCGCCACCGCCGCAG------------------------------------------------------------------------------CACCTAGGACGG
Bos_taurus						ATGGGCGGGCTGAGCCGAGCCTCCGGACACAAGGCTGAGCCACCGCCACCGCCGCCACCGCCGCAG------------------------------------------------------------------------------CACCTAGGACGG
Mandrillus_leucophaeus			CACCGGGTGGAGGGCACAGCATGGCTCCCGGGCAACCCTGGTGGCCGGGGCCACGGGGGCGGGAGG---------------------------------------------------------------------CATGGGCCGGCAGGGACCTCG
Panthera_pardus					ATGGGCAGTCTGAGCCAAGCCTCGGGACACAAGGCTGAGCAGCAG---------------------------------------------------------------------------------------------------------------
end;

begin trees;
	tree tree1 = (((Monodelphis_domestica:81.50867481,(Phascolarctos_cinereus:35.00972500,Vombatus_ursinus:35.00972500)'14':46.49894981)'13':77.08891276,((((Erinaceus_europaeus:66.77089091,Condylura_cristata:66.77089091)'11':22.55292749,((((((Panthera_pardus:15.17499417,((Lynx_canadensis:10.80000000,Felis_catus:10.80000000)'10':2.20000000,Acinonyx_jubatus:13.00000000)'19':2.17499417)'9':39.14644701,((Canis_lupus:14.15328950,Vulpes_vulpes:14.15328950)'22':31.37506017,((((Callorhinus_ursinus:9.62059264,(Zalophus_californianus:5.65553150,Eumetopias_jubatus:5.65553150)'8':3.96506114)'6':9.84903044,Odobenus_rosmarus:19.46962308)'30':6.51564835,(Leptonychotes_weddellii:13.46758444,Monachus_schauinslandi:13.46758444)'29':12.51768698)'27':13.90814124,Ailuropoda_melanoleuca:39.89341267)'35':5.63493700)'43':8.79309151)'42':20.33882610,Manis_javanica:74.66026727)'40':2.56632673,((Equus_caballus:2.59000000,Equus_przewalskii:2.59000000)'48':5.13000000,Equus_asinus:7.72000000)'51':69.50659400)'47':0.52836241,((Vicugna_pacos:20.56159000,Camelus_bactrianus:20.56159000)'39':43.62243407,(((Physeter_catodon:33.50000000,(Lipotes_vexillifer:25.41895647,((Delphinapterus_leucas:6.97528600,Monodon_monoceros:6.97528600)'56':11.41598778,((Tursiops_truncatus:9.91000000,Lagenorhynchus_obliquidens:9.91000000)'55':1.23236857,Orcinus_orca:11.14236857)'61':7.24890521)'60':7.02768269)'54':8.08104353)'38':22.45985310,((Bubalus_bubalis:12.28692556,(Bos_taurus:4.36483750,Bos_mutus:4.36483750)'34':7.92208806)'26':12.31307444,(Capra_hircus:9.75000000,Ovis_aries:9.75000000)'66':14.85000000)'75':31.35985310)'80':6.00613542,Sus_scrofa:61.96598852)'78':2.21803556)'74':13.57093234)'83':0.77378567,((Hipposideros_armiger:58.07847476,((Pteropus_vampyrus:12.94490000,Pteropus_alecto:12.94490000)'73':14.43589692,Rousettus_aegyptiacus:27.38079692)'88':30.69767784)'86':3.58273310,((Phyllostomus_discolor:29.40000000,Desmodus_rotundus:29.40000000)'72':23.24602350,((Eptesicus_fuscus:31.32232500,((Myotis_brandtii:14.19174800,Myotis_lucifugus:14.19174800)'93':6.58198867,Myotis_davidii:20.77373667)'92':10.54858833)'91':13.51340429,Miniopterus_natalensis:44.83572929)'71':7.81029421)'69':9.01518436)'65':16.86753423)'25':10.79507632)'5':7.13857077,(((Oryctolagus_cuniculus:51.42835100,Ochotona_princeps:51.42835100)'102':30.71244789,((Heterocephalus_glaber:43.35847292,(Cavia_porcellus:35.77899950,(Octodon_degus:32.85536467,Chinchilla_lanigera:32.85536467)'100':2.92363483)'107':7.57947342)'111':29.51823524,((((((Rattus_norvegicus:20.88741740,(Grammomys_surdaster:15.69858974,((Mus_musculus:7.41259800,Mus_caroli:7.41259800)'110':0.87822836,Mus_pahari:8.29082636)'106':7.40776338)'129':5.18882766)'128':7.68810347,Meriones_unguiculatus:28.57552087)'133':4.08810639,(((Mesocricetus_auratus:18.70000000,Cricetulus_griseus:18.70000000)'127':4.12601462,Microtus_ochrogaster:22.82601462)'136':5.97398538,Peromyscus_leucopus:28.80000000)'126':3.86362726)'142':22.13876483,Jaculus_jaculus:54.80239208)'146':15.09598458,(Dipodomys_ordii:63.25440500,Castor_canadensis:63.25440500)'150':6.64397167)'149':0.64655123,(Urocitellus_parryii:11.32771000,Marmota_flaviventris:11.32771000)'145':59.21721789)'141':2.33178026)'140':9.26409073)'139':7.68238853,((((Otolemur_garnettii:59.32436912,(Propithecus_coquereli:37.78263867,Microcebus_murinus:37.78263867)'125':21.54173045)'124':14.51252523,(((Callithrix_jacchus:18.38385647,Aotus_nancymaae:18.38385647)'160':1.29720005,Saimiri_boliviensis:19.68105652)'159':23.47023982,(((((Mandrillus_leucophaeus:4.59037182,Cercocebus_atys:4.59037182)'158':7.80962818,(Papio_anubis:5.08028789,Theropithecus_gelada:5.08028789)'157':7.31971211)'123':0.00000000,(Macaca_mulatta:5.27816300,Macaca_nemestrina:5.27816300)'122':7.12183700)'121':7.02230478,((Rhinopithecus_roxellana:2.67843333,Rhinopithecus_bieti:2.67843333)'120':11.34426429,Piliocolobus_tephrosceles:14.02269762)'119':5.39960716)'118':10.01924203,((Pan_paniscus:6.65090500,Homo_sapiens:6.65090500)'117':9.11126054,Pongo_abelii:15.76216554)'115':13.67938128)'105':13.70974953)'99':30.68559800)'177':1.86153010,Galeopterus_variegatus:75.69842444)'185':6.40378264,Tupaia_glis:82.10220708)'184':7.72098034)'183':6.63920175)'182':8.99739162,(Loxodonta_africana:83.28894286,((Echinops_telfairi:69.99726667,Chrysochloris_asiatica:69.99726667)'180':4.53590833,Elephantulus_edwardii:74.53317500)'176':8.75576786)'192':22.17083793)'195':53.13780679)'191':18.32991064,Ornithorhynchus_anatinus:176.92749821);
end;
