# Supplementary material for: The evolutionary history of the polyQ tract in huntingtin sheds light on its functional pro-neural activities
Source: Cell Death Differ. 2022 Jan 1;29(2):293–305. doi: 10.1038/s41418-021-00914-9 (PMC8817008; doi:10.1038/s41418-021-00914-9)
Supplement: Supplementary file 19 — Dataset 12 [file 41418_2021_914_MOESM19_ESM.txt]

#NEXUS
begin data;
	dimensions ntax=53 nchar=126;
	format datatype=dna missing=? gap=-;
matrix
Homo_sapiens				ATGTCGCTGAAGCCCCAGCAGCAGCAGCAGCAGCAGCAGCAGCAGCAGCAGCAGCAACAGCAGCAGCAGCAGCAGCAGCAGCAG------------CCGCCGCCCGCGGCTGCCAATGTCCGCAAG
Papio_anubis				ATGTCGCTGAACCCCAACAGCAGGAAGCCCCAGCAGCAGCAGCAGCAGCAGCAACAGCAGCAGCAGCAGCAGCAGCAGCAGCAG------------CCGCCCGCGGCTGCC---AATGTCCGCAAG
Aotus_nancymaae				CAGTCACTGTCGCTGAAGCCCCAGCAGCAGCAGCAACAGCAGCAGCAACAGCAACAGCAGCAGCAGCAGCCGCAGCCGCAG---------------CCG---CCTGCGGCCGCCAATATCCGCAAG
Cercocebus_atys				ATGTCGCTGAAGCCCCAGCAGCAGCAGCAGCAGCAGCAGCAGCAGCAACAGCAGCAGCAGCAGCAGCAGCAGCAG---------------------CCGCCCGCGGCTGCC---AATGTCCGCAAG
Theropithecus_gelada		ATGTCGCTGAAGCCCCAGCAGCAGCAGCAGCAGCAGCAACAGCAGCAGCAGCAGCAGCAGCAGCAGCAG---------------------------CCGCCCGCGGCTGCC---AATGTCCGCAAG
Macaca_mulatta				ATGTCGCTGAAGCCCCAGCAGCAGCAGCAGCAGCAGCAACAGCAGCAGCAGCAGCAGCAGCAG---------------------------------CCGCCCGCGGCTGCC---AATGTCCGCAAG
Pongo_abelii				ATGTCGCTGAAGCCCCAGCAGCAGCAGCAGCAGCAACAGCAGCAGCAACAGCAGCAGCAGCAG---------------------------------CCGCCCGCGGCTGCC---AATGTCCGCAAG
Heterocephalus_glaber		ATGTCGCTGAAGCCCCAGCAGCAGCAGCCGCCCGCGGCTGCCAGTGTC------------------------------------------------CGCAAGCCCGGCGGCGGCCTT---CTCACA
Odobenus_rosmarus			ATGTCGCTGAAGCCCCAGCAACAGCAACAGCAGCAGCAG---------------------------------------------------------CCGCCCGCGGCCGCC---AGTGCCCGTAAA
Neomonachus_schauinslandi	ATGTCGCTGAAGCCCCAGCAACAGCAGCAGCAGCAG------------------------------------------------------------CCGCCCGCGGCCGCC---AATGCCCGTAAA
Lagenorhynchus_obliquidens	ATGTCGCTGAAGCCCCAGCAGCAGCAGCAGCAGCAGCAGCAGCAG------------------------------------------------------CCCGCGGCCGCC---AATGCCCGCAAG
Orcinus_orca				ATGTCGCTGAAGCCCCAGCAGCAGCAGCAGCAGCAGCAGCAGCAG------------------------------------------------------CCCGCGGCCGCC---AATGCCCGCAAG
Tursiops_truncatus			ATGTCGCTGAAGCCCCAGCAGCAGCAGCAGCAGCAGCAGCAGCAGCAG---------------------------------------------------CCCGCGGCCGCC---AATGCCCGCAAG
Delphinapterus_leucas		ATGTCGCTGAAGCCCCAGCAGCAGCAGCAGCAGCAG---------------------------------------------------------------CCCGCGGCCGCC---AATGCCCGCAAG
Monodon_monoceros			ATGTCGCTGAAGCCCCAGCAGCAGCAGCAGCAGCAG---------------------------------------------------------------CCCGCGGCCGCC---AATGCCCGCAAG
Lipotes_vexillifer			ATGTCGCTGAAGCCCCAGCAGCAGCAGCAGCAGCAG------------------------------------------------------------------------------AAAGGCCGAAAC
Physeter_catodon			ATGTCGCTGAAGCCCCAGCAGCAGCAGCAGCAGCAGCAG------------------------------------------------------------CCCGTGGCCGCC---AATGTCCGCAAG
Equus_caballus				ATGTCGCTGAAGCCCCAGCAGCAGCAGCAGCAGCAGCAG---------------------------------------------------------CCGCCCGCGGCCGCC---AATGCCCGCAAG
Phyllostomus_discolor		ATGTCGCTGAAGCCCCAGCAGCAGCAGCAGCAACCACCCGCA------------------------------------------------------------GTCGCC------AATGCCCGCAAG
Dasypus_novemcinctus		ATGTCGCTGAAGCCCCAGCAGCAGCAGCAGCAGCAACAGCAGCAGCAG---------------------------------------------------ACCGCGGCCGCC---AATGCCCGCAAG
Rousettus_aegyptiacus		ATGTCGCTGAAGCCCCAGCAGCAGCAGCAACAGCAGCAGCAGCAGCAGCAG------------------------------------------GCGCCGCCGCCCGCGGCCGCCAGTGCTCGCAAG
Cavia_porcellus				ATGTCACTGAAGCCCCAGCAGCAGCAACAGCAG------------------------------------------------------------------CCGCCCGCGGGTGCCACTGTCCGCAAG
Macaca_nemestrina			ATGTCGCTGAAG---CAGCAGCAGCAGCAGCAGCAGCAGCAGCAGCAGCAG---------------------------------------------CCGCCCGCGGCTGCC---AATGTCCGCAAG
Octodon_degus				ATGTCTCTGAAGCCCCAGCAGCAGCAGCAG------------------------------------------------------------------CCGCCCGCGGCTGCC---AGTGTCCGCAAG
Otolemur_garnettii			ATGTCGTTGAAGCCCCAGCAGCAGCAGCAG------------------------------------------------------------------GCGCCCGCGGCA---GCGAATGTCCGCAAG
Propithecus_coquereli		ATGTCGCTGAAGCCCCAGCAGCAGCAGCAGCAGCAGCAG---------------------------------------------------------CCGCCCGCGGCA---GCCAATGTCCGCAAG
Marmota_flaviventris		ATGTCGCTGAAGCCCCAGCAACAGCAACAGCAG---------------------------------------------------------------CCGCCCGCGGCCGCC---ACTGCCCGCAAG
Urocitellus_parryii			ATGTCGCTGAAGCCCCAGCAACAGCAACAGCAGCCGTCCGCG---------------------------------------------------------------GCCGCC---AGTGCCCGCAAG
Bubalus_bubalis				ATGTCGCTGAAGCCTCAGCAGCAACAGCAGCAGCAGCAGCAGCCGCAGCCGCAG---------------------------------------------CCCGCGGCCGCC---AATGCCCGCAAG
Bos_taurus					ATGTCGCTGAAGCCTCAGCAGCAGCAGCAGCAGCAGCAGCCGCAG---CCGCAG---------------------------------------------CCCGCGGCCGCC---AATGCCCGCAAG
Capra_hircus				ATGTCGCTGAAGCCTCAGCAGCAACAGCAGCAGCAGCAGCAGCAG---CCGCAG---------------------------------------------CCCGCGGCCGCC---AATGCCCGCAAG
Ovis_aries					ATGTCGCTGAAGCCTCAGCAGCAACAGCAGCAGCAGCCGCAG------CCGCAG---------------------------------------------CCCGCGGCCGCC---AATGCCCGCAAG
Lynx_canadensis				ATGTCGCTGAAGCCCCAGCAGCAGCAGCAGCAGCAGCAGCAG------------------------------------------------------CCGCCCGCG---GCTGCCAATGCCCGTAAG
Panthera_pardus				ATGTCGCTGAAGCCCCAGCAGCAGCAGCAGCAGCAGCAGCAGCAG---------------------------------------------------CCGCCCGCG---GCTGCCAATGCCCGTAAG
Felis_catus					ATGTCGCTGAAGCCCCAGCAGCAGCAGCAGCAGCAGCAGCAG------------------------------------------------------CCGCCCGCG---GCTGCCAATGCCCGTAAG
Acinonyx_jubatus			ATGTCGCTGAAGCCCCAGCAGCAACAGCAGCAGCAGCAGCAGCAG---------------------------------------------------CCGCCCGCG---GCTGCCAATGCCCGTAAG
Eumetopias_jubatus			ATGTCGCTGAAGCCCCAGCAGCAGCAGCAGCAGCAGCAGCAGCAG---------------------------------------------------CCGCCCGCG---GCCGCCAGTGCCCGTAAA
Callorhinus_ursinus			ATGTCGCTGAAGCCCCAGCAACAGCAGCAGCAGCAGCAGCAG------------------------------------------------------CCGCCCGCG---GCCGCCAGTGCCCGTAAA
Zalophus_californianus		ATGTCGCTGAAGCCCCAGCAACAGCAGCAGCAGCAGCAGCAG------------------------------------------------------CCGCCCGCG---GCCGCCAGTGCCCGTAAA
Canis_lupus					ATGTCGCTGAAGCCTCAGCAACAGCAGCAGCAGCAG------------CCGCCGCAGCAGCCGCAG------------------------------CCGCCGTCCGCGGCCGCCAGTGCTCGTAAG
Piliocolobus_tephrosceles	ATGTCGCTGAAGCCCCAGCAGCAGCAGCAGCAGCAGCAG---------CCGCAGCAG---------------------------CCGCCGCCGCCGCCGCCGCCCGCGGCTGCCAATGTCCGCAAG
Castor_canadensis			ATGTCGCTGAAGCCTCAGCAACAGCAGCAGCAGCAACAGCAG------------------------------------------------------------CCCGCGGCCACCAATGCCCGCAAG
Jaculus_jaculus				ATGTCGCTGAAGCCCCAGCAGCAGCCCCAGCCCCAGCCGCAGCCGCAGCAG---------------------------------------------CCGCCGCCCGCGGTTGCCAATGCCCGCAAG
Callithrix_jacchus			ATGTCGCTGAAGCCCCAGCAGCAGCAGCAACAGCAGCAGCAGCAGCAGCAGCAGCAG---CCGCAG---------------------------------CCGCCTGCGGCCGCCAATGTCCGCAAG
Sus_scrofa					ATGTCGCTGAAGCCCCAGCAGCAACAACAGCAGCAGCAGCAGCCCACG------------------------------------------------------------GCCGCCAATGCCCGCAAG
Ornithorhynchus_anatinus	ATGTCTCTGAAGCCCCAACAGCAGCAGCAGCAGCAGCAGCAGCAGCAG------------------------------------------------------GCGGCGGCCGGCAATGCCCGCAAG
Peromyscus_leucopus			ATGTCGCTGAAGCCGCAGCCGCAG------------------------------------------------------------------------CCGCCCGCGCCCGCC---AGTGGCCGCAAG
Mus_pahari					ATGTCGCTGAAGCCGCAGCCGCAG------------------------------------------------------------------------CCGCCCGCGTCCGCC---AGTGGCCGCAAG
Mus_caroli					ATGTCGCTGAAGCCGCAGCCGCAG------------------------------------------------------------------------CCGCCCGCGCCCGCC---ACTGGCCGCAAG
Mus_musculus				ATGTCGCTGAAGCCGCAGCCGCAG------------------------------------------------------------------------CCGCCCGCGCCCGCC---ACTGGCCGCAAG
Erinaceus_europaeus			ATG---------GCC------------------------------------------------------------------------------------------TGGTCC------GGGGAGAAA
Equus_przewalskii			ATGGATTTGGACTTTT-----------------------------------------------------------------------------------------------ACCAGTTTCAGAAAA
Sorex_araneus				ATG---------------------------------------------------------------------------------------------GGCACTGCCAGCGCCGCCAATCACGGA---

end;

begin trees;
	tree tree1 = (((((Erinaceus_europaeus:64.77156154,Sorex_araneus:64.77156154)'14':24.55225686,(((((Panthera_pardus:15.17499417,((Lynx_canadensis:10.80000000,Felis_catus:10.80000000)'13':2.20000000,Acinonyx_jubatus:13.00000000)'11':2.17499417)'10':39.14644701,(Canis_lupus:45.52834967,(((Callorhinus_ursinus:9.62059264,(Zalophus_californianus:5.65553150,Eumetopias_jubatus:5.65553150)'19':3.96506114)'9':9.84903044,Odobenus_rosmarus:19.46962308)'22':6.51564835,Monachus_schauinslandi:25.98527143)'8':19.54307824)'6':8.79309151)'30':22.90515282,(Equus_caballus:2.59000000,Equus_przewalskii:2.59000000)'29':74.63659400)'27':0.52836241,(((Physeter_catodon:33.50000000,(Lipotes_vexillifer:25.41895647,((Delphinapterus_leucas:6.97528600,Monodon_monoceros:6.97528600)'35':11.41598778,((Tursiops_truncatus:9.91000000,Lagenorhynchus_obliquidens:9.91000000)'43':1.23236857,Orcinus_orca:11.14236857)'42':7.24890521)'40':7.02768269)'48':8.08104353)'51':22.45985310,((Bubalus_bubalis:12.28692556,Bos_taurus:12.28692556)'47':12.31307444,(Capra_hircus:9.75000000,Ovis_aries:9.75000000)'39':14.85000000)'56':31.35985310)'55':6.00613542,Sus_scrofa:61.96598852)'61':15.78896789)'60':0.77378567,(Rousettus_aegyptiacus:61.66120786,Phyllostomus_discolor:61.66120786)'54':16.86753423)'38':10.79507632)'34':7.13857077,(((Heterocephalus_glaber:43.35847292,(Cavia_porcellus:35.77899950,Octodon_degus:35.77899950)'26':7.57947342)'66':29.51823524,((((((Mus_musculus:7.41259800,Mus_caroli:7.41259800)'75':0.87822836,Mus_pahari:8.29082636)'80':24.37280089,Peromyscus_leucopus:32.66362726)'78':22.13876483,Jaculus_jaculus:54.80239208)'74':15.09598458,Castor_canadensis:69.89837667)'83':0.64655123,(Urocitellus_parryii:11.32771000,Marmota_flaviventris:11.32771000)'73':59.21721789)'88':2.33178026)'86':16.94647926,((Otolemur_garnettii:59.32436912,Propithecus_coquereli:59.32436912)'72':14.51252523,((Callithrix_jacchus:18.38385647,Aotus_nancymaae:18.38385647)'93':24.76743988,((((Cercocebus_atys:12.40000000,(Papio_anubis:5.08028789,Theropithecus_gelada:5.08028789)'92':7.31971211)'91':0.00000000,(Macaca_mulatta:5.27816300,Macaca_nemestrina:5.27816300)'71':7.12183700)'69':7.02230478,Piliocolobus_tephrosceles:19.42230478)'65':10.01924203,(Homo_sapiens:15.76216554,Pongo_abelii:15.76216554)'25':13.67938128)'5':13.70974953)'102':30.68559800)'100':15.98629307)'107':6.63920175)'111':8.99739162,Dasypus_novemcinctus:105.45978079)'110':71.46771742,Ornithorhynchus_anatinus:176.92749821);
end;
