# Supplementary material for: The evolutionary history of the polyQ tract in huntingtin sheds light on its functional pro-neural activities
Source: Cell Death Differ. 2022 Jan 1;29(2):293–305. doi: 10.1038/s41418-021-00914-9 (PMC8817008; doi:10.1038/s41418-021-00914-9)
Supplement: Supplementary file 20 — Dataset 13 [file 41418_2021_914_MOESM20_ESM.txt]

#NEXUS
begin data;
	dimensions ntax=50 nchar=171;
	format datatype=dna missing=? gap=-;
matrix
Homo_sapiens				ATGTCGGAGCGGGCCGCGGATGACGTCAGGGGGGAGCCGCGCCGCGCGGCGGCGGCGGCGGGCGGA---GCAGCGGCCGCGGCCGCCCGG---CAGCAGCAGCAGCAGCAGCAGCAGCAGCAGCCGCCGCCTCCGCAGCCCCAGCGGCAGCAGCACCCGCCACCGCCGCCA
Marmota_flaviventris		ATGTCGGAGCGGGCCGCGGATGACGTCAGGGGGGAGCCGCGCCGCGCGGCGGCGGCGGGC---GGA---GCAGCGGCC------GGCCGG---CAGCAGCAGCAGCAGCAGCAG---CCTCCGCAGCCCCCG---------------------------------------
Urocitellus_parryii			ATGTCGGAGCGGGCCGCGGATGACGTCAGGGGGGAGCCGCGCCGCGCGGCGGCGGCGGGC---GGA---GCAGCGGCC------GGCCGG---CAGCAGCAGCAG------------CCTCCGCAGCCCCCG---------------------------------------
Erinaceus_europaeus			ATGTCGGAGCGGGCCGCAGATGACGTCAGGGGGGAGCCGCGCCGA------GCGGCAGGC---GGA---GCAGCGGCC------GCCCGG---CAGCAGCCACAGCAG---------CTTCCGCAGCCCCAG---------------------------------------
Otolemur_garnettii			ATGTCGGAGCGGGCCGCGGATGACGTCAGGGGGGAGCCGCGCCGCGCGGCGGCGGCGGGC---GGG---GCGGCGGCG------GCCCGG---CAGCAGCAGCAGCAGCAGCAG---CCTCCACAGCCCCAGCGGCAACTGCAGCCGCCGCCGCCGCCGCGGCGCCTACGG
Papio_anubis				ATGTCGGAGCGGGCCGCAGATGACGTCAGGGGGGAGCCGCGCCGTGCGGCGGCGGCAGGC---GGA---GCAGCGGCCGCGGCCGCCCGG---CAGCAGCAGCAGCAGCCTCCGCAGCCCCAG---CGGCAGCAGCAGCCGCCACCGCCGCCGCCA---------------
Cercocebus_atys				ATGTCGGAGCGGGCCGCAGATGACGTCAGGGGGGAGCCGCGCCGCGCGGCGGCGGCGGGC---GGA---GCAGCGGCCGCGGCCGCCCGG---CAGCAGCAGCAGCAGCCTCCGCAGCCCCAG---CGGCAGCAGCAGCCGCCACCG------CCA---------CCGCCG
Piliocolobus_tephrosceles	ATGTCGGAGCGGGCCGCGGATGACGTCAGGGGGGAGCCGCGCCGCGCGGCGGCGGCGGGC---GGA---GCAGCGGCCGCGGCTGCCCGG---CAGCAGCCGCAGCAGCAGCAGCAGCCTCTGCAGCCCCAGCGGCAGCAGCAGCCG------CCA---------CCGCCG
Propithecus_coquereli		ATGTCGGAGCGGGCCGCGGATGACGTCAGAGGGGAGCCGCGCCGCGCGGCGGCGGCGGCGGGCGGA---GCAGCG------GCCGCCCGG---CAGCAGCAGCAGCAGCAGCAGCAGCAGCAGCAGCCTCCGCAGCCCCAGCGGCAACAGCAGCCC---------CCGCCG
Aotus_nancymaae				ATGTCGGAGCGGGCCGCGGATGACGTCAGGGGGGAGCCGCGCCGCGCGGCGGCGGCGGGC---GGA---GCAGCGACCACGGCCGCTCGG---CAGCAGCAGCAGCAG---------CCTCCGCAACCCCAGCGGCAGCAGTCGCCG------------------CCGCCC
Callithrix_jacchus			ATGTCGGAGCGGGCCGCGGATGACGTCAGGGGGGAGCCGCGCCGCGCGGCGGCGGCGGCGGGCGGA---GCAGCGGCTGCGGCCGCTCGGCGGCAGCAGCAGCAGCAGCAACAG---CCTTCGCAGCCCCAGCGGCAGCATTCGCCGCCG---------------CCGCCG
Theropithecus_gelada		ATGTCGGAGCGGGCCGCAGATGACGTCAGGGGGGAGCCGCGCCGTGCGGCGGCGGCGGGC---GGA---GCAGCGGCCGCGGCCGCCCGG---CAGCAGCAGCAGCAG---------CCTCCGCAGCCCCAGCGGCAGCAGCAGCCGCCACCG------------CCGCCG
Macaca_mulatta				ATGTCGGAGCGGGCCGCAGATGACGTCAGGGGGGAGCCGCGCCGCGCGGCGGCGGCGGGC---GGA---GCAGCGGCCGCGGCCGCCCGG---CAGCAGCAGCAGCAG---------CCTCCGCAGCCCCAGCGGCAGCAGCAGCCGCCACCG------------CCGCCG
Macaca_nemestrina			ATGTCGGAGCGGGCCGCAGATGACGTCAGGGGGGAGCCGCGCCGCGCGGCGGCGGCGGGC---GGA---GCAGCGGCCGCGGCCGCCCGG---CAGCAGCAGCAGCAG---------CCTCCGCAGCCCCAGCGGCAGCAGCAGCCGCCACCG------------CCGCCG
Pongo_abelii				ATGTCGGAACGGGCCGCGGATGACGTCAGGGGGGAGCCGCGCCGCGCGGCGGCGGCGGCGGGCGGA---GCAGCAGCTGCGGCCGCCCGG---CAGCAGCAGCAGCAGCAACAG---CCTCCGCAGCCCCAGCGGCAGCAGCAGCCGCCA---------------CCGCCG
Cavia_porcellus				ATGTCGGAGCGGGCCGCGGATGACGTCAGGGGAGAGCCGCGCCGCGCGGCGGCGGGC------GGA---GCAGCG---------GCCCGG---CAG---------------------CCCCCGCAGCCCCCGCGGCAGCGC------------------------CCACGG
Rattus_norvegicus			ATGTCGGAGCGGGCCGCGGATGACGTCAGGGGGGAGCCGCGCCGCGCGGCGGGC---------GGA---GCAGCG------GCCGCCCGG---CAGCAGCAGCAGCCACAG------CCTCTGCAGCTCCAGCGGCAGCAC------------------------CCGCCG
Grammomys_surdaster			ATGTCGGAGCGGGCCGCGGATGACGTCAGGGGGGAGCCGCGCCGCGCGGCGGGC---------GGA---GCAGCG------GCCGCCCGG---CAGCAGCAGCAGCCACAG------CCTCTGCAGCCCCAGCGGCAGCAC------------------------CCGCCG
Mus_pahari					ATGTCGGAGCGGGCCGCGGATGACGTCAGGGGGGAGCCGCGCCGCGCGGCGGGC---------GGA---GCAGCG------GCCGCCCGG---CAGCAGCAGCAGCAGCAGCCACAGCCTCTGCAGCCCCAGCGGCAGCAC------------------------CCGCCG
Mus_caroli					ATGTCGGAGCGGGCCGCGGATGACGTCAGGGGGGAGCCGCGCCGCGCGGCGGGC---------GGA---GCAGCG------GCCGCCCGG---CAGCAGCAGCAGCAGCAGCAGCAGCCACAGCCTCTGCAGCCCCAGCGGCAG---------------------CACCCG
Mus_musculus				ATGTCGGAGCGGGCCGCGGATGACGTCAGGGGGGAGCCGCGCCGCGCGGCGGGC---------GGA---GCAGCG------GCCGCCCGG---CAGCAGCAGCAGCAGCCACAG---CCTCTGCAGCCCCAGCGGCAGCAC------------------------CCGCCG
Mesocricetus_auratus		ATGTCGGAGCGGGCCGCGGATGACGTCAGGGGGGAGCCGCGCCGCGCGGCGGGC---------GGA---GCAGCG------GCCGCCCGG---CAGCAGCAGCAGCAGCCGCCACAGCCTCTGCAGCCCCAGCGGCAGCAC------------------------CCGCCG
Meriones_unguiculatus		ATGTCGGAGCGGGCCGCGGATGACGTCAGGGGGGAGCCGCGCCGCGCGGCGGGC---------GGA---GCAGCG------GCCGCCCGG---CAGCAGCAGCAGCAGCCACAG---CCTCTGCAGCCCCAGCGGCAGCAC------------------------CCGCCG
Peromyscus_leucopus			ATGTCGGAGCGGGCCGCGGATGACGTCAGGGGGGAGCCGCGCCGCGCGGCGGGC---------GGA---GCAGCG------GCCGCCCGG---CAGCAGCAGCAGCCACAGCCT------CTGCAGCCCCAGCGGCTGCAC------------------------CCGCCG
Hipposideros_armiger		ATGTCGGAGCGGGCCGCGGATGACGTCAGGGGGGAGCCGCGCCGAGCGGCGGCGGCGGCGGCGGGCGGAGCAGCG------GCCGCCCGG---CAGCAGCAGCAG---CCTTCGCAGCCCCAGCGGCAGCAG---------------------------------CCGCCG
Rousettus_aegyptiacus		ATGTCGGAGCGGGCCGCGGATGACGTCAGGGGGGAGCCGCGCCGAGGCGGCGGCGGCGGCGGGCGGAGCAGCGGCCGCGGCCGC---CGG---CAGCAGCAGCCGCCCCAG------CCTCCGCAGCCCCAGCGGCAGCAG------------------------CCGCCG
Bubalus_bubalis				ATGTCGGAGCGGGCCGCGGATGACGTCAGGGGGGAGCCGCGCCGAGCGGCGGCGGCGGCGGCGGGCGGAGCAGCGGCCGCGGCCGCCCGG---CAGCAGCAGCAGCAG---------CCTCCGCAGCCCCAGCGGCAGCCG------------------------CCGCCG
Ovis_aries					ATGTCGGAGCGGGCCGCGGATGACGTCAGGGGGGAGCCGCGCCGAGCGGCGGCGGCGGCGGGCGGA---GCAGCGGCCGCGGCCGCCCGG---CAGCAGCAGCAGCAG---------CCTCCGCAGCCCCAGCGGCAGCCG------------------------CCGCCG
Bos_taurus					ATGTCGGAGCGGGCCGCGGATGACGTCAGGGGGGAGCCGCGCCGAGCGGCGGCGGCGGCGGGCGGAGCAGCGGCCGCGGCCGCCCGG------CAGCAGCAGCAGCAG---------CCTCCGCAGCCCCAGCGGCAGCCG------------------------CCGCCG
Capra_hircus				ATGTCGGAGCGGGCCGCGGATGACGTCAGGGGGGAGCCGCGCCGAGCGGCGGCGGCGGCGGGCGGA---GCAGCGGCCGCGGCCGCCCGG---CAGCAGCAGCAGCAG---------CCTCCGCAGCCCCAGCGGCAGCCG------------------------CCGCCG
Physeter_catodon			ATGTCGGAGCGGGCCGCGGATGACGTCAGGGGGGAGCCGCGCCGAGCGGCGGCGGCGGCGGCGGGCGGAGCAGCGGCCGCGGCTGCCCGG---CAGCAGCAGCAGCAGCAA------------CAGCAGGCGCCGCAGCCC------------------------CAGCGG
Monodon_monoceros			ATGTCGGAGCGGGCCGCAGATGACGTCAGGGGGGAGCCGCGCCGAGCGGCGGCGGCGGCGGGCGGAGCAGCGGCCGCGGCTGCC---CGG---CAGCAGCAGCAGCAGCAA------------CAGCAGACTCCGCAGCCC------------------------CAGCGG
Orcinus_orca				ATGTCGGAGCGGGCCGCAGATGACGTCAGGGGGGAGCCGCGCCGAGCGGCGGCGGCGGCGGCGGGCGGAGCAGCGGCCGCGGCTGCCCGG---CAGCAGCAGCAGCAGCAGCAACAGCAGACTCCGCAGCCCCAGCGGCAG------------------------CCGCCG
Delphinapterus_leucas		ATGTCGGAGCGGGCCGCAGATGACGTCAGGGGGGAGCCGCGCCGAGCGGCGGCGGCGGCGGGCGGAGCAGCGGCCGCGGCTGCC---CGG---CAGCAGCAGCAGCAGCAACAGCAGACTCCGCAGCCCCAGCGGCAG---------------------------CCGCCG
Lagenorhynchus_obliquidens	ATGTCGGAGCGGGCCGCAGATGACGTCAGGGGGGAGCCGCGCCGAGCGGCGGCGGCGGCGGCGGGCGGAGCAGCGGCCGCGGCTGCCCGG---CAGCAGCAGCAGCAGCAGCAGCAGCAACAGCAGACTCCGCAGCCCCAGCGGCAG------------------CCGCCG
Sus_scrofa					ATGTCGGAGCGGGCCGCGGATGACGTCAGGGGGGAGCCGCGCCGAGCGGCAGCGGCGGGC---GGA---GCAGCGGCCGCGGCCGCCCGT---CAGCAGCAGCAGCAG---------CCTCCGCAGCCTCCGCAGCCCCAG------------------------CGGCAG
Neomonachus_schauinslandi	ATGTCGGAGCGGGCCGTGGATGACGTCAGGGGGGAGCCGCGCCGAGCGGCGGCGGCAGCGGGCGGA---GCAGCGGCGGCGGCCGCCCGG---CAGCAGCAACAGCAGCAG------CCTCCGCAGCCTCAGCGGCAGCAGCAG---------------------CCGCCG
Odobenus_rosmarus			ATGTCGGAGCGGGCCGTGGATGACGTCAGGGGGGAGCCGCGCCGAGCGGCGGCGGCAGCGGGCGGA---GCAGCGGCGGCGGCCGCCCGG---CAGCAGCAACAGCAGCAG------CCTCCGCAGCCCCAGCGACAGCCGCAG---------------------CCGCCG
Callorhinus_ursinus			ATGTCGGAGCGGGCCGTGGATGACGTCAGGGGGGAGCCGCGCCGAGCGGCGGCGGCAGCGGGCGGA---GCAGCGGCGGCGGCCGCCCGG---CAGCAGCAACAGCAGCAG------CCTCCGCAGCCCCAGCGGCAGCCGCAG---------------------CCGCCG
Eumetopias_jubatus			ATGTCGGAGCGGGCCGTGGATGACGTCAGGGGGGAGCCGCGCCGAGCGGCGGCGGCAGCGGGCGGA---GCAGCGGCGGCGGCCGCCCGG---CAGCAGCAACAGCAGCAG------CCTCCGCAGCCCCAGCGGCAGCCGCAG---------------------CCGCCG
Zalophus_californianus		ATGTCGGAGCGGGCCGTGGATGACGTCAGGGGGGAGCCGCGCCGAGCGGCGGCGGCAGCGGGCGGA---GCAGCGGCGGCGGCCGCCCGG---CAGCAGCAACAGCAGCAG------CCTCCGCAGCCCCAGCGGCAGCCGCAG---------------------CCGCCG
Acinonyx_jubatus			ATGTCGGAGCGGGCCGTGGATGACGTCAGGGGGGAGCCGCGCCGAGTGGCGGCGGCAGCGGGCGGA---GCAGCGGCGGCGGCCGCCCGG---CAGCAGCAGCAGCAGCCGCAGCAGCAGCAGCAGCCTCCGCAGCCCCAGCGGCAGCAG---------------CCGCCG
Felis_catus					ATGTCGGAGCGGGCCGTGGATGACGTCAGGGGGGAGCCGCGCCGAGTGGCGGCGGCAGCGGGCGGA---GCAGCGGCGGCGGCCGCCCGG---CAGCAGCAGCAGCAGCCGCAGCAGCAGCAGCAGCCTCCGCAGCCCCAGCGGCAGCAG---------------CCGCCG
Lynx_canadensis				ATGTCGGAGCGGGCCGTGGATGACGTCAGGGGGGAGCCGCGCCGAGTGGCGGCGGCAGCGGGCGGA---GCAGCGGCGGCGGCCGCCCGG---CAGCAGCAGCAGCAGCCGCAGCAGCAGCAGCAGCCTCCGCAGCCCCAGCGGCAGCAG---------------CCGCCG
Canis_lupus					ATGTCGGAGCGGGCCGTGGATGACGTCAGGGGGGAGCCGCGCCGAGCGGCGGCGGCAGCGGGCGGA---GCAGCGGCGGCGGCCGCCCGG---CAGCAGCAGCAGCAGCAGCAGCAGCCGCCTTCGCAGCCCCAGCGGCAGCCGCCGCCG---------------CCGCCG
Panthera_pardus				ATGTCGGAGCGGGCCGTGGATGACGTCAGGGGGGAGCCGCGCCGAGTGGCGGCGGCAGCGGGCGGA---GCAGCGGCGGCGGCCGCCCGG---CAGCAGCAGCAGCAGCCGCAGCAGCAGCAGCAGCCTCCGCAGCCCCAGCGGCAGCAG---------------CCGCCG
Phascolarctos_cinereus		ATGTCGGAGAGGGCCGCGGATGACGTCAGAGGGGAGCCGCGCAGAGCGGCGGCGGCGGCGGCGGGAGGAGCAGCG------GCGGCCGCC---AGGCAGCAGCACCAGCAGCAGCAGCAGCAGCAGCAGCAGCCCCAGCCGCGGCCGCCCCTCCAGCAGCAGCAGCCGCCG
Vombatus_ursinus			ATGTCGGAGAGGGCCGCGGATGACGTCAGAGGGGAGCCGCGCAGAGCGGCGGCGGCGGCGGCGGCGGCGGGAGGA------GCAGCGGCG---ACCGCCAGGCAGCAGCAGCAGCAGCAGCAG---------CCCCAGCCGCGGCCGCCCCTCCAGCAGCAGCAGCAGCAG
Chrysochloris_asiatica		ATGTCGGAGCGGGCCGCAGATGACGTCAGGGGGGAACTGCGCCGAGCGGTGGTGGCGGCGGCGGGCGGAGCAGCGGCCGTGGCCGCCCGG---CAGCAGCAGCAGCAGCAGCCGCAGCCTCCGCAGCCCCAA---------------------------------------
Monodelphis_domestica		ATGTCGGAGAGGGCCGCGGATGACGTCAGAGGGGAGCCGCGCAGAGCGGCGGCGGCGGCGGCGGCGGGAGGAGCAGCGGCGGCGGCCGCC---AGGCAGCAGCACCAGCACCAGCACCACCAGCAGCAGCAGCCGCCGCAACAGCGGCCGCCCCAGCAGCTGCCGCAGCCT

end;

begin trees;
	tree tree1 = ((Monodelphis_domestica:81.50867481,(Phascolarctos_cinereus:35.00972500,Vombatus_ursinus:35.00972500)'14':46.49894981)'13':77.08891276,(((Erinaceus_europaeus:89.32381840,((((Panthera_pardus:15.17499417,((Lynx_canadensis:10.80000000,Felis_catus:10.80000000)'11':2.20000000,Acinonyx_jubatus:13.00000000)'10':2.17499417)'19':39.14644701,(Canis_lupus:45.52834967,(((Callorhinus_ursinus:9.62059264,(Zalophus_californianus:5.65553150,Eumetopias_jubatus:5.65553150)'9':3.96506114)'22':9.84903044,Odobenus_rosmarus:19.46962308)'8':6.51564835,Monachus_schauinslandi:25.98527143)'6':19.54307824)'30':8.79309151)'29':23.43351523,(((Physeter_catodon:33.50000000,((Delphinapterus_leucas:6.97528600,Monodon_monoceros:6.97528600)'27':11.41598778,(Lagenorhynchus_obliquidens:11.14236857,Orcinus_orca:11.14236857)'35':7.24890521)'43':15.10872622)'42':22.45985310,((Bubalus_bubalis:12.28692556,Bos_taurus:12.28692556)'40':12.31307444,(Capra_hircus:9.75000000,Ovis_aries:9.75000000)'48':14.85000000)'51':31.35985310)'47':6.00613542,Sus_scrofa:61.96598852)'39':15.78896789)'56':0.77378567,(Hipposideros_armiger:58.07847476,Rousettus_aegyptiacus:58.07847476)'55':20.45026732)'61':10.79507632)'60':7.13857077,((Cavia_porcellus:72.87670816,((((Rattus_norvegicus:20.88741740,(Grammomys_surdaster:15.69858974,((Mus_musculus:7.41259800,Mus_caroli:7.41259800)'54':0.87822836,Mus_pahari:8.29082636)'38':7.40776338)'34':5.18882766)'26':7.68810347,Meriones_unguiculatus:28.57552087)'66':4.08810639,(Mesocricetus_auratus:28.80000000,Peromyscus_leucopus:28.80000000)'75':3.86362726)'80':37.88130064,(Urocitellus_parryii:11.32771000,Marmota_flaviventris:11.32771000)'78':59.21721789)'74':2.33178026)'83':16.94647926,((Otolemur_garnettii:59.32436912,Propithecus_coquereli:59.32436912)'73':14.51252523,((Callithrix_jacchus:18.38385647,Aotus_nancymaae:18.38385647)'88':24.76743988,((((Cercocebus_atys:12.40000000,(Papio_anubis:5.08028789,Theropithecus_gelada:5.08028789)'86':7.31971211)'72':0.00000000,(Macaca_mulatta:5.27816300,Macaca_nemestrina:5.27816300)'93':7.12183700)'92':7.02230478,Piliocolobus_tephrosceles:19.42230478)'91':10.01924203,(Homo_sapiens:15.76216554,Pongo_abelii:15.76216554)'71':13.67938128)'69':13.70974953)'65':30.68559800)'25':15.98629307)'5':6.63920175)'102':8.99739162,Chrysochloris_asiatica:105.45978079)'100':53.13780679);
end;
