# Supplementary material for: The evolutionary history of the polyQ tract in huntingtin sheds light on its functional pro-neural activities
Source: Cell Death Differ. 2022 Jan 1;29(2):293–305. doi: 10.1038/s41418-021-00914-9 (PMC8817008; doi:10.1038/s41418-021-00914-9)
Supplement: Supplementary file 21 — Dataset 14 [file 41418_2021_914_MOESM21_ESM.txt]

#NEXUS
begin data;
	dimensions ntax=58 nchar=84;
	format datatype=dna missing=? gap=-;
matrix
Homo_sapiens	AAGGCCGGCGGCTCGGGGCCCCCGCAGCAGCAGCAGCAGCAGCAGCAGCAGCAGCAGCAGCAG---GCGGTGGCCAGGCCGGGC
Chrysochloris_asiatica	AAGGCCGGCGGCTCGGGCCCCTCGCAGCAGCAGCAGCAGCAGCAG------------------------GTGGCACGGCCAGGC
Desmodus_rotundus	AAGGCCGGCGGCTCAGGGCCCCCGCAGCAGCAGCAG------------------------------------------------
Phyllostomus_discolor	AAGGCCGGCGGCTCAGGGCCCCCGCAGCAGCAGCAGCAG------------------------------GTGGCGCGGCCTGGC
Hipposideros_armiger	AAGGCCGGCGGCTCGGGGCCCCAGCAGCAGCAGCAGCAGCAG---------------------CCG---GTGGCGCGACCTGGC
Rousettus_aegyptiacus	AAAGCCGGCGGAATGGGGCCCCCGCAGCAACAGCAGCAG------------------------CCG---GTGGCGCGGCCTGGC
Chinchilla_lanigera	AAGGCCGGCGCCTCGGGGCCCCCACAGCAGCCGCAGCAG---------------------------GTAGTGGCCAGGCCAGGC
Bos_taurus	AAGGCCGGCGGCTCGGGTCCCCAGCAGCAGCAGCAG---------------------------CCCGCG---GCGCGGCCGGGC
Bubalus_bubalis	AAGGCCGGCGGCTCGGGTCCCCAGCAGCAGCAGCAGCG-------------------------CCCGCG---GCGCGGCCGGGC
Capra_hircus	AAGGCCGGCGGCTCGGGTCCCCAGCAGCAGCAGCAG---------------------------CCCGCG---GCGCGGCCGGGC
Ovis_aries	AAGGCCGGCGGCTCGGGTCCCCAGCAGCAGCAGCAG---------------------------CCCGCG---GCGCGGCCGGGC
Marmota_flaviventris	AAGGCCGGCGCCCCGGGCCCCCCGCAGCAGCAGCAGCAGCAG------------------------GCGGTGGCCAGGCCGGGC
Urocitellus_parryii	AAGGCCGGCGCCCCGGGCCCCCCGCAGCAGCAGCAGCAGCAG------------------------GCGGTGGCCAGGCCCGGC
Equus_caballus	CCGGCCGGCGGCGCGGGCCCCCCGCAGCAGCAGCAGCAGCCCCCG------------------------GCGGCGCGGCCGGCC
Otolemur_garnettii	AAGGCCGGCGGCTCAGGGCCCCCACAGCAGCAGCAGCAGCAACAGCAGCAG---------------GCAGTGGCCAGGCCAGGC
Propithecus_coquereli	AAGGCCGGCGGCTCGGGCCCCCCGCAGCAGCAGCAGCAGCAGCAGCAG------------------GCGGCGGCCAGGCCGGCC
Saimiri_boliviensis	AAGGCCGGCGGCTCCGGGCCCCCGCAGCAGCAGCAG------------------------------GCGGTGGCCAGGCCGGGC
Pongo_abelii	AAGGCCGGCGGCTCGGGGCCCCCGCAGCAGCAGCAGCAGCAGCAGCAG------------------GCGGTGGCCAGGCCGGGC
Rhinopithecus_roxellana	AAGGCCGGCGGCTCGGGTACCCCGCAGCAGCAGCAGCAGCAG------------------------GCGGTGGCCAGGCCGGGC
Piliocolobus_tephrosceles	AAGGCCGGCGGCTCGGGTCCCCCGCAGCAGCAGCAGCAG---------------------------GCGGTGGCCAGGCCGGGC
Cercocebus_atys	AAGGCCGGCGGCTCGGGTCCCCCGCAGCAGCAGCAGCAG---------------------------GCGGTGGCCAGGCCGGGC
Macaca_nemestrina	AAGGCCGGCGGCTCGGGTCCCCCGCAGCAGCAGCAGCAG---------------------------GCGGTGGCCAGGCCGGGC
Theropithecus_gelada	AAGGCCGGCGGCTCGGGTCCCCCGCAGCAGCAGCAGCAG---------------------------GCGGTGGCCAGGCCGGGC
Macaca_mulatta	AAGGCCGGCGGCTCGGGTCCCCCGCAGCAGCAGCAGCAG---------------------------GCGGTGGCCAGGCCGGGC
Papio_anubis	AAGGCCGGCGGCTCGGGTCCCCCGCAGCAGCAGCAGCAG---------------------------GCGGTGGCCAGGCCGGGC
Elephantulus_edwardii	AAGGCCGGCGGCTCGGGCCCCCCACAGCAGCAGCAGCAG------------------------------GTGGCCAGGCCAGGC
Panthera_pardus	AAGGCCGGCGGCTCGGGTCCCCCGCAGCAGCAGCAGCAACAGCAG------------------CCGGCG---GCGCGGCCGGGC
Acinonyx_jubatus	AAGGCCGGCGGCTCGGGTCCCCCGCAGCAGCAGCAGCAACAGCAG------------------CCGGCG---GCGCGGCCGGGC
Felis_catus	AAGGCCGGCGGCTCGGGTCCCCCGCAGCAGCAGCAGCAACAGCAG------------------CCGGCG---GCGCGGCCGGGC
Lynx_canadensis	AAGGCCGGCGGCTCGGGTCCCCCGCAGCAGCAGCAGCAACAGCAG------------------CCGGCG---GCGCGGCCGGGC
Neomonachus_schauinslandi	AAGGCCGGCGGCTCGGGGCCCCCGCAGCAGCAGCAGCAGCAGCAGCAGCAGCAGCAGCAG---CCGGCG---GCGCGGCCGGGC
Odobenus_rosmarus	AAGGCCGGCGGCTCGGGGCCCCCGCAGCAGCAGCAGCAGCAGCAGCAGCAG------------CCGGCG---GCGCGGCCGGGC
Callorhinus_ursinus	AAGGCCGGCGGCTCGGGGCCCCCGCAGCAGCAGCAGCAGCAGCAGCAGCAGCAGCAGCAG---CCGGCG---GCGCGGCCGGGC
Eumetopias_jubatus	AAGGCCGGCGGCTCGGGGCCCCCGCAGCAGCAGCAGCAGCAGCAGCAGCAGCAG---------CCGGCG---GCGCGGCCGGGC
Zalophus_californianus	AAGGCCGGCGGCTCGGGGCCCCCGCAGCAGCAGCAGCAGCAGCAGCAGCAGCAG---------CCGGCG---GCGCGGCCGGGC
Canis_lupus_familiaris	AAGGCCGGCGGCTCGGGGCCCCCGCAGCAGCAGCAGCAGCAGCAGCAGCAGCAG------------GCG---GCGCGGCCGGGC
Sus_scrofa	AAGGCCGGCGGCTCGGGTCCCCCGCAGCAGCAGCAGCAGCAACAGCAGCAGCAG---------CCGGCA---GCGCGGCCGGGC
Vulpes_vulpes	AAGGCCGGCGGCTCGGGGCCCCCGCAGCAGCAGCAGCAGCAGCAGCAC------------------------------------
Condylura_cristata	AAGGCCGGCGGCTCGGGCCCCGCGCAGCAGCAGCAGCAGCAA---------------------CCGGCG---GCGCGGTCTGGC
Physeter_catodon	AAGGCCGGCGGCTCGGGTCCCCCGCAGCAGCAGCAGCAGCAGCAGCAG---------------CCGGCGGTGCGG---CCAGGC
Orcinus_orca	AAGGCCGGCGGCTCGGGTCCCCCGCAGCAACAGCAGCAGCAGCAGCAG---------------CCGGCGGTGCGG---CCAAGC
Delphinapterus_leucas	AAGGCCGGCGGCTCGGGTCCCCCGCAGCAGCAGCAGCAGCAGCAGCAG---------------CCGGCGGTGCGG---CCAAGC
Monodon_monoceros	AAGGCCGGCGGCTCGGGTCCCCCGCAGCAGCAGCAGCAGCAGCAGCAGCAG------------CCGGCGGTGCGG---CCAAGC
Phascolarctos_cinereus	AAGGCTGGCAGCGCAGGTCCCCAGCCGCCGCAGCCACCGCAG------------------------TCAGTGCGC---CCCTGC
Sarcophilus_harrisii	AAGGCTGGCNNNNNNNAGCCGCCGCAGCCGCAACAG------------------------------TCAGTGCGC---CCCTGC
Monodelphis_domestica	AAGGCTGGCAGCGCAGGTCCCCAGCCGCCGCAGCCGCCACAG------------------------TCAGTGCGC---CCCTGC
Vombatus_ursinus	AAGGCTGGCAGCGCAGGTCCCCAGCCGCCGCAGCCACAGCAG------------------------TCAGTGCGC---CCCTGC
Microcebus_murinus	AAGGCCGGCGGCCCGGGCGCCCCGCAGCAGCAGCAG------------------------------GCGGCGGCCAGCCGGGCC
Ornithorhynchus_anatinus	AAGGCCACGGACACAGGTCCCCAGCCGCAGCAGCAGCCA------------------------------GTGCAC---CCCTGC
Callithrix_jacchus	AAGGCCGGTGGCTCGGGGCCCCCGCAGCAGCAGCAG------------------------------GCGGTGGCCAGGCCGGGC
Lagenorhynchus_obliquidens	AAGGCCGGCGGCTCGGGTCCCCCGCAGCAACAGCAGCAGCAGCAGCAG---------------CCGGCG---GTGCGGCCAAGC
Rhinopithecus_bieti	AAGGCCGGCGGCTCGGGTCCCCCGCAGCAGCAGCAGCAGCAGCAG---------------------GCGGTGGCCAGGCCGGGC
Ochotona_princeps	AAGGTCGGAGGTGCGGGGCCCCCGCAGCAGCAGCAGCAGCAGCAGCAG------------------GTGGTGGCCAGGCCCGGC
Loxodonta_africana	AAGGCCGGCGCCTTGGGGCCCCCACAGCAACAGCAGCAG------------------------------GTGGCGCGGCCAGGC
Jaculus_jaculus	AAGGCCGGCGCGCCGGGCCCCGCGCAGCAGCAGCAGCAG------------------------CCCGCGGTGGCCAGGTCGGGC
Heterocephalus_glaber	AAGGCCGGCGCCTCGGGGCCCCCACAGCAGCCACAGCAG---------------------------GTAGTGGCCAGGCCAGCC
Aotus_nancymaae	AAGGCCGGCGGCTCGGGGCCCCCGCAGCAGCAGCAG------------------------------GCGGTGGCCAGGCCGGGC
Octodon_degus	AAGGCCGGAGTCTCGGGGCCCCCACAGCCACCGCCGCAG---------------------------GTCGTGGCCAGGCCGGGC
end;
begin trees;
	tree tree1 = (((Monodelphis_domestica:81.50867481,(Sarcophilus_harrisii:61.62901000,(Phascolarctos_cinereus:35.00972500,Vombatus_ursinus:35.00972500)'14':26.61928500)'13':19.87966481)'11':77.08891276,(((Condylura_cristata:89.32381840,(((((Panthera_pardus:15.17499417,((Lynx_canadensis:10.80000000,Felis_catus:10.80000000)'10':2.20000000,Acinonyx_jubatus:13.00000000)'19':2.17499417)'9':39.14644701,(…
end;
