# Supplementary material for: The evolutionary history of the polyQ tract in huntingtin sheds light on its functional pro-neural activities
Source: Cell Death Differ. 2022 Jan 1;29(2):293–305. doi: 10.1038/s41418-021-00914-9 (PMC8817008; doi:10.1038/s41418-021-00914-9)
Supplement: Supplementary file 22 — Dataset 15 [file 41418_2021_914_MOESM22_ESM.txt]

#NEXUS
begin data;
	dimensions ntax=100 nchar=186;
	format datatype=dna missing=? gap=-;
matrix
Homo__sapiens	ACCAATAGTCTGTCTATTTTGGAAGAGCAACAAAGGCAGCAGCAGCAACAACAACAGCAGCAGCAGCAGCAGCAGCAGCAACAGCAACAGCAGCAGCAGCAGCAGCAGCAGCAGCAGCAGCAGCAGCAGCAGCAGCAGCAGCAGCAACAG------------------------------GCAGTG
Pan__paniscus	ACCAATAGTCTGTCTATTTTGGAAGAGCAACAAAGGCAGCAGCAGCAACAACAACAGCAGCAGCAGCAGCAGCAACAGCAACAGCAGCAGCAGCAGCAGCAGCAGCAGCAGCAGCAGCAGCAG---------------------CAACAG------------------------------GCAGTG
Pteropus__alecto	ACCAATAGTCTGTCTATTTTGGAGGAGCAGCAAAGGCAGCAGCAGCAGCAGCAGCAGCAGCAGCAACAGCAACAGCAGCAGCAGCAGCAGCAGCAGCAGCAGCAGCAG---------------------------------------------------------------------GCAGCCGTG
Rousettus__aegyptiacus	ACCAACAGTCTGTCTATTTTGGAGGAGCAGCAAAGGCAGCAGCAGCAACAGCAGCAGCAGCAGCAGCAGCAGCAACAGCAACAGCAGCAGCAGCAGCAGCAGCAGCAGCAGCAGCAG---------------------------------------------------------GCGGCAGCCGTG
Miniopterus__natalensis	ACCAGCAGTCTGTCCATCCTGGAGGAGCAGCAGCGGCAGCAGCAGCAGCAGCAGCAACAGCAGCAACAG------------------------------------------------------------------------------------------------------------GCAGCAGTG
Myotis__brandtii	ACCAACAGTCTGTCCATTCTGGAGGAGCAGCAACAGCAGCAGCAGCAGCAGCAGCAGCAGCAGCAGCAGCAGCAGCAGCAGCAGCAGCAGCAGCAGCAGCAGCAGCAGCAGCAGCAGCAGCAGCAGCAGCAGCAGCAG------------------------------------------------
Eptesicus__fuscus	ACCAACAGTCTGTCTATTCTGGAGGAGCAGCAACGGCAGCAGCAGCAGCAGCAGCAACAGCAGCAGCAGCAG---------------------------------------------------------------------------------------------------------GCAGCAGTG
Myotis__davidii	ACCAACAGTCTGTCCATTCTGGAGGAGCAGCAACGGCAGCAGCAGCAGCAGCAGCAGCAGCAGCAGCAGCAG---------------------------------------------------------------------------------------------------------GCAGCAGTG
Myotis__lucifugus	ACCAACAGTCTGTCCATTCTGGAGGAGCAGCAACGGCAGCAGCAGCAGCAGCAGCAGCAGCAGCAGCAGCAGCAG---------------------------------------------------------------------------------------------------GCGGCAGCAGTG
Cavia__porcellus	ACCAACAGCCTGTCTATTCTGGAAGAGCAGCAGAGGCAGCAGCAACAGCAGCAGCAGCAGCAGCAGCAGCAGCAGCAACAGCAGCAGCAG------------------------------------------------------------------------------------------ACAGTG
Octodon__degus	ACCAACAGCCTGTCTATTTTAGAAGAGCAACAGAGGCAGCAGCAGCAGCAGCAACAGCAGCAGCAGCAGCAGCAG---------------------------------------------------------------------------------------------------------ACAACA
Chinchilla__lanigera	ACCAACAGCCTGTCTATTTTGGAAGAGCAGCAGAGACAGCAGCAGCAGCAGCAGCAGCAGCAGCAGCAACAACAGCAGCAGCAG------------------------------------------------------------------------------------------------ACAGTG
Fukomys__damarensis	ACCAACAGCCTGTCTATCTTGGAAGAGCAGCAGAGGCAGCAGCAGCAACAGCAGCAGCAGCAACAGCAGCAGCAGCAGCAGCAGCAGCAG------------------------------------------------------------------------------------------ACAGTG
Heterocephalus__glaber	ACCAACAGCCTGTCTATTTTGGAAGAGCAGCAGAGGCAGCAGCAGCAACAGCAGCAGCAGCAGCAACAGCAGCAGCAGCAGCAGCAG---------------------------------------------------------------------------------------------ACAGTG
Ochotona__princeps	ACCAACAGTCTATCTATCCTGGAGGAGCAGCAGAGGCAGCAGCAGCAGCAGCAGCAGCAGCAACAGCAGCAACAG---------------------------------------------------------------------------------------------------------CAGCAA
Oryctolagus__cuniculus	ACCAATAGTCTGTCTATCTTGGAAGAACAACAAAGGCAGCAGCAGCAGCAGCAACAGCAGCAGCAGCAGCAGCAGCAGCAACAACAACAACAACAG------------------------------------------------------------------------------------GCTGTG
Mesocricetus__auratus	ACCAATAGTCTATCTATTTTGGAAGAGCAGCAAAGACAGCAGCAGCAGCAACAGCAGCAGCAGCAACAGCAGCAGCAGCAA---------------------------------------------------------------------------------------------------GCAGTA
Microtus__ochrogaster	ACCAATAGTCTGTCTATTTTGGAAGAGCAACAAAGACAGCAGCAGCAACAGCAGCAACAACAGCAGCAGCAGCAG---------------------------------------------------------------------------------------------------------GCAGTA
Cricetulus__griseus	ACCAATAGTCTGTCTATTTTGGAAGAGCAACAAAGACAGCAGCAGCAGCAGCAACAGCAGCAGCAGCAGCAG------------------------------------------------------------------------------------------------------------TCTGTA
Peromyscus__leucopus	ACCAATAGTCTGTCTATTTTGGAAGAGCAACAGAGACAGCAGCAGCAACAGCAGCAGCAACAACAGCAGCAGCAGCAG------------------------------------------------------------------------------------------------------GCAGTA
Meriones__unguiculatus	ACCAACAGTTTGTCTATTTTGGAAGAGCAACAAAGACAGCAGCAGCAGCAGCAGCAACAGCAGCAACAGCAACAGCAG------------------------------------------------------------------------------------------------------ACAGTA
Grammomys__surdaster	ACCAATAGTCTATCAATTTTGGAAGAGCAGCAAAGACAGCAGCAGCAGCAACAACAACAGCAGCAGCAGCAACAACAGCAG---------------------------------------------------------------------------------------------------GCAGTA
Mus__pahari	ACCAACAGTCTCTCTATTTTGGAGGAGCAACAAAGACAGCAGCAGCAGCAGCAACAGCAGCAGCAGCAGCAACAACAGCAG---------------------------------------------------------------------------------------------------GCAGTA
Mus__caroli	ACCAACAGTCTCTCTATTTTGGAAGAGCAACAAAGACAGCAGCAGCAGCAGCAACAGCAGCAGCAGCAGCAACAACAGCAG---------------------------------------------------------------------------------------------------GCAGTA
Mus__musculus	ACCAACAGTCTCTCTATTTTGGAAGAGCAACAAAGACAGCAGCAGCAACAGCAACAGCAGCAGCAACAACAGCAG---------------------------------------------------------------------------------------------------------GCAGTA
Jaculus__jaculus	ACGAATAGCCTGTCTATTTTGGAAGAGCAACAAAGACAGCAGCAGCAGCAGCAGCAACAACAACAACAACAGCAGCA------------------------------------------------------------------------------------------------------------A
Castor__canadensis	ACCAATAGTCTGTCTATTTTAGAAGAGCAACAAAGACAGCAGCAGCAGCAGCAGCAGCAGCAGCAGCAACAGCAACAGCAGCAGCAGCAGCAACAGCAGCAGCAGCCA------------------------------------------------------------------------GCAGTG
Dipodomys__ordii	ACCAATAGTTTGTCTATTTTGGAAGAGCAACAAAGACAGCAGCAGCAACAACAGCAACAACAGCAGCAACAGCAGCAGCAG---------------------------------------------------------------------------------------------------GCAGTG
Dasypus__novemcinctus	ACCAACAGCCTGTCCATTTTGGAGGAGCAGCAAAGGCAGCAGCAGCAGCAGCAGCAACAGCAGCAACAACAGCAGCAGCAGCAGCAGCAGCAACAACAGCAGCAGCAA---------------------------------------------------------------------GCAGCAGTG
Marmota__flaviventris	ACCAACAGCCTGTCTATTTTGGAAGAACAGCAGAGACAGCAGCAGCAGCAGCAACAGCAACAACAACAGCAGCAGCAGCAGCAGCAGCAGCAGCAACAG------------------------------------------------------------------------------------GTG
Urocitellus__parryii	ACCAACAGCCTGTCTATTTTGGAAGAACAGCAGAGACAGCAGCAGCAGCAGCAACAGCAACAACAACAACAACAACAGCAGCAGCAGCAGCAGCAGCAACAACAG------------------------------------------------------------------------------GTG
Sorex__araneus	ACCAATAGCCTTTCCTTGTTAGAGGAACAGCAACGGCAGCAGCAACAGCAGCAGCAGCAGCAGCAGCAGCAG---------------------------------------------------------------------------------------------------------GCTGCAGTG
Otolemur__garnettii	ACCAGTAGTCTATCCATTTTGGAAGAACAGCAGAGGCAGCAGCAGCAACAGCAGCAGCAGCAGCAACAACAACAACAGCAGCAGCAGCAGCAGCAGCAACAGCAGCAGCAACAGCAACAGCAGCAG------------------------------------------------------------
Microcebus__murinus	ACCAGTAGTCTGTCTATTTTAGAAGAGCAGCAAAGGCAGCAGCAGCAGCAACAGCAACAGCAACAGCAGCAGCAGCAGCAGCAGCAACAGCAGCAGCAACAGCAGCAGCAGCAG------------------------------------------------------------------------
Propithecus__coquereli	ACGAGTAGTCTGTCTATTTTGGAAGAGCAGCAAAGGCAGCAGCAGCAGCAGCAGCAGCAGCAGCAACAACAACAACAGCAGCAGCAGCAGCAGCAGCAGCAGCAGCAACAACAGCAGCAGCAGCAACAGCAGCAGCAGCAACAACAGCAG------------------------------CAGGTG
Carlito__syrichta	ACCAACAGTCTGTCTCTTTTGGAAGAGCAACAAAGGCAACAGCAGCAGCAACAGCAGCAGCAGCAACAGCAACAACAGCAGCAGCAG---------------------------------------------------------------------------------------------GCAGTG
Pongo__abelii	ACCAATAGTCTGTCTATTTTGGAAGAGCAGCAAAGGCAGCAGCAGCAACAACAGCAGCAGCAGCAGCAGCAGCAGCAACAGCAACAGCAGCAGCAGCAGCAGCAGCAGCAGCAACAG---------------------------------------------------------------GCAGTG
Piliocolobus__tephrosceles	ACCAATAGTCTGTCTATTTTGGAAGAACAACAAAGGCAGCAGCAGCAGCAACAACAGCAGCAGCAGCAACAGCAGCAGCAGCAGCAGCAGCAGCAGCAGCAGCAACAACAG---------------------------------------------------------------------GCAGTG
Macaca__mulatta	ACCAATAGTCTGTCTATTTTGGAAGAGCAACAAAGGCAGCAGCAGCAACAACAGCAGCAGCAGCAGCAACAACAGCAACAACAGCAGCAGCAGCAGCAGCAGCAGCAACAG---------------------------------------------------------------------GCAGTG
Macaca__nemestrina	ACCAATAGTCTGTCTATTTTGGAAGAGCAACAAAGGCAGCAGCAGCAACAACAGCAGCAGCAGCAGCAACAACAGCAACAACAGCAGCAGCAGCAGCAGCAGCAGCAGCAACAG------------------------------------------------------------------GCAGTG
Rhinopithecus__bieti	ACCAATAGTCTGTCTATTTTGGAAGAGCAACAAAGGCAGCAGCAGCAACAACAGCAGCAGCAGCAGCAACAACAACAGCAACAGCAGCAGCAGCAGCAGCAGCAGCAGCAGCAGCAGCAGCAGCAGCAGCAGCAGCAGCAGCAACAG---------------------------------GCAGTG
Rhinopithecus__roxellana	ACCAATAGTCTGTCTATTTTGGAAGAGCAACAAAGGCAGCAGCAGCAACAACAGCAGCAGCAGCAGCAGCAACAACAGCAACAGCAGCAGCAGCAGCAACAGCAGCAGCAGCAGCAGCAGCAGCAGCAACAG------------------------------------------------GCAGTG
Theropithecus__gelada	ACCAATAGTCTGTCTATTTTGGAAGAGCAACAAAGGCAGCAGCAGCAACAACAGCAGCAGCAGCAGCAGCAGCAGCAACAGCAACAGCAGCAGCAGCAGCAGCAGCAGCAGCAGCAGCAGCAACAG------------------------------------------------------GCAGTG
Cercocebus__atys	ACCAATAGTCTGTCTATTTTGGAAGAGCAACAAAGGCAGCAGCAGCAACAACAGCAGCAGCAGCAGCAGCAGCAACAGCAACAGCAGCAGCAACAGCAGCAGCAGCAGCAACAG------------------------------------------------------------------GCAGTG
Mandrillus__leucophaeus	ACCAATAGTCTGTCTATTTTGGAAGAGCAACAAAGGCAGCAGCAGCAACAACAGCAGCAGCAGCAGCAGCAGCAACAGCAGCAGCAGCAGCAGCAGCAGCAGCAGCAGCAGCAACAG---------------------------------------------------------------GCAGTG
Papio__anubis	ACCAATAGTCTGTCTATTTTGGAAGAGCAACAAAGGCAGCAGCAGCAACAACAGCAGCAGCAGCAGCAGCAGCAACAGCAACAGCAGCAGCAGCAGCAGCAGCAGCAGCAGCAGCAGCAGCAGCAGCAGCAGCAACAG------------------------------------------GCAGTG
Aotus__nancymaae	ACCAACAGTCTGTCTATTTTGGAAGAGCAACAAAGGCAGCAGCAGCAGCAGCAGCAACAGCAACAGCAGCAGCAGCAGCAGCAACAA------------------------------------------------------------------------CATCAGGCAGTGGCAGCCGCAGCCGTT
Callithrix__jacchus	ACCAATAGTCTGTCTATTTTGGAAGAGCAACAAAGGCAGCAGCAGCAGCAACAGCAGCAGCAGCAGCAGCAGCAGCAGCAGCAGCAGCAGCAGCAACAACAGCAGCAACAGCAGCAG------------------------------------------------GCAGTGGCAGCCGCAGCCGTT
Saimiri__boliviensis	ACCAATAGTCTGTCTATTTTGGAAGAGCAACAAAGACAGCAGCAGCAGCAGCAGCAGCAGCAACAGCAGCAGCAACAACAGCAGCAACAGCAGCAG---------------------------------------------------------------------GCAGTTGCAGCCGCAGCCGTT
Acinonyx__jubatus	ACCAACAGTCTGTCCATCTTGGAGGAGCAGCAGAGGCAGCAGCAGCAGCAGCAGCAACAG------------GCGCAGCAGCAGCAGCAGCAGCAGCAGCAG---------GCTCAGCAGCAGCAGCAGCAGCAGCAG------------------------------------------GCAGTG
Lynx__canadensis	ACCAACAGTCTGTCCATCTTGGAGGAGCAGCAGAGGCAGCAGCAGCAGCAGCAGCAGCAGCAGCAGCAGCAGGCGGCTCAGCAGCAGCAGCAGCAGCAGGCG---------GCTCAGCAGCAGCAGCAGCAGCAGCAG------------------------------------------GCAGTG
Panthera__pardus	ACCAACAGTCTGTCCATCTTGGAGGAGCAGCAGAGGCAGCAGCAGCAGCAGCAACAGCAGCAA---CAGGCGCAG------CAGCAGCAGCAGCAGCAGCAGCAG------GCACAGCAACAGCAGCAGCAGCAG---------------------------------------------GCAGTG
Felis__catus	ACCAACAGTCTGTCCATCTTGGAGGAGCAGCAGAGGCAGCAGCAGCAGCAACAGCAGCAACAGGCG---CAGCAG------CAGCAGCAGCAGCAACAGCAGCAG------GCTCAGCAGCAGCAGCAGCAGCAG---------------------------------------------GCAGTG
Puma__concolor	ACCAACAGTCTGTCCATCTTGGAGGAGCAGCAGAGGCAGCAGCAGCAGCAGCAGCAGCAGCAGCAACAGGCGCAG------CAGCAGCAGCAGCAGCAGCAGCAG------GCTCAGCAGCAGCAGCAGCAGCAG---------------------------------------------GCAGTG
Canis__lupus__familiaris	ACCAACAGCCTTTCTCTTCTGGAGGAACAGCAGAGACAACAGCAGCAGCAGCAGCAGGCCCAGCAG---CAGCAGGCCCAGCAGCAGCAGCAGCAACAGCAG---------GCCCAGCAGCAG---------------------------------------------------------GCTGTG
Vulpes__vulpes	ACCAACAGCCTTTCTCTCCTGGAGGAGCAGCAGAGACAACAGCAGCAGCAGCAGCAGGCCCAGCAG---CAGCAGGCCCAGCAGCAGCAGCAGCAGCAGCAG---------GCCCAGCAGCAG---------------------------------------------------------GCTGTG
Ailuropoda__melanoleuca	ACCAACAGCCTTTCCCTCTTGGAGGAGCAGCAAAGGCAACAGCAGCAGCAACAAGCTCAGCAGCAGCAGCAACAGGCCCAGCAGCAGCAGCAGCAGCAG------------GCCCAGCAGCAG---------------------------------------------------------GCAGTG
Ursus__maritimus	ACCAACAGCCTTTCCCTCTTGGAGGAGCAGCAAAGGCAGCAGCAGCAGCAACAG---GCCCAGCAGCAGCAGCAGCAACAG------GCCCAGCAGCAGCAGCAGCAACAGGCCCAGCAGCAG---------------------------------------------------------GCAGTG
Leptonychotes__weddellii	ACCAGCAGCCTGTCTCTGTTGGAGGAGCAGCAAAGGCAGCAGCAG------------GCCCAGCAGCAG------GCGCAGCAGCAGGCGCAGCAGCAGGCCCAGCAGCAGGCCCAGCAGCAG---------------------------------------------------------GCCGTG
Neomonachus__schauinslandi	ACCAGCAGCCTGTCTCTGTTGGAGGAGCAGCAAAGGCAGCAGCAG------------GCCCAGCAGCAG------GCGCAGCAGCAGGCGCAGCAGCAGGCCCAGCAGCAGGCCCAGCAGCAG---------------------------------------------------------GCCGTG
Eumetopias__jubatus	ACCAGCAGCCTCTCTCTGTTGGAGGAGCAGCAAAGGCAGCAGCAG------------GCCCAGCAGCAG------GCCCAGCAGCAGGCCCAGCAGCAGGCCCAGCAGCAG---------------------------------------------------------------------GCCGTA
Zalophus__californianus	ACCAGCAGCCTCTCTCTGTTGGAGGAGCAGCAAAGGCAGCAGCAG------------GCCCAGCAGCAG------GCCCAGCAGCAGGCCCAGCAGCAGGCCCAGCAGCAG---------------------------------------------------------------------GCCGTA
Odobenus__rosmarus	ACCAGCAGCCTCTCTCTGTTGGAGGAGCAGCAAAGGCAGCAGCAG------------GCCCAGCAGCAG------GCCCAGCAGCAGGCCCAGCAGCAGGCCCAGCAGCAG---------------------------------------------------------------------GCCGTA
Vicugna__pacos	ACCAACAGCCTGTCCATCTTGGAGGAGCAGCAGCGGCAGCAGCAGCAGCAGCAGCAGCAGCAGCAGCAGCAGCAGCAGCAGCAGCAGCAG------------------------------------------------------------------------------------------GCGGTG
Camelus__ferus	ACCAACAGCCTGTCCATCTTGGAGGAGCAGCAGCGGCAGCAGCAGCAGCAGCAGCAGCAGCAGCAGCAGCAGCAGCAGCAGCAGCAGCAGCAG---------------------------------------------------------------------------------------GCGGTG
Equus__asinus	ACCAATAGCCTGTCTATTTTGGAGGAGCAGCAAAGGCAGCAGCAGCAACAGCAGCAGCAGCAGCAGCAGCAGCAGCAGCAGCAACAGCAGCAGCAGCAGCAGCAACAGCAGCAGCAGCAG------------------------------------------------------------GCAGCG
Equus__caballus	ACCAATAGCCTGTCTATTTTGGAGGAGCAGCAAAGGCAGCAGCAGCAACAGCAGCAGCAGCAGCAGCAGCAGCAGCAGCAGCAACAGCAGCAGCAGCAGCAGCAGCAGCAACAGCAGCAGCAGCAG------------------------------------------------------GCAGCG
Equus__przewalskii	ACCAATAGCCTGTCTATTTTGGAGGAGCAGCAAAGGCAGCAGCAGCAACAGCAGCAGCAGCAGCAGCAGCAGCAGCAGCAGCAACAGCAGCAGCAGCAGCAGCAGCAGCAACAGCAGCAGCAGCAG------------------------------------------------------GCAGCG
Sus__scrofa	ACCAACAGTCTATCCATTTTGGAGGAGCAGCAAAGGCAGCAGCAGCAGCAACAGCAGCAGCAGCAGCAGCAACAGCAGCAGCAGCAGCAGCAGCAGCAGCAGCAACAGCAGCAG---------------------------------------------------------------GCAACAGTG
Bubalus__bubalis	ACCAACAGTCTGTCTATTCTGGAGGAGCAGCAACGGCAGCAGCAGCAGCAGCAACAGCAGCAGCAGCAGCAGCAGCAGCAGCAG---------------------------------------------------------------------------------------------GCGGCAGTG
Bos__taurus	ACCAACAGTCTGTCTATTCTGGAGGAGCAGCAACGGCAGCAGCAGCAGCAGCAACAGCAGCAGCAGCAGCAGCAGCAGCAGCAGCAGCAGCAG------------------------------------------------------------------------------------GCGGCAGTG
Bos__mutus	ACCAACAGTCTGTCTATTCTGGAGGAGCAGCAACGGCAGCAGCAGCAGCAGCAGCAACAGCAGCAGCAGCAG---------------------------------------------------------------------------------------------------------GCGGCAGTG
Capra__hircus	ACCAACAGTCTGTCTATTTTGGAGGAGCAGCAACGGCAGCAGCAGCAGCAGCAACAGCAGCAGCAGCAGCAGCAGCAACAGCAGCAGCAGCAGCAGCAGCAGCAGCAGCAGCAGCAG------------------------------------------------------------GCGGCAGTG
Ovis__aries	ACCAACAGTCTGTCTATTTTGGAGGAGCAGCAACGGCAGCAGCAGCAGCAGCAGCAGCAGCAGCAGCAACAGCAGCAGCAGCAACAGCAGCAGCAGCAGCAGCAACAGCAGCAGCAG------------------------------------------------------------GCGGCAGTG
Physeter__catodon	ACCAACAGCCTGTCTGTTTTGGAGGAGCAGCAAAGGCAGCAGCAGCAGCAGCAGCAGCAACAACAACAGCAGCAACAACAGCAGCAGCAGCAGCAGCAGCAGCAGCAGCAG------------------------------------------------------------------GTGGCAGCG
Lipotes__vexillifer	AGCAACAGTCTGTCTATTTTGGAAGAACAGCAAAGGCAGCAGCAGCAGCAGCAGCAGCAGCAGCAGCAACAGCAGCAGCAGCAACAGCAGCAGCAGCAACAGCAGCAGCAGCAGCAGCAGCAG------------------------------------------------------GCGGCAGTG
Tursiops__truncatus	ACCAACAGTCTGTCTATTTTGGAAGAACAGCAAAGGCAGCAGCAGCAACAGCAGCAGCAACAGCAGCAGCAGCAGCAGCAGCAGCAGCAGCAG------------------------------------------------------------------------------------GCGGCAGTG
Lagenorhynchus__obliquidens	ACCAACAGTCTGTCTATTTTGGAAGAACAGCAAAGGCAGCAGCAGCAACAGCAGCAGCAACAGCAGCAGCAGCAGCAGCAGCAGCAGCAGCAG------------------------------------------------------------------------------------GCGGCAGTG
Orcinus__orca	ACCAACAGTCTGTCTATTTTGGAAGAACAGCAAAGGCAGCAGCAGCAACAGCAGCAGCAACAGCAGCAGCAGCAGCAGCAGCAGCAGCAGCAG------------------------------------------------------------------------------------GCGGCAGTG
Delphinapterus__leucas	ACCAGCAGTCTGTCTATTTTGGAAGAACAGCAAAGGCAGCAGCAGCAACAGCAGCAGCAGCAGCAGCAACAGCAGCAGCAGCAGCAGCAGCAG------------------------------------------------------------------------------------GCGGCAGTG
Monodon__monoceros	ACCAGCAGTCTGTCTATTTTGGAAGAACAGCAAAGGCAGCAGCAGCAACAGCAGCAGCAGCAGCAGCAACAGCAGCAGCAGCAGCAGCAGCAGCAGCAGCAG---------------------------------------------------------------------------GCGGCAGTG
Rattus__norvegicus	ACCAATAGTTTATCTATTTTGGAAGAGCAACAAAGACAGCAGCAGCAGCAGCAGCAGCAGCAACAGCAGCAGCAACAGCAG---------------------------------------------------------------------------------------GCAGTAGCAACTGCAGCA
Condylura__cristata	ACCAACAGCCTGTCACTTCTGGAGGAGCAGCAAAGGCAGCAGCAGCAGCAGCAGCAACAGCAGCAGCAGCAGCAGCAGCAACAGCAGCAGCAGCAGCAGCAGCAG------------------------------------------------------------------CCGCCAGCAGCGGTG
Monodelphis__domestica	ACAAGCAGTCTTTCTATTCTGGAAGAGCAGCAGAGGCAGCAGCAGCAGCAGCAGCAGCAGCAACAGCAGCAA------------------------------------------------------------------------------------------------------------------
Sarcophilus__harrisii	ACAAGCAGTCTTTCTATTCTAGAAGAGCAGCAAAGGCAACAGCAGCAGCAGCAACAGCAGCAGCAACAACAA------------------------------------------------------------------------------------------------------------------
Phascolarctos__cinereus	ACTAGCAGTCTTTCTATTCTGGAAGAGCAGCAGAGGCAGCAGCAGCAGCAACAGCAGCAGCAGCAGCAGCAA------------------------------------------------------------------------------------------------------------------
Vombatus__ursinus	ACTAGCAGTCTTTCTATTCTGGAAGAGCAGCAGAGGCAGCAGCAGCAGCAGCAGCAGCAGCAGCAACAGCAGCAGCAGCAGCAGCAGCAGCAGCAA------------------------------------------------------------------------------------------
Elephantulus__edwardii	ACCAACAGCCTGACTCTTTTGGAGGAGCAGCGACAGCAGCAGCAGCAGCAACAGCAACAACAGCAGCAACAACAGCAGCAGCAGCAACAGCAGCAACAGCAGCAGCAGCAACAGCAGCAGCAGCAACAGCAGCAA---------------------------------------------GCAGTG
Desmodus__rotundus	ACCAACAGTCTGTCCATCCTGGAGGAGCAGCAGCGGCAGCAGCAGCAGCAGCAGCAGCAGCAGCAGCAGCAGCAG---------------------------------------------------------------------------CCACCACCCGCCCAGCCGGCAGCGGTGACCACAGTG
Chrysochloris__asiatica	ACCAACAGCCTGTCCATTTTGGAAGAGCAGCGGCAGCAACAGCAG---------------------------------------------------------------------------------------------------------------------------------------------
Echinops__telfairi	ACCAACAGCCTGTCCATCTTGGAAGAGCAGCGGCAGCAGCAGCAGCAACAG---------------------------------------------------------------------------------------------------------------------GCAGCAGCAGCGGCGGCG
Loxodonta__africana	ACCAACAGCCTGTCCATCTTGGAAGAGCAGCGGCAGCAGCAGCAGCAACAGCAGCAGCAGCAGCAGCAGCAGCAACAGCAACAGCAACAGCAGCAGCAGCAGCAG------------------------------------------------------------------------CAGGCAGCG
Ornithorhynchus__anatinus	TCCAACAGTTTGTCTCTGCTGGAGGAGCAGCAGCGGCAGCAGCAGCAGCAGCAGCAGCAACAACAGCAGCAGCAACAGCAG---------------------------------------------------------------------------------------------------------
Hipposideros__armiger	ACCAGCAGCCTGTCTGTCCTGGAGGAGCAGCAGCGGCAGCAACAGCAGCAGCAGCAGCAGCAGCAGCAGCAGCAG------------------------------------------------------------------------------------GCGGCGGTGACGACGGTGACAGCGGTC
Phyllostomus__discolor	ACCAACAGTCTGTCCATCCTGGAGGAGCAGCAGCGGCAACAGCAGCAGCAGCAGCAGCAGCAGCAGCAACAGCCGCCGCCACAG---------------------------------------------------------------------CCGCCCCCTCAGCCAGCGACAGTGACCACAGTG
Manis__javanica	GCCAACAGTCTGTCCATCCTGGAGGAGCAGCAGAGACAGCAGCAG------------------------------------------------------------------------------------------------------------------------------------GCAGCAGCT
Bos__indicus	ACCGACAGTCTGTCTACTTCAGAGGAGGAGSAGCAGCAGCAG---------------------------------------------------------------------------------------------------------------------------------------ACGACGGTG
Camelus__dromedarius	ACCAACAGCCTG---------------CAGCAGCAGCAGCAG------------------------------------------------------------------------------------------------------------------------------------CAGCAGGCGGTG
Camelus__bactrianus	CGC------------------------CAGCGGCAGCAGCAGCAG---------------------------------------------------------------------------------------------------------------------------------CAGCAGGCGGTG
Tupaia__chinensis	ACCAATAGTCTGTCTATCCTGGAGGAGCAGCAG??????????????-------------------------------------------------------------------------------------------------------------------------------------------
end;
begin trees;
	tree tree1 = (((Monodelphis_domestica:81.50867481,(Sarcophilus_harrisii:61.62901000,(Phascolarctos_cinereus:35.00972500,Vombatus_ursinus:35.00972500)'14':26.61928500)'13':19.87966481)'11':77.08891276,((((Sorex_araneus:66.77089091,Condylura_cristata:66.77089091)'10':22.55292749,((((((Panthera_pardus:15.17499417,(((Lynx_canadensis:10.80000000,Felis_catus:10.80000000)'19':0.72134800,Puma_concolor:11…
end;
