# Supplementary material for: The evolutionary history of the polyQ tract in huntingtin sheds light on its functional pro-neural activities
Source: Cell Death Differ. 2022 Jan 1;29(2):293–305. doi: 10.1038/s41418-021-00914-9 (PMC8817008; doi:10.1038/s41418-021-00914-9)
Supplement: Supplementary file 23 — Dataset 16 [file 41418_2021_914_MOESM23_ESM.txt]

#NEXUS
begin data;
	dimensions ntax=87 nchar=186;
	format datatype=dna missing=? gap=-;
matrix
Homo_sapiens				ACCTCATCCCTGAACTCCCAGCTCCAGCAGCTCCAG---CTC---CAGCTCCAGCAGCAGCAGCAGCAGCAGCAGCAGCAG---------------------------------------------------CCTCCCCCGTCAACCAAC------------CAGCACCCGCAACCAGCCCCACAG
Bos_taurus					ACCTCATCCCTGAACTCCCAACTCCAGCAGCTCCAGCAGCTTCAGCAACTCCAGCAGCAGCAG------------------------------------------------------CCGCCACCGCCCCCGGCTCCGCCGGGGAGC---------------CAGCACCCGCAGCCCGCCCCGCAG
Capra_hircus				ACCTCATCCCTGAACTCCCAACTCCAGCAGCTCCAGCAGCTTCAGCAACTCCAGCAGCAGCAG------------------------------------------------------CCGCCACCGCCCCCGGCTCCGCCGGGCAGC---------------CAGCACCCGCAGCCCGCCCCGCAG
Ovis_aries					ACCTCATCCCTGAACTCCCAACTCCAGCAGCTCCAGCAGCTTCAGCAACTCCAGCAGCAGCAG------------------------------------------------------CCGCCACCGCCCCCGGCTCCGCCGGGCAGC---------------CAGCACCCGCAGCCCGCCCCGCAG
Desmodus_rotundus			ACCTCATCCCTGAACTCCCAGCTCCAGCATCTCCAGCAGCTCCAGCAACTCCAGCAGCAACAG------------------------------------------------------CCGCCCCCTCCACCACCAGGCAGCCACCCG------------------------CAGCCAGCCCCGCAG
Phyllostomus_discolor		ACCTCATCCCTGAACTCCCAGCTCCAGCAGCTCCAGCAGCTCCAGCAACTCCAGCAGCAGCAG------------------------------------------------------GCGCCCCCTCCACGGCCAGGCAGCCACCCG------------------------CAGCCAGCCCCACAG
Jaculus_jaculus				ACCTCATCACTGAGCTCCCACCTGCAGCAGCTCCAGCAGCTCCAGCAGCTCCAGCAGCAGCAGCAGCAGCAG------------------------------------------------CCACCTCCTCCGCCACCAGCTGGC------------------CAGCACCCACAGCCAGCCCCCCAG
Lipotes_vexillifer			ACCTCATCCCTCAACTCCCAACTGCAGCAGCTCCAGCAGCTGCACCAGCTCCAGCAG------------------------------------------------------------------CCGCCGCCGCCGCCGCCCGCCCCGCCGGGCAGC------CAGCACCCGCAG------------
Globicephala_melas			ACCTCATCCCTCAACTCCCAACTGCAGCAGCTCCAGCAGCTGCAGCAGCTCCAGCAG------------------------------------------------------------------------CCGCCGCCGCCCGCCCCGCCGGGCAGC------CAGCACCCGCAG------------
Orcinus_orca				ACCTCATCCCTCAACTCCCAACTGCAGCAGCTCCAGCAGCTGCAGCAGCTCCAGCAG------------------------------------------------------------------------CCGCCGCCGCCCGCCCCGCCGGGCAGC------CAGCACCCGCAG------------
Phocoena_sinus				ACCTCATCCCTCAACTCCCAACTGCAGCAGCTCCAGCAGCTGCAGCAGCTCCAGCAGCAG------------------------------------------------------------CCGCCGCCGCCGCCGCCGCCCGCCCCGCCGGGCAGC------CAGCACCCGCAG------------
Delphinapterus_leucas		ACCTCATCCCTCAACTCCCAACTGCAGCAGCTCCAGCAGCTGCAGCAGCTCCAACAG------------------------------------------------------------CCGCCGCCGCCGCCGCCGCCGCCCGCCCCGCCGGGCAGC------CAGCACCCGCAG------------
Monodon_monoceros			ACCTCATCCCTCAACTCCCAACTGCAGCAGCTCCAGCAGCTGCAGCAGCTCCAACAG------------------------------------------------------------CCGCCGCCGCCGCCGCCGCCGCCCGCCCCGCCGGGCAGC------CAGCACCCGCAG------------
Lagenorhynchus_obliquidens	ACCTCATCCCTCAACTCCCAACTGCAGCAGCTCCAGCAGCTGCAGCAGCTCCAGCAG------------------------------------------------------------CCGCCGCCGCCGCCGCCGCCGCCCGCCCCGCCGGGCAGC------CAGCACCCGCAG------------
Tursiops_truncatus			ACCTCATCCCTCAACTCCCAACTGCAGCAGCTCCAGCAGCTGCAGCAGCTCCAGCAG------------------------------------------------------------CCGCCGCCGCCGCCGCCGCCGCCCGCCCCGCCGGGCAGC------CAGCACCCGCAG------------
Chrysochloris_asiatica		ACCTCATCCCTCAACTCCCAGCTACATCAGCTCCAGCAGCTTCACCAATTCCAGCAGCAGCAGCAGCAGCAGCAG---------------------------------------------------------------CCCGGGCAGCCTCCACAAGCTACCAGCCAG---CACCCACCCACAACC
Elephantulus_edwardii		ACCTCATCCCTGAACTCCCAACTCCAGCAACTCCAGCAGCTCCAACATCTCCAGCAACAGCAGCAACAGCAGCAGCAGCAGCAGCAGCAG---------------------------------------------------GGACAGCCTCCACAGCCCACCAGCCAG---CACCCTCCAACAAAC
Dipodomys_ordii				ACCTCATCCCTGAACTCCCAACTGCAACAGCTCCAGCAGCTCCAGCAGCTCCAGCAACAGCAGCAG------------------------------------------------------CCGCCTCCACCACCAGCCAGCCAGCATCCGCAGCCGGGCCCACAGGCGCCCT--------------
Otolemur_garnettii			ACCTCATCCCTGAACTCCCAGCTCCAGCAGCTCCAG---CTCCAGCTCCAGCAGCAGCAGCAGCAGCAGCAGCAGCAGCAG------------------------------------------------------CCGCCCGCACCGCCACCCAGCCAGCACCCGCAGCCGGCCCCGCAGACGGCC
Erinaceus_europaeus			ACCTCATCCCTGAACTCCCAACTTCAGCAGCTCCAGCAACTCCAACAGCTTCAGCAGCAGCAGCAGCAGCAGCAGCAGCAGCAGCAG---------------------------------------------------CCCGCACAGCCTCCACCTCCCGCCAGC---------------------
Miniopterus_natalensis		ACCTCATCCTTGAACTCCCAACTCCAGCAGCTCCAGCAGCTCCAGCAACTCCAGCAG------------------------------------------------------------CCGCCGCCGAGCACCCAGCAGCCGCCACCCGCCTC-CCA------GCAGCTG-----------------
Oryctolagus_cuniculus		ACCTCATCCTTGAACTCCCAACTCCAGCAGCTCCAGCAGCTCCAGCAGCTCCAGCAGCAGCAACAGAAGCAGCAGCAGCAGCAGCAGCAG------------------------------CCACCTCTACCACCA---CCCAGCCAGCACCCACAGCCCGCCC-----------------------
Myotis_lucifugus			ACCTCATCCCTGAACTCCCAACTCCAGCAGCTCCAGCAACTCCAGCAGCTGCAG---------------------------------------------------------------CCGCCGCCGCCTCCGCCGCCCAGCAGCCACCCGCAGGCGCCCCCACCGTCCC-----------------
Ochotona_princeps			ACCTCATCCTTGAACTCCCAGCTCCAGCAGCTCCAGCAGCTTCAGCAGCTCCAGCAGCAGCAGCAGCAGCAGCAGCAG------------------------------------------------CCTCCACCCCCACCCAGCCAGCACCCACAG------------------------------
Loxodonta_africana			ACCTCATCCCTGAACTCCCAACTACAACAGCTCCAGCAGCTCCAGCAACTCCAGCAGCAGCAGCAGCAGCAG------------------------------------------------------------------------------GGGCAACCTCCACAGCCAACCAGCCAGCACCCGCCA
Carlito_syrichta			ACCTCATCCCTGAACTCCCAGCTCCAGCAGCTCCAG---CTCCAGCTCCAGCAGCAGCAACAGCAACAGCAGCAGCAACAACAGCAGCAACAG---------------------------------------------CCTCCACCGCCAAGCAGCCAG------CATCCACAGCCAGGCC-----
Marmota_flaviventris		ACCTCATCCCTGAACTCCCAACTGCAACAGCTCCAGCAGCTCCAGCAGCTCCAGCAGCAGCAGCAGCAGCAGCAACAACAGCAACAGCAGCAGCAGCAACAGCAACAGCAG---------------------------CCTCCTC------CACCGCCA------ACCAGCCAGCACCCACAGCCT
Urocitellus_parryii			ACCTCATCCCTGAACTCCCAACTGCAACAGCTCCAGCAGCTCCAGCAGCTCCAGCAGCAGCAGCAGCAACAGCAGCAGCAGCAGCAACAGCAGCAGCAGCAGCAGCAACAGCAG------------------------CCTCCTC------CACCGCCA------ACCAGCCAGCACCCACAGCCA
Heterocephalus_glaber		ACCTCATCCCTGAACTCCCAATTGCAACAGCTTCAGCAACTCCAGCAACTCCAACAGCAGCAGCAGCAGCAACAACAACAGCAGCAGCAGCAGCAGCAACAGCAGCAG------------------------------CACCCCACTGCACCCCCGACT------AGCCAGCAGTCCCAGCAGCCC
Octodon_degus				ACCTCATCCCTGAACTCCCAGTTGCAACAGCTTCAGCAGCTCCAACAACTCCAGCAGCAACAACAGCAGCAGCAACAACAGCAGCAGCAGCCGCAGCAGCAA---------------------------------------CCTACTGCACCATCGACC------AACCAGCAGCCCCAGCAGTCC
Fukomys_damarensis			ACCTCATCCCTGAACTCCCAATTGCAACAGCTCCAGCAACTCCAGCAACTCCAACAGCAACAGCAGCAGCAGCAGCAACAGCAGCAGCAGCAGCAGCAGCAACAGCAGCAG------------------------------CCGGCTGCACCGCCGACC------ACCCAGCAGTCCCAGCAGCCC
Chinchilla_lanigera			ACCTCATCCCTGAACTCCCAACTGCAACAGCTGCAGCAGCTCCAACAACTCCAGCAGCAACAGCAGCAGCAACATCAGCAGCAGCAGCAGCAACAGCAACAGCAGCAGCAACAGCAG---------------------CCGCCCCCTGCACCACCGACC------AACCAGCAGCCCCAGCAGTCC
Peromyscus_leucopus			ACCTCATCCCTGAACTCCCAACTGCAACAGCTCCAGCAGCTCCAG---CTCCAGCAGCAGCAGCAACAACAACAACAGCAA------------------------------------------------------CTGCCTCCT------CCACCAACCAGCCAGCACCCACAGCCAGCCTCCCAG
Cricetulus_griseus			ACCTCATCCCTGAACTCCCAACTGCAACAGCTCCAGCAGCTTCAG---CTCCAGCAGCAGCAGCAACAGCAACAACAGCAACAA---------------------------------------------------CTGCCTCCT------CCACCAACCAGCCAGCACCCACAGCCAGCCTCCCAG
Mesocricetus_auratus		ACCTCATCCCTGAACTCACAACTGCAACAGCTCCAGCAGCTCCAG---CTCCAGCAGCAGCAGCAGCAGCAACAGCAACAGCAACAGCAACAGCAACAGCAGCAACAG---------------------------CTGCCTCCT------CCACCAACCAGCCAGCACCCACAGCCAGTCTCCCAG
Meriones_unguiculatus		ACCTCATCCCTGAACTCCCAGCTGCAACAGCTCCAGCAACTCCAG---CTCCAGCAGCAGCAGCAGCAACAGCAGCAGCAACAGCAGCAGCAGCAGCAA---------------------------------CCACCACCTCCT------CCACCAACCAGCCAGCACCCACAGCCAGCCTCACAG
Mus_musculus				ACCTCATCCCTGAACTCCCAGCTGCAACAGCTCCAGCAACTCCAG---CTGCAACAGCAACAACAGCAGCAGCAGCAACAACAGCAACAACAACAGCAGCAACAACAA---------------------------CCACCTCCT------CCACCAACCAGCCAGCACCCACAGCCAGCCTCACAG
Mus_pahari					ACCTCATCCCTGAACTCCCAGCTGCAACAGCTCCAGCAACTCCAG---CTCCAACAGCAACAACAACAACAACAGCAGCAGCAGCAACAACAA------------------------------------------CCACCTCCT------CCACCAACCAGCCAGCACCCACAGCCCGCCTCACAG
Grammomys_surdaster			ACCTCATCCCTGAACTCCCAGCTGCAACAGCTCCAGCAACTCCAG---CTCCAGCAGCAGCAGCAGCAGCAGCAGCAA------------------------------------------------------CCACCTCCTCCA------CCAACCAGCCAGCAGCACCCACAGCCAGCCTCACAG
Mastomys_coucha				ACCTCATCCCTGAACTCCCAGCTGCAACAGCTCCAGCAGCTTCAG---CTCCAACAGCAGCAGCAGCAGCAACAACAACAACAACAACAACAACAACAACAA---------------------------------CCACCTCCT------CCACCCACCAGCCAGCACCCACAGTCAGCCTCACAG
Mus_caroli					ACCTCATCTCTGAACTCCCAGCTGCAACAGCTCCAGCAACTCCAA---CTGCAACAGCAACAGCAGCAGCAGCAGCAACAACAACAACAACAACAACAACAA---------------------------------CCACCTCCT------CCACCAACCAGCCAGCACCCACAACCAGCCTCACAG
Galeopterus_variegatus		ACCTCATCCCTGAACTCCCAACTCCAGCAGCTCCAGCAGCTCCAGCAGCTCCAGCAG------------------------------------------------------------CCGCCGCCGCCACCGCCAGCCAGCCAG---CACCCA---------CAG---CCAGCCCCGCCGGTGGCC
Dasypus_novemcinctus		ACCTCATCCCTGAACTCCCAACTCCAGCAGCTCCAGCAGCTCCAGCAGCTCCAGCAGCAGCAGCAGCAGCAGCAGCAG---------------------------------------------------CCGGGACCACCTGCA---CCGCCAGCCAGC---CAGCACCCGCAGCCGGCCCCGCAG
Microcebus_murinus			ACCTCATCCCTGAACTCCCAACTCCAGCAGCTCCAG---CTCCAG---CTCCAGCAGCAGCAGCAGCAGCAGCAGCAGCAGCAGCAGCAG------------------------------------------------CCTGCA---CCGCCACCCAGC---CAGCACCCGCAGCCAGCCCCGCAG
Propithecus_coquereli		ACCTCATCCCTGAACTCCCAACTCCAGCAGCTCCAG---CTCCAG---CTCCAGCAGCAGCAGCAGCAGCAGCAACAGCAGCAGCAG---------------------------------------------------CCTGCA---CCGCCGCCCAGC---CAGCACCCGCAGCCAGCCCCGCAG
Papio_anubis				ACCTCATCCCTGAACTCCCAGCTCCAGCAGCTCCAG---CTCCAG---CTCCAGCAGCAGCAGCAGCAG---------------------------------------------------------------------CCTCCC---CCGTCAACCAAC---CAGCACCCGCAGCCAGCCCCGCAG
Pan_paniscus				ACCTCATCCCTGAACTCCCAGCTCCAGCAGCTCCAG---CTCCAG---CTCCAGCAGCAGCAGCAGCAGCAGCAGCAGCAG------------------------------------------------------GCAGCTCCC---CCGTCAACCAAC---CAGCACCCGCAGCCAGCCCCACAG
Pongo_abelii				ACCTCATCCCTGAACTCCCAGCTCCAGCAGCTCCAG---CTCCAG---CTCCAGCAGCAGCAGCAGCAGCAGCAGCAGCAG---------------------------------------------------------CCTCCC---CCGTCAACCAAC---CAGCACCCGCAGCCAGCCCCGCAG
Piliocolobus_tephrosceles	ACCTCATCCCTGAACTCCCAGCTCCAGCAGCTCCAG---CTTCAG---CTCCAGCAGCAGCAGCAGCAGCAGCAG---------------------------------------------------------------CCTCCC---CCGTCAACCAAC---CAGCACCCGCAGCCAGCCCCACAG
Cercocebus_atys				ACCTCATCCCTGAACTCCCAGCTCCAGCAGCTCCAG---CTCCAG---CTCCAGCAGCAGCAGCAGCAG---------------------------------------------------------------------CCTCCC---CCGTCAACCAAC---CAGCACCCGCAGCCAGCCCCGCAG
Macaca_nemestrina			ACCTCATCCCTGAACTCCCAGCTCCAGCAGCTCCAG---CTCCAG---CTCCAGCAGCAGCAGCAGCAGCAG------------------------------------------------------------------CCTCCC---CCGTCAACCAAC---CAGCACCCGCAGCCAGCCCCGCAG
Rhinopithecus_bieti			ACCTCATCCCTGAACTCCCAGCTCCAGCAGCTCCAG---CTCCAG---CTCCAGCAGCAGCAGCAGCAGCAACAGCAG------------------------------------------------------------CCTCCC---CCGTCAACCAAC---CAGCACCCGCAGCCAGCCCCGCAG
Rhinopithecus_roxellana		ACCTCATCCCTGAACTCCCAGCTCCAGCAGCTCCAG---CTCCAG---CTCCAGCAGCAGCAGCAGCAGCAG------------------------------------------------------------------CCTCCC---CCGTCAACCAAC---CAGCACCCGCAGCCAGCCCCGCAG
Macaca_mulatta				ACCTCATCCCTGAACTCCCAGCTCCAGCAGCTCCAG---CTCCAG---CTCCAGCAGCAGCAGCAGCAGCAG------------------------------------------------------------------CCTCCC---CCGTCAACCAAC---CAGCACCCGCAGCCAGCCCCGCAG
Theropithecus_gelada		ACCTCATCCCTGAACTCCCAGCTCCAGCAGCTCCAG---CTCCAG---CTCCAGCAGCAGCAGCAGCAGCAG------------------------------------------------------------------CCTCCC---CCGTCAACCAAC---CAGCACCCGCAGCCAGCCCCGCAG
Mandrillus_leucophaeus		ACCTCATCCCTGAACTCCCAGCTCCAGCAGCTCCAG---CTCCAG---CTCCAGCAGCAGCAGCAGCAG---------------------------------------------------------------------CCTCCC---CCGTCAACCAAC---CAGCACCCGCAGCCAGCCCCGCAG
Aotus_nancymaae				ACCTCATCCCTGAACTCCCAGCTCCAGCAGCTCCAG---CTCCAG---CTCCAGCAACAGCAGCAGCAGCAGCAG---------------------------------------------------------------CCTCCC---CCGTCAACCAAC---CAGCACCCGCAGCCAGCCCTGCAG
Saimiri_boliviensis			ACCTCATCCCTGAACTCCCAGCTCCAGCAGCTCCAG---CTCCAG---CTCCAGCAGCAGCAGCAG------------------------------------------------------------------------CCTCCC---CCGTCAACCAAC---CAGCACCCACAGCCAGCCCTGCAG
Sapajus_apella				ACCTCATCCCTGAACTCCCAGCTCCAGCAGCTCCAG---CTCCAG---CTCCAGCAGCAGCAGCAG------------------------------------------------------------------------CCTCCA---CCGTCAACCAAC---CAGCACCCGCAGCCAGCCCTGCAG
Hipposideros_armiger		ACCTCATCCCTGAACTCCCAACTCCAGCAGCTCCAGCAGCTCCAGCAGCTCCAGCAGCAG------------------------------------------------------------------CCGCCGCCG------CCAAGC------AACCAGCACCCG---------------------
Sus_scrofa					ACCTCATCCCTGAACTCCCAGCTCCAGCAGCTCCAGCAGCTCCAGCAGCTCCAGCAGCAG------------------------------------------------------------------CCGCCGCCCGCCCCGCCCGGCAGC---CAGCACCCGCAG---CCG------GCCCCGCAG
Condylura_cristata			ACCTCATCCCTGAACTCCCAACTCCAACAGCTTCAGCAGCTCCAGCAACTCCAGCAGCAGCAG---------------------------------------------------------------CCGCCGCCCCAGCCTCCG---CCGTCTGGCGGC---CAGCACCCG------CCG------
Pteropus_alecto				ACCTCATCCCTGAACTCCCAACTACAGCAGCTCCAGCAGCTCCAGCAGCTTCAGCAGCAGCAG---------------------------------------------------------------CCGCCACCTCCTCCTCCA---CCGCCAAGCAGC---CAGCATGCGCAGCCAGCC------
Pteropus_vampyrus			ACCTCATCCCTGAACTCCCAACTACAGCAGCTCCAGCAGCTCCAGCAGCTTCAGCAGCAGCAG---------------------------------------------------------------CCGCCACCTCCTCCTCCA---CCGCCAAGCAGC---CAGCATGCGCAGCCAGCC------
Neomonachus_schauinslandi	ACCTCATCCCTGAACTCCCAGCTCCAGCAGCTCCAGCAGCTCCAGCAGCTCCAG------------------------------------------------------------------CCGCCGCCGCCGCCGCCGCCGCCCGGGCCG------------CAG------------GCGCCCCCG
Odobenus_rosmarus			ACCTCATCCCTGAACTCCCAGCTCCAGCAGCTCCAGCAGCTCCAG---------------------------------------------------------------------------CCGCCGCCGCCGCCGCCG---CCCGGGCCG------------CAG------------GCGCCCCCG
Eumetopias_jubatus			ACCTCATCCCTGAGCTCCCAGCTCCAGCAGCTCCAGCAGCTCCAGCAGCTCCAG------------------------------------------------------------------CCGCCGCCGCCGCCGCCGCCGCCCGGGCCG------------CAG------------GCGCCCCCG
Callorhinus_ursinus			ACCTCATCCCTGAACTCCCAGCTCCAGCAGCTCCAGCAGCTTCAGCAGCTCCAG------------------------------------------------------------------CCGCCGCCGCCGCCGCCGCCGCCCGGGCCG------------CAG------------GCGCCCCCG
Zalophus_californianus		ACCTCATCCCTGAACTCCCAGCTCCAGCAGCTCCAGCAGCTCCAGCAGCTCCAG------------------------------------------------------------------CCGCCGCCGCCGCCGCCGCCGCCCGGGCCG------------CAG------------GCGCCCCCG
Equus_asinus				ACCTCATCCCTGAACTCCCAGCTCCAGCAGCTCCAGCAGCTCCAGCAACTCCAG------------------------------------------------------------------CAGCAGCAGCCGCCGCCACCGCCTCCACCGCCAACCGGCCAGCAC---CCGCAGCCA---------
Mustela_erminea				ACCTCATCCCTGAACTCCCAGCTCCAGCAGCTCCAGCAGCTCCAGCACCTCCAG------------------------------------------------------------------CCGCCGCCGCCGCCGCCGCCCGCCGGC---------------CAGCACCCG------CCGCCCGGG
Panthera_pardus				ACCTCATCCCTGAACTCCCAGCTCCAGCAGCTCCAGCAGCTCCAGCAGCTCCAG------------------------------------------------------------------CCGCCGCCGCCGCCG---------------------------------------------------
Acinonyx_jubatus			ACCTCATCCCTGAACTCCCAGCTCCAGCAGCTCCAGCAGCTCCAGCAGCTCCAG------------------------------------------------------------------CCGCCGCCGCCGCCGCCGCCCGCCGGC---------------CAGCACCCG------CCGCCCGGC
Lynx_canadensis				ACCTCATCCCTGAACTCCCAGCTCCAGCAGCTCCAGCAGCTCCAGCAGCTCCAG------------------------------------------------------------------CCGCCGCCGCCGCCGCCGCCCGCCGGC---------------CAGCACCCG------CCGCCCGGC
Felis_catus					ACCTCATCCCTGAACTCCCAGCTCCAGCAGCTCCAGCAGCTCCAGCAGCTCCAG------------------------------------------------------------------CCGCCGCCGCCGCCGCCGCCCGCCGGC---------------CAGCACCCG------CCGCCCGGC
Puma_concolor				ACCTCATCCCTGAACTCCCAGCTCCAGCAGCTCCAGCAGCTCCAGCAGCTCCAG------------------------------------------------------------------CCGCCGCCGCCGCCGCCGCCCGCCGGC---------------CAGCAC-----------CCG----
Microtus_ochrogaster		ACCTCATCCCTGAACTCCCAACTGCAACAGCTCCAGCAGCTCCAG---CTCCAGCAGCAGCAGCAGCAGCAACAACAACAACAACAG---------------------------------CAACAG------------------------------CAACTGCCTCCTCCAGCACCAACCAGCCAG
Echinops_telfairi			ACCTCATCCCTGAGCTCCCAGCTCCAGCAGCTCCAGCAGCTTCAGCAGCTCCAGCAACAGCAGCAGCAGCAGCAGCAGCAGGGGCAG---------------------------------GGG---------------------------------CAGGGGCAACCTCCACAGGCCACCAGCCAG
Monodelphis_domestica		ACCTCATCCCTGAATTCCCAACTCCAACAGCTTCAGCATCTCCAGCAACTCCAGCAGCAGCAG---------------------------------------------------------CCGCCCCCACCGCCACCCCAGCAGCCT---------GGACCA---CCACCCCAGCAGCCCAGCCAG
Sarcophilus_harrisii		ACCTCATCCCTGAATTCCCAACTCCAACAGCTTCAGCATCTCCAGCAGCTCCAACAGCAGCAG---------------------------------------------------------CCCCCGC---CACCGCCCCAGCAGGCC---------GGCCCA---CCGCCCCAGCAGACCAACCAG
Phascolarctos_cinereus		ACCTCATCCCTGAATTCCCAACTCCAACAGCTTCAGCATCTCCAGCAACTCCAACAGCAGCAG---------------------------------------------------------CCCCCAC---CCGCACCCCAGCAGACC---------GGACCG---CCACCCCAGCAGACCAACCAG
Vombatus_ursinus			ACCTCATCCCTGAATTCCCAGCTCCAACAGCTTCAGCATCTCCAGCAACTCCAACAGCAGCAG---------------------------------------------------------CCCCCAC---CCGCACCCCAGCAGACT---------GGACCG---CCAACCCAGCAGACCAACCAG
Callithrix_jacchus			ACCTCATCCCTGAACTCCCAGCTCCAGCAGCTCCAG---CTCCAG---CTCCAGCAGCAGCAGCAG------------------------------------------------------CCTCCCCCATCAACCAACCAGCACCCG------------------------CAG------------
Rattus_norvegicus			ACCTCATCCCTGAACTCCCAGCTGCAACAGCTCCAGCAACTCCAG---CTCCAGCAGCAACAGCAGCAGCAACAA------------------------------------------------------------------------------------------CCACCTCC-TCCACCAACCAG
Bos_indicus					ACCTCATCCCTGAACTCCCAACTCCAGCAGCTCCAGCAGCTTCAGCAACTCCAGCAGCAGCAG---------------------------------------------------------------------------------------------CCGCCACCGCCCCCGGC-TCCGCCGGGGAG
Physeter_catodon			ACCTCATCCCTCAACTCCCAACTGCAGCAGCTCCAGCAGCTGCAGCAGCTCCAG------------------------------------------------------------------------------------------------------CCGCCGCCGCCGCCCGC-CCCGCCGGGCAG
Ornithorhynchus_anatinus	ACCTCATCCCTGAATTCCCAGCTTCATCAGCTTCAGCATCTCCAACAGCTCCAGCAGCAG---------------------------------------------------------------------------------CCGGGCCCCCAGCAGCCACCCAGCAGCCAGCACGCCCAG------
end;

begin trees;
	tree tree1 = (((Monodelphis_domestica:81.50867481,(Sarcophilus_harrisii:61.62901000,(Phascolarctos_cinereus:35.00972500,Vombatus_ursinus:35.00972500)'14':26.61928500)'13':19.87966481)'11':77.08891276,((((Erinaceus_europaeus:66.77089091,Condylura_cristata:66.77089091)'10':22.55292749,(((((Panthera_pardus:15.17499417,(((Lynx_canadensis:10.80000000,Felis_catus:10.80000000)'19':0.72134800,Puma_concolor:11.52134800)'9':1.47865200,Acinonyx_jubatus:13.00000000)'22':2.17499417)'8':39.14644701,(Mustela_erminea:39.82662308,(((Callorhinus_ursinus:9.62059264,(Zalophus_californianus:5.65553150,Eumetopias_jubatus:5.65553150)'6':3.96506114)'30':9.84903044,Odobenus_rosmarus:19.46962308)'29':6.51564835,Monachus_schauinslandi:25.98527143)'27':13.84135165)'35':14.49481810)'43':22.90515282,Equus_asinus:77.22659400)'42':0.52836241,(((Physeter_catodon:33.50000000,(Lipotes_vexillifer:25.41895647,((Phocoena_sinus:14.29053211,(Delphinapterus_leucas:6.97528600,Monodon_monoceros:6.97528600)'40':7.31524611)'48':4.10074167,((Globicephala_melas:9.91000000,(Tursiops_truncatus:9.91000000,Lagenorhynchus_obliquidens:9.91000000)'51':0.00000000)'47':1.23236857,Orcinus_orca:11.14236857)'39':7.24890521)'56':7.02768269)'55':8.08104353)'61':22.45985310,((Bos_taurus:0.62642157,Bos_indicus:0.62642157)'60':23.97357843,(Capra_hircus:9.75000000,Ovis_aries:9.75000000)'54':14.85000000)'38':31.35985310)'34':6.00613542,Sus_scrofa:61.96598852)'26':15.78896789)'66':0.77378567,((Hipposideros_armiger:58.07847476,(Pteropus_vampyrus:12.94490000,Pteropus_alecto:12.94490000)'75':45.13357476)'80':3.58273310,((Phyllostomus_discolor:29.40000000,Desmodus_rotundus:29.40000000)'78':23.24602350,(Myotis_lucifugus:44.83572929,Miniopterus_natalensis:44.83572929)'74':7.81029421)'83':9.01518436)'73':16.86753423)'88':10.79507632)'86':7.13857077,(((Oryctolagus_cuniculus:51.42835100,Ochotona_princeps:51.42835100)'72':30.71244789,(((Heterocephalus_glaber:33.83285900,Fukomys_damarensis:33.83285900)'93':9.52561392,(Octodon_degus:32.85536467,Chinchilla_lanigera:32.85536467)'92':10.50310825)'91':29.51823524,((((((Rattus_norvegicus:20.88741740,(Grammomys_surdaster:15.69858974,(((Mus_musculus:7.41259800,Mus_caroli:7.41259800)'71':0.87822836,Mus_pahari:8.29082636)'69':6.29824853,Mastomys_coucha:14.58907489)'65':1.10951485)'25':5.18882766)'5':7.68810347,Meriones_unguiculatus:28.57552087)'102':4.08810639,(((Mesocricetus_auratus:18.70000000,Cricetulus_griseus:18.70000000)'100':4.12601462,Microtus_ochrogaster:22.82601462)'107':5.97398538,Peromyscus_leucopus:28.80000000)'111':3.86362726)'110':22.13876483,Jaculus_jaculus:54.80239208)'106':15.09598458,Dipodomys_ordii:69.89837667)'129':0.64655123,(Urocitellus_parryii:11.32771000,Marmota_flaviventris:11.32771000)'128':59.21721789)'133':2.33178026)'127':9.26409073)'136':7.68238853,(((Otolemur_garnettii:59.32436912,(Propithecus_coquereli:37.78263867,Microcebus_murinus:37.78263867)'126':21.54173045)'142':14.51252523,((((Callithrix_jacchus:18.38385647,Aotus_nancymaae:18.38385647)'146':1.29720005,(Saimiri_boliviensis:16.07046167,Sapajus_apella:16.07046167)'150':3.61059486)'149':23.47023982,(((((Mandrillus_leucophaeus:4.59037182,Cercocebus_atys:4.59037182)'145':7.80962818,(Papio_anubis:5.08028789,Theropithecus_gelada:5.08028789)'141':7.31971211)'140':0.00000000,(Macaca_mulatta:5.27816300,Macaca_nemestrina:5.27816300)'139':7.12183700)'125':7.02230478,((Rhinopithecus_roxellana:2.67843333,Rhinopithecus_bieti:2.67843333)'124':11.34426429,Piliocolobus_tephrosceles:14.02269762)'160':5.39960716)'159':10.01924203,((Pan_paniscus:6.65090500,Homo_sapiens:6.65090500)'158':9.11126054,Pongo_abelii:15.76216554)'157':13.67938128)'123':13.70974953)'122':23.90975605,Carlito_syrichta:67.06105240)'121':6.77584195)'120':1.86153010,Galeopterus_variegatus:75.69842444)'119':14.12476297)'118':6.63920175)'117':8.99739162,(Dasypus_novemcinctus:100.50636333,(Loxodonta_africana:83.28894286,((Echinops_telfairi:69.99726667,Chrysochloris_asiatica:69.99726667)'115':4.53590833,Elephantulus_edwardii:74.53317500)'105':8.75576786)'99':17.21742048)'177':4.95341746)'185':53.13780679)'184':18.32991064,Ornithorhynchus_anatinus:176.92749821);
end;
