# Supplementary material for: The evolutionary history of the polyQ tract in huntingtin sheds light on its functional pro-neural activities
Source: Cell Death Differ. 2022 Jan 1;29(2):293–305. doi: 10.1038/s41418-021-00914-9 (PMC8817008; doi:10.1038/s41418-021-00914-9)
Supplement: Supplementary file 24 — Dataset 17 [file 41418_2021_914_MOESM24_ESM.txt]

#NEXUS
begin data;
	dimensions ntax=102 nchar=138;
	format datatype=dna missing=? gap=-;
matrix
Homo_sapiens				CAAGCCCAGGCCCAGGCCCAGGCCTCCCAGGCATCACAGCAGCAGCAGCAGCAGCAGCAGCAGCAGCAGCAGCAGCAGCAACAG---CCACCACCA---------------CACTTCCAGTCTCCTGGGGCAGCCCCC
Peromyscus_leucopus			CAGGCTCAGGCTCAGGCCCAGGCT---CAGGCT---CAGCAGCAGCAACAGCAGCAACAG---------------------------CCACCACCC---CCACAACCACCACACTTCCAGTCGCCTGGGGCAGCTCCC
Sorex_araneus				CAGGCCCAAGCCCAGGCCCAGGCCTCGCAAGCGTCCCAGCAACAGCAGCAGCAGCAG------------------------------CCGCCACAGCCGCCACAGCCACCGCACTTCCAGCCCCCCGGGGCCGCCCCC
Ornithorhynchus_anatinus	CAGGCCCAGGCCCAAGCCCAGGCC---CAGGCGTCCCAGCAGCAACAGCAGCAGCAACAGCAACAG---------------------------------------------CACTTCCAGCCCCCCGGGGCGGCTCCT
Monodelphis_domestica		CAGGCTCAGGCTCAGGCTCAAGCTTCCCAAGCCTCACAGCAGCAGCAGCAACAGCAGCAGCAACAG---------------------------------------------CACTTCCAGCCCCCTGGGGCAGCCCCC
Sarcophilus_harrisii		CAGGCTCAAGCTCAGGCTCAAGCTTCCCAGGCCTCCCAACAACAGCAGCAGCAGCAGCAGCAGCAACAGCAGCAACAG---------------------------------CACTTCCAGCCTCCTGGGGCAGCCCCC
Phascolarctos_cinereus		CAAGCTCAGGCTCAGGCTCAAGCTTCCCAGGCCTCACAGCAGCAGCAGCAGCAACAACAACAACAACAGCAGCAGCAGCAGCAG---------------------------CACTTCCAGCCCCCTGGGGCAGCCCCC
Vombatus_ursinus			CAGGCTCAGGCTCAAGCCCAAGCTTCCCAGGCCTCGCAGCAGCAGCAGCAGCAGCAACAACAGCAGCAACAG---------------------------------------CACTTCCAGCCCCCTGGGGCAGCCCCC
Grammomys_surdaster			CAAGCCCAGGCTCAAGCCCAAGCTTCACAGGCATCGCAGCAGCAGCAGCAACAGCAGCAGCAGCAGCAGCAGCAGCAGCAGCAG------CCACCTCCA---CAACCACCACACTTCCAGTCCCCTGGGGCAGCTCCC
Microtus_ochrogaster		CAGGCCCAGGCCCAGGCCCAGGCTTCCCAGGCATCACAGCAGCAGCAGCAGCAACAACAG------------------------------CCTCCACCACCACAACCACCACACTTCCAGTCACCTGGGGGAGCTCCC
Otolemur_garnettii			CAGGCTCAGGCCCAGGCCCAGGCCTCCCAGGCATCACAGCAGCAGCAGCAGCAGCAACAGCAGCAGCAGCAGCAGCAGCAG------------------------CCACCACACTTCCAGTCTCCTGGGGCAGCCCCC
Vicugna_pacos				CAGGCCCAGGCCCAGGCCCAGGCCTCCCAGGCCTCGCAGCAGCCCCAGCAGCAGCAGCCGCAG------------------------------------------CCACCACACTTCCAGTCCCCGGGGGCAGCCCCC
Ochotona_princeps			CAGGCCCAGGCCCAGGCCCAGGCTTCCCAGGCTTCGCAGCAACAACAGCAGCAACAGCAGCAGCAGCAGCCACAA------------------------------CCACCACACTTTCAGTCCCCTGGGGCAGCCCCC
Chinchilla_lanigera			CAGGCCCAAGCTCAGGCCCAGGTGTCCCAGGCATCGCAGCAGCAACAGCAGCCACAG------------------------------------------------CCACCGCACTTCCAGTCCCCTGGGGCAGCCCCC
Elephantulus_edwardii		CAGGCCCAGGCCCAGGCCCAGGCCTCTCAGGCATCACAGCAGCAACAGCAGCAGCAGCAGCAGCAGCAGCAACCACAACAGCAG------------CCACCACAGCCACCACACTTCCAGTCCCCTGGGGCAGCCCCC
Echinops_telfairi			CAAGCCCAAGCCCAAGCCCAGGCTACCCAGGCATCACAGCAGCAGCAGCAGCAGCAGCAGCAACAGCAGCAGCAGCAGCAGCAA---------------------CCACCACACTTCCAATCCCCTGGGACAGCCCCC
Equus_przewalskii			CAAGCCCAGGCCCAGGCCCAGGCCTCCCAGGCATCGCAGCAGCAGCAGCAGCAGCAGCAGCAGCAGCAGCAGCAGCAGCAGCCACAG------------------CCACCACACTTCCAGTCCCCTGGGGCAGCCCCC
Erinaceus_europaeus			CAAGCCCAAGCCCAAGCCCAAGCCTCTCAGGCATCACAACAACAGCAGCAGCAGCAGCCACAA------------------------------------------CCACCGCACTTCCAGTCCCCTGGGGCAGCACCC
Bos_mutus					CAGGCCCAAGCCCAAGCCCAGGCCTCTCAGGCTTCGCAGCAGCCACAGCAACAGCAGCCACAG------------------------------------------CCACCACACTTCCAGTCCCCTGGGGCAGCCCCC
Monodon_monoceros			CAAGCGCAGGCCCAGGCCCAGGCCTCCCAGGCTTCGCAGCAGCCACAGCAGCAG---------------------------------------CCG---CCACAGCCTCCGCACTTCCAGTCCCCGGGGGCGGCCCCC
Orcinus_orca				CAAGCGCAGGCCCAGGCCCAGGCCTCCCAGGCTTCGCAGCAGCCACAGCAGCAG---------------------------------------CCG---CCACAGCCTCCGCACTTCCAGTCCCCGGGGGCGGCCCCC
Lipotes_vexillifer			CAAGCGCAGGCCCAGGCCCAGGCCTCCCAGGCTTCGCAACAGCCACAGCAGCAG---------------------------------------CCG---CCCCAGCCTCCGCACTTCCAGTCCCCGGGGGCGGCCCCC
Delphinapterus_leucas		CAAGCGCAGGCCCAGGCCCAGGCCTCCCAGGCTTCGCAGCAGCCACAGCAGCAG---------------------------------------CCG---CCACAGCCTCCGCACTTCCAGTCCCCGGGGGCGGCCCCC
Phocoena_sinus				CAAGCGCAGGCCCAGGCCCAGGCCTCCCAGGCTTCGCAGCAGCCACAGCAGCAG---------------------------------------CCG---CCACAGCCTCCGCACTTCCAGTCCCCGGGGGCGGCCCCC
Cricetulus_griseus			CAGGCTCAGGCCCAGGCCCAGGTTTCCCAGGCATCACAGCAACAGCAGCAGCAGCAACAGCAG------------------------CCACCACCTCCACCACAACCACCACACTTCCAGTCTCCTGGGGCAGCTCCC
Meriones_unguiculatus		CAGGCTCAAGCTCAAGCCCAGGCTTCCCAGGCATCACAGCAGCAGCAGCAGCAG---------------------------------------CCTCCACCACAACCACCACACTTCCAATCCCCTGGGGCAGCTCCC
Mastomys_coucha				CAGGCTCAGGCCCAGGCCCAGGCTTCACAGGCATCACAGCAACAGCAGCAGCAGCAG---------------------------------CCACCT---CCACAACCACCACACTTCCAGTCCCCTGGGGGAGCTCCC
Mus_caroli					CAGGCCCAGGCCCAGGCCCAAGCTTCACAGGCGTCGCAGCAGCAGCAGCAGCAGCAGCAG------------------------------CCACCT---CCACAACCACCACACTTCCAGTCCCCTGGGGCAGCTCCC
Mus_pahari					CAGGCCCAGGCCCAGGCCCAAGCTTCACAGGCTTCGCAGCAGCAGCAGCAGCAG------------------------------------CCACCT---CCACAACCACCACATTTCCAGTCCCCTGGGGCAGCTCCC
Fukomys_damarensis			CAGGCCCAGGTCCAGGCCCAGGTCTCCCAGGCTTCGCAGCAGCAACAGCAA------------------------------------------------CCACAGCCACCACACTTCCAGTCCCCTGGGGCAGCTCCC
Heterocephalus_glaber		CAGGCCCAGGCCCAGGCCCAGGTCTCCCAGGCTTCGCAGCAGCAACAGCAG------------------------------------------------CCACAGCCACCACACTTCCAGTCCCCCGGGGCAGCCCCC
Cavia_porcellus				CAAGCCCAAGCCCAAGCCCAGGTCTCCCAGGCATCGCAGCAGCAACAGCAG------------------------------------------------CCACAGCCACCCCACTTCCAGTCCCCTGGGGCAGCCCCC
Octodon_degus				CAAGCCCAAGCTCAGGCCCAAGCCTCCCAGGCATCACAGCAGCAACAGCAG------------------------------------------------CCACAGCCACCGCATTTCCAGTCCCCTGGAACAGCTCCC
Jaculus_jaculus				CAGGCC------CAGGCGCAGGCCTCCCAGGCATCGCAGCAGCAGCAGCAGCAGCAGCAGCAGCAG---------------------------------CCACCGCCACCCCACTTCCAGTCCCCTGGGGCAGCACCC
Chrysochloris_asiatica		CAGGCCCAGGCCCAGGCCCAGGCCTCCCAGGCATCACAGCAGCAGCAGCAGCAGCAGCAGCAACAGCAACAGCAGCAGCAG------------------CCACAACCACCACACTTCCAGTCTCCTGGGGCAGCCCCC
Microcebus_murinus			CAGGCCCAGGCCCAGGCCCAGGCCTCCCAGGCATCGCAGCAGCAGCAGCAACAGCAGCAGCAGCAGCAGCAGCAG------------------------------CCACCACACTTCCAGTCTCCTGGGGCAGCCCCT
Propithecus_coquereli		CAAGCCCAGGCCCAGGCCCAGGCCTCCCAGGCATCGCAGCAGCAACAGCAGCAGCAGCAGCAGCAGCAG------------------------------------CCACCACACTTCCAGTCTCCTGGGGCAGCCCCC
Oryctolagus_cuniculus		CAAGCCCAGGCCCAGGCCCAGGCCTCCCAGGCATCGCAGCAGCAGCAACAACAGCAACAGCAGCAGCAGCAACAGCAGCAG------------------CCACAACCACCACACTTCCAGTCTCCTGGGGCAGCCCCC
Capra_hircus				CAGGCCCAGGCCCAAGCCCAGGCCTCTCAGGCTTCGCAGCAGCCACAGCAACAGCAG------------------------------------------CCACAGCCACCACACTTCCAGTCCCCTGGGGCAGCCCCC
Ovis_aries					CAGGCCCAGGCCCAAGCCCAGGCCTCTCAGGCTTCGCAGCAGCCACAGCAACAGCAG------------------------------------------CCACAGCCACCACACTTCCAGTCCCCTGGGGCAGCCCCC
Bubalus_bubalis				CAGGCCCAGGCCCAAGCCCAGGCCTCTCAGGCTTCGCAGCAGCCACAGCAACAGCAG------------------------------------------CCACAGCCACCACACTTCCAGTCCCCTGGGGCAGCCCCC
Bos_indicus					CAGGCCCAGGCCCAAGCCCAGGCCTCTCAGGCTTCGCAGCAGCCACAGCAACAGCAG------------------------------------------CCACAGCCACCACACTTCCAGTCCCCTGGGGCAGCCCCC
Bos_taurus					CAGGCCCAGGCCCAAGCCCAGGCCTCTCAGGCTTCGCAGCAGCCACAGCAACAGCAG------------------------------------------CCACAGCCACCACACTTCCAGTCCCCTGGGGCAGCCCCC
Loxodonta_africana			CAGGCCCAGGCCCAGGCCCAGGCCTCCCAGGCATCACAGCAGCAACAGCAGCAG---------------------------------------------CCACAGCCACCACACTTCCAGTCCCCTGGAGCAGCCCCC
Piliocolobus_tephrosceles	CAGGCCCAGGCCCAGGCCCAGGCGTCCCAGGCATCACAGCAGCAGCAGCAGCAGCAACAG---------------------------------------CCA---CCACCACACTTCCAGTCTCCTGGGGCAGCCCCC
Macaca_mulatta				CAGGCCCAGGCCCAGGCCCAGGCCTCCCAGGCATCACAGCAGCAGCAGCAGCAACAG------------------------------------------CCA---CCACCACACTTCCAGTCTCCTGGGGCAGCCCCC
Papio_anubis				CAGGCCCAGGCCCAGGCCCAGGCCTCCCAGGCATCACAGCAGCAGCAGCAGCAGCAGCAGCAACAG---------------------------------CCA---CCACCACACTTCCAGTCTCCTGGGGCAGCTCCC
Rhinopithecus_roxellana		CAGGCCCAGGCCCAGGCCCAGGCCTCCCAGGCATCACAGCAGCAGCAGCAGCAGCAGCAACAG------------------------------------CCA---CCACCACACTTCCAGTCTCCTGGGGCAGCCCCC
Macaca_nemestrina			CAGGCCCAGGCCCAGGCCCAGGCCTCCCAGGCATCACAGCAGCAGCAGCAGCAGCAGCAACAG------------------------------------CCA---CCACCACACTTCCAGTCTCCTGGGGCAGCCCCC
Theropithecus_gelada		CAGGCCCAGGCCCAGGCCCAGGCCTCCCAGGCATCACAGCAGCAGCAGCAGCAGCAGCAACAG------------------------------------CCA---CCACCACACTTCCAGTCTCCTGGGGCAGCCCCC
Rhinopithecus_bieti			CAGGCCCAGGCCCAGGCCCAGGCCTCCCAGGCATCACAGCAGCAGCAGCAGCAGCAGCAACAG------------------------------------CCA---CCACCACACTTCCAGTCTCCTGGGGCAGCCCCC
Cercocebus_atys				CAGGCCCAGGCCCAGGCCCAGGCCTCCCAGGCATCACAGCAGCAGCAGCAGCAGCAGCAACAG------------------------------------CCA---CCACCACACTTCCAGTCTCCTGGGGCAGCCCCC
Mandrillus_leucophaeus		CAGGCCCAGGCCCAGGCCCAGGCCTCCCAGGCATCACAGCAGCAGCAGCAGCAGCAGCAACAG------------------------------------CCA---CCACCACACTTCCAGTCTCCTGGGGCAGCCCCC
Hylobates_moloch			CAAGCCCAGGCCCAGGCCCAAGCCTCCCAGGCATCACAGCAGCAACAGCAGCAGCAGCAGCAACAG---------------------------------CCA---CCACCACACTTCCAGTCTCCTGGGGCAGCCCCC
Pan_paniscus				CAAGCCCAGGCCCAGGCCCAGGCCTCCCAGGCATCACAGCAGCAGCAGCAGCAGCAGCAGCAGCAGCAGCAGCAACAG---------------------CCA---CCACCACACTTCCAGTCTCCTGGGGCAGCCCCC
Pongo_abelii				CAGGCCCAGGCTCAGGCCCAGGCCTCCCAGGCATCACAGCAGCAGCAGCAGCAGCAGCAGCAACAGCAACAG---------------------------CCA---CCACCACACTTCCAGTCTCCTGGGGCAGCCCCC
Saimiri_boliviensis			CAGGCCCAGGCTCAGGCCCAGGCCTCCCAGGCATCACAGCAGCAGCAGCAGCAGCAGCAGCAACAGCAG------------------------------CCA---CCACCACACTTCCAGTCTCCTGGGGCAGCCCCC
Aotus_nancymaae				CAGGCTCAGGCCCAGGCCCAGGCCTCCCAGGCATCACAGCAGCAGCAGCAGCAGCAGCAGCAGCAACAGCAG---------------------------CCA---CCACCACACTTCCAGTCTCCTGGGGCAACCCCC
Callithrix_jacchus			CAGGCCCAAGCCCAAGCCCAGGCCTCCCAGGCATCACAGCAGCAGCAGCAGCAGCAGCAGCAACAGCAG------------------------------CCA---CCACCACACTTCCAGTCTCCTGGGGCAGCCCCC
Sapajus_apella				CAGGCCCAGGCCCAGGCCCAGGCCTCCCAGGCATCACAGCAGCAGCAGCAGCAGCAGCAACAGCAG---------------------------------CCA---CCACCACACTTCCAATCTCCTGGGGCAGCCCCC
Castor_canadensis			CAGGCCCAGGCCCAGGCCCAGGCCTCCCAGGCATCACAACAGCAACAGCAGCAGCAGCAACAGCAGCAG---------------------------CCGCCACAGCCACCACACTTCCCATCTCCTGGGGCAGCTCCC
Globicephala_melas			CAAGCGCAGGCCCAGGCCCAGGCCTCCCAGGCTTCGCAGCAGCCACAGCAGCAG------------------------------------------CCGCCACAGCCTCCGCACTTCCAGTCCCCGGGGGCGGCCCCC
Lagenorhynchus_obliquidens	CAAGCGCAGGCCCAGGCCCAGGCCTCCCAGGCTTCGCAGCAGCCACAGCAGCAG------------------------------------------CCGCCACAGCCTCCGCGCTTCCAGTCCCCGGGGGCGGCCCCC
Tursiops_truncatus			CAAGCGCAGGCCCAGGCCCAGGCCTCCCAGGCTTCGCAGCAGCCACAGCAGCAG------------------------------------------CCGCCACAGCCTCCACACTTCCAGTCCCCGGGGGCGGCCCCC
Dasypus_novemcinctus		CAGGTCCAAGCCCAGGTCCAAGCCTCTCAAGCATCGCAACAACAGCAGCAGCAGCAG------------------------------------------CCACAGCCACCACACTTCCAGTCCCCTGGGGCAGCCCCC
Sus_scrofa					CAAGCCCAGGCCCAGGCCCAGGCCTCCCAGGCATCGCAGCAGCCGCAGCAGCAGCAG------------------------------------------------CCATCACACTTCCAGTCCCCTGGGGCAGCCCCC
Manis_javanica				CAGGCCCAGGCCCAGGCCCAGGCCTCTCAGGCATCGCAGCAGCAG------------------------------------------------------CCACAGCCCCCACACTTCCAGGCCCCTGGGGCCGCCCCC
Hipposideros_armiger		CAGGCCCAGGCCCAAGCCCAGGCTTCCCAGGCATCACAGCAGCAGCAGCAGCAGCAGCAGCAGCAGCAG------------------------------CCACAGCCACCACACTTCCAGTCCCCTGGGGCAGCCCCC
Condylura_cristata			CAGGCCCAGGCCCAGGCCCAGGCCTCTCAGGCATCACAGCAACAGCAGCAGCAG---------------------------------------CCGCCGCCACAGCCACCGCACTTCCAGTCCCCTGGGGCAGCCCCC
Camelus_dromedarius			CAGGCG---GCGCAGGCCCAGGCCTCCCAGGCTTCGCAGCAGCCCCAGCAGCAGCAGCCGCAG------------------------------------------CCACCACACTTCCAGTCCCCGGGGGCAGCCCCC
Marmota_flaviventris		CAAGCCCAAGCCCAAGCCCAAGCCTCCCAGGCATCACAGCAGCAGCAACAGCAGCCACAGCAG------------------------------------CCACAGCCACCACACTTCCAGTCCCCTGGGGCAGCCCCC
Urocitellus_parryii			CAAGCCCAAGCCCAAGCCCAAGCCTCCCAGGCATCACAGCAGCAGCAACAGCAGCCACAGCAG------------------------------------CCACAGCCACCACACTTCCAGTCCCCTGGGGCAGCCCCC
Desmodus_rotundus			CAAGCTCAAGCTCAAGCCCAGGCTTCCCAGGCATCGCAGCAGCAGCAG---------------------------------------------------CCACAGCCACCACACTTCCAGTCCCCTGGGGCAGCCCCC
Phyllostomus_discolor		CAGGCCCAAGCCCAAGCGCAAGCTTCCCAGGCATCACAGCAGCAGCAGCAGCAGCAG------------------------------------------CCACAGCCACCACACTTCCAGTCCCCTGGGGCAGCACCC
Rousettus_aegyptiacus		CAGGCTCAAGCCCAAGCTCAGGCTTCCCAGGCATCGCAGCAGCAGCAGCAGCAACAG------------------------------------------CCACAGCCACCACACTTCCAGTCCCCTGGGGCAGCCCCC
Pteropus_alecto				CAGGCTCAAGCCCAAGCTCAGGCTTCCCAGGCATCGCAGCAGCAGCAGCAGCAACAG------------------------------------------CCACAGCCACCACACTTCCAGTCCCCTGGGGCAGCCCCC
Pteropus_vampyrus			CAGGCTCAAGCCCAAGCTCAGGCTTCCCAGGCATCGCAGCAGCAGCAGCAGCAACAG------------------------------------------CCACAGCCACCACACTTCCAGTCCCCTGGGGCAGCCCCC
Miniopterus_natalensis		CAGGCTCAAGCCCAAGCCCAGGCTTCCCAGGCATCGCAGCAGCAGCAGCAGCAGCAG------------------------------------------------CCACCACACTTCCAGTCCCCTGGGGCAGCCCCC
Eptesicus_fuscus			CAAGCCCAAGCCCAAGCCCAGGCTTCCCAGGCATCGCAACAGCAGCAGCAGCAGCAA------------------------------------------CCACAGCCACCACACTTCCAGTCCCCTGGGGCAGCCCCC
Myotis_lucifugus			CAAGCCCAAGCCCAAGCCCAGGCTTCCCAGGCATCGCAACAGCAGCAGCAGCAGCAGCAA---------------------------------------CCACAGCCACCACACTTCCTC---CCCGGGGCAGCCCCC
Myotis_brandtii				CAAGCCCAAGCCCAAGCCCAGGCTTCCCAGGCATCGCAACAGCAGCAGCAGCAGCAGCAA---------------------------------------CCACAGCCACCACACTTCCAGTCCCCGGGGGCAGCCCCC
Myotis_davidii				CAAGCCCAAGCCCAAGCCCAGGCTTCCCAGGCATCGCAACAGCAGCAGCAGCAGCAA------------------------------------------CCACAGCCACCACACTTCCAGTCCCCGGGGGCAGCCCCC
Galeopterus_variegatus		CAAGCCCAAGCGCAAGCCCAGGCCTCCCAGGCATCACAGCAGCAGCAGCAACAGCAGCAGCAACAA---------------------------------CCACAGCCA---CACTTCCAGTCTCCTGGGGCAGCTCCC
Equus_asinus				CAAGCCCAGGCCCAGGCCCAGGCCTCCCAGGCATCGCAGCAGCAGCAGCAGCAGCAGCAGCAG------------------------------------CCACAGCCACCACACTTCCAGTCTCCTGGGGCAGCCCCC
Equus_caballus				CAAGCCCAAGCCCAGGCCCAGGCCTCCCAGGCATCGCAGCAGCAGCAGCAGCAGCAGCAG---------------------------------------CCACAGCCACCACACTTCCAGTCCCCTGGGGCAGCCCCC
Callorhinus_ursinus			CAGGCCCAGGCCCAGGCTCAGGCCTCCCAGGCCTCCCAGCAGCAGCAGCAG------------------------------------------------CCACAGCCACCACATTTCCAGTCCCCTGGGGCAGCCCCC
Eumetopias_jubatus			CAGGCCCAGGCCCAGGCTCAGGCCTCCCAGGCCTCCCAGCAGCAGCAGCAG------------------------------------------------CCACAGCCACCACATTTCCAGTCCCCTGGGGCAGCCCCC
Zalophus_californianus		CAGGCCCAGGCCCAGGCTCAGGCCTCCCAGGCCTCCCAGCAGCAGCAGCAG------------------------------------------------CCACAGCCACCACATTTCCAGTCCCCTGGGGCAGCCCCC
Odobenus_rosmarus			CAGGCTCAGGCCCAGGCCCAGGCCTCCCAGGCCTCCCAGCAGCAGCAGCAG------------------------------------------------CCACAGCCACCACATTTCCAGTCCCCTGGGGCAGCCCCC
Leptonychotes_weddellii		CAGGCCCAGGCCCAGGCCCAGGCCTCCCAGGCATCCCAGCAGCAGCAGCAG------------------------------------------------CCACAGCCACCACACTTCCAGTCCCCTGGGGCAGCCCCC
Neomonachus_schauinslandi	CAGGCCCAGGCCCAGGCCCAGGCCTCCCAGGCATCCCAGCAGCAGCAGCAG------------------------------------------------CCACAGCCACCACACTTCCAGTCCCCTGGGGCAGCCCCC
Phoca_vitulina				CAGGCCCAGGCCCAGGCCCAGGCCTCCCAGGCATCCCAGCAGCAGCAGCAG------------------------------------------------CCACAGCCACCACACTTCCAGTCCCCTGGGGCAGCCCCC
Acinonyx_jubatus			CAAGCCCAGGCTCAAGCCCAGGCCTCCCAGGCATCGCAGCAGCAGCAGCAGCAGCAACAGCAG------------------------------------CCACAGCCACCACACTTCCAGTCCCCTGGGGCAGCCCCC
Panthera_pardus				CAAGCCCAGGCTCAAGCCCAGGCCTCCCAGGCATCGCAGCAGCAGCAGCAGCAACAGCAG---------------------------------------CCACAGCCACCACACTTCCAGTCCCCTGGGGCAGCCCCC
Puma_concolor				CAAGCCCAGGCTCAAGCCCAGGCCTCCCAGGCATCGCAGCAGCAGCAGCAGCAACAGCAG---------------------------------------CCACAGCCACCACACTTCCAGTCCCCTGGGGCAGCCCCC
Felis_catus					CAGGCCCAGGCTCAAGCCCAGGCCTCCCAGGCATCGCAGCAGCAGCAGCAGCAACAGCAG---------------------------------------CCACAGCCACCACACTTCCAGTCCCCTGGGGCAGCCCCC
Lynx_canadensis				CAAGCCCAGGCTCAAGCCCAGGCCTCCCAGGCATCGCAGCAGCAGCAGCAGCAACAGCAG---------------------------------------CCACAGCCACCACACTTCCAGTCCCCTGGGGCAGCCCCC
Canis_lupus					CAAGCTCAGGCCCAGGCCCAGGCCTCCCAAGCATCACAGCAGCAGCAGCAGCAACAG------------------------------------------CCACAGCCACCACACTTCCAGTCCCCTGGGGCAGCCCCC
Vulpes_vulpes				CAGGCCCAGGCCCAGGCCCAGGCCTCCCAAGCATCACAGCAGCAGCAGCAGCAACAG------------------------------------------CCACAGCCACCACACTTCCAGTCCCCTGGGGCAGCCCCC
Mustela_erminea				CAGGCTCAAGCCCAGGCCCAGGCCTCCCAGGCATCACAGCAGCAGCAGCAGCAGCAG------------------------------------------CCACAGCCACCACACTTCCAATCCCCTGGGGCAGCCCCC
Ailuropoda_melanoleuca		CAGGCCCAGGCTCAGGCCCAGGCCTCCCAGGCATCACAGCAGCAGCAGCAGCAACAG------------------------------------------CCACAGCCACCACACTTCCAGTCCCCTGGGGCAGCCCCC
Ursus_maritimus				CAGGCTCAAGCCCAGGCCCAGGCCTCCCAGGCATCACAGCAGCAGCAGCAGCAACAG------------------------------------------CCACAGCCACCACACTTCCAGTCCCCTGGGGCAGCCCCC
end;

begin trees;
	tree tree1 = (((Monodelphis_domestica:81.50867481,(Sarcophilus_harrisii:61.62901000,(Phascolarctos_cinereus:35.00972500,Vombatus_ursinus:35.00972500)'14':26.61928500)'13':19.87966481)'11':77.08891276,(((((Erinaceus_europaeus:64.77156154,Sorex_araneus:64.77156154)'10':1.99932937,Condylura_cristata:66.77089091)'19':22.55292749,((((((Panthera_pardus:15.17499417,(((Lynx_canadensis:10.80000000,Felis_catus:10.80000000)'9':0.72134800,Puma_concolor:11.52134800)'22':1.47865200,Acinonyx_jubatus:13.00000000)'8':2.17499417)'6':39.14644701,((Canis_lupus:14.15328950,Vulpes_vulpes:14.15328950)'30':31.37506017,((Mustela_erminea:39.82662308,(((Callorhinus_ursinus:9.62059264,(Zalophus_californianus:5.65553150,Eumetopias_jubatus:5.65553150)'29':3.96506114)'27':9.84903044,Odobenus_rosmarus:19.46962308)'35':6.51564835,((Leptonychotes_weddellii:13.46758444,Monachus_schauinslandi:13.46758444)'43':4.94257756,Phoca_vitulina:18.41016200)'42':7.57510943)'40':13.84135165)'48':0.06678959,(Ailuropoda_melanoleuca:23.36263333,Ursus_maritimus:23.36263333)'51':16.53077933)'47':5.63493700)'39':8.79309151)'56':20.33882610,Manis_javanica:74.66026727)'55':2.56632673,((Equus_caballus:2.59000000,Equus_przewalskii:2.59000000)'61':5.13000000,Equus_asinus:7.72000000)'60':69.50659400)'54':0.52836241,((Vicugna_pacos:20.56159000,Camelus_dromedarius:20.56159000)'38':43.62243407,(((Lipotes_vexillifer:25.41895647,((Phocoena_sinus:14.29053211,(Delphinapterus_leucas:6.97528600,Monodon_monoceros:6.97528600)'34':7.31524611)'26':4.10074167,((Globicephala_melas:9.91000000,(Tursiops_truncatus:9.91000000,Lagenorhynchus_obliquidens:9.91000000)'66':0.00000000)'75':1.23236857,Orcinus_orca:11.14236857)'80':7.24890521)'78':7.02768269)'74':30.54089663,((Bubalus_bubalis:12.28692556,((Bos_taurus:0.62642157,Bos_indicus:0.62642157)'83':3.73841593,Bos_mutus:4.36483750)'73':7.92208806)'88':12.31307444,(Capra_hircus:9.75000000,Ovis_aries:9.75000000)'86':14.85000000)'72':31.35985310)'93':6.00613542,Sus_scrofa:61.96598852)'92':2.21803556)'91':13.57093234)'71':0.77378567,((Hipposideros_armiger:58.07847476,((Pteropus_vampyrus:12.94490000,Pteropus_alecto:12.94490000)'69':14.43589692,Rousettus_aegyptiacus:27.38079692)'65':30.69767784)'25':3.58273310,((Phyllostomus_discolor:29.40000000,Desmodus_rotundus:29.40000000)'5':23.24602350,((Eptesicus_fuscus:31.32232500,((Myotis_brandtii:14.19174800,Myotis_lucifugus:14.19174800)'102':6.58198867,Myotis_davidii:20.77373667)'100':10.54858833)'107':13.51340429,Miniopterus_natalensis:44.83572929)'111':7.81029421)'110':9.01518436)'106':16.86753423)'129':10.79507632)'128':7.13857077,(((Oryctolagus_cuniculus:51.42835100,Ochotona_princeps:51.42835100)'133':30.71244789,(((Heterocephalus_glaber:33.83285900,Fukomys_damarensis:33.83285900)'127':9.52561392,(Cavia_porcellus:35.77899950,(Octodon_degus:32.85536467,Chinchilla_lanigera:32.85536467)'136':2.92363483)'126':7.57947342)'142':29.51823524,((((((Grammomys_surdaster:15.69858974,((Mus_caroli:8.29082636,Mus_pahari:8.29082636)'146':6.29824853,Mastomys_coucha:14.58907489)'150':1.10951485)'149':12.87693113,Meriones_unguiculatus:28.57552087)'145':4.08810639,((Cricetulus_griseus:22.82601462,Microtus_ochrogaster:22.82601462)'141':5.97398538,Peromyscus_leucopus:28.80000000)'140':3.86362726)'139':22.13876483,Jaculus_jaculus:54.80239208)'125':15.09598458,Castor_canadensis:69.89837667)'124':0.64655123,(Urocitellus_parryii:11.32771000,Marmota_flaviventris:11.32771000)'160':59.21721789)'159':2.33178026)'158':9.26409073)'157':7.68238853,(((Otolemur_garnettii:59.32436912,(Propithecus_coquereli:37.78263867,Microcebus_murinus:37.78263867)'123':21.54173045)'122':14.51252523,(((Callithrix_jacchus:18.38385647,Aotus_nancymaae:18.38385647)'121':1.29720005,(Saimiri_boliviensis:16.07046167,Sapajus_apella:16.07046167)'120':3.61059486)'119':23.47023982,(((((Mandrillus_leucophaeus:4.59037182,Cercocebus_atys:4.59037182)'118':7.80962818,(Papio_anubis:5.08028789,Theropithecus_gelada:5.08028789)'117':7.31971211)'115':0.00000000,(Macaca_mulatta:5.27816300,Macaca_nemestrina:5.27816300)'105':7.12183700)'99':7.02230478,((Rhinopithecus_roxellana:2.67843333,Rhinopithecus_bieti:2.67843333)'177':11.34426429,Piliocolobus_tephrosceles:14.02269762)'185':5.39960716)'184':10.01924203,(Hylobates_moloch:20.18921354,((Pan_paniscus:6.65090500,Homo_sapiens:6.65090500)'183':9.11126054,Pongo_abelii:15.76216554)'182':4.42704801)'180':9.25233327)'176':13.70974953)'192':30.68559800)'195':1.86153010,Galeopterus_variegatus:75.69842444)'191':14.12476297)'175':6.63920175)'205':8.99739162,(Dasypus_novemcinctus:100.50636333,(Loxodonta_africana:83.28894286,((Echinops_telfairi:69.99726667,Chrysochloris_asiatica:69.99726667)'204':4.53590833,Elephantulus_edwardii:74.53317500)'203':8.75576786)'202':17.21742048)'201':4.95341746)'212':53.13780679)'200':18.32991064,Ornithorhynchus_anatinus:176.92749821);
end;
