# Supplementary material for: The evolutionary history of the polyQ tract in huntingtin sheds light on its functional pro-neural activities
Source: Cell Death Differ. 2022 Jan 1;29(2):293–305. doi: 10.1038/s41418-021-00914-9 (PMC8817008; doi:10.1038/s41418-021-00914-9)
Supplement: Supplementary file 25 — Dataset 18 [file 41418_2021_914_MOESM25_ESM.xlsx]

## Sheet: LQ
PolyQ proteins with atypical LQ z-score values.
List of genes (ordered by LQ z-score value) bearing a CAG/CAA repeats region with LQ z-score ≥ 2.00 (4.2% of total genes tested), extracted from results of the analyses described in Figure S6. HTT gene was highlighted with a grey box.
	Gene	Species	z-score (LQ)		LQ: length of polyQ
	KMT2D	Aotus nancymaae	3.61
	NFAT5	Homo sapiens	3.46
	ZFHX3	Gorilla gorilla	3.46
	MRTFA	Callithrix jacchus	3.46
	NCOA3	Microcebus murinus	3.40
	KMT2D	Tupaia belangeri	3.40
	TNRC6A	Microcebus murinus	3.38
	KMT2D	Aotus nancymaae	3.38
	RMND5B	Callithrix jacchus	3.32
	NCOR1	Aotus nancymaae	3.32
	CROCC	Macaca mulatta	3.32
	NOA1	Aotus nancymaae	3.32
	MAML2	Tupaia belangeri	3.30
	PHC1	Microcebus murinus	3.26
	TNRC6A	Microcebus murinus	3.22
	ARID1A	Microcebus murinus	3.19
	ZMYND8	Nomascus leucogenys	3.16
	TCF20	Aotus nancymaae	3.16
	HLX	Macaca nemestrina	3.16
	ZNF853	Aotus nancymaae	3.16
	PRDM15	Homo sapiens	3.16
	BRD4	Microcebus murinus	3.14
	PRRC2B	Microcebus murinus	3.14
	RORC	Microcebus murinus	3.14
	TOB1	Callithrix jacchus	3.12
	MED15	Microcebus murinus	3.12
	FAM120C	Aotus nancymaae	3.10
	GIGYF2	Microcebus murinus	3.09
	KMT2C	Microcebus murinus	3.07
	CREBBP	Microcebus murinus	3.03
	STARD9	Aotus nancymaae	3.00
	PATL2	Aotus nancymaae	3.00
	SOWAHB	Nomascus leucogenys	3.00
	HOXD9	Gorilla gorilla	3.00
	ELMSAN1	Microcebus murinus	2.99
	TCF20	Aotus nancymaae	2.99
	FAM155A	Aotus nancymaae	2.96
	MINDY1	Nomascus leucogenys	2.94
	FAM155A	Aotus nancymaae	2.94
	IRS1	Macaca mulatta	2.89
	SHROOM4	Tupaia belangeri	2.87
	ELMSAN1	Microcebus murinus	2.86
	TFEB	Microcebus murinus	2.85
	MED15	Nomascus leucogenys	2.85
	MED15	Microcebus murinus	2.84
	CPEB2	Aotus nancymaae	2.83
	DDI1	Papio anubis	2.83
	RNF181	Callithrix jacchus	2.83
	HTT	Homo sapiens	2.82
	SIK3	Microcebus murinus	2.74
	RBM33	Chlorocebus sabaeus	2.71
	TCF20	Microcebus murinus	2.66
	PPP1R14C	Microcebus murinus	2.65
	NOTCH1	Nomascus leucogenys	2.65
	KMT2D	Chlorocebus sabaeus	2.60
	PAXIP1	Tupaia belangeri	2.59
	ARGFX	Macaca mulatta	2.57
	SATB1	Aotus nancymaae	2.56
	AAK1	Microcebus murinus	2.55
	KCNN3	Pan paniscus	2.55
	FAM155A	Aotus nancymaae	2.54
	NCOA6	Aotus nancymaae	2.54
	TCF20	Microcebus murinus	2.52
	STXBP5	Aotus nancymaae	2.50
	TMEM63A	Gorilla gorilla	2.50
	GOLIM4	Macaca nemestrina	2.45
	GIGYF2	Microcebus murinus	2.45
	NUFIP2	Aotus nancymaae	2.45
	KMT2B	Callithrix jacchus	2.45
	KMT2B	Aotus nancymaae	2.45
	KMT2D	Tupaia belangeri	2.36
	LRCH4	Tupaia belangeri	2.34
	GLG1	Aotus nancymaae	2.34
	ZNF853	Cercocebus atys	2.34
	EP300	Tupaia belangeri	2.33
	PAXIP1	Tupaia belangeri	2.32
	MEF2A	Homo sapiens	2.31
	AAK1	Aotus nancymaae	2.29
	SMARCA2	Tupaia belangeri	2.28
	ZFHX3	Aotus nancymaae	2.27
	MINK1	Chlorocebus sabaeus	2.27
	ZFHX3	Homo sapiens	2.24
	RABEP2	Cercocebus atys	2.24
	RABEP2	Papio anubis	2.24
	ZFHX3	Callithrix jacchus	2.24
	ZFHX3	Aotus nancymaae	2.24
	SEC31A	Pan paniscus	2.24
	SEC31A	Pan troglodytes	2.24
	MAMLD1	Gorilla gorilla	2.23
	AR	Homo sapiens	2.22
	GIGYF2	Microcebus murinus	2.18
	ZFHX3	Microcebus murinus	2.17
	ZFHX3	Tupaia belangeri	2.17
	NUCB1	Macaca nemestrina	2.16
	TNRC6B	Tupaia belangeri	2.16
	BMP6	Cercocebus atys	2.15
	TOX3	Microcebus murinus	2.14
	KCNN3	Macaca nemestrina	2.13
	KMT2D	Nomascus leucogenys	2.13
	KMT2D	Microcebus murinus	2.13
	FOXA2	Pan paniscus	2.12
	FOXA2	Pan troglodytes	2.12
	GRIN3B	Aotus nancymaae	2.11
	SCAF4	Macaca mulatta	2.11
	ATXN7	Homo sapiens	2.10
	R3HDM2	Microcebus murinus	2.10
	CPEB3	Aotus nancymaae	2.09
	MAML3	Microcebus murinus	2.09
	TMCC2	Callithrix jacchus	2.08
	RUNX2	Cercocebus atys	2.08
	ATXN2	Pan troglodytes	2.06
	TNS1	Tupaia belangeri	2.05
	PIEZO1	Pan paniscus	2.04
	CELF3	Macaca nemestrina	2.04
	CELF3	Macaca mulatta	2.04
	CPEB3	Aotus nancymaae	2.03
	AMOTL1	Aotus nancymaae	2.01
	AMOTL1	Tupaia belangeri	2.01
	ATN1	Homo sapiens	2.00
	PHLPP1	Pan paniscus	2.00
	BHLHA15	Chlorocebus sabaeus	2.00
	AR	Cercocebus atys	2.00
	IRF2BP2	Aotus nancymaae	2.00

## Sheet: LNI
PolyQ proteins with atypical LNI z-score values.
List of genes (ordered by LNI z-score value) bearing a CAG/CAA repeats region with LNI z-score ≥ 2.00 (4.2% of total genes tested), extracted from results of the analyses described in Figure S6. HTT gene was highlighted with a grey box.
	Gene	Species	z-score (LNI)		LNI: longest uninterrupted CAG repeat
	MRTFA	Callithrix jacchus	3.46
	KCNN3	Pan paniscus	3.34
	RMND5B	Callithrix jacchus	3.32
	ZFHX3	Cercocebus atys	3.32
	TBC1D5	Chlorocebus sabaeus	3.32
	SMARCA2	Microcebus murinus	3.32
	CROCC	Macaca mulatta	3.32
	KMT2C	Tupaia belangeri	3.27
	ELMSAN1	Microcebus murinus	3.27
	SHROOM4	Tupaia belangeri	3.25
	ARID1A	Microcebus murinus	3.22
	ELMSAN1	Microcebus murinus	3.20
	TCF20	Aotus nancymaae	3.16
	AAK1	Microcebus murinus	3.16
	NCOR1	Aotus nancymaae	3.16
	KMT2D	Tupaia belangeri	3.15
	KMT2D	Tupaia belangeri	3.15
	RORC	Microcebus murinus	3.14
	CDX2	Tupaia belangeri	3.12
	ZFHX3	Aotus nancymaae	3.08
	TOB1	Callithrix jacchus	3.06
	MAMLD1	Nomascus leucogenys	3.03
	CHERP	Tupaia belangeri	3.00
	SOWAHB	Nomascus leucogenys	3.00
	FAM155A	Aotus nancymaae	2.96
	FAM155A	Aotus nancymaae	2.94
	KMT2D	Pan troglodytes	2.93
	PHC1	Microcebus murinus	2.88
	GIGYF2	Microcebus murinus	2.87
	MAML3	Homo sapiens	2.84
	STARD9	Aotus nancymaae	2.84
	SMARCA2	Homo sapiens	2.83
	DDI1	Papio anubis	2.83
	RNF181	Callithrix jacchus	2.83
	TCF20	Tupaia belangeri	2.79
	GIGYF2	Microcebus murinus	2.79
	ZNF853	Cercocebus atys	2.78
	GOLIM4	Macaca nemestrina	2.77
	SATB1	Aotus nancymaae	2.75
	KMT2C	Microcebus murinus	2.74
	HTT	Homo sapiens	2.71
	NOA1	Aotus nancymaae	2.71
	TFEB	Microcebus murinus	2.69
	MED12	Microcebus murinus	2.68
	NCOR2	Microcebus murinus	2.67
	FOXP2	Microcebus murinus	2.64
	LRCH4	Aotus nancymaae	2.62
	NONO	Microcebus murinus	2.60
	CELF3	Macaca nemestrina	2.60
	RSPO1	Papio anubis	2.60
	FOXP2	Microcebus murinus	2.59
	ARGFX	Macaca mulatta	2.59
	KMT2D	Aotus nancymaae	2.57
	ZFHX3	Aotus nancymaae	2.55
	AAK1	Microcebus murinus	2.55
	ZFHX3	Gorilla gorilla	2.55
	FAM155A	Aotus nancymaae	2.54
	NCOA3	Microcebus murinus	2.53
	NCOA6	Aotus nancymaae	2.52
	MAML2	Tupaia belangeri	2.52
	ATXN2	Nomascus leucogenys	2.50
	TMEM63A	Gorilla gorilla	2.50
	KMT2D	Tupaia belangeri	2.49
	CHD1	Callithrix jacchus	2.48
	MED15	Aotus nancymaae	2.47
	PRRC2B	Aotus nancymaae	2.47
	GIGYF1	Macaca mulatta	2.46
	NUFIP2	Aotus nancymaae	2.45
	SP3	Aotus nancymaae	2.45
	KMT2B	Callithrix jacchus	2.45
	KMT2B	Aotus nancymaae	2.45
	AAK1	Aotus nancymaae	2.42
	POLG	Homo sapiens	2.39
	MAMLD1	Gorilla gorilla	2.36
	AR	Homo sapiens	2.35
	MED15	Nomascus leucogenys	2.35
	DSE	Tupaia belangeri	2.34
	NCOA6	Gorilla gorilla	2.33
	AMOTL1	Aotus nancymaae	2.33
	AMOTL1	Tupaia belangeri	2.33
	MED12	Nomascus leucogenys	2.32
	NUMBL	Papio anubis	2.32
	TCF20	Aotus nancymaae	2.30
	PLEKHM3	Callithrix jacchus	2.27
	PLEKHM3	Gorilla gorilla	2.27
	RBM33	Chlorocebus sabaeus	2.27
	MINK1	Chlorocebus sabaeus	2.27
	PHLDA1	Aotus nancymaae	2.26
	ST6GALNAC5	Microcebus murinus	2.24
	AR	Cercocebus atys	2.24
	ATXN7	Homo sapiens	2.22
	PPP1R18	Microcebus murinus	2.21
	FOXJ2	Microcebus murinus	2.20
	MINDY1	Nomascus leucogenys	2.20
	THAP11	Pan troglodytes	2.20
	BMP6	Cercocebus atys	2.19
	TCF20	Tupaia belangeri	2.16
	NUCB1	Macaca nemestrina	2.16
	KMT2D	Tupaia belangeri	2.16
	MAGI1	Macaca mulatta	2.16
	POF1B	Callithrix jacchus	2.16
	DLX6	Macaca nemestrina	2.16
	TNRC6B	Tupaia belangeri	2.16
	TOX3	Microcebus murinus	2.14
	KCNN3	Macaca nemestrina	2.13
	SIK3	Aotus nancymaae	2.12
	FMN2	Gorilla gorilla	2.12
	IRS1	Macaca mulatta	2.12
	GRIN3B	Aotus nancymaae	2.11
	NCOA3	Macaca nemestrina	2.10
	SCAF4	Macaca mulatta	2.09
	TMCC2	Callithrix jacchus	2.08
	USF3	Papio anubis	2.07
	ATN1	Homo sapiens	2.07
	DENND4B	Callithrix jacchus	2.06
	KMT2D	Callithrix jacchus	2.06
	KMT2D	Microcebus murinus	2.06
	CCDC201	Cercocebus atys	2.03
	MAML2	Tupaia belangeri	2.03
	PHLPP1	Pan paniscus	2.02
	PPP1R14C	Callithrix jacchus	2.01
	KMT2D	Chlorocebus sabaeus	2.01

## Sheet: PQ
PolyQ proteins with atypical PQ z-score values.
List of genes (ordered by PQ z-score value) bearing a CAG/CAA repeats region with PQ z-score ≥ 1.50 (2.5% of total genes tested), extracted from results of the analyses described in Figure S6. HTT gene was highlighted with a grey box.
	Gene	Species	z-score (PQ)		PQ: polyQ tract purity (CAG/CAA proportion)
	FOXP2	Microcebus murinus	3.24
	NCOA3	Tupaia belangeri	3.14
	BRD4	Microcebus murinus	3.01
	MMRN1	Microcebus murinus	2.99
	AAK1	Microcebus murinus	2.85
	ARID1A	Tupaia belangeri	2.82
	NFAT5	Tupaia belangeri	2.81
	MED12	Microcebus murinus	2.72
	MED12	Microcebus murinus	2.63
	TCF20	Tupaia belangeri	2.61
	CDX2	Tupaia belangeri	2.56
	RORC	Microcebus murinus	2.45
	KMT2D	Microcebus murinus	2.44
	PPP1R18	Microcebus murinus	2.40
	MED15	Microcebus murinus	2.37
	KMT2C	Tupaia belangeri	2.34
	CHERP	Microcebus murinus	2.34
	CHERP	Tupaia belangeri	2.34
	NONO	Microcebus murinus	2.23
	RAI1	Microcebus murinus	2.18
	KMT2D	Microcebus murinus	2.14
	CELF3	Tupaia belangeri	2.12
	ZNF384	Tupaia belangeri	2.10
	PAXIP1	Microcebus murinus	2.09
	FOXJ2	Microcebus murinus	2.08
	FAM171B	Microcebus murinus	2.08
	AAK1	Microcebus murinus	2.07
	TOX3	Microcebus murinus	2.06
	ABCF1	Tupaia belangeri	2.04
	KMT2D	Tupaia belangeri	2.04
	SMARCA2	Microcebus murinus	2.03
	KMT2D	Microcebus murinus	1.99
	FRMPD3	Microcebus murinus	1.96
	AMOTL1	Microcebus murinus	1.90
	AMOTL1	Tupaia belangeri	1.90
	MED15	Tupaia belangeri	1.89
	TFEB	Tupaia belangeri	1.89
	USF3	Tupaia belangeri	1.82
	MAML2	Microcebus murinus	1.81
	MAGI1	Microcebus murinus	1.80
	PRRC2B	Microcebus murinus	1.79
	KCNN3	Microcebus murinus	1.78
	HTT	Homo sapiens	1.78
	MYOCD	Microcebus murinus	1.77
	MYOCD	Tupaia belangeri	1.77
	PHLPP1	Microcebus murinus	1.72
	CHD1	Microcebus murinus	1.71
	SIK3	Tupaia belangeri	1.68
	PHC1	Tupaia belangeri	1.68
	FOXP2	Microcebus murinus	1.68
	FOXP2	Tupaia belangeri	1.68
	ZFHX3	Microcebus murinus	1.67
	PLEKHM3	Tupaia belangeri	1.67
	NFAT5	Microcebus murinus	1.64
	KMT2D	Microcebus murinus	1.64
	KMT2D	Tupaia belangeri	1.64
	ABCF1	Microcebus murinus	1.61
	NCOA3	Microcebus murinus	1.59
	BMP2K	Tupaia belangeri	1.59
	KMT2C	Microcebus murinus	1.58
	NCOR2	Microcebus murinus	1.54
	ELMSAN1	Tupaia belangeri	1.53
	MAML2	Microcebus murinus	1.51
