# Supplementary material for: The evolutionary history of the polyQ tract in huntingtin sheds light on its functional pro-neural activities
Source: Cell Death Differ. 2022 Jan 1;29(2):293–305. doi: 10.1038/s41418-021-00914-9 (PMC8817008; doi:10.1038/s41418-021-00914-9)
Supplement: Supplementary file 26 — Dataset 19 [file 41418_2021_914_MOESM26_ESM.txt]

>Callithrix_jacchus_pHtt
ATGGCGACCCTGGAAAAGCTGATGAAGGCCTTTGAGTCCCTCAAGTCCTTTCACCAACAGCAGCAGTGGCTCAGCAGCAGCAGCAGCCGCCGCCGCAGGCACAGCCTCTGCTGCCATAGCCGCCGCCGCCACCTCAGCCGCCACCGCAGGCACAGCCTCTGCTGTGCAGCCCTCACCGCCGCCCCCACCGCCGCCCGGCCCAACTGTGGCTGAGGAGCCACTGCACCGACCAAAGAAAGAACTTTGAGCCACCAAGAAAGACCGTGTGAATCATTGTCTGACAATATGTGAAAACATAGTGGCGCAGTCTGTCAGAAATTCTCCAGAATTTCAGAAACTTCTGGGCATCGCTATGGAACTTTTTCTGCTGTGCAGTGATGACGCAGAGTCAGAAGTCAAGATGGTAGCTGACGAATGCCTCAATAAAGTTATCAAAGCTTTGATGAATTCTAATCTTCCAAGGTTACAGCTCGAGCTCTACAAGGAGATTAAAAAGAATCGTGCCCCTCGGAGTTTGCGTGCTGCCCTGTGGAGGTTTGCTGAGCTGGCTCACTTGGTTCGGCCTTAGAAATGCAGGCCTTACCTGGTGAACCTTCTGCCGTGCCTGACTCGAACAAGCAAGAGACCCGAGGAATCAGTCCAGGAGACCTTGGCTGCAGCTGTTCCCAAAATTATGACTTCTTTCGGCAATTTTACAAATGACAATGAAATTAAGGTTTTGTTAAAGGCTTTCATAGCGAACCTGAAGTCAAGCTCCCCTATCATTCGGCGGACAGCGGCTGGATCAGCAGTCAGCATCTGCCAGCACTCAAGAAGGATGCAGTATTTCTACAGCTGGCTGCTAAATGTGCCCTTAGGCTTACTGGTTCCTGTCGATGATGAACACTCCACCCTGCTGATTCTTGGCATGCTGCTCACCTTGAGGTATTTGGTGCCCTTGCTGCAGCAGCAGGTCAAGGACACAAGCCTGAAAGGCAGCTTCGGAGCGACACGGAAAGAAATGGAAGTGTCTCCCTCTGCAGAGCAGCTCGTCCAGGTTTATGAACTAATGTTACATCATACACAGCACCAAGACCACAACGTTGTGACGGGAGCCCTGGAGCTGTTGCAGCAGCTCTCCAGAACACCTCCACCGGAGCTTCTGCAAGCCCTGACCACCGCGGGGGGCATCAGGAAGCTCACCGAGGCTAAGGATGAGTCTGGTGGCCGAAGCTGTAGTGGGAGTATAGTGGAACTTATAG
