# Supplementary material for: The evolutionary history of the polyQ tract in huntingtin sheds light on its functional pro-neural activities
Source: Cell Death Differ. 2022 Jan 1;29(2):293–305. doi: 10.1038/s41418-021-00914-9 (PMC8817008; doi:10.1038/s41418-021-00914-9)
Supplement: Supplementary file 27 — Dataset 20 [file 41418_2021_914_MOESM27_ESM.xlsx]

## Sheet: Sheet1
Supplementary dataset S20
Numbers of substitutions estimated under maximum likelihood criterion, with Aotus nancymaae HTT sequence as outgroup:
		C.jacchus_HTT gene			C.jacchus_HTT pseudogene
EXON	Aligned bases	observed	expected	obs/exp	observed	expected	obs/exp
1	193	1	2.46	0.41	13	7.04	1.85
2	84	1	1.07	0.94	0	3.06	0.00
3	121	4	1.54	2.60	4	4.41	0.91
4	60	0	0.76	0.00	1	2.19	0.46
5	80	0	1.02	0.00	2	2.92	0.69
6	139	1	1.77	0.57	2	5.07	0.39
7	142	1	1.81	0.55	5	5.18	0.97
8	179	2	2.28	0.88	7	6.53	1.07
9	181	5	2.30	2.17	7	6.60	1.06
TOT	1179	15			43
expected_subs/aligned_pos=0.01272264631043257
expected_subs/aligned_pos_pseudo=0.0364715860899067
Note 1: Expected values were calculated on the basis of the total number of substitutions and the total length of the alignment, and scaled to the exon lengths
Note 2: Obs/exp values used in the graph of Figure 1I are in the grey boxes
