# Supplementary material for: The evolutionary history of the polyQ tract in huntingtin sheds light on its functional pro-neural activities
Source: Cell Death Differ. 2022 Jan 1;29(2):293–305. doi: 10.1038/s41418-021-00914-9 (PMC8817008; doi:10.1038/s41418-021-00914-9)
Supplement: Supplementary file 28 — Dataset 21 [file 41418_2021_914_MOESM28_ESM.xlsx]

## Sheet: Expr.levels of linear genes
Genes showing a stepwise increase or decrease of the mean expression levels among 0Q, 2Q, 4Q, and 7Q cell lines
These lists of genes and their mean expression levels at rosette and neuron stages were used in Fig. 4C
Genes showing a stepwise increase at rosette stage (from line 10 to 203)
Genes showing a stepwise decrease at rosette stage (from line 204 to 379)
Genes showing a stepwise increase at neuron stage (from line 380 to 720)
Genes showing a stepwise decrease at neuron stage (from line 721 to 1042)
	development stage	gene name	mean expression levels (0Q cells; 3 replicates)	mean expression levels (2Q cells; 3 replicates)	mean expression levels (4Q cells; 3 replicates)	mean expression levels (7Q cells; 3 replicates)
A130006I12Rik	Rosette	A130006I12Rik	2.05678	4.79978	6.12652	6.98424
A430027H14Rik	Rosette	A430027H14Rik	3.73736	6.39888	6.81222	10.6959
A930028O11Rik	Rosette	A930028O11Rik	0	1.02382	1.55002	2.02088
Abracl	Rosette	Abracl	377.803	378.339	433.465	487.69
Actr3ps	Rosette	Actr3ps	11.8958	14.5348	15.2391	23.8421
Actr8	Rosette	Actr8	1010.59	1094.27	1110.75	1174.38
Actrt3	Rosette	Actrt3	1.02839	1.66689	2.28241	6.94166
Aqp6	Rosette	Aqp6	4.59	17.3609	20.2588	21.9169
B230206I08Rik	Rosette	B230206I08Rik	0	0.327881	0.334287	1.01044
B330016D10Rik	Rosette	B330016D10Rik	91.793	102.119	111.36	125.95
Ccdc182	Rosette	Ccdc182	4.07359	8.05719	8.44203	15.4779
Cd27	Rosette	Cd27	5.76261	6.25944	11.9826	13.4892
Clip4	Rosette	Clip4	668.561	773.133	781.306	842.496
Cnmd	Rosette	Cnmd	49.933	65.817	69.5399	81.3075
Cox4i2	Rosette	Cox4i2	36.1303	48.7485	49.406	72.1467
Cox7a2l	Rosette	Cox7a2l	2692.94	2726.33	2861.53	3345.81
Cr2	Rosette	Cr2	6.27058	8.70261	11.3545	13.3793
Czib	Rosette	Czib	912.287	943.593	988.476	1057.06
D6Ertd527e	Rosette	D6Ertd527e	6.78537	10.3293	10.9914	14.0591
Defb25	Rosette	Defb25	0	0.655761	1.96525	2.72593
Dkk4	Rosette	Dkk4	0.652184	1.82772	1.9598	3.79315
Dnajb6ps	Rosette	Dnajb6ps	4.01334	4.15671	4.24222	7.95394
Doc2g	Rosette	Doc2g	67.9805	71.4762	74.3386	106.499
Eif3s6ps2	Rosette	Eif3s6ps2	14.8739	15.0951	17.6301	27.4878
Fam241b	Rosette	Fam241b	209.335	241.332	243.923	317.225
Fbxw10	Rosette	Fbxw10	7.0011	8.93122	11.1245	12.4929
Fkbp1aps1	Rosette	Fkbp1aps1	0.310326	0.844073	0.974064	2.85734
Foxi2	Rosette	Foxi2	0.376207	0.609239	1.85551	4.99725
Galnt6	Rosette	Galnt6	4.24533	6.80946	8.2949	9.12415
Gfy	Rosette	Gfy	4.46105	6.21291	7.43488	14.3824
Gjc2	Rosette	Gjc2	9.41882	9.96983	13.5454	22.7905
Gm10154	Rosette	Gm10154	10.1521	12.432	15.4009	29.4482
Gm10157	Rosette	Gm10157	4.96339	6.67389	9.90874	12.7735
Gm10297	Rosette	Gm10297	31.1936	31.3154	35.4986	41.1459
Gm10335	Rosette	Gm10335	26.8768	27.5719	33.7101	85.474
Gm10545	Rosette	Gm10545	2.84354	4.20545	4.65199	6.86704
Gm10608	Rosette	Gm10608	1.36743	2.51731	3.21601	8.79725
Gm11703	Rosette	Gm11703	6.20188	7.37217	11.1459	12.3652
Gm12034	Rosette	Gm12034	7.74788	10.0289	12.9142	31.6197
Gm12035	Rosette	Gm12035	2.02243	3.44808	4.76603	6.17982
Gm12063	Rosette	Gm12063	0.620651	1.54001	2.65717	3.37058
Gm12138	Rosette	Gm12138	0.310326	1.01747	1.61384	3.70249
Gm12237	Rosette	Gm12237	0.686532	1.49983	3.98887	5.60984
Gm12407	Rosette	Gm12407	0.310326	1.34535	1.97147	2.78088
Gm12542	Rosette	Gm12542	2.39864	2.65053	4.07411	8.29136
Gm12715	Rosette	Gm12715	106.769	107.179	118.974	169.805
Gm12739	Rosette	Gm12739	1.06274	1.78119	2.93386	4.87637
Gm13310	Rosette	Gm13310	2.7405	3.80979	4.09745	7.95026
Gm13453	Rosette	Gm13453	21.9523	32.3718	37.2125	57.0207
Gm13920	Rosette	Gm13920	0	0.930772	1.27955	1.64087
Gm14398	Rosette	Gm14398	1.74646	2.73088	3.61411	5.09476
Gm14630	Rosette	Gm14630	0.686532	1.82137	2.24194	2.26947
Gm14650	Rosette	Gm14650	0.683718	1.12543	1.32002	2.64947
Gm15217	Rosette	Gm15217	0.652184	1.34535	2.02907	3.77895
Gm15365	Rosette	Gm15365	0	0.327881	0.933592	1.7297
Gm15531	Rosette	Gm15531	0.376207	0.695937	1.5617	2.18249
Gm15560	Rosette	Gm15560	0.683718	3.94936	4.25934	4.46616
Gm15594	Rosette	Gm15594	0	0.695937	1.29668	1.30345
Gm16128	Rosette	Gm16128	0.620651	0.890596	1.30835	1.93389
Gm16195	Rosette	Gm16195	0	0.327881	0.680248	1.34786
Gm16276	Rosette	Gm16276	4.29494	9.25676	9.55111	11.7008
Gm16470	Rosette	Gm16470	0.310326	1.3517	2.48361	3.03131
Gm17909	Rosette	Gm17909	0.376207	0.930772	1.3605	3.15035
Gm18981	Rosette	Gm18981	0	0.609239	1.30835	1.85743
Gm19265	Rosette	Gm19265	1.64904	4.17162	5.55057	5.68263
Gm19777	Rosette	Gm19777	0	0.281358	0.628103	1.88947
Gm20605	Rosette	Gm20605	0	0.930772	2.27074	3.64938
Gm21917	Rosette	Gm21917	0	0.937119	1.17526	1.77044
Gm22362	Rosette	Gm22362	4.69424	5.36884	9.90136	10.3209
Gm2395	Rosette	Gm2395	0.620651	2.1429	2.8179	5.50497
Gm24705	Rosette	Gm24705	0.376207	0.609239	1.25621	1.59646
Gm24944	Rosette	Gm24944	0	0.281358	0.639776	1.01044
Gm25188	Rosette	Gm25188	0.686532	0.937119	2.35791	4.45196
Gm25640	Rosette	Gm25640	0.376207	1.95459	2.05242	2.27131
Gm25835	Rosette	Gm25835	14.4415	20.627	25.9978	26.6642
Gm26766	Rosette	Gm26766	0.996858	1.49349	3.03815	4.08433
Gm26947	Rosette	Gm26947	0	0.368057	1.37217	2.19485
Gm29770	Rosette	Gm29770	5.14196	6.05208	8.15014	15.787
Gm30042	Rosette	Gm30042	0	0.327881	0.628103	0.717426
Gm32256	Rosette	Gm32256	2.67743	3.58765	5.35366	10.6299
Gm3227	Rosette	Gm3227	2.40146	6.24452	6.84179	7.16005
Gm32391	Rosette	Gm32391	10.5408	16.7432	19.9179	19.9373
Gm32842	Rosette	Gm32842	3.77171	4.05732	8.0801	11.0988
Gm3364	Rosette	Gm3364	1.02839	3.92187	4.25934	5.18359
Gm34868	Rosette	Gm34868	4.21098	7.0759	7.10488	8.28952
Gm35554	Rosette	Gm35554	0	0.368057	1.37217	3.78262
Gm36964	Rosette	Gm36964	9.24989	11.5414	13.2045	25.037
Gm37101	Rosette	Gm37101	0.310326	0.890596	1.97693	3.57476
Gm37212	Rosette	Gm37212	0	0.695937	1.93645	2.01904
Gm37229	Rosette	Gm37229	0	0.327881	0.680248	1.72602
Gm3724	Rosette	Gm3724	2.36711	3.68291	4.11458	10.0723
Gm37559	Rosette	Gm37559	8.5718	12.6286	17.5674	21.3703
Gm3787	Rosette	Gm3787	0.310326	0.736113	0.974064	2.69389
Gm3919	Rosette	Gm3919	1.27284	1.30518	2.6167	5.6863
Gm4202	Rosette	Gm4202	145.149	147.185	163.705	175.622
Gm43097	Rosette	Gm43097	0.652184	1.34535	2.69219	4.49453
Gm43137	Rosette	Gm43137	1.2413	1.54001	2.97434	4.29035
Gm43674	Rosette	Gm43674	0	0.649414	1.02621	2.94616
Gm44014	Rosette	Gm44014	0	0.281358	1.02621	1.72786
Gm44521	Rosette	Gm44521	1.58316	2.18943	2.89339	5.9738
Gm44544	Rosette	Gm44544	0	0.609239	0.691921	2.94249
Gm44907	Rosette	Gm44907	8.15843	10.9851	12.7266	17.3693
Gm44951	Rosette	Gm44951	1.06274	2.00111	5.3089	5.76961
Gm45509	Rosette	Gm45509	5.82286	8.04063	11.1128	13.8
Gm45631	Rosette	Gm45631	0	0.977295	1.96525	3.07389
Gm45660	Rosette	Gm45660	1.43895	3.54969	6.66201	13.0697
Gm47197	Rosette	Gm47197	0	1.21848	1.26788	2.18432
Gm47441	Rosette	Gm47441	3.01929	5.5232	6.3682	8.66585
Gm48510	Rosette	Gm48510	0.341859	0.368057	1.3317	2.02088
Gm48565	Rosette	Gm48565	0	0.281358	0.628103	0.717426
Gm48652	Rosette	Gm48652	0.310326	0.655761	1.90766	2.39904
Gm49041	Rosette	Gm49041	6.90368	11.8544	15.1636	20.8817
Gm4938	Rosette	Gm4938	0	0.736113	1.57337	1.68345
Gm49522	Rosette	Gm49522	0	0.368057	0.881447	1.01044
Gm49929	Rosette	Gm49929	1.77799	1.9695	2.3867	7.90952
Gm50055	Rosette	Gm50055	0.310326	0.695937	1.29668	1.30345
Gm50217	Rosette	Gm50217	0	0.562716	1.02621	1.68345
Gm5207	Rosette	Gm5207	0	0.649414	1.34882	4.87453
Gm5380	Rosette	Gm5380	0	1.21848	1.27955	1.89131
Gm5452	Rosette	Gm5452	11.6982	20.8407	20.9398	31.5561
Gm5461	Rosette	Gm5461	11.002	16.1126	17.3713	35.7997
Gm5564	Rosette	Gm5564	3.87193	4.09749	7.11226	10.3832
Gm5666	Rosette	Gm5666	0	0.281358	0.639776	1.43301
Gm5874	Rosette	Gm5874	13.0559	15.5288	19.0077	24.6108
Gm5881	Rosette	Gm5881	2.33557	3.21324	4.81817	10.1753
Gm5910	Rosette	Gm5910	6.91995	8.60956	10.7147	19.8374
Gm5931	Rosette	Gm5931	3.91592	4.92665	5.13534	8.03909
Gm5987	Rosette	Gm5987	3.35834	4.13767	4.47221	13.7162
Gm6204	Rosette	Gm6204	41.3554	48.3892	51.2475	117.443
Gm6252	Rosette	Gm6252	10.8933	17.5091	18.88	44.2303
Gm6722	Rosette	Gm6722	15.8308	20.6821	21.7797	37.0876
Gm6899	Rosette	Gm6899	0	0.327881	1.60217	2.57485
Gm6937	Rosette	Gm6937	13.31	14.7971	19.7732	28.7203
Gm7206	Rosette	Gm7206	10.9992	14.2556	16.826	44.1002
Gm7424	Rosette	Gm7424	2.02243	2.14925	2.57623	4.58336
Gm7459	Rosette	Gm7459	1.71492	1.94824	2.37503	4.71476
Gm7476	Rosette	Gm7476	3.93219	4.79978	6.50751	12.9136
Gm7494	Rosette	Gm7494	0	0.281358	0.639776	2.31205
Gm8199	Rosette	Gm8199	0	1.02382	1.02621	1.59646
Gm8292	Rosette	Gm8292	29.6104	36.2149	41.2543	65.1871
Gm8662	Rosette	Gm8662	0	0.609239	0.974064	2.22506
Gm9115	Rosette	Gm9115	22.3773	34.1823	36.7011	44.1094
Gm9409	Rosette	Gm9409	0	0.562716	1.32002	1.64088
Gm9790	Rosette	Gm9790	1.9909	2.06255	2.95099	5.4624
Gm9830	Rosette	Gm9830	0.341859	0.736113	1.85551	1.97646
Gpc5	Rosette	Gpc5	1.33872	1.63306	2.92219	3.32616
H1f0	Rosette	H1f0	5329.99	6299.68	6541.78	6902.82
Hal	Rosette	Hal	10.4597	16.4216	16.5529	21.0878
Hnrnpa1l2ps	Rosette	Hnrnpa1l2ps	0.686532	0.977295	2.88172	4.33476
Inafm1	Rosette	Inafm1	281.846	286.734	308.177	400.439
Itga2b	Rosette	Itga2b	131.28	142.082	143.984	169.993
Izumo1	Rosette	Izumo1	3.73736	5.77707	6.02846	10.8625
Kcnn2	Rosette	Kcnn2	52.9617	60.9481	62.7615	72.0853
Lipg	Rosette	Lipg	345.993	364.16	375.203	390.007
Lmo1	Rosette	Lmo1	352.596	399.212	409.415	484.169
Ltb4r1	Rosette	Ltb4r1	3.01648	7.9665	8.80159	12.8179
Mest	Rosette	Mest	10766.2	14519.7	17535.9	18690
Mifps3	Rosette	Mifps3	4.97866	7.63862	9.25537	15.4637
Mir670hg	Rosette	Mir670hg	96.2054	105.133	125.206	142.958
Mrpl48ps	Rosette	Mrpl48ps	9.50278	17.4179	18.9808	19.1008
Myom3	Rosette	Myom3	21.8475	31.5972	31.7978	35.2037
n.1310009B15Rik	Rosette	n.1310009B15Rik	175.727	190.113	201.509	238.519
n.1310040G24Rik	Rosette	n.1310040G24Rik	9.78157	10.6108	12.42	14.9826
n.1530056K15Rik	Rosette	n.1530056K15Rik	0.752413	1.06399	1.66598	2.6069
n.1700042O10Rik	Rosette	n.1700042O10Rik	1.02839	3.35503	3.67793	5.73573
n.1700125H20Rik	Rosette	n.1700125H20Rik	7.19592	10.6677	11.4292	16.1583
n.1732471J01Rik	Rosette	n.1732471J01Rik	26.1509	27.5062	33.0722	34.8132
n.1930445E18Rik	Rosette	n.1930445E18Rik	5.3396	12.0703	16.6708	16.6766
Nkpd1	Rosette	Nkpd1	26.9326	34.4254	37.2985	48.897
Oaz3	Rosette	Oaz3	9.4628	13.3566	13.9988	19.9533
Particl	Rosette	Particl	64.9347	68.1949	78.4131	98.3288
Pgk1rs7	Rosette	Pgk1rs7	3.73736	6.03717	6.55343	10.353
Plpp2	Rosette	Plpp2	366.35	389.077	402.774	447.074
Ppp1r35	Rosette	Ppp1r35	691.548	709.325	730.107	1078.43
Pqbp1	Rosette	Pqbp1	1022.49	1057.82	1066.66	1209.35
Rpia	Rosette	Rpia	444.797	470.85	511.332	512.969
Rpl19ps10	Rosette	Rpl19ps10	0	0.368057	1.26788	1.68345
Rpl19ps3	Rosette	Rpl19ps3	4.07922	4.86521	5.4058	9.3407
Rpl19ps4	Rosette	Rpl19ps4	0	1.49983	3.54484	5.88313
Rpl38ps1	Rosette	Rpl38ps1	10.1865	10.9557	17.1393	23.6411
Rps12ps10	Rosette	Rps12ps10	4.83163	6.1537	6.59819	15.1707
Rps27aps2	Rosette	Rps27aps2	25.5037	28.5619	38.0251	81.1191
Rsf1os1	Rosette	Rsf1os1	0.310326	1.21848	1.90766	2.02088
Sft2d1	Rosette	Sft2d1	515.907	525.645	539.182	580.578
Sft2d3	Rosette	Sft2d3	359.815	373.359	407.732	453.844
Slc25a2	Rosette	Slc25a2	4.80291	5.28836	7.75204	8.04093
Slc39a11	Rosette	Slc39a11	470.819	540.625	547.751	564.602
Snora78	Rosette	Snora78	0	0.890596	0.921919	2.73646
Stard6	Rosette	Stard6	28.0082	30.3638	35.4185	38.5125
Tmem121b	Rosette	Tmem121b	133.594	153.834	171.146	179.716
Tmem128	Rosette	Tmem128	746.911	765.398	815.239	832.192
Tmem171	Rosette	Tmem171	0.341859	2.70562	2.98601	3.74874
Tmem246	Rosette	Tmem246	364.78	397.279	435.604	448.431
Tubb2aps2	Rosette	Tubb2aps2	14.6381	20.7137	22.2027	44.2321
A530076I17Rik	Rosette	A530076I17Rik	5.77506	2.403	1.02621	0
A930028N01Rik	Rosette	A930028N01Rik	8.09255	6.21069	4.1208	2.02271
AC142100.1	Rosette	AC142100.1	6.23623	5.08113	3.2448	1.93205
Adam1a	Rosette	Adam1a	41.5824	37.3892	32.3963	26.8062
C1qtnf9	Rosette	C1qtnf9	12.4218	10.5218	8.84752	6.06079
Cant1	Rosette	Cant1	1060.47	1052.6	1007.51	989.192
Capza1ps1	Rosette	Capza1ps1	1339.01	1247.29	1231.62	1123.16
Cckbr	Rosette	Cckbr	4.86316	2.7774	2.55911	0.760001
Chrm4	Rosette	Chrm4	80.5982	54.7431	48.8919	47.3999
Cym	Rosette	Cym	6.82816	5.35614	4.94581	2.48786
D630008O14Rik	Rosette	D630008O14Rik	1.37025	1.265	0.334287	0.293012
Ddias	Rosette	Ddias	952.19	919.098	910.151	645.128
Dio3os	Rosette	Dio3os	8.75037	7.84997	3.97175	3.44152
E230016K23Rik	Rosette	E230016K23Rik	3.18259	1.78119	1.67144	0
E2f6	Rosette	E2f6	1974.06	1921.93	1843.04	1749.54
Efcab7	Rosette	Efcab7	311.248	282.676	279.819	262.253
Faf2	Rosette	Faf2	1985.92	1931.31	1928.65	1862.11
Fam120a	Rosette	Fam120a	4201.84	4100.52	4096.05	3868.81
Fam228a	Rosette	Fam228a	20.0311	17.3755	15.4733	13.5619
Ganc	Rosette	Ganc	251.617	243.426	229.521	215.97
Gc	Rosette	Gc	1.09427	1.02382	0.334287	0
Gm10193	Rosette	Gm10193	10.494	8.00032	6.27129	5.52102
Gm10570	Rosette	Gm10570	4.8001	3.50729	0.96239	0.586024
Gm11412	Rosette	Gm11412	1.74927	1.58653	0.345961	0.337425
Gm11449	Rosette	Gm11449	1.64904	0.736113	0.334287	0.293012
Gm11847	Rosette	Gm11847	52.2266	48.9451	40.4421	39.5243
Gm11963	Rosette	Gm11963	1.74646	1.01747	0.587631	0.293012
Gm12116	Rosette	Gm12116	59.0775	41.2539	39.1684	28.7309
Gm12203	Rosette	Gm12203	23.1366	16.0364	15.7169	14.6007
Gm12258	Rosette	Gm12258	243.769	240.172	227.772	210.662
Gm12439	Rosette	Gm12439	39.2028	37.92	29.7403	23.9648
Gm12737	Rosette	Gm12737	21.175	17.6993	16.8926	13.0931
Gm12860	Rosette	Gm12860	6.79381	6.35235	5.3089	3.28175
Gm12970	Rosette	Gm12970	0.718065	0.649414	0.334287	0
Gm13158	Rosette	Gm13158	1.58316	0.649414	0.293816	0
Gm13270	Rosette	Gm13270	16.7646	12.1674	10.1314	7.83674
Gm15104	Rosette	Gm15104	1.27284	0.937119	0.334287	0
Gm15496	Rosette	Gm15496	1.71492	0.649414	0.334287	0
Gm15675	Rosette	Gm15675	14.7793	10.376	8.08633	7.44805
Gm15719	Rosette	Gm15719	1.77799	1.58653	0.587631	0
Gm15760	Rosette	Gm15760	99.5643	99.3185	91.9527	77.8307
Gm15911	Rosette	Gm15911	15.1555	11.093	7.8968	7.41417
Gm17023	Rosette	Gm17023	10.5846	8.87835	5.57391	4.45564
Gm17194	Rosette	Gm17194	7.57776	6.60623	5.53889	3.79131
Gm18555	Rosette	Gm18555	2.77766	2.03494	1.3605	0.293012
Gm18564	Rosette	Gm18564	5.1763	4.00223	1.61384	0.717426
Gm19395	Rosette	Gm19395	4.42389	3.90918	3.56197	2.7383
Gm19428	Rosette	Gm19428	1.74927	0.649414	0.293816	0
Gm19719	Rosette	Gm19719	0.996858	0.649414	0.293816	0
Gm20100	Rosette	Gm20100	2.8092	1.66689	0.639776	0.293012
Gm20483	Rosette	Gm20483	2.08832	1.67323	0.345961	0.293012
Gm23294	Rosette	Gm23294	8.53183	7.92632	5.83816	2.74014
Gm23747	Rosette	Gm23747	3.87193	2.24229	0.639776	0.337425
Gm23941	Rosette	Gm23941	5.4551	2.89806	2.47194	0.967863
Gm24366	Rosette	Gm24366	18.3602	13.9232	8.90395	8.47771
Gm24500	Rosette	Gm24500	18.0278	15.7572	13.8155	10.1914
Gm25184	Rosette	Gm25184	6.4407	2.6907	2.57623	1.88947
Gm25908	Rosette	Gm25908	11.278	9.27802	8.5004	5.228
Gm26674	Rosette	Gm26674	6.54937	5.28849	2.32289	2.1097
Gm29019	Rosette	Gm29019	1.3359	0.695937	0.293816	0
Gm29151	Rosette	Gm29151	4.48977	1.265	1.03788	0
Gm29155	Rosette	Gm29155	4.04487	3.2069	3.06695	0.293012
Gm31663	Rosette	Gm31663	2.09113	1.59288	0.680248	0
Gm35035	Rosette	Gm35035	7.19874	4.66433	4.27101	3.19292
Gm35048	Rosette	Gm35048	1.33872	1.21213	0.974064	0
Gm3695	Rosette	Gm3695	7.15876	5.61002	3.11172	2.02271
Gm37137	Rosette	Gm37137	5.21065	3.57495	2.24194	1.97646
Gm37320	Rosette	Gm37320	10.5599	9.63973	6.52463	6.01821
Gm37352	Rosette	Gm37352	5.07608	3.97696	3.33742	0.760001
Gm37790	Rosette	Gm37790	33.3669	29.1605	23.8842	17.6944
Gm37953	Rosette	Gm37953	14.513	10.0692	8.96893	6.94718
Gm38144	Rosette	Gm38144	2.05397	0.655761	0.334287	0.293012
Gm38146	Rosette	Gm38146	2.77485	1.75993	0.691921	0.337425
Gm3943	Rosette	Gm3943	2.6459	1.39187	1.32002	0.586024
Gm42440	Rosette	Gm42440	2.08832	1.90807	1.61384	0.293012
Gm42534	Rosette	Gm42534	5.76542	2.93188	2.01195	1.05301
Gm42965	Rosette	Gm42965	2.02525	1.96094	0.345961	0.337425
Gm42980	Rosette	Gm42980	5.90682	5.31597	5.12366	0.717426
Gm43017	Rosette	Gm43017	1.02839	0.695937	0.334287	0
Gm43205	Rosette	Gm43205	39.1956	35.9695	33.2727	26.0832
Gm44636	Rosette	Gm44636	7.47753	5.60367	3.9484	2.31389
Gm44660	Rosette	Gm44660	9.1113	7.19021	5.19915	2.85734
Gm44742	Rosette	Gm44742	2.70615	0.736113	0.345961	0.293012
Gm45088	Rosette	Gm45088	7.75914	5.54224	1.93645	1.68529
Gm45186	Rosette	Gm45186	7.70952	5.8109	4.54148	2.44529
Gm45257	Rosette	Gm45257	9.59738	6.68036	5.0322	2.31756
Gm45670	Rosette	Gm45670	2.61155	1.59288	0.668575	0
Gm47602	Rosette	Gm47602	4.39236	2.51096	1.25621	0.293012
Gm47704	Rosette	Gm47704	2.23816	0.977295	0.334287	0
Gm47932	Rosette	Gm47932	1.74646	1.34535	0.293816	0
Gm48231	Rosette	Gm48231	4.08203	2.3163	1.80337	1.21646
Gm48887	Rosette	Gm48887	4.35519	1.95459	1.57337	0.38
Gm49027	Rosette	Gm49027	13.4034	8.87613	8.5537	5.0966
Gm49926	Rosette	Gm49926	3.1854	2.04129	1.81504	0.630437
Gm49928	Rosette	Gm49928	4.27967	3.54112	2.48361	0
Gm6169	Rosette	Gm6169	6.85688	3.34012	3.23935	2.9869
Gm6222	Rosette	Gm6222	1.7808	1.02382	0.680248	0.293012
Gm6264	Rosette	Gm6264	3.87193	2.0562	0.639776	0.630437
Gm6336	Rosette	Gm6336	9.31859	6.85598	6.72583	2.53044
Gm6999	Rosette	Gm6999	11.7325	11.6792	9.22228	3.95476
Gm9200	Rosette	Gm9200	4.07922	3.01858	1.81504	1.25904
Gm9785	Rosette	Gm9785	9.35856	7.09494	5.71129	3.36506
Gpr75	Rosette	Gpr75	40.9217	40.7083	35.8594	24.5243
Gtf3c4	Rosette	Gtf3c4	2220.9	2219.26	2139.25	1930.97
Gypa	Rosette	Gypa	5.78851	3.13289	3.07125	1.97646
Il7	Rosette	Il7	4.8947	3.21959	2.30576	1.9783
Irak1	Rosette	Irak1	2300.95	2042.8	2024.21	1953.9
Jakmip1	Rosette	Jakmip1	4.79728	2.23595	2.02907	2.02088
Kctd3	Rosette	Kctd3	1835.21	1831.5	1683.84	1656.05
Map2k4	Rosette	Map2k4	2108.38	2033.32	2019.87	1854.12
Mapk14	Rosette	Mapk14	2362.39	2274.63	2167.76	2116.94
Mast4	Rosette	Mast4	1112.93	1023.28	1019.4	934.792
Mettl7a2	Rosette	Mettl7a2	2.70897	2.43061	1.9598	0.923449
Mir1961	Rosette	Mir1961	1.37025	0.655761	0.293816	0
Mir30c1	Rosette	Mir30c1	1.71211	0.368057	0.345961	0
Mir6975	Rosette	Mir6975	0.996858	0.609239	0.334287	0
Mir7116	Rosette	Mir7116	1.89349	1.30518	0.334287	0
Mterf1a	Rosette	Mterf1a	114.991	95.7768	94.6932	92.3871
n.1330438I03Rik	Rosette	n.1330438I03Rik	28.0684	26.1458	19.5996	10.3603
n.1330439K02Rik	Rosette	n.1330439K02Rik	18.0927	13.0729	12.3733	8.80093
n.1610507B11Rik	Rosette	n.1610507B11Rik	5085.87	4699.07	4689.5	4518.75
n.1700041G16Rik	Rosette	n.1700041G16Rik	15.7018	14.6342	12.3978	12.2424
n.1810433D01Rik	Rosette	n.1810433D01Rik	18.9093	14.3465	9.26275	7.66093
n.1930414N06Rik	Rosette	n.1930414N06Rik	8.80379	7.77184	5.65915	2.36014
n.1930444G20Rik	Rosette	n.1930444G20Rik	10.2992	8.70039	6.30438	4.07196
n.1930448H16Rik	Rosette	n.1930448H16Rik	1.30718	0.977295	0.345961	0
n.1930452G13Rik	Rosette	n.1930452G13Rik	5.97552	2.93823	2.69765	1.26087
n.1930471C04Rik	Rosette	n.1930471C04Rik	2.15701	1.25865	0.985737	0
n.1930597A21Rik	Rosette	n.1930597A21Rik	2.67743	1.71341	1.22741	0
n.1932413F04Rik	Rosette	n.1932413F04Rik	2.58002	1.43205	0.639776	0.337425
n.1933405L10Rik	Rosette	n.1933405L10Rik	15.8336	7.07368	6.96321	5.27058
n.1933432K03Rik	Rosette	n.1933432K03Rik	2.39864	0.655761	0.293816	0
Naaladl2	Rosette	Naaladl2	76.591	54.7137	51.4145	41.6734
Nfatc3	Rosette	Nfatc3	1780.69	1706.05	1703.17	1449.36
Nfe2l2	Rosette	Nfe2l2	740.788	675.696	669.023	657.276
Nnat	Rosette	Nnat	534.471	201.37	170.816	122.365
Nsf	Rosette	Nsf	1081.48	1067	1058.26	979.574
Odf3	Rosette	Odf3	2.7405	1.75993	0.345961	0.337425
Odf3l1	Rosette	Odf3l1	1.61751	0.930772	0.628103	0
Oxct2b	Rosette	Oxct2b	2.77766	1.17195	0.587631	0.38
Panct2	Rosette	Panct2	15.3076	12.7072	9.26897	7.27725
Pdc	Rosette	Pdc	2.30404	1.02382	0.334287	0
Pidd1	Rosette	Pidd1	1569.3	1519.4	1470.57	1290.5
Platr22	Rosette	Platr22	13.9801	11.1523	6.1382	5.71467
Prrg4	Rosette	Prrg4	130.384	81.2132	77.8084	76.1881
Psmd1	Rosette	Psmd1	3716.6	3514.69	3514.16	3171.29
Rab11fip4	Rosette	Rab11fip4	2326.86	2294.41	2227.07	2171.7
Rab7b	Rosette	Rab7b	18.4423	11.1459	10.8466	9.18962
Rec114	Rosette	Rec114	25.8455	21.6635	20.7608	16.8455
Rimbp3	Rosette	Rimbp3	44.2879	39.8452	37.0728	34.0834
Rnf139	Rosette	Rnf139	537.81	531.409	520.364	509.332
Rybpps	Rosette	Rybpps	3.08799	1.17195	0.985737	0.38
Sbk2	Rosette	Sbk2	6.45195	3.99588	2.82957	2.1097
Sh3bgr	Rosette	Sh3bgr	65.1648	57.1801	49.8644	45.9884
Slc15a1	Rosette	Slc15a1	14.0956	10.1686	8.24199	6.60607
Smim5	Rosette	Smim5	15.8089	12.7704	8.32177	7.1921
Snx19	Rosette	Snx19	915.048	853.091	844.946	792.069
Srpr	Rosette	Srpr	1826.2	1765.66	1757.84	1696.03
Sumf1	Rosette	Sumf1	399.85	357.174	355.188	346.501
Tbx22	Rosette	Tbx22	2.7405	2.37552	1.30835	0.966024
Thada	Rosette	Thada	677.929	656.33	622.037	573.51
Tnfrsf10b	Rosette	Tnfrsf10b	1125.02	946.11	938.236	843.066
Ttf1	Rosette	Ttf1	723.451	717.021	706.327	673.293
Uggt1	Rosette	Uggt1	2972.93	2902.42	2890.48	2728.97
Vmn2r2	Rosette	Vmn2r2	1.64904	0.890596	0.587631	0.293012
Washc2	Rosette	Washc2	2436.15	2358.75	2320.07	2001.8
Xpnpep3	Rosette	Xpnpep3	586.258	579.359	575.927	499.619
Zap70	Rosette	Zap70	6.75384	4.01079	3.21601	2.56432
Zbtb34	Rosette	Zbtb34	688.367	669.173	632.553	567.498
Zfp119b	Rosette	Zfp119b	108.338	97.5834	90.3603	85.2233
Zfp568	Rosette	Zfp568	1937.2	1633	1629.71	1513.66
Zfp747	Rosette	Zfp747	213.653	210.661	186.112	178.615
Zfp750	Rosette	Zfp750	27.396	19.1335	18.0694	12.2374
Zfp781	Rosette	Zfp781	55.4948	49.7129	48.9036	30.8978
Zfp961	Rosette	Zfp961	703.757	685.738	642.127	545.988
Zscan22	Rosette	Zscan22	355.406	323.975	287.956	271.768
Ace3	Neurons	Ace3	3.35325	3.5584	7.24864	14.4099
Acvr2a	Neurons	Acvr2a	894.608	922.019	1017.32	1352.82
Adamts18	Neurons	Adamts18	20.306	27.7309	36.6709	49.6726
Adar	Neurons	Adar	907.997	984.944	1177.68	1192.97
Add2	Neurons	Add2	337.261	538.18	656.679	943.685
Adprhl1	Neurons	Adprhl1	1.31052	1.85516	3.06357	4.36318
AI854703	Neurons	AI854703	90.0025	117.189	121.499	159.06
Aldh1l2	Neurons	Aldh1l2	271.867	377.253	384.292	496.628
Alg2	Neurons	Alg2	2277.71	2418.36	2543.16	2993.33
Amdps3	Neurons	Amdps3	3.05183	6.02282	9.10633	10.9121
Ank1	Neurons	Ank1	169.091	210.188	248.928	266.144
Ap2m1	Neurons	Ap2m1	6549	7005.61	7185.22	7343.92
Apba2	Neurons	Apba2	2007.36	2101.59	2149.97	2578.68
Aplp1	Neurons	Aplp1	6510.41	7061.14	7871.19	8128.89
Arv1	Neurons	Arv1	240.574	253.837	292.105	317.219
Atg4b	Neurons	Atg4b	1125.18	1157.06	1158.78	1282.8
Atp6v1b2	Neurons	Atp6v1b2	3257.82	3463.18	3719.37	3830.34
Atxn7l3	Neurons	Atxn7l3	1637.81	1692.48	1905.26	1929.7
AW011738	Neurons	AW011738	172.618	210.422	246.172	277.432
B4galnt1	Neurons	B4galnt1	147.17	186.383	252.543	309.495
Bap1	Neurons	Bap1	2226.91	2243.1	2507.44	2623.11
BB557941	Neurons	BB557941	9.42178	12.4308	14.112	20.502
Bend3	Neurons	Bend3	545.062	569.787	572.903	698.844
Brsk1	Neurons	Brsk1	686.409	773.287	867.963	1019.99
Bsn	Neurons	Bsn	258.032	370.477	460.17	572.617
Btnl10	Neurons	Btnl10	0.342776	0.415849	1.25489	2.66087
C130071C03Rik	Neurons	C130071C03Rik	1176.42	1273.14	1556.61	1710.1
C1qtnf4	Neurons	C1qtnf4	272.653	309.733	395.202	586.273
Cabp4	Neurons	Cabp4	19.0729	20.0248	25.6211	35.8425
Cacna1b	Neurons	Cacna1b	365.381	456.358	576.555	898.556
Cacng3	Neurons	Cacng3	60.4695	74.1735	120.337	197.867
Cacng4	Neurons	Cacng4	2590.6	2741.32	3037.58	3628.69
Camk4	Neurons	Camk4	104.749	111.481	127.806	164.924
Camkk2	Neurons	Camkk2	377.504	424.873	457.806	504.522
Cdh12	Neurons	Cdh12	9.37709	11.5991	15.2787	30.7955
Cdh23	Neurons	Cdh23	57.3805	65.9255	79.6	103.516
Cdk5r1	Neurons	Cdk5r1	575.757	663.378	840.84	1707.19
Cdk5r2	Neurons	Cdk5r2	291.588	463.296	604.328	712.911
Chac1	Neurons	Chac1	35.0469	65.2564	74.3033	94.2285
Chd5	Neurons	Chd5	804.748	1038.04	1254.76	1455.43
Chmp7	Neurons	Chmp7	1293.78	1422.11	1494.56	1580.55
Clcn5	Neurons	Clcn5	380.546	406.96	438.924	590.564
Clstn3	Neurons	Clstn3	804.642	1071.85	1454.39	1652.56
Cnih2	Neurons	Cnih2	904.805	1097.23	1144.03	1180.51
Cnih3	Neurons	Cnih3	46.2906	71.2702	82.1782	100.88
Cnksr2	Neurons	Cnksr2	118.354	137.547	145.647	221.707
Cntnap5a	Neurons	Cntnap5a	43.9243	70.3878	95.2659	149.869
Colec11	Neurons	Colec11	3.33402	4.96864	5.45419	15.5423
Coro1a	Neurons	Coro1a	94.5893	135.006	152.884	257.233
Ctif	Neurons	Ctif	600.373	615.468	743.839	747.078
Cyp4b1	Neurons	Cyp4b1	11.1496	14.2767	16.1343	23.0574
D430019H16Rik	Neurons	D430019H16Rik	576.168	1015.65	1039.06	1131.75
Dcaf7	Neurons	Dcaf7	3919.59	4527.98	4790.86	4875.37
Ddx25	Neurons	Ddx25	183.369	270.797	304.679	366.022
Ddx6	Neurons	Ddx6	4531.21	4958.37	5233.98	5549.43
Deaf1	Neurons	Deaf1	942.89	1108.64	1165.31	1227.15
Dgkb	Neurons	Dgkb	304.33	369.057	440.29	552.528
Dhx30	Neurons	Dhx30	1898.75	2028.11	2156.94	2231.18
Dnajc5	Neurons	Dnajc5	3641.63	3901.38	4388.73	4513.91
Dok6	Neurons	Dok6	683.192	794.47	855.773	965.968
Dusp8	Neurons	Dusp8	658.38	792.02	920.201	1324.23
E530001F21Rik	Neurons	E530001F21Rik	10.0213	16.1917	17.1085	26.984
Ebf2	Neurons	Ebf2	13.8586	19.477	23.5612	61.5376
Efcab5	Neurons	Efcab5	16.209	23.8241	25.577	39.4725
Elmo2	Neurons	Elmo2	1412.51	1477.92	1611.95	1689.63
Entpd3	Neurons	Entpd3	16.7672	18.3108	36.8036	53.6222
Entpd8	Neurons	Entpd8	7.06321	7.58331	15.4524	23.6514
Epha5	Neurons	Epha5	822.905	923.22	1066.8	1368.85
Evx1	Neurons	Evx1	0	0.415849	0.792126	2.34775
Fabp5	Neurons	Fabp5	5435.05	6949.95	7074.43	7422.13
Faxc	Neurons	Faxc	216.487	290.188	338.475	472.845
Fbxl16	Neurons	Fbxl16	920.389	1033.58	1247.76	1254.69
Fbxo41	Neurons	Fbxo41	304.516	370.373	493.991	533.966
Fgf5	Neurons	Fgf5	2.11483	3.8116	7.14513	9.69166
Gal3st3	Neurons	Gal3st3	135.514	140.748	170.621	223.382
Gcn1	Neurons	Gcn1	3025.8	3130.89	3585.75	3629.16
Ggt7	Neurons	Ggt7	405.416	470.127	606.293	731.1
Ghsr	Neurons	Ghsr	2.28887	5.57622	9.32521	11.6277
Glod5	Neurons	Glod5	9.10063	12.4814	14.9719	19.4925
Gm11203	Neurons	Gm11203	0.685552	0.983597	1.13572	3.22532
Gm12260	Neurons	Gm12260	0.21009	0.90226	1.6176	1.76922
Gm12503	Neurons	Gm12503	0	0.415849	1.13572	1.73048
Gm13670	Neurons	Gm13670	1.3711	1.95644	2.96874	7.11178
Gm14204	Neurons	Gm14204	40.3043	51.896	69.0781	119.074
Gm15570	Neurons	Gm15570	0.21009	0.750362	0.830696	2.48318
Gm16096	Neurons	Gm16096	7.31225	7.91941	10.694	21.2159
Gm16572	Neurons	Gm16572	1.48456	1.68332	2.1714	6.02675
Gm17106	Neurons	Gm17106	1.52061	1.7539	2.60603	4.4493
Gm17750	Neurons	Gm17750	23.4756	28.1484	30.1518	43.109
Gm17809	Neurons	Gm17809	0.42018	1.00354	1.46509	2.85425
Gm17833	Neurons	Gm17833	0.552866	3.37581	3.62259	4.50212
Gm20149	Neurons	Gm20149	6.88677	8.46563	9.76885	16.9424
Gm22075	Neurons	Gm22075	0.342776	0.415849	0.553797	2.34775
Gm2223	Neurons	Gm2223	3.58017	5.82941	7.87435	9.01994
Gm22358	Neurons	Gm22358	2.62635	3.48784	4.25698	9.667
Gm23123	Neurons	Gm23123	1.27447	2.68686	3.54545	4.28057
Gm23706	Neurons	Gm23706	1.05045	1.28741	3.7751	5.06657
Gm23830	Neurons	Gm23830	0	0.283874	1.49844	3.12863
Gm24143	Neurons	Gm24143	0.342776	0.567747	2.47643	3.70716
Gm245001	Neurons	Gm24500	3.34795	4.64328	4.84413	6.68627
Gm24564	Neurons	Gm24564	5.48491	8.13116	10.1896	18.3251
Gm25526	Neurons	Gm25526	0	0.334513	0.396063	1.60562
Gm27006	Neurons	Gm27006	0	0.567747	0.706311	1.86591
Gm28372	Neurons	Gm28372	0.42018	0.618387	2.54313	3.27814
Gm31452	Neurons	Gm31452	2.62635	2.7682	4.50575	5.58715
Gm31499	Neurons	Gm31499	0	0.283874	0.706311	1.13786
Gm33533	Neurons	Gm33533	0	0.283874	1.81391	3.41357
Gm37077	Neurons	Gm37077	5.55412	7.69699	7.99352	11.8831
Gm3739	Neurons	Gm3739	29.2677	45.4864	48.1588	57.9201
Gm37436	Neurons	Gm37436	1.0091	2.48432	3.39816	6.06549
Gm37588	Neurons	Gm37588	0.21009	0.415849	0.672962	1.35941
Gm38104	Neurons	Gm38104	28.3547	29.9498	45.168	94.0005
Gm38376	Neurons	Gm38376	0.931695	1.8153	1.96642	4.06415
Gm39244	Neurons	Gm39244	0.895642	2.57482	5.66059	10.1386
Gm41545	Neurons	Gm41545	0.21009	0.283874	1.56514	1.6197
Gm42444	Neurons	Gm42444	1.31582	1.7539	4.58635	7.16623
Gm42445	Neurons	Gm42445	0	0.283874	0.98321	1.08504
Gm42735	Neurons	Gm42735	9.96115	12.0747	17.3924	24.181
Gm42875	Neurons	Gm42875	0.895642	1.03424	2.82524	3.70716
Gm43364	Neurons	Gm43364	24.8338	25.133	30.0862	46.9147
Gm43387	Neurons	Gm43387	0	0.334513	1.26011	2.57988
Gm43589	Neurons	Gm43589	0	0.283874	0.429413	1.24863
Gm43606	Neurons	Gm43606	0.21009	0.415849	1.18819	3.91112
Gm43676	Neurons	Gm43676	0	0.618387	0.94986	1.34533
Gm43807	Neurons	Gm43807	0	0.334513	1.41262	3.63512
Gm43873	Neurons	Gm43873	1.42928	3.73187	4.46196	4.99453
Gm44063	Neurons	Gm44063	3.20997	3.94357	5.51187	8.31492
Gm4432	Neurons	Gm4432	0.973046	1.9365	4.4095	5.63102
Gm45041	Neurons	Gm45041	11.7183	20.278	23.5616	27.8897
Gm45047	Neurons	Gm45047	2.19224	2.68686	7.26287	10.2263
Gm45124	Neurons	Gm45124	4.77723	6.38803	12.2363	17.6881
Gm456311	Neurons	Gm45631	0.342776	0.618387	1.34592	2.69065
Gm46411	Neurons	Gm46411	1.10573	1.50072	2.20997	6.16218
Gm47089	Neurons	Gm47089	0.21009	0.750362	1.77534	3.33609
Gm47147	Neurons	Gm47147	8.16654	8.66817	12.4082	16.8406
Gm47772	Neurons	Gm47772	0.79901	0.831699	2.20997	4.22774
Gm47884	Neurons	Gm47884	2.20617	3.67046	3.86092	4.83094
Gm4829	Neurons	Gm4829	2.87249	2.95081	8.73318	11.0831
Gm48342	Neurons	Gm48342	4.07486	6.86369	7.48873	13.9316
Gm49067	Neurons	Gm49067	0.840361	1.36875	1.96642	2.85425
Gm49329	Neurons	Gm49329	129.067	141.475	146.066	205.769
Gm49330	Neurons	Gm49330	11.4583	11.6098	11.6356	20.8765
Gm49480	Neurons	Gm49480	0.552866	0.618387	1.78056	4.39296
Gm49654	Neurons	Gm49654	71.4571	73.8169	109.334	113.783
Gm49946	Neurons	Gm49946	0	0.415849	1.18819	1.50892
Gm5468	Neurons	Gm5468	0.21009	1.23677	2.29578	4.88538
Gm62641	Neurons	Gm6264	1.35188	1.57129	3.86092	4.0888
Gm7525	Neurons	Gm7525	0.58892	0.983597	2.32913	3.1725
Gm7904	Neurons	Gm7904	1.55667	2.30171	3.86092	5.202
Gm8251	Neurons	Gm8251	2.41626	2.53496	3.48397	7.72393
Gnao1	Neurons	Gnao1	5599.3	6057.95	7022.01	7189.82
Gnb1	Neurons	Gnb1	8498.98	9735	10124.7	10294.6
Gng4	Neurons	Gng4	157.528	378.13	436.601	491.438
Gpr132	Neurons	Gpr132	1.23842	1.58206	1.77534	7.12587
Gpr173	Neurons	Gpr173	517.865	603.798	653.275	676.615
Gpr88	Neurons	Gpr88	39.7525	46.4824	70.6504	86.0098
Gprin2	Neurons	Gprin2	187.106	204.259	262.039	409.896
Gpsm1	Neurons	Gpsm1	1564.02	1642.47	2033.83	2354.57
Gramd2	Neurons	Gramd2	129.655	160.73	199.898	211.133
Grik1	Neurons	Grik1	180.599	222.945	335.131	395.399
Grk2	Neurons	Grk2	1622.36	1709.51	1820.97	1866.68
Gsk3b	Neurons	Gsk3b	3345.93	3417.59	3727.34	4457.56
Gucy1b1	Neurons	Gucy1b1	481.766	514.148	565.873	833.639
H2Eb2	Neurons	H2Eb2	0	0.567747	0.98321	1.4561
Hcfc2	Neurons	Hcfc2	682.864	818.2	893.986	902.578
Hdx	Neurons	Hdx	82.0677	87.1565	98.7431	164.708
Hist1h3h	Neurons	Hist1h3h	1.39323	4.04485	6.10281	7.53918
Hist1h4k	Neurons	Hist1h4k	0.931695	2.83876	3.46486	3.96745
Hmgb1ps2	Neurons	Hmgb1ps2	4.39311	4.95787	6.86823	9.16432
Ict1os	Neurons	Ict1os	28.3494	29.6875	33.7251	45.9283
Igsf21	Neurons	Igsf21	310.091	329.874	387.701	504.25
Il12rb1	Neurons	Il12rb1	2.82251	3.18404	4.50575	10.0172
Il4	Neurons	Il4	374.414	387.471	426.043	475.885
Inpp5b	Neurons	Inpp5b	664.896	703.442	769.115	817.822
Irgq	Neurons	Irgq	1311.5	1415.52	1637.91	1688.25
Kcnk10	Neurons	Kcnk10	77.0793	84.7347	126.086	183.704
Kcnk12	Neurons	Kcnk12	19.7478	20.3194	27.1595	32.3009
Kcnq2	Neurons	Kcnq2	372.327	487.515	652.721	960.017
Kcnv2	Neurons	Kcnv2	1.58119	2.25107	3.55067	6.7058
Kif21b	Neurons	Kif21b	1437.48	1893.53	2331.45	2727.2
Kif3c	Neurons	Kif3c	847.244	905.147	1163.65	1361.48
Kif5c	Neurons	Kif5c	1850.07	2841.39	3271.46	4100.12
Lancl3	Neurons	Lancl3	11.1876	17.5804	26.4306	28.9645
Lhfpl5	Neurons	Lhfpl5	28.825	39.5142	41.6057	57.9818
Lhx1os	Neurons	Lhx1os	22.9189	33.7124	37.5427	82.7763
Lhx5	Neurons	Lhx5	29.9388	31.2205	55.6192	160.633
Limk1	Neurons	Limk1	715.166	874.034	971.752	999.614
Lin28b	Neurons	Lin28b	115.459	143.67	159.435	456.794
Lrfn1	Neurons	Lrfn1	488.891	537.584	707.479	722.004
Lsm11	Neurons	Lsm11	449.205	496.541	522.376	753.062
Maged1	Neurons	Maged1	13977.3	14288.3	14481.9	16979.8
Maneal	Neurons	Maneal	253.76	316.469	368.353	422.647
Map6	Neurons	Map6	984.099	1404.6	1530.29	1966.81
Mapk11	Neurons	Mapk11	120.647	178.168	202.727	296.531
Mapt	Neurons	Mapt	2641.72	3927.73	4862.72	6116.93
Mark1	Neurons	Mark1	647.329	723.056	871.807	975.781
Masp1	Neurons	Masp1	388.286	444.528	544.768	647.029
Mast1	Neurons	Mast1	237.852	265.727	334.895	588.71
Matk	Neurons	Matk	424.4	501.207	624.069	722.712
Meis1	Neurons	Meis1	1288.76	1305.64	1382.49	1511.7
Mest1	Neurons	Mest	1254.89	1504.75	1962.95	2600.92
Mex3d	Neurons	Mex3d	656.388	689.817	762.002	943.039
Minar1	Neurons	Minar1	60.5324	78.4806	116.692	135.345
Mir1032	Neurons	Mir1032	0.762956	1.7539	2.94441	5.83498
Mir190a	Neurons	Mir190a	0	0.283874	0.396063	1.86591
Mir3067	Neurons	Mir3067	0.552866	0.567747	3.07401	4.91355
Mir503	Neurons	Mir503	0.378829	0.831699	1.18819	5.16326
Mir7578	Neurons	Mir7578	0	0.334513	1.22676	1.41223
Mlx	Neurons	Mlx	325.747	344.73	372.088	376.838
Mmp24	Neurons	Mmp24	268.501	422.141	468.187	595.262
n.1330102E08Rik	Neurons	n.1330102E08Rik	260.186	264.084	322.222	348.746
n.1330171B17Rik	Neurons	n.1330171B17Rik	3.52729	3.61982	8.79086	9.00586
n.1510009E07Rik	Neurons	n.1510009E07Rik	1923.59	2185.52	2190.62	2629.18
n.1610307P16Rik	Neurons	n.1610307P16Rik	66.1404	73.0746	81.9329	94.5892
n.1700025G04Rik	Neurons	n.1700025G04Rik	962.006	1016.54	1175.15	1247.78
n.1732490B19Rik	Neurons	n.1732490B19Rik	0.762956	1.36875	2.48165	4.86968
n.1930403P22Rik	Neurons	n.1930403P22Rik	1.18314	3.07199	3.53156	7.02755
n.1930409G06Rik	Neurons	n.1930409G06Rik	89.4755	101.74	102.292	134.813
n.1930483K19Rik	Neurons	n.1930483K19Rik	1.31052	2.08839	2.52022	5.39539
n.1930562C15Rik	Neurons	n.1930562C15Rik	19.07	20.6017	24.1383	35.7014
n.1931423N10Rik	Neurons	n.1931423N10Rik	1.86869	1.98714	4.93516	9.70223
n.1931428F04Rik	Neurons	n.1931428F04Rik	260.688	340.575	410.739	562.469
n.1933404O12Rik	Neurons	n.1933404O12Rik	248.52	277.743	300.772	309.17
Ndst4	Neurons	Ndst4	15.0619	21.1911	31.9192	55.3113
Neurl1b	Neurons	Neurl1b	221.662	247.179	256.413	333.008
Nf1	Neurons	Nf1	3169.53	3260.87	3672.82	4084.9
Noct	Neurons	Noct	359.59	417.176	423.121	457.486
Nptxr	Neurons	Nptxr	1362.31	1365.94	1797.21	2169.05
Npw	Neurons	Npw	0.378829	0.415849	1.18819	2.60804
Olfr690	Neurons	Olfr690	1.98215	2.13903	4.14304	4.94171
Pabpc5	Neurons	Pabpc5	18.7157	28.0132	29.8812	36.3211
Pafah1b3	Neurons	Pafah1b3	587.134	611.956	634.983	967.869
Pappa2	Neurons	Pappa2	12.7356	17.6326	26.1429	28.669
Pax2	Neurons	Pax2	10.0914	23.2885	35.4799	68.3429
Pcbp4	Neurons	Pcbp4	2885.36	3133.79	3450.7	3457.43
Pcdh11x	Neurons	Pcdh11x	104.202	311.549	318.283	341.548
Pcdha3	Neurons	Pcdha3	22.9675	36.8441	62.2007	68.1852
Pcdha5	Neurons	Pcdha5	11.5423	16.029	26.942	32.5151
Pcdha7	Neurons	Pcdha7	0.42018	1.28741	5.68004	11.3344
Pcnx2	Neurons	Pcnx2	35.5391	41.3662	49.0205	104.945
Pde10a	Neurons	Pde10a	421.463	538.911	657.232	776.033
Pde4dip	Neurons	Pde4dip	2336.92	2501.95	2721.44	3211.15
Pgr	Neurons	Pgr	34.7732	43.4993	62.9689	72.2837
Pianp	Neurons	Pianp	243.092	272.598	423.176	544.065
Pkhd1l1	Neurons	Pkhd1l1	9.92706	11.9643	13.034	18.847
Plcxd3	Neurons	Plcxd3	12.1534	12.5628	21.8353	26.8175
Plppr2	Neurons	Plppr2	1790.4	1921.55	2489.64	2546.15
Pogk	Neurons	Pogk	1651.41	1804.01	2062.34	2076.92
Polr3a	Neurons	Polr3a	516.325	554.738	603.639	609.352
Ppfia4	Neurons	Ppfia4	901.917	903.186	1062.09	1381.88
Prkacb	Neurons	Prkacb	3717.12	4161.91	4420.33	4661.99
Prkar1b	Neurons	Prkar1b	1063.02	1151.5	1425.89	1773.35
Psg16	Neurons	Psg16	14.9336	19.4372	25.5138	41.041
Ptpn5	Neurons	Ptpn5	322.281	408.183	542.956	956.753
Pusl1	Neurons	Pusl1	295.983	321.55	342.679	397.932
Rab30	Neurons	Rab30	1577.2	1645.36	1821.76	1992.98
Rab6b	Neurons	Rab6b	2209.66	3145.19	3951.59	4101.42
Rag1	Neurons	Rag1	0	0.283874	0.553797	3.68795
Rap1gap2	Neurons	Rap1gap2	151.284	218.637	238.487	329.203
Rell2	Neurons	Rell2	52.0064	77.8865	105.801	111.774
Rgmb	Neurons	Rgmb	850.159	867.045	965.368	1351.49
Rgs10	Neurons	Rgs10	99.6069	154.668	159.612	182.312
Rhoh	Neurons	Rhoh	1.31582	2.56566	5.65537	6.86557
Rian	Neurons	Rian	7947.7	7997.32	9517.34	13316
Rimkla	Neurons	Rimkla	102.179	136.27	143.731	169.392
Rims3	Neurons	Rims3	476.076	618.007	733.263	989.595
Rnf165	Neurons	Rnf165	365.754	394.243	513.916	799.406
Rtl1	Neurons	Rtl1	54.4356	62.2276	93.6839	95.7499
Rtn2	Neurons	Rtn2	349.631	464.052	528.284	567.104
Rtn4r	Neurons	Rtn4r	274.529	292.249	401.035	416.566
Rusc1	Neurons	Rusc1	213.118	241.902	291.354	398.826
Sarm1	Neurons	Sarm1	251.079	368.977	376.964	481.505
Sbk1	Neurons	Sbk1	1662.94	2397.17	2717.65	3127.3
Scrt1	Neurons	Scrt1	127.247	172.416	215.683	374.937
Sec24a	Neurons	Sec24a	911.398	941.521	966.108	1144.17
Selenoi	Neurons	Selenoi	834.014	1014.48	1045.38	1222.8
Senp5	Neurons	Senp5	854.819	936.252	995.019	1015.77
Sez6l	Neurons	Sez6l	665.937	1039.47	1102.3	1295.91
Sgsm1	Neurons	Sgsm1	710.753	727.242	900.557	907.417
Sh2b2	Neurons	Sh2b2	104.336	131.584	164.102	208.455
Shd	Neurons	Shd	627.075	658.93	694.748	711.454
Slc1a6	Neurons	Slc1a6	117.202	133.38	184.409	208.828
Slc25a22	Neurons	Slc25a22	861.172	866.272	1147.03	1322.3
Slc32a1	Neurons	Slc32a1	117.658	248.323	318.205	355.7
Slc35c2	Neurons	Slc35c2	532.928	570.441	660.494	682.591
Slc39a6	Neurons	Slc39a6	1497.45	1773.37	1830.32	2135.73
Slc4a8	Neurons	Slc4a8	714.075	749.027	889.086	941.39
Slc7a3	Neurons	Slc7a3	318.699	362.83	364.033	573.852
Slco1b2	Neurons	Slco1b2	0.21009	0.334513	1.25489	1.76922
Slco4a1	Neurons	Slco4a1	14.4283	17.8136	20.4962	27.883
Smg5	Neurons	Smg5	1436.54	1556.34	1602.86	1697.03
Snora47	Neurons	Snora47	2.45231	4.57274	6.95262	7.64645
Snord23	Neurons	Snord23	0	0.283874	0.706311	0.988342
Snord88c	Neurons	Snord88c	1.69465	2.57482	5.1596	6.98179
Spaca5	Neurons	Spaca5	2.45761	4.59264	5.32601	6.6424
Spatc1l	Neurons	Spatc1l	0.895642	1.83522	3.18274	3.33609
Spin2c	Neurons	Spin2c	23.3833	36.0662	50.8388	53.9987
Spock3	Neurons	Spock3	337.402	395.724	397.949	758.967
Srebf2	Neurons	Srebf2	3761.06	4269.23	5061.91	5201.42
Ss18l1	Neurons	Ss18l1	688.718	785.904	832.243	1228.36
St6galnac5	Neurons	St6galnac5	228.096	296.846	316.044	352.74
Strip1	Neurons	Strip1	1697.26	1846.79	1945.41	2295.48
Stx1a	Neurons	Stx1a	333.541	401.317	470.259	591.43
Sv2a	Neurons	Sv2a	1109.06	1835.34	1934.65	2080.72
Syn3	Neurons	Syn3	75.0348	87.2254	96.859	152.68
Syngr3	Neurons	Syngr3	457.221	640.003	808.064	961.143
Syt16	Neurons	Syt16	142.174	214.859	240.61	285.399
Syt5	Neurons	Syt5	315.43	387.76	412.929	611.453
Tafa2	Neurons	Tafa2	98.3687	148.017	175.791	204.691
Tal1	Neurons	Tal1	62.8309	114.768	138.745	252.867
Tanc2	Neurons	Tanc2	901.979	998.423	1110.04	1339.45
Tcea2	Neurons	Tcea2	477.256	517.48	554.95	578.688
Timm29	Neurons	Timm29	927.874	1107.84	1143.29	1176.99
Tmem25	Neurons	Tmem25	417.777	459.338	594.339	606.338
Tmem63c	Neurons	Tmem63c	46.3483	56.7478	98.4811	118.018
Tnp2	Neurons	Tnp2	0.21009	0.283874	1.65095	1.9626
Trim2	Neurons	Trim2	2705.33	2927.05	3111.97	3699.09
Trim46	Neurons	Trim46	547.417	569.474	758.892	1076.67
Trim67	Neurons	Trim67	221.863	345.598	420.957	696.186
Tro	Neurons	Tro	1398.67	1416.92	1613.11	2334.44
Trpm2	Neurons	Trpm2	94.7737	95.6433	146.57	171.927
Trpv2	Neurons	Trpv2	91.8857	105.49	149.62	209.618
Tubb2a	Neurons	Tubb2a	4675.38	6918.43	7303.54	7346.79
Unc5b	Neurons	Unc5b	267.817	390.545	451.703	483.514
Unc93a	Neurons	Unc93a	2.31962	2.78812	3.24042	6.42247
Usp10	Neurons	Usp10	1011.55	1014.38	1065.9	1212.87
Vcan	Neurons	Vcan	5182.42	5566.7	5907.21	7360.18
Vcpkmt	Neurons	Vcpkmt	228.521	233.303	252.174	343.086
Wdr37	Neurons	Wdr37	906.497	1006.9	1028.89	1190.73
Xkr4	Neurons	Xkr4	48.6786	66.6113	94.7992	134.855
Ydjc	Neurons	Ydjc	71.7729	110.418	120.271	124.178
Ythdc2	Neurons	Ythdc2	553.111	661.678	664.036	787.039
Ywhaz	Neurons	Ywhaz	10618.1	11420.9	11600.3	12241.4
Zcchc2	Neurons	Zcchc2	488.628	514.921	529.216	557.787
Zdhhc9	Neurons	Zdhhc9	781.371	847.962	964.192	1014.55
Zfp629	Neurons	Zfp629	920.99	930.778	986.252	1187.97
Zfp661	Neurons	Zfp661	221.424	225.288	226.076	282.886
Zfp697	Neurons	Zfp697	96.2575	111.599	132.513	169.181
Zfp790	Neurons	Zfp790	276.535	288.431	323.05	355.012
Zfp9	Neurons	Zfp9	534.632	567.241	587.709	805.992
Zkscan2	Neurons	Zkscan2	838.4	973.135	1081.36	1125.49
Acot6	Neurons	Acot6	607.684	554.729	505.839	357.681
Adam4	Neurons	Adam4	7.69107	7.20895	3.67885	2.86833
Adgrf3	Neurons	Adgrf3	10.6381	4.54202	4.18506	1.99077
Adra2b	Neurons	Adra2b	16.5042	13.6783	12.8745	5.34094
Adrb3	Neurons	Adrb3	79.5523	72.7953	39.007	30.7811
Ak7	Neurons	Ak7	1546.24	1452.69	1300.52	822.683
Ak9	Neurons	Ak9	766.738	715.976	660.818	396.002
AL672038.1	Neurons	AL672038.1	5.91902	4.09708	1.9612	1.34533
Alx4	Neurons	Alx4	119.432	63.2494	59.2559	45.2671
Ankub1	Neurons	Ankub1	193.457	185.371	152.106	51.5628
Ano1	Neurons	Ano1	573.179	415.645	314.883	196.9
Ano3	Neurons	Ano3	183.739	153.841	151.212	56.4219
Aopep	Neurons	Aopep	309.321	267.339	229.021	196.11
Ap3s1ps1	Neurons	Ap3s1ps1	7.73046	4.31954	3.61737	2.1262
Apoc1	Neurons	Apoc1	63.3905	47.2603	37.6184	27.9918
Apod	Neurons	Apod	1730.71	1302.4	909.559	431.204
Arhgap10	Neurons	Arhgap10	322.118	274.405	266.53	264.189
Arhgap30	Neurons	Arhgap30	31.1724	20.0125	13.0954	8.97607
Arhgap45	Neurons	Arhgap45	117.644	88.3731	64.265	56.1868
Arl13b	Neurons	Arl13b	900.612	745.049	728.826	679.586
Arl16	Neurons	Arl16	279.745	263.63	255.133	236.636
Armc3	Neurons	Armc3	740.199	605.244	527.344	309.745
Aunip	Neurons	Aunip	35.6482	30.7309	18.1112	15.6009
BB187690	Neurons	BB187690	83.6731	79.4784	52.2244	15.5832
BC006965	Neurons	BC006965	93.8028	75.7814	74.6324	64.8755
BC030867	Neurons	BC030867	198.587	184.279	155.555	116.923
BC046251	Neurons	BC046251	5.91372	3.80243	2.0908	1.15194
Bnc2	Neurons	Bnc2	52.5173	50.6452	37.9303	29.4764
Btbd19	Neurons	Btbd19	177.783	128.223	116.778	75.3226
Btg4	Neurons	Btg4	6.79254	5.42436	3.09692	2.47261
Cast	Neurons	Cast	896.417	811.253	727.748	715.537
Casz1	Neurons	Casz1	135.062	99.9418	87.2256	79.5742
Catip	Neurons	Catip	961.129	886.352	783.008	405.734
Ccdc121	Neurons	Ccdc121	91.5608	67.5675	57.6328	26.9916
Ccdc122	Neurons	Ccdc122	115.134	114.093	77.5683	68.8871
Ccdc146	Neurons	Ccdc146	923.05	748.265	540.447	369.78
Ccdc190	Neurons	Ccdc190	343.945	251.899	217.231	208.744
Ccdc34	Neurons	Ccdc34	2876.76	2744.38	1871.86	1831.41
Ccdc63	Neurons	Ccdc63	8.24728	6.3266	3.15983	1.24863
Ccl3	Neurons	Ccl3	4.39551	3.52772	0.553797	0.356984
Ccr6	Neurons	Ccr6	10.3429	8.56687	6.62468	2.49727
Ccr9	Neurons	Ccr9	6.08246	3.63974	3.34569	1.15194
Ccs	Neurons	Ccs	993.492	935.173	785.127	725.69
Cd80	Neurons	Cd80	36.4227	25.2144	17.8743	15.5218
Cdadc1	Neurons	Cdadc1	691.734	624.119	599.137	587.476
Cdca3	Neurons	Cdca3	541.868	470.779	332.293	325.213
Cdhr3	Neurons	Cdhr3	252.548	140.317	99.1982	52.2424
Ces1d	Neurons	Ces1d	16.5931	16.1443	8.62791	7.84334
Cfap126	Neurons	Cfap126	1739.57	1685.33	1259.48	842.07
Cfap44	Neurons	Cfap44	3825.71	3119.49	3026.49	2140.27
Cfap54	Neurons	Cfap54	2412.86	2047.7	1915.84	1613.91
Ckap2	Neurons	Ckap2	925.049	837.726	642.929	504.617
Cmtm7	Neurons	Cmtm7	118.658	117.047	86.817	65.7725
Col13a1	Neurons	Col13a1	121.332	109.302	99.2499	39.1907
Col6a5	Neurons	Col6a5	37.4216	35.6305	25.6611	11.3555
Cryba4	Neurons	Cryba4	6.29255	4.16764	1.37927	0.371067
Ctcflos	Neurons	Ctcflos	4.10031	1.08488	0.672962	0.356984
Ctnna1	Neurons	Ctnna1	10205.9	9502.65	9210.18	7755.97
Ctnnd1	Neurons	Ctnnd1	531.724	498.574	412.708	411.51
Cyyr1	Neurons	Cyyr1	10.9419	10.7873	4.14304	3.27814
D830050J10Rik	Neurons	D830050J10Rik	9.01553	8.09129	4.56723	2.77164
Ddias1	Neurons	Ddias	225.743	210.988	151.803	97.8023
Dnah6	Neurons	Dnah6	2251.05	1874.82	1619.21	1039.27
Dnali1	Neurons	Dnali1	742.458	720.077	534.782	344.145
Drc1	Neurons	Drc1	2253.13	2151.91	2091.26	1462.5
E330011M16Rik	Neurons	E330011M16Rik	1.86339	1.60198	1.13572	0.371067
Eefsec	Neurons	Eefsec	360.814	348.774	301.609	260.597
Egfl8	Neurons	Egfl8	26.6028	17.8351	14.1398	12.2683
Enkur	Neurons	Enkur	2084.32	1765.95	1393.92	1095.44
Etfbkmt	Neurons	Etfbkmt	373.598	364.274	315.644	253.58
Fbxo17	Neurons	Fbxo17	76.3434	70.0442	60.394	49.5493
Fbxw26	Neurons	Fbxw26	1.52591	0.618387	0.429413	0
Ferd3l	Neurons	Ferd3l	195.762	153.228	64.9725	64.3237
Ffar2	Neurons	Ffar2	2.24752	2.23115	0.276899	0
Fhad1	Neurons	Fhad1	1403.44	1172.47	1039.51	846.175
Fxr2	Neurons	Fxr2	2277.89	2163.99	2028.41	1663.51
Fxyd1	Neurons	Fxyd1	1832.2	1712.47	1597.29	1093.78
Fxyd5	Neurons	Fxyd5	39.5505	23.0048	20.8975	19.9426
Gas2l2	Neurons	Gas2l2	168.856	161.959	130.761	63.2934
Ghrh	Neurons	Ghrh	3.48064	3.03215	1.25489	0.988342
Gm10080	Neurons	Gm10080	11.0506	5.63767	4.10447	2.92116
Gm10224	Neurons	Gm10224	15.4162	11.6099	9.36757	7.53054
Gm102971	Neurons	Gm10297	31.8787	28.9877	24.8843	20.736
Gm10344	Neurons	Gm10344	5.18348	1.31811	0.429413	0.260291
Gm10357	Neurons	Gm10357	110.843	105.274	99.7185	91.2799
Gm10399	Neurons	Gm10399	7.06944	4.37935	2.35726	1.49484
Gm10556	Neurons	Gm10556	1.96002	0.851621	0.276899	0
Gm10575	Neurons	Gm10575	30.8311	29.6874	23.1794	22.0163
Gm10652	Neurons	Gm10652	3.14316	2.16975	0.830696	0.356984
Gm11541	Neurons	Gm11541	2.37491	0.669026	0.276899	0
Gm11770	Neurons	Gm11770	10.7356	6.2959	3.07401	2.71882
Gm11914	Neurons	Gm11914	48.6054	36.3868	24.2516	23.8118
Gm11973	Neurons	Gm11973	11.9707	8.43656	7.42061	5.98288
Gm11992	Neurons	Gm11992	746.84	737.902	642.156	452.522
Gm12050	Neurons	Gm12050	3.27055	0.983597	0.276899	0
Gm12346	Neurons	Gm12346	111.889	93.1517	85.4001	83.2692
Gm12391	Neurons	Gm12391	3.44458	3.42645	1.22676	0.371067
Gm12666	Neurons	Gm12666	41.3644	33.6326	31.6795	29.9797
Gm12695	Neurons	Gm12695	5.10941	4.15687	1.84203	0.742134
Gm13187	Neurons	Gm13187	3.28737	2.40298	1.06902	0.97426
Gm13386	Neurons	Gm13386	5.86177	1.57129	1.13572	0.371067
Gm13488	Neurons	Gm13488	1.69465	1.50072	0.429413	0.260291
Gm13557	Neurons	Gm13557	3.17392	1.7846	1.28824	0.617275
Gm13642	Neurons	Gm13642	2.99988	1.13549	0.276899	0
Gm13736	Neurons	Gm13736	4.42916	3.05207	2.20475	0.988342
Gm14085	Neurons	Gm14085	3.60803	1.68332	0.792126	0
Gm14321	Neurons	Gm14321	8.37996	7.07698	5.35936	2.85425
Gm14383	Neurons	Gm14383	5.00125	3.15333	1.38449	0.877566
Gm15222	Neurons	Gm15222	79.0085	56.8124	52.7518	45.4605
Gm15327	Neurons	Gm15327	31.4661	26.1123	15.3613	13.5573
Gm15920	Neurons	Gm15920	141.418	135.2	87.697	85.9582
Gm15997	Neurons	Gm15997	2.03213	1.55134	0.94986	0
Gm16201	Neurons	Gm16201	53.223	45.0722	36.2835	28.2681
Gm16211	Neurons	Gm16211	5.91902	4.4914	3.67506	3.33609
Gm16282	Neurons	Gm16282	2.99458	0.750362	0.276899	0
Gm16505	Neurons	Gm16505	5.16469	5.05913	3.20185	0.371067
Gm17135	Neurons	Gm17135	5.07866	3.63976	2.96874	2.33367
Gm17251	Neurons	Gm17251	38.0178	35.0121	29.0154	21.4026
Gm19301	Neurons	Gm19301	3.86476	3.72109	2.4483	1.04116
Gm19590	Neurons	Gm19590	5.59307	4.00497	1.65617	0.631358
Gm19692	Neurons	Gm19692	5.05943	2.14981	0.830696	0.780873
Gm20560	Neurons	Gm20560	90.8484	70.403	61.443	35.9449
Gm23031	Neurons	Gm23031	2.75903	1.50072	0.672962	0.631358
Gm24276	Neurons	Gm24276	2.52971	1.68332	1.13572	0.356984
Gm25694	Neurons	Gm25694	5.03731	4.40088	1.13572	1.1132
Gm2614	Neurons	Gm2614	21.0953	19.4894	9.32033	8.45198
Gm26542	Neurons	Gm26542	7.5502	3.90371	2.67273	2.44444
Gm26964	Neurons	Gm26964	19.7671	19.1441	12.7095	11.4698
Gm27899	Neurons	Gm27899	2.15089	0.283874	0.276899	0.260291
Gm28437	Neurons	Gm28437	346.25	279.8	201.055	178.881
Gm28865	Neurons	Gm28865	6.47522	1.68332	0.830696	0.371067
Gm29508	Neurons	Gm29508	73.1149	58.0815	50.5915	26.1598
Gm29571	Neurons	Gm29571	1.86339	1.08488	0.792126	0
Gm29815	Neurons	Gm29815	3.07199	2.73748	0.672962	0.260291
Gm30655	Neurons	Gm30655	94.0892	72.0971	69.596	38.7778
Gm32282	Neurons	Gm32282	22.0477	17.7969	15.5052	8.45549
Gm32540	Neurons	Gm32540	7.94055	6.02282	4.49531	0.780873
Gm32834	Neurons	Gm32834	13.574	10.8702	6.3669	5.84744
Gm32899	Neurons	Gm32899	1.90474	0.750362	0.396063	0.260291
Gm32914	Neurons	Gm32914	2.83644	2.40298	1.65617	0.371067
Gm34256	Neurons	Gm34256	21.4103	20.835	19.2098	10.6627
Gm36028	Neurons	Gm36028	10.727	8.23402	3.35959	3.22532
Gm3815	Neurons	Gm3815	2.96912	2.23115	1.10237	0.371067
Gm39473	Neurons	Gm39473	10.2082	6.48929	2.32913	1.41223
Gm42974	Neurons	Gm42974	5.51277	4.70471	2.75333	2.07338
Gm43333	Neurons	Gm43333	5.40221	5.03918	3.90816	1.35941
Gm43450	Neurons	Gm43450	1.10043	0.983597	0.276899	0
Gm43544	Neurons	Gm43544	13.2461	9.38029	5.90793	3.80385
Gm43637	Neurons	Gm43637	6.30648	5.61773	3.63649	0.617275
Gm43947	Neurons	Gm43947	3.3119	1.00354	0.396063	0.356984
Gm44763	Neurons	Gm44763	213.896	176.78	155.989	124.138
Gm44765	Neurons	Gm44765	1.14179	0.334513	0.276899	0
Gm44832	Neurons	Gm44832	3.63015	1.80452	1.56514	0
Gm45091	Neurons	Gm45091	18.8363	13.416	11.0533	6.68627
Gm45299	Neurons	Gm45299	2.41096	1.08488	1.06902	0
Gm47096	Neurons	Gm47096	71.9844	59.0328	44.4455	41.2907
Gm47138	Neurons	Gm47138	59.1462	54.8867	36.9878	20.9031
Gm47139	Neurons	Gm47139	78.5537	77.2392	52.5382	24.8039
Gm47906	Neurons	Gm47906	3.11334	1.23677	0.396063	0
Gm48018	Neurons	Gm48018	34.5405	28.7684	16.5231	8.80541
Gm4815	Neurons	Gm4815	10.2208	7.49281	6.64759	4.62347
Gm48570	Neurons	Gm48570	3.57487	2.14981	0.706311	0.260291
Gm490411	Neurons	Gm49041	32.8022	28.0149	22.4168	18.571
Gm49497	Neurons	Gm49497	0.931695	0.415849	0.276899	0
Gm49593	Neurons	Gm49593	7.00886	4.01574	3.82757	1.97668
Gm49767	Neurons	Gm49767	34.0367	24.6116	19.446	4.3526
Gm4987	Neurons	Gm4987	2.36098	0.831699	0.276899	0
Gm5134	Neurons	Gm5134	4.18542	2.08841	0.396063	0
Gm5473	Neurons	Gm5473	1.68935	0.831699	0.792126	0
Gm5854	Neurons	Gm5854	3.82871	2.06847	1.56514	0.520582
Gm5909	Neurons	Gm5909	16.1984	10.1797	5.95172	5.62238
Gm6288	Neurons	Gm6288	14.8167	13.0599	7.96017	5.40785
Gm6594	Neurons	Gm6594	1.89944	0.334513	0.276899	0.260291
Gm6658	Neurons	Gm6658	42.608	31.4446	22.3974	21.0913
Gm67221	Neurons	Gm6722	9.41452	8.84326	3.46486	1.60562
Gm6883	Neurons	Gm6883	11.4977	8.40584	7.11036	4.73424
Gm7237	Neurons	Gm7237	5.2421	5.02843	1.80869	1.24863
Gm7238	Neurons	Gm7238	4.21377	3.10271	0.276899	0
Gm7695	Neurons	Gm7695	2.18694	2.01783	1.65617	0.260291
Gm7831	Neurons	Gm7831	1.77206	1.6634	0.396063	0
Gm826	Neurons	Gm826	24.1241	15.1898	11.9545	11.8636
Gm8520	Neurons	Gm8520	7.255	3.46792	2.60081	2.10154
Gm8865	Neurons	Gm8865	3.06046	0.618387	0.429413	0.260291
Gm9001	Neurons	Gm9001	4.45368	3.05207	1.26011	0.891649
Gm973	Neurons	Gm973	1767.71	1736.96	1478.86	829.835
Gm9911	Neurons	Gm9911	1.9355	0.750362	0.276899	0
H2afj	Neurons	H2afj	131.895	123.189	83.4296	73.2753
Hibadh	Neurons	Hibadh	2062.81	2008.01	1894.33	1607.07
Hipk4	Neurons	Hipk4	33.3487	27.2537	21.8279	14.1515
Hmcn2	Neurons	Hmcn2	109.473	62.7017	50.0388	32.3114
Hmgn1	Neurons	Hmgn1	5661.77	5584.17	4825.03	4718.35
Hpn	Neurons	Hpn	40.2947	29.933	27.5399	15.8119
I830077J02Rik	Neurons	I830077J02Rik	3.57727	3.04131	1.56514	0.742134
Ifi27	Neurons	Ifi27	768.264	759.076	649.332	387.624
Ift52	Neurons	Ift52	1206.45	1168.98	1065.69	1057.5
Ift74	Neurons	Ift74	1778.05	1470.93	1255.96	1249.29
Il10	Neurons	Il10	2.51289	1.75388	0.792126	0.356984
Il13ra2	Neurons	Il13ra2	4.90992	3.60904	3.14939	1.65844
Il2rg	Neurons	Il2rg	1.79128	0.750362	0.276899	0
Iqcg	Neurons	Iqcg	1655.62	1550.06	1318.32	955.149
Iqck	Neurons	Iqck	486.835	446.997	378.476	326.54
Itgb3bp	Neurons	Itgb3bp	358.784	354.227	314.5	293.646
Kif27	Neurons	Kif27	908.668	730.953	690.354	607.779
Kifc1	Neurons	Kifc1	635.228	558.533	417.284	339.441
Kitl	Neurons	Kitl	3876.45	3356.64	3105.4	3010.22
Kiz	Neurons	Kiz	1421.54	1128.19	1100	1032.05
Klhl38	Neurons	Klhl38	3.68013	2.41376	0.396063	0
Krt8	Neurons	Krt8	250.679	220.487	186.206	125.946
Lncbate1	Neurons	Lncbate1	1.78599	1.7846	0.429413	0
Lrrc2	Neurons	Lrrc2	77.4678	69.3106	52.8286	39.7962
Lrriq4	Neurons	Lrriq4	3.34795	3.20399	1.93307	1.37349
Ltb	Neurons	Ltb	4.90462	3.35586	3.15461	1.13786
Mastl	Neurons	Mastl	284.101	235.731	195.519	183.826
Mcee	Neurons	Mcee	514.261	476.663	417.744	367.057
Mgst1	Neurons	Mgst1	4486.7	4418.42	4136.97	3221.64
Mns1	Neurons	Mns1	1338.91	1130.36	884.969	724.928
Mob3c	Neurons	Mob3c	217.832	209.898	196.065	174.166
Morn1	Neurons	Morn1	518.075	483.848	400.345	329.081
Mpp1	Neurons	Mpp1	749.498	613.208	608.162	593.935
Mrpl40	Neurons	Mrpl40	475.788	471.595	418.733	406.025
n.1110019D14Rik	Neurons	n.1110019D14Rik	121.646	104.435	88.1186	79.5645
n.1110032A03Rik	Neurons	n.1110032A03Rik	1184.94	1088.6	981.111	790.695
n.1190005I06Rik	Neurons	n.1190005I06Rik	19.6151	11.6804	10.3717	9.29431
n.1210408F21Rik	Neurons	n.1210408F21Rik	21.4978	21.4566	19.4852	12.6128
n.1222401L13Rik	Neurons	n.1222401L13Rik	196.587	160.535	157.199	152.054
n.1230116N13Rik	Neurons	n.1230116N13Rik	37.8384	24.9229	21.4093	19.3996
n.1300002A11Rik	Neurons	n.1300002A11Rik	120.176	119.448	84.4327	45.9369
n.1330411J11Rik	Neurons	n.1330411J11Rik	5.87237	4.80597	3.55067	0.891649
n.1330413P13Rik	Neurons	n.1330413P13Rik	232.36	199.956	158.602	126.775
n.1330423F06Rik	Neurons	n.1330423F06Rik	5.6868	4.73539	3.32624	0.371067
n.1410003L11Rik	Neurons	n.1410003L11Rik	29.6585	26.2395	22.3897	10.8858
n.1430419D17Rik	Neurons	n.1430419D17Rik	12.8293	5.07907	2.57268	1.4561
n.1530401A14Rik	Neurons	n.1530401A14Rik	27.335	25.8559	18.1039	6.99043
n.1610204G07Rik	Neurons	n.1610204G07Rik	3.5888	1.8153	1.22676	0.891649
n.1630013D21Rik	Neurons	n.1630013D21Rik	26.1793	16.9943	12.5889	9.0324
n.1700007K13Rik	Neurons	n.1700007K13Rik	831.154	830.843	588.541	384.478
n.1700024G13Rik	Neurons	n.1700024G13Rik	446.62	318.375	255.114	187.642
n.1700088E04Rik	Neurons	n.1700088E04Rik	197.331	191.289	162.611	132.696
n.1700108F19Rik	Neurons	n.1700108F19Rik	13.5904	10.3315	5.13492	4.69037
n.1930481A15Rik	Neurons	n.1930481A15Rik	78.2465	63.759	51.7582	36.4056
n.1933417C20Rik	Neurons	n.1933417C20Rik	9.03235	4.62336	1.78056	1.13786
n.1933425L06Rik	Neurons	n.1933425L06Rik	1.39323	0.952899	0.276899	0
Nek11	Neurons	Nek11	310.659	308.698	253.929	177.268
Nme5	Neurons	Nme5	1134.18	982.473	790.605	644.441
Nnat1	Neurons	Nnat	596.562	328.147	193.841	93.1548
nR5s173	Neurons	nR5s173	1.61725	0.699723	0.276899	0
Nudc	Neurons	Nudc	2927.48	2739.83	2153.95	2127.09
Nudt12	Neurons	Nudt12	221.169	186.578	156.941	154.736
Olfr1318	Neurons	Olfr1318	20.1968	12.1668	8.36145	7.3458
Opn1mw	Neurons	Opn1mw	1.68935	1.60198	1.25489	0
Pacsin2	Neurons	Pacsin2	1588.19	1483.22	1397.38	1249.05
Padi4	Neurons	Padi4	15.1172	14.8935	10.61	4.75184
Pdia4	Neurons	Pdia4	6570.12	6531.16	6095.51	5143.72
Phkg1	Neurons	Phkg1	1153.63	1147.33	1110.4	701.918
Pifo	Neurons	Pifo	523.177	488.078	320.486	263.621
Pih1d2	Neurons	Pih1d2	397.611	351.451	267.505	203.638
Plaat3	Neurons	Plaat3	1230.2	1189.1	1089.19	756.005
Plagl1	Neurons	Plagl1	269.693	32.0306	28.0549	13.8826
Rab37	Neurons	Rab37	19.0147	17.5206	16.1767	10.8385
Rassf9	Neurons	Rassf9	605.177	528.164	346.719	335.489
Renbp	Neurons	Renbp	917.035	860.752	840.961	751.195
Rhbdl2	Neurons	Rhbdl2	6.31948	4.57272	2.78668	0.260291
Rpgr	Neurons	Rpgr	1497.89	1320.26	1132.77	1132.26
Rpl14ps1	Neurons	Rpl14ps1	46.1666	44.9709	38.483	26.4691
Rpl18ps2	Neurons	Rpl18ps2	13.1846	12.8267	10.9084	7.02917
Rpl23	Neurons	Rpl23	9634.97	9632.98	8170.06	7991.98
Rpl28	Neurons	Rpl28	7684.91	7205.97	6221.06	6021.96
Rpl30ps8	Neurons	Rpl30ps8	1.44851	1.36875	0.276899	0
Rpl5ps1	Neurons	Rpl5ps1	12.0621	8.234	6.95784	6.83228
Rpl7aps5	Neurons	Rpl7aps5	5.53489	4.13694	1.49844	0.877566
Rpp38	Neurons	Rpp38	194.046	163.385	144.044	133.172
Rps18ps1	Neurons	Rps18ps1	6.07383	2.90017	1.92785	0.877566
Rps8ps3	Neurons	Rps8ps3	3.10181	2.74827	1.10237	0.356984
Rrp7a	Neurons	Rrp7a	949.779	885.306	879.979	812.175
Rsph10b	Neurons	Rsph10b	570.01	425.373	368.811	323.196
Saxo2	Neurons	Saxo2	580.249	457.572	422.421	290.305
Serinc5	Neurons	Serinc5	5000.44	4749.58	4482.81	4035.9
Serpina3eps	Neurons	Serpina3eps	2.49366	2.03777	1.41262	0.728051
Slc12a8	Neurons	Slc12a8	63.9746	61.8316	46.3682	39.2363
Slc22a2	Neurons	Slc22a2	14.6172	14.3689	6.07089	4.55494
Slc26a2	Neurons	Slc26a2	498.924	456.602	375.546	372.886
Slc39a8	Neurons	Slc39a8	199.393	136.049	127.69	102.763
Smad6	Neurons	Smad6	254.617	218.851	174.982	146.018
Snapc5	Neurons	Snapc5	573.304	494.757	438.393	392.477
Sod1	Neurons	Sod1	4824.21	4761.96	4227.64	3779.62
Sox1ot	Neurons	Sox1ot	515.067	476.494	425.951	302.929
Sp3os	Neurons	Sp3os	181.704	142.807	136.961	111.853
Spaca9	Neurons	Spaca9	234.816	232.687	194.897	125.069
Spag8	Neurons	Spag8	696.169	525.105	500.664	371.909
Spata17	Neurons	Spata17	382.092	349.124	306.389	241.803
Spata22	Neurons	Spata22	2.24222	1.9365	0.98321	0.260291
Spop	Neurons	Spop	2387.75	2262.09	2112.93	2078.66
Stard8	Neurons	Stard8	337.795	311.33	289.369	224.001
Suds3	Neurons	Suds3	1942.58	1877.61	1807.42	1654.57
Syce3	Neurons	Syce3	4.90702	2.50426	0.706311	0
Sytl4	Neurons	Sytl4	79.7942	77.7163	64.7563	50.9805
Tcea3	Neurons	Tcea3	200.21	174.103	138.229	120.925
Tekt1	Neurons	Tekt1	1124.11	929.212	734.786	554.878
Tekt4	Neurons	Tekt4	374.07	305.629	256.317	174.854
Ten1	Neurons	Ten1	290.612	288.679	273.328	206.655
Tie1	Neurons	Tie1	19.2867	11.863	7.07701	5.66976
Tmem219	Neurons	Tmem219	134.332	127.826	122.729	105.722
Tmem47	Neurons	Tmem47	15161.5	12635.2	12206.4	10440.6
Tmem8	Neurons	Tmem8	229.834	217.023	191.615	162.178
Tomm34	Neurons	Tomm34	1202.62	1179.92	1176.18	1052.99
Trp53inp1	Neurons	Trp53inp1	3216.11	2948.5	2608.83	1784.82
Ttc12	Neurons	Ttc12	2157.37	2046.49	1946.12	1500.16
Ttc25	Neurons	Ttc25	723.874	720.235	617.295	391.337
Ttc29	Neurons	Ttc29	291.93	288.034	259.568	170.601
Ttll3	Neurons	Ttll3	2707.95	1882.53	1668.74	1262.54
Ttll6	Neurons	Ttll6	804.22	676.066	618.592	446.232
Tyms	Neurons	Tyms	272.646	241.483	167.503	132.819
Ubald2	Neurons	Ubald2	643.949	613.259	565.842	514.426
Uroc1	Neurons	Uroc1	5.2551	3.48786	1.71765	0.371067
Urod	Neurons	Urod	895.595	885.137	821.696	670.001
Vmn1rps145	Neurons	Vmn1rps145	5.0426	2.84953	1.65095	1.60562
Vmn2rps91	Neurons	Vmn2rps91	2.31962	1.00354	0.553797	0.260291
Xylb	Neurons	Xylb	496.147	440.863	409.738	328.62
Zfp808	Neurons	Zfp808	243.512	209.42	205.094	187.186
Zfp839	Neurons	Zfp839	385.168	347.522	328.356	316.753
Zfp982	Neurons	Zfp982	21.8501	19.7378	7.80243	3.59639
Zmiz1os1	Neurons	Zmiz1os1	35.1876	27.9227	25.4088	16.6068

## Sheet: GO analysis of linear genes
Most significant GO terms (100) of genes showing a stepwise increase or decrease of the mean expression levels at neuron stage among 0Q, 2Q, 4Q, and 7Q cell lines
These GO terms were used for the GO dot plot in Fig. 4D
DEG list	score	GO ID	GO term	p-value Fisher test	gene fraction
UP regulated	1	GO:0007399	nervous system development	4.6e-09	57/2318
UP regulated	2	GO:0006810	transport	5.7e-08	84/4378
UP regulated	3	GO:0051234	establishment of localization	1.1e-07	85/4518
UP regulated	4	GO:0099504	synaptic vesicle cycle	2.1e-07	14/224
UP regulated	5	GO:0006836	neurotransmitter transport	2.2e-07	16/298
UP regulated	6	GO:0051649	establishment of localization in cell	3.1e-07	46/1901
UP regulated	7	GO:0035418	protein localization to synapse	4.1e-07	9/85
UP regulated	8	GO:0097120	receptor localization to synapse	1.1e-06	8/71
UP regulated	9	GO:0022008	neurogenesis	1.8e-06	42/1768
UP regulated	10	GO:0051960	regulation of nervous system development	2.5e-06	30/1067
UP regulated	11	GO:0046907	intracellular transport	3.2e-06	37/1496
UP regulated	12	GO:0051049	regulation of transport	3.2e-06	44/1939
UP regulated	13	GO:0099537	trans-synaptic signaling	3.6e-06	26/863
UP regulated	14	GO:0099536	synaptic signaling	4.4e-06	26/872
UP regulated	15	GO:0065007	biological regulation	5.9e-06	168/12093
UP regulated	16	GO:0007268	chemical synaptic transmission	9.3e-06	25/854
UP regulated	17	GO:0098916	anterograde trans-synaptic signaling	9.3e-06	25/854
UP regulated	18	GO:0051641	cellular localization	1.1e-05	52/2581
UP regulated	19	GO:0099177	regulation of trans-synaptic signaling	1.5e-05	21/661
UP regulated	20	GO:0099633	protein localization to postsynaptic spe...	1.8e-05	5/30
UP regulated	21	GO:0099645	neurotransmitter receptor localization t...	1.8e-05	5/30
UP regulated	22	GO:0006811	ion transport	1.9e-05	36/1554
UP regulated	23	GO:0051179	localization	2.2e-05	95/5920
UP regulated	24	GO:0048699	generation of neurons	3.4e-05	37/1665
UP regulated	25	GO:0098693	regulation of synaptic vesicle cycle	3.6e-05	9/146
UP regulated	26	GO:0015812	gamma-aminobutyric acid transport	3.9e-05	4/18
UP regulated	27	GO:0050808	synapse organization	4e-05	16/447
UP regulated	28	GO:0065008	regulation of biological quality	4e-05	70/4031
UP regulated	29	GO:0007269	neurotransmitter secretion	4.3e-05	10/186
UP regulated	30	GO:0051668	localization within membrane	4.3e-05	10/186
UP regulated	31	GO:0030182	neuron differentiation	4.3e-05	34/1489
UP regulated	32	GO:0097479	synaptic vesicle localization	4.5e-05	10/187
UP regulated	33	GO:0099643	signal release from synapse	4.5e-05	10/187
UP regulated	34	GO:0050804	modulation of chemical synaptic transmis...	4.7e-05	20/660
UP regulated	35	GO:0007275	multicellular organism development	4.8e-05	86/5304
UP regulated	36	GO:0007610	behavior	5.6e-05	21/724
UP regulated	37	GO:0051656	establishment of organelle localization	7.9e-05	16/474
UP regulated	38	GO:0099072	regulation of postsynaptic membrane neur...	9.3e-05	7/96
UP regulated	39	GO:0048856	anatomical structure development	9.7e-05	91/5810
UP regulated	40	GO:0051640	organelle localization	0.00011	18/592
UP regulated	41	GO:0010975	regulation of neuron projection developm...	0.00012	18/598
UP regulated	42	GO:0045055	regulated exocytosis	0.00014	11/257
UP regulated	43	GO:0055085	transmembrane transport	0.00015	29/1261
UP regulated	44	GO:1902473	regulation of protein localization to sy...	0.00015	4/25
UP regulated	45	GO:0048489	synaptic vesicle transport	0.00015	9/176
UP regulated	46	GO:0097480	establishment of synaptic vesicle locali...	0.00015	9/176
UP regulated	47	GO:0071702	organic substance transport	0.00016	47/2491
UP regulated	48	GO:0035249	synaptic transmission, glutamatergic	0.00016	7/105
UP regulated	49	GO:2000311	regulation of AMPA receptor activity	0.00018	4/26
UP regulated	50	GO:0008088	axo-dendritic transport	0.00018	6/75
UP regulated	51	GO:0050789	regulation of biological process	0.00019	155/11480
UP regulated	52	GO:0048667	cell morphogenesis involved in neuron di...	0.0002	18/623
UP regulated	53	GO:0048731	system development	0.00022	76/4726
UP regulated	54	GO:0030516	regulation of axon extension	0.00022	7/110
UP regulated	55	GO:0001505	regulation of neurotransmitter levels	0.00026	13/372
UP regulated	56	GO:0071705	nitrogen compound transport	0.00027	41/2119
UP regulated	57	GO:0007267	cell-cell signaling	0.00033	33/1589
UP regulated	58	GO:1903539	protein localization to postsynaptic mem...	0.00034	5/55
UP regulated	59	GO:0021586	pons maturation	0.00036	2/3
UP regulated	60	GO:0045664	regulation of neuron differentiation	0.00037	20/771
UP regulated	61	GO:0031175	neuron projection development	0.00038	25/1078
UP regulated	62	GO:0050770	regulation of axonogenesis	0.0004	9/201
UP regulated	63	GO:0098930	axonal transport	0.00041	5/57
UP regulated	64	GO:0099601	regulation of neurotransmitter receptor ...	0.00041	5/57
UP regulated	65	GO:0099003	vesicle-mediated transport in synapse	0.00042	10/246
UP regulated	66	GO:0007215	glutamate receptor signaling pathway	0.00043	6/88
UP regulated	67	GO:0031503	protein-containing complex localization	0.00043	10/247
UP regulated	68	GO:0048666	neuron development	0.00044	27/1217
UP regulated	69	GO:0061387	regulation of extent of cell growth	0.00048	7/125
UP regulated	70	GO:0006812	cation transport	0.00051	25/1101
UP regulated	71	GO:0016192	vesicle-mediated transport	0.00052	31/1495
UP regulated	72	GO:0007626	locomotory behavior	0.00054	10/254
UP regulated	73	GO:0098962	regulation of postsynaptic neurotransmit...	0.00054	3/15
UP regulated	74	GO:0032502	developmental process	0.00062	92/6194
UP regulated	75	GO:0031644	regulation of neurological system proces...	0.00068	8/173
UP regulated	76	GO:0023061	signal release	0.00071	15/521
UP regulated	77	GO:1901608	regulation of vesicle transport along mi...	0.00071	2/4
UP regulated	78	GO:0048675	axon extension	0.00075	7/135
UP regulated	79	GO:0021761	limbic system development	0.00076	6/98
UP regulated	80	GO:0032940	secretion by cell	0.00076	24/1067
UP regulated	81	GO:0006886	intracellular protein transport	0.00077	21/879
UP regulated	82	GO:0032879	regulation of localization	0.00077	49/2821
UP regulated	83	GO:0014051	gamma-aminobutyric acid secretion	0.0008	3/17
UP regulated	84	GO:0051588	regulation of neurotransmitter transport	0.00085	8/179
UP regulated	85	GO:0050767	regulation of neurogenesis	0.00088	22/951
UP regulated	86	GO:2000026	regulation of multicellular organismal d...	0.00089	40/2177
UP regulated	87	GO:0120035	regulation of plasma membrane bounded ce...	0.00089	19/767
UP regulated	88	GO:0001764	neuron migration	0.00099	8/183
UP regulated	89	GO:0006887	exocytosis	0.00102	12/377
UP regulated	90	GO:0031344	regulation of cell projection organizati...	0.00102	19/776
UP regulated	91	GO:0051648	vesicle localization	0.00105	10/277
UP regulated	92	GO:0010646	regulation of cell communication	0.00107	55/3319
UP regulated	93	GO:0042219	cellular modified amino acid catabolic p...	0.00112	3/19
UP regulated	94	GO:1902474	positive regulation of protein localizat...	0.00118	2/5
UP regulated	95	GO:0032386	regulation of intracellular transport	0.00118	13/437
UP regulated	96	GO:0023051	regulation of signaling	0.00125	55/3341
UP regulated	97	GO:0042391	regulation of membrane potential	0.00126	13/440
UP regulated	98	GO:0021766	hippocampus development	0.00135	5/74
UP regulated	99	GO:0010769	regulation of cell morphogenesis involve...	0.00138	11/338
UP regulated	100	GO:0006865	amino acid transport	0.00139	7/150
DOWN regulated	1	GO:0003341	cilium movement	1.1e-11	11/67
DOWN regulated	2	GO:0044782	cilium organization	4e-10	18/325
DOWN regulated	3	GO:0060271	cilium assembly	7.6e-10	17/297
DOWN regulated	4	GO:0007018	microtubule-based movement	1.7e-09	16/273
DOWN regulated	5	GO:0007017	microtubule-based process	1.3e-07	23/754
DOWN regulated	6	GO:0120031	plasma membrane bounded cell projection ...	9.7e-07	17/486
DOWN regulated	7	GO:0030031	cell projection assembly	1.4e-06	17/499
DOWN regulated	8	GO:0001578	microtubule bundle formation	2.1e-06	8/99
DOWN regulated	9	GO:0070925	organelle assembly	4.1e-06	21/790
DOWN regulated	10	GO:0001539	cilium or flagellum-dependent cell motil...	9.6e-06	5/34
DOWN regulated	11	GO:0060285	cilium-dependent cell motility	9.6e-06	5/34
DOWN regulated	12	GO:0035082	axoneme assembly	2.3e-05	6/67
DOWN regulated	13	GO:0071447	cellular response to hydroperoxide	3.3e-05	3/8
DOWN regulated	14	GO:0006231	dTMP biosynthetic process	0.00043	2/4
DOWN regulated	15	GO:0046073	dTMP metabolic process	0.00043	2/4
DOWN regulated	16	GO:0033194	response to hydroperoxide	0.00053	3/19
DOWN regulated	17	GO:0060294	cilium movement involved in cell motilit...	0.00053	3/19
DOWN regulated	18	GO:0009157	deoxyribonucleoside monophosphate biosyn...	0.00071	2/5
DOWN regulated	19	GO:0009177	pyrimidine deoxyribonucleoside monophosp...	0.00071	2/5
DOWN regulated	20	GO:0046078	dUMP metabolic process	0.00071	2/5
DOWN regulated	21	GO:0003341	cilium movement	0.00095	3/23
DOWN regulated	22	GO:0044782	cilium organization	0.00105	2/6
DOWN regulated	23	GO:0060271	cilium assembly	0.00107	3/24
DOWN regulated	24	GO:0007018	microtubule-based movement	0.00111	13/563
DOWN regulated	25	GO:0007017	microtubule-based process	0.00119	15/713
DOWN regulated	26	GO:0120031	plasma membrane bounded cell projection ...	0.00151	5/98
DOWN regulated	27	GO:0030031	cell projection assembly	0.00152	3/27
DOWN regulated	28	GO:0001578	microtubule bundle formation	0.00152	3/27
DOWN regulated	29	GO:0070925	organelle assembly	0.00152	3/27
DOWN regulated	30	GO:0001539	cilium or flagellum-dependent cell motil...	0.0016	4/59
DOWN regulated	31	GO:0060285	cilium-dependent cell motility	0.00164	30/2002
DOWN regulated	32	GO:0035082	axoneme assembly	0.00195	2/8
DOWN regulated	33	GO:0071447	cellular response to hydroperoxide	0.00195	2/8
DOWN regulated	34	GO:0006231	dTMP biosynthetic process	0.00228	3/31
DOWN regulated	35	GO:0046073	dTMP metabolic process	0.00249	2/9
DOWN regulated	36	GO:0033194	response to hydroperoxide	0.00249	2/9
DOWN regulated	37	GO:0060294	cilium movement involved in cell motilit...	0.0025	3/32
DOWN regulated	38	GO:0009157	deoxyribonucleoside monophosphate biosyn...	0.0025	3/32
DOWN regulated	39	GO:0009177	pyrimidine deoxyribonucleoside monophosp...	0.00262	16/852
DOWN regulated	40	GO:0046078	dUMP metabolic process	0.00287	18/1022
DOWN regulated	41	GO:0003341	cilium movement	0.00297	16/863
DOWN regulated	42	GO:0044782	cilium organization	0.00302	12/557
DOWN regulated	43	GO:0060271	cilium assembly	0.00332	45/3550
DOWN regulated	44	GO:0007018	microtubule-based movement	0.00347	16/877
DOWN regulated	45	GO:0007017	microtubule-based process	0.00376	2/11
DOWN regulated	46	GO:0120031	plasma membrane bounded cell projection ...	0.00376	2/11
DOWN regulated	47	GO:0030031	cell projection assembly	0.004	12/577
DOWN regulated	48	GO:0001578	microtubule bundle formation	0.00406	5/123
DOWN regulated	49	GO:0070925	organelle assembly	0.00449	2/12
DOWN regulated	50	GO:0001539	cilium or flagellum-dependent cell motil...	0.00449	2/12
DOWN regulated	51	GO:0060285	cilium-dependent cell motility	0.00449	2/12
DOWN regulated	52	GO:0035082	axoneme assembly	0.00484	4/80
DOWN regulated	53	GO:0071447	cellular response to hydroperoxide	0.00529	4/82
DOWN regulated	54	GO:0006231	dTMP biosynthetic process	0.00547	5/132
DOWN regulated	55	GO:0046073	dTMP metabolic process	0.00564	5/133
DOWN regulated	56	GO:0033194	response to hydroperoxide	0.00612	2/14
DOWN regulated	57	GO:0060294	cilium movement involved in cell motilit...	0.00612	2/14
DOWN regulated	58	GO:0009157	deoxyribonucleoside monophosphate biosyn...	0.00702	2/15
DOWN regulated	59	GO:0009177	pyrimidine deoxyribonucleoside monophosp...	0.00702	2/15
DOWN regulated	60	GO:0046078	dUMP metabolic process	0.00702	3/46
DOWN regulated	61	GO:0003341	cilium movement	0.00819	7/268
DOWN regulated	62	GO:0044782	cilium organization	0.00899	2/17
DOWN regulated	63	GO:0060271	cilium assembly	0.0095	6/211
DOWN regulated	64	GO:0007018	microtubule-based movement	0.0095	6/211
DOWN regulated	65	GO:0007017	microtubule-based process	0.00985	3/52
DOWN regulated	66	GO:0120031	plasma membrane bounded cell projection ...	0.0103	5/154
DOWN regulated	67	GO:0030031	cell projection assembly	0.01058	6/216
DOWN regulated	68	GO:0001578	microtubule bundle formation	0.01165	4/103
DOWN regulated	69	GO:0070925	organelle assembly	0.01171	5/159
DOWN regulated	70	GO:0001539	cilium or flagellum-dependent cell motil...	0.01171	5/159
DOWN regulated	71	GO:0060285	cilium-dependent cell motility	0.01235	2/20
DOWN regulated	72	GO:0035082	axoneme assembly	0.01235	2/20
DOWN regulated	73	GO:0071447	cellular response to hydroperoxide	0.01235	2/20
DOWN regulated	74	GO:0006231	dTMP biosynthetic process	0.01274	6/225
DOWN regulated	75	GO:0046073	dTMP metabolic process	0.01292	5/163
DOWN regulated	76	GO:0033194	response to hydroperoxide	0.01358	2/21
DOWN regulated	77	GO:0060294	cilium movement involved in cell motilit...	0.01358	2/21
DOWN regulated	78	GO:0009157	deoxyribonucleoside monophosphate biosyn...	0.01374	22/1562
DOWN regulated	79	GO:0009177	pyrimidine deoxyribonucleoside monophosp...	0.01485	2/22
DOWN regulated	80	GO:0046078	dUMP metabolic process	0.01561	5/171
DOWN regulated	81	GO:0003341	cilium movement	0.0159	4/113
DOWN regulated	82	GO:0044782	cilium organization	0.01597	5/172
DOWN regulated	83	GO:0060271	cilium assembly	0.01618	2/23
DOWN regulated	84	GO:0007018	microtubule-based movement	0.01618	2/23
DOWN regulated	85	GO:0007017	microtubule-based process	0.01618	2/23
DOWN regulated	86	GO:0120031	plasma membrane bounded cell projection ...	0.01657	7/308
DOWN regulated	87	GO:0030031	cell projection assembly	0.01755	2/24
DOWN regulated	88	GO:0001578	microtubule bundle formation	0.01897	2/25
DOWN regulated	89	GO:0070925	organelle assembly	0.01947	3/67
DOWN regulated	90	GO:0001539	cilium or flagellum-dependent cell motil...	0.02044	2/26
DOWN regulated	91	GO:0060285	cilium-dependent cell motility	0.02044	2/26
DOWN regulated	92	GO:0035082	axoneme assembly	0.02044	2/26
DOWN regulated	93	GO:0071447	cellular response to hydroperoxide	0.02177	8/401
DOWN regulated	94	GO:0006231	dTMP biosynthetic process	0.02195	2/27
DOWN regulated	95	GO:0046073	dTMP metabolic process	0.02195	2/27
DOWN regulated	96	GO:0033194	response to hydroperoxide	0.02214	4/125
DOWN regulated	97	GO:0060294	cilium movement involved in cell motilit...	0.02272	4/126
DOWN regulated	98	GO:0009157	deoxyribonucleoside monophosphate biosyn...	0.02282	7/329
DOWN regulated	99	GO:0009177	pyrimidine deoxyribonucleoside monophosp...	0.02435	20/1462
DOWN regulated	100	GO:0046078	dUMP metabolic process	0.02451	20/1463

## Sheet: Expr. of selected linear genes
Genes belonging to GO terms related to nervous system development, synaptic activity and cilium formation that show a stepwise increase or decrease of the mean expression levels among 0Q, 2Q, 4Q, and 7Q cell lines at neuron stage
Genes and their mean expression levels at neuron stages belonging to nervous system development (GO:0007399) were used in Fig. 4E
Genes and their mean expression levels at neuron stages belonging to synaptic activity (GO:0099537; GO:0050808; GO:0035418) were used in Fig. 4F
Genes and their mean expression levels at neuron stages belonging to cilium formation (GO:0060271; GO:0044782) were used in Fig. 4G
Terms	genes	means_0Q	means_2Q	means_4Q	means_7Q
Nerv. syst. develop. (GO:0007399)	Acsl4	474.695	603.396	606.936	735.21
Nerv. syst. develop. (GO:0007399)	Actl6b	218.051	246.541	271.537	543.693
Nerv. syst. develop. (GO:0007399)	Add2	337.261	538.18	656.679	943.685
Nerv. syst. develop. (GO:0007399)	Akap5	180.288	232.527	244.13	278.597
Nerv. syst. develop. (GO:0007399)	Ank3	1725.23	1833.74	2042.01	3151.25
Nerv. syst. develop. (GO:0007399)	Apc	5273.27	5606.01	6400.44	6989.2
Nerv. syst. develop. (GO:0007399)	Aplp1	6510.41	7061.14	7871.19	8128.89
Nerv. syst. develop. (GO:0007399)	Arc	227.988	250.339	317.773	322.576
Nerv. syst. develop. (GO:0007399)	Arhgap33	1166.7	1381.45	1669.47	1673.9
Nerv. syst. develop. (GO:0007399)	Arhgef15	57.7137	68.1568	71.6688	119.96
Nerv. syst. develop. (GO:0007399)	Ascl1	557.414	662.96	689.433	700.112
Nerv. syst. develop. (GO:0007399)	Atcay	467.222	865.316	892.502	1107.95
Nerv. syst. develop. (GO:0007399)	Atl1	376.425	433.628	454.937	647.558
Nerv. syst. develop. (GO:0007399)	Atp8a2	160.801	189.933	258.987	388.031
Nerv. syst. develop. (GO:0007399)	Bmpr2	2839.12	3012.31	3066.58	3071.91
Nerv. syst. develop. (GO:0007399)	Brsk1	686.409	773.287	867.963	1019.99
Nerv. syst. develop. (GO:0007399)	Bsn	258.032	370.477	460.17	572.617
Nerv. syst. develop. (GO:0007399)	Cabp4	19.0729	20.0248	25.6211	35.8425
Nerv. syst. develop. (GO:0007399)	Cadm1	1479.4	1617.54	1763.94	2277.64
Nerv. syst. develop. (GO:0007399)	Ccdc88a	2852.58	3092.34	3234.83	3241.7
Nerv. syst. develop. (GO:0007399)	Cd44	1423.12	1656.11	1683.89	1944.61
Nerv. syst. develop. (GO:0007399)	Cdh23	57.3805	65.9255	79.6	103.516
Nerv. syst. develop. (GO:0007399)	Cdk5r1	575.757	663.378	840.84	1707.19
Nerv. syst. develop. (GO:0007399)	Cdk5r2	291.588	463.296	604.328	712.911
Nerv. syst. develop. (GO:0007399)	Chac1	35.0469	65.2564	74.3033	94.2285
Nerv. syst. develop. (GO:0007399)	Chd5	804.748	1038.04	1254.76	1455.43
Nerv. syst. develop. (GO:0007399)	Chrnb2	145.965	184.465	211.444	332.95
Nerv. syst. develop. (GO:0007399)	Clstn3	804.642	1071.85	1454.39	1652.56
Nerv. syst. develop. (GO:0007399)	Cntn5	31.1792	32.6658	43.074	86.7947
Nerv. syst. develop. (GO:0007399)	Cntn6	37.8116	57.7222	60.6569	93.5945
Nerv. syst. develop. (GO:0007399)	Cpeb3	228.345	243.413	264.34	279.984
Nerv. syst. develop. (GO:0007399)	Cpne5	142.043	144.691	193.408	290.624
Nerv. syst. develop. (GO:0007399)	Crmp1	1305.96	1702.88	1990.86	3630.24
Nerv. syst. develop. (GO:0007399)	Dcx	965.997	1240	1258.05	3031.31
Nerv. syst. develop. (GO:0007399)	Ddx6	4531.21	4958.37	5233.98	5549.43
Nerv. syst. develop. (GO:0007399)	Deaf1	942.89	1108.64	1165.31	1227.15
Nerv. syst. develop. (GO:0007399)	Dhx30	1898.75	2028.11	2156.94	2231.18
Nerv. syst. develop. (GO:0007399)	Dlg2	327.663	333.253	429.724	708.359
Nerv. syst. develop. (GO:0007399)	Dll1	463.416	630.909	684.507	850.224
Nerv. syst. develop. (GO:0007399)	Dlx1	57.2263	93.6978	97.8173	123.145
Nerv. syst. develop. (GO:0007399)	Dlx2	22.2795	24.0498	30.8923	60.4834
Nerv. syst. develop. (GO:0007399)	Dlx5	8.98717	13.8302	18.3194	58.8077
Nerv. syst. develop. (GO:0007399)	Efna3	123.745	143.022	143.535	178.332
Nerv. syst. develop. (GO:0007399)	Elavl3	1702.56	2451.59	2646.5	3935
Nerv. syst. develop. (GO:0007399)	Elavl4	408.233	431.922	468.952	1096
Nerv. syst. develop. (GO:0007399)	Epha10	221.116	224.469	276.458	498.96
Nerv. syst. develop. (GO:0007399)	Epha4	468.995	545.517	619.896	660.75
Nerv. syst. develop. (GO:0007399)	Epha5	822.905	923.22	1066.8	1368.85
Nerv. syst. develop. (GO:0007399)	Epha8	117.438	167.819	181.397	223.644
Nerv. syst. develop. (GO:0007399)	Ess2	523.77	584.289	587.901	622.398
Nerv. syst. develop. (GO:0007399)	Evl	1439.72	1557.76	1640.04	2120.45
Nerv. syst. develop. (GO:0007399)	Evx1	0	0.415849	0.792126	2.34775
Nerv. syst. develop. (GO:0007399)	Fam126a	1344.94	1456.04	1474.09	1543.72
Nerv. syst. develop. (GO:0007399)	Fbxo45	675.312	788.232	790.595	843.424
Nerv. syst. develop. (GO:0007399)	Fgf13	192.325	207.786	239.285	414.115
Nerv. syst. develop. (GO:0007399)	Fgf14	71.5872	75.579	92.4141	100.636
Nerv. syst. develop. (GO:0007399)	Fgf5	2.11483	3.8116	7.14513	9.69166
Nerv. syst. develop. (GO:0007399)	Fut9	1033.65	1408.28	1615.57	1706.86
Nerv. syst. develop. (GO:0007399)	Gabra1	113.013	165.502	184.216	292.275
Nerv. syst. develop. (GO:0007399)	Gabra5	60.2401	98.607	99.4109	100.853
Nerv. syst. develop. (GO:0007399)	Gabrb2	58.0796	70.5732	100.454	196.626
Nerv. syst. develop. (GO:0007399)	Gabrb3	1183.28	1423.73	1508.03	1811.12
Nerv. syst. develop. (GO:0007399)	Gabrg2	71.3085	82.578	108.326	200.348
Nerv. syst. develop. (GO:0007399)	Gap43	1473.58	2123.8	2264.39	3784.95
Nerv. syst. develop. (GO:0007399)	Gdi1	7951.24	8586.19	9553.17	10335.5
Nerv. syst. develop. (GO:0007399)	Gfi1	0.21009	0.831699	1.18819	1.50892
Nerv. syst. develop. (GO:0007399)	Gfra4	92.8244	99.5091	105.794	116.129
Nerv. syst. develop. (GO:0007399)	Ghsr	2.28887	5.57622	9.32521	11.6277
Nerv. syst. develop. (GO:0007399)	Gpr161	576.25	752.883	850.952	860.674
Nerv. syst. develop. (GO:0007399)	Gpr173	517.865	603.798	653.275	676.615
Nerv. syst. develop. (GO:0007399)	Gprin1	299.249	379.192	458.174	766.284
Nerv. syst. develop. (GO:0007399)	Gpsm1	1564.02	1642.47	2033.83	2354.57
Nerv. syst. develop. (GO:0007399)	Grik1	180.599	222.945	335.131	395.399
Nerv. syst. develop. (GO:0007399)	Grk2	1622.36	1709.51	1820.97	1866.68
Nerv. syst. develop. (GO:0007399)	Grm5	197.549	377.763	406.503	494.254
Nerv. syst. develop. (GO:0007399)	Gsk3b	3345.93	3417.59	3727.34	4457.56
Nerv. syst. develop. (GO:0007399)	Hecw1	266.983	282.24	356.614	560.053
Nerv. syst. develop. (GO:0007399)	Hecw2	182.343	192.929	205.933	227.721
Nerv. syst. develop. (GO:0007399)	Hes6	617.958	636.525	722.635	815.064
Nerv. syst. develop. (GO:0007399)	Hsd3b3	4.01957	4.75531	5.62582	8.59092
Nerv. syst. develop. (GO:0007399)	Igsf21	310.091	329.874	387.701	504.25
Nerv. syst. develop. (GO:0007399)	Inpp5f	2211.28	2212.18	2683.83	2926.62
Nerv. syst. develop. (GO:0007399)	Kif3c	847.244	905.147	1163.65	1361.48
Nerv. syst. develop. (GO:0007399)	Kif5c	1850.07	2841.39	3271.46	4100.12
Nerv. syst. develop. (GO:0007399)	Klf7	1559.02	1643.14	1692.18	2077.56
Nerv. syst. develop. (GO:0007399)	L1cam	833.815	936.028	1288.07	2401.68
Nerv. syst. develop. (GO:0007399)	Lbx1	7.18196	11.8522	12.0646	22.908
Nerv. syst. develop. (GO:0007399)	Lhfpl5	28.825	39.5142	41.6057	57.9818
Nerv. syst. develop. (GO:0007399)	Lhx5	29.9388	31.2205	55.6192	160.633
Nerv. syst. develop. (GO:0007399)	Limk1	715.166	874.034	971.752	999.614
Nerv. syst. develop. (GO:0007399)	Lingo2	89.2962	89.6375	104.823	135.649
Nerv. syst. develop. (GO:0007399)	Lingo4	21.4478	23.4497	27.5124	28.9737
Nerv. syst. develop. (GO:0007399)	Lmtk2	630.107	659.828	713.791	742.149
Nerv. syst. develop. (GO:0007399)	Lrfn1	488.891	537.584	707.479	722.004
Nerv. syst. develop. (GO:0007399)	Lrfn5	49.8515	101.401	137.788	163.305
Nerv. syst. develop. (GO:0007399)	Lrig2	965.827	1002.84	1067.69	1115.45
Nerv. syst. develop. (GO:0007399)	Lrrc7	81.8003	87.0261	99.7538	169.351
Nerv. syst. develop. (GO:0007399)	Lrrn3	1291.63	1361.63	1631.47	2404.17
Nerv. syst. develop. (GO:0007399)	Lrrtm2	142.214	211.24	233.359	342.802
Nerv. syst. develop. (GO:0007399)	Ltk	48.091	52.4297	59.2778	67.6126
Nerv. syst. develop. (GO:0007399)	Map2	8997.64	10124.5	11284.1	12150.8
Nerv. syst. develop. (GO:0007399)	Map6	984.099	1404.6	1530.29	1966.81
Nerv. syst. develop. (GO:0007399)	Mapk8	857.318	867.63	941.88	1227.91
Nerv. syst. develop. (GO:0007399)	Mapk8ip2	570.484	876.553	931.504	1014.24
Nerv. syst. develop. (GO:0007399)	Mapk9	1977.57	2000.98	2077.9	2084.04
Nerv. syst. develop. (GO:0007399)	Mapkapk5	32.8627	35.687	45.9016	46.2308
Nerv. syst. develop. (GO:0007399)	Mapt	2641.72	3927.73	4862.72	6116.93
Nerv. syst. develop. (GO:0007399)	Mark1	647.329	723.056	871.807	975.781
Nerv. syst. develop. (GO:0007399)	Meis1	1288.76	1305.64	1382.49	1511.7
Nerv. syst. develop. (GO:0007399)	Miat	1325.63	1600.91	1829.62	2237.46
Nerv. syst. develop. (GO:0007399)	Minar1	60.5324	78.4806	116.692	135.345
Nerv. syst. develop. (GO:0007399)	Mmp24	268.501	422.141	468.187	595.262
Nerv. syst. develop. (GO:0007399)	Myo3b	2.96912	3.13341	3.15983	6.0357
Nerv. syst. develop. (GO:0007399)	Myo5a	3258.43	3421.72	4059.51	4104.3
Nerv. syst. develop. (GO:0007399)	Nav3	283.83	381.088	392.838	438.641
Nerv. syst. develop. (GO:0007399)	Ndn	4152.57	4637.02	4657.83	5325.26
Nerv. syst. develop. (GO:0007399)	Ndrg4	1347.61	1971.75	2394.08	2516.98
Nerv. syst. develop. (GO:0007399)	Nefm	114.017	164.099	172.235	292.466
Nerv. syst. develop. (GO:0007399)	Neo1	5108.56	5312.75	5938.01	6074.77
Nerv. syst. develop. (GO:0007399)	Neu1	934.394	938.199	1064.53	1082.55
Nerv. syst. develop. (GO:0007399)	Nexmif	192.062	302.27	311.584	455.791
Nerv. syst. develop. (GO:0007399)	Nf1	3169.53	3260.87	3672.82	4084.9
Nerv. syst. develop. (GO:0007399)	Nptxr	1362.31	1365.94	1797.21	2169.05
Nerv. syst. develop. (GO:0007399)	Nrg3	33.4079	42.5125	56.1581	100.978
Nerv. syst. develop. (GO:0007399)	Nrsn1	166.706	249.466	275.406	332.009
Nerv. syst. develop. (GO:0007399)	Olfm1	1366.36	1472.77	1685.18	2256.54
Nerv. syst. develop. (GO:0007399)	Opa1	1924.96	2133.24	2206.57	2216.94
Nerv. syst. develop. (GO:0007399)	Pafah1b1	6655.05	7489.54	7618.28	7778.15
Nerv. syst. develop. (GO:0007399)	Pafah1b3	587.134	611.956	634.983	967.869
Nerv. syst. develop. (GO:0007399)	Pax2	10.0914	23.2885	35.4799	68.3429
Nerv. syst. develop. (GO:0007399)	Pax8	9.57369	11.8231	16.8084	31.1736
Nerv. syst. develop. (GO:0007399)	Pcdh19	322.335	406.879	440.77	596.268
Nerv. syst. develop. (GO:0007399)	Pclo	553.387	762.851	814.949	1044.96
Nerv. syst. develop. (GO:0007399)	Pgap1	814.387	876.465	982.012	1370.47
Nerv. syst. develop. (GO:0007399)	Plcb1	488.989	590.786	642.707	679.616
Nerv. syst. develop. (GO:0007399)	Prdm13	3.73208	4.80595	9.95092	11.6085
Nerv. syst. develop. (GO:0007399)	Prkacb	3717.12	4161.91	4420.33	4661.99
Nerv. syst. develop. (GO:0007399)	Prkdc	909.593	925.179	993.352	1083.04
Nerv. syst. develop. (GO:0007399)	Prune1	617.501	663.872	699.593	806.581
Nerv. syst. develop. (GO:0007399)	Psd	1203.72	1230.96	1646.33	2199.19
Nerv. syst. develop. (GO:0007399)	Ptpn5	322.281	408.183	542.956	956.753
Nerv. syst. develop. (GO:0007399)	Rab3a	720.818	923.39	1004.45	1197.81
Nerv. syst. develop. (GO:0007399)	Rap1gap2	151.284	218.637	238.487	329.203
Nerv. syst. develop. (GO:0007399)	Rbfox1	164.903	260.488	305.55	461.914
Nerv. syst. develop. (GO:0007399)	Rbfox3	202.979	226.155	241.168	359.768
Nerv. syst. develop. (GO:0007399)	Rims1	199.718	318.841	359.961	428.679
Nerv. syst. develop. (GO:0007399)	Ripor2	204.076	213.985	233.391	439.424
Nerv. syst. develop. (GO:0007399)	Rit2	137.693	156.887	162.12	216.937
Nerv. syst. develop. (GO:0007399)	Rnf112	294.808	350.178	360.54	448.419
Nerv. syst. develop. (GO:0007399)	Rnf165	365.754	394.243	513.916	799.406
Nerv. syst. develop. (GO:0007399)	Rock2	1994.05	2013.73	2027.28	2061.77
Nerv. syst. develop. (GO:0007399)	Rtn4r	274.529	292.249	401.035	416.566
Nerv. syst. develop. (GO:0007399)	Rufy3	1833.41	1881.94	1984.1	2738.17
Nerv. syst. develop. (GO:0007399)	Sarm1	251.079	368.977	376.964	481.505
Nerv. syst. develop. (GO:0007399)	Scn2a	417.669	519.177	574.874	864.598
Nerv. syst. develop. (GO:0007399)	Scrt1	127.247	172.416	215.683	374.937
Nerv. syst. develop. (GO:0007399)	Sec24b	1567.84	1594.11	1695.74	1764.28
Nerv. syst. develop. (GO:0007399)	Serpini1	273.725	375.015	389.738	797.422
Nerv. syst. develop. (GO:0007399)	Sez6l	665.937	1039.47	1102.3	1295.91
Nerv. syst. develop. (GO:0007399)	Sez6l2	589.544	717.67	949.84	1390.47
Nerv. syst. develop. (GO:0007399)	Sh2b2	104.336	131.584	164.102	208.455
Nerv. syst. develop. (GO:0007399)	Sh3rf1	756.197	827.409	850.649	893.952
Nerv. syst. develop. (GO:0007399)	Shank1	559.922	664.107	946.023	980.103
Nerv. syst. develop. (GO:0007399)	Slc12a5	625.07	972.054	1181.07	1333.95
Nerv. syst. develop. (GO:0007399)	Slc9a6	1321.99	1392.9	1452.63	1865.53
Nerv. syst. develop. (GO:0007399)	Slitrk1	127.535	163.682	177.17	237.38
Nerv. syst. develop. (GO:0007399)	Slitrk4	50.9899	98.5056	116.76	140.22
Nerv. syst. develop. (GO:0007399)	Smarca4	3532.59	4029.19	4124.01	4322.32
Nerv. syst. develop. (GO:0007399)	Snap25	918.367	967.242	1135.34	1784.38
Nerv. syst. develop. (GO:0007399)	Snap91	1096.08	1295.8	1478.84	2044.34
Nerv. syst. develop. (GO:0007399)	Snca	276.333	401.459	419.472	615.561
Nerv. syst. develop. (GO:0007399)	Socs7	1573.05	1612.25	1743	1850.12
Nerv. syst. develop. (GO:0007399)	Sox11	1726.08	1797.65	2011.8	3903.71
Nerv. syst. develop. (GO:0007399)	Sox12	1526.35	1586.26	1749.05	1844.83
Nerv. syst. develop. (GO:0007399)	Sox14	5.17529	7.16905	10.6486	27.85
Nerv. syst. develop. (GO:0007399)	Spock1	265.712	279.413	324.905	487.108
Nerv. syst. develop. (GO:0007399)	Sptbn2	546.311	752.174	923.671	1133.15
Nerv. syst. develop. (GO:0007399)	Srgap2	2124.05	2252.8	2311.15	2405.21
Nerv. syst. develop. (GO:0007399)	Ss18l1	688.718	785.904	832.243	1228.36
Nerv. syst. develop. (GO:0007399)	Stmn2	2373.24	2528.16	3020.62	5251.35
Nerv. syst. develop. (GO:0007399)	Stmn4	651.971	773.146	776.855	2078.8
Nerv. syst. develop. (GO:0007399)	Stxbp1	2244.25	2482.92	3122.35	3863.64
Nerv. syst. develop. (GO:0007399)	Synj1	1441.37	1527.95	1692.22	1836.32
Nerv. syst. develop. (GO:0007399)	Syt3	159.897	182.734	236.009	246.641
Nerv. syst. develop. (GO:0007399)	Syt4	305.143	386.226	389.007	933.65
Nerv. syst. develop. (GO:0007399)	Tal1	62.8309	114.768	138.745	252.867
Nerv. syst. develop. (GO:0007399)	Tenm1	66.0284	111.769	156.997	262.777
Nerv. syst. develop. (GO:0007399)	Tmem41b	1139.92	1146.07	1198.03	1331.58
Nerv. syst. develop. (GO:0007399)	Tnik	2687.12	2705.34	2936.52	3245.65
Nerv. syst. develop. (GO:0007399)	Trak2	932.565	1011.45	1027.76	1053.76
Nerv. syst. develop. (GO:0007399)	Trim32	1118.88	1184.42	1323.95	1579.24
Nerv. syst. develop. (GO:0007399)	Trim46	547.417	569.474	758.892	1076.67
Nerv. syst. develop. (GO:0007399)	Trim67	221.863	345.598	420.957	696.186
Nerv. syst. develop. (GO:0007399)	Trpv2	91.8857	105.49	149.62	209.618
Nerv. syst. develop. (GO:0007399)	Ttbk2	857.386	942.03	971.858	1140.85
Nerv. syst. develop. (GO:0007399)	Tubb3	1864.97	2043.34	2448.66	4874.3
Nerv. syst. develop. (GO:0007399)	Tug1	2682.44	2752.73	2759.3	2868.49
Nerv. syst. develop. (GO:0007399)	Tunar	81.4618	82.3796	108.021	120.112
Nerv. syst. develop. (GO:0007399)	Tyrobp	0	0.415849	0.553797	0.713968
Nerv. syst. develop. (GO:0007399)	Ugcg	789.312	819.414	822.287	1088.57
Nerv. syst. develop. (GO:0007399)	Unc5b	267.817	390.545	451.703	483.514
Nerv. syst. develop. (GO:0007399)	Usp33	521.748	543.821	601.913	638.861
Nerv. syst. develop. (GO:0007399)	Vcan	5182.42	5566.7	5907.21	7360.18
Nerv. syst. develop. (GO:0007399)	Vstm2l	323.497	331.674	387.62	574.853
Nerv. syst. develop. (GO:0007399)	Vwc2l	6.99203	13.6078	16.8278	21.9965
Nerv. syst. develop. (GO:0007399)	Ywhag	5054.38	6581.98	6609.38	7414.6
Nerv. syst. develop. (GO:0007399)	Ywhaz	10618.1	11420.9	11600.3	12241.4
Nerv. syst. develop. (GO:0007399)	Zfp804a	20.3699	61.5414	66.8246	70.877
Synaptic activity (GO:0099537; GO:0050808; GO:0035418)	Add2	337.261	538.18	656.679	943.685
Synaptic activity (GO:0099537; GO:0050808; GO:0035418)	Apba2	2007.36	2101.59	2149.97	2578.68
Synaptic activity (GO:0099537; GO:0050808; GO:0035418)	Brsk1	686.409	773.287	867.963	1019.99
Synaptic activity (GO:0099537; GO:0050808; GO:0035418)	Bsn	258.032	370.477	460.17	572.617
Synaptic activity (GO:0099537; GO:0050808; GO:0035418)	Cacna1b	365.381	456.358	576.555	898.556
Synaptic activity (GO:0099537; GO:0050808; GO:0035418)	Cacng3	60.4695	74.1735	120.337	197.867
Synaptic activity (GO:0099537; GO:0050808; GO:0035418)	Cacng4	2590.6	2741.32	3037.58	3628.69
Synaptic activity (GO:0099537; GO:0050808; GO:0035418)	Camk4	104.749	111.481	127.806	164.924
Synaptic activity (GO:0099537; GO:0050808; GO:0035418)	Cdk5r1	575.757	663.378	840.84	1707.19
Synaptic activity (GO:0099537; GO:0050808; GO:0035418)	Clstn3	804.642	1071.85	1454.39	1652.56
Synaptic activity (GO:0099537; GO:0050808; GO:0035418)	Cnih2	904.805	1097.23	1144.03	1180.51
Synaptic activity (GO:0099537; GO:0050808; GO:0035418)	Cnih3	46.2906	71.2702	82.1782	100.88
Synaptic activity (GO:0099537; GO:0050808; GO:0035418)	Cnksr2	118.354	137.547	145.647	221.707
Synaptic activity (GO:0099537; GO:0050808; GO:0035418)	Dgkb	304.33	369.057	440.29	552.528
Synaptic activity (GO:0099537; GO:0050808; GO:0035418)	Epha5	822.905	923.22	1066.8	1368.85
Synaptic activity (GO:0099537; GO:0050808; GO:0035418)	Fabp5	5435.05	6949.95	7074.43	7422.13
Synaptic activity (GO:0099537; GO:0050808; GO:0035418)	Ghsr	2.28887	5.57622	9.32521	11.6277
Synaptic activity (GO:0099537; GO:0050808; GO:0035418)	Grik1	180.599	222.945	335.131	395.399
Synaptic activity (GO:0099537; GO:0050808; GO:0035418)	Grk2	1622.36	1709.51	1820.97	1866.68
Synaptic activity (GO:0099537; GO:0050808; GO:0035418)	Gsk3b	3345.93	3417.59	3727.34	4457.56
Synaptic activity (GO:0099537; GO:0050808; GO:0035418)	Gucy1b1	481.766	514.148	565.873	833.639
Synaptic activity (GO:0099537; GO:0050808; GO:0035418)	Igsf21	310.091	329.874	387.701	504.25
Synaptic activity (GO:0099537; GO:0050808; GO:0035418)	Kif5c	1850.07	2841.39	3271.46	4100.12
Synaptic activity (GO:0099537; GO:0050808; GO:0035418)	Lrfn1	488.891	537.584	707.479	722.004
Synaptic activity (GO:0099537; GO:0050808; GO:0035418)	Mapt	2641.72	3927.73	4862.72	6116.93
Synaptic activity (GO:0099537; GO:0050808; GO:0035418)	Nf1	3169.53	3260.87	3672.82	4084.9
Synaptic activity (GO:0099537; GO:0050808; GO:0035418)	Nptxr	1362.31	1365.94	1797.21	2169.05
Synaptic activity (GO:0099537; GO:0050808; GO:0035418)	Prkar1b	1063.02	1151.5	1425.89	1773.35
Synaptic activity (GO:0099537; GO:0050808; GO:0035418)	Ptpn5	322.281	408.183	542.956	956.753
Synaptic activity (GO:0099537; GO:0050808; GO:0035418)	Rims3	476.076	618.007	733.263	989.595
Synaptic activity (GO:0099537; GO:0050808; GO:0035418)	Sez6l	665.937	1039.47	1102.3	1295.91
Synaptic activity (GO:0099537; GO:0050808; GO:0035418)	Stx1a	333.541	401.317	470.259	591.43
Synaptic activity (GO:0099537; GO:0050808; GO:0035418)	Sv2a	1109.06	1835.34	1934.65	2080.72
Synaptic activity (GO:0099537; GO:0050808; GO:0035418)	Syn3	75.0348	87.2254	96.859	152.68
Synaptic activity (GO:0099537; GO:0050808; GO:0035418)	Syt5	315.43	387.76	412.929	611.453
Synaptic activity (GO:0099537; GO:0050808; GO:0035418)	Ywhaz	10618.1	11420.9	11600.3	12241.4
Synaptic activity (GO:0099537; GO:0050808; GO:0035418)	Ak7	1546.24	1452.69	1300.52	822.683
Synaptic activity (GO:0099537; GO:0050808; GO:0035418)	Arl13b	900.612	745.049	728.826	679.586
Synaptic activity (GO:0099537; GO:0050808; GO:0035418)	Ccdc63	8.24728	6.3266	3.15983	1.24863
Cilium formation (GO:0060271; GO:0044782)	Cfap126	1739.57	1685.33	1259.48	842.07
Cilium formation (GO:0060271; GO:0044782)	Cfap44	3825.71	3119.49	3026.49	2140.27
Cilium formation (GO:0060271; GO:0044782)	Cfap54	2412.86	2047.7	1915.84	1613.91
Cilium formation (GO:0060271; GO:0044782)	Dnali1	742.458	720.077	534.782	344.145
Cilium formation (GO:0060271; GO:0044782)	Drc1	2253.13	2151.91	2091.26	1462.5
Cilium formation (GO:0060271; GO:0044782)	Ift52	1206.45	1168.98	1065.69	1057.5
Cilium formation (GO:0060271; GO:0044782)	Ift74	1778.05	1470.93	1255.96	1249.29
Cilium formation (GO:0060271; GO:0044782)	Iqcg	1655.62	1550.06	1318.32	955.149
Cilium formation (GO:0060271; GO:0044782)	Kif27	908.668	730.953	690.354	607.779
Cilium formation (GO:0060271; GO:0044782)	Mns1	1338.91	1130.36	884.969	724.928
Cilium formation (GO:0060271; GO:0044782)	Nme5	1134.18	982.473	790.605	644.441
Cilium formation (GO:0060271; GO:0044782)	Rpgr	1497.89	1320.26	1132.77	1132.26
Cilium formation (GO:0060271; GO:0044782)	Tekt1	1124.11	929.212	734.786	554.878
Cilium formation (GO:0060271; GO:0044782)	Tekt4	374.07	305.629	256.317	174.854
Cilium formation (GO:0060271; GO:0044782)	Ttll3	2707.95	1882.53	1668.74	1262.54

## Sheet: DEGs (rosette)
DEGs of all comparisons among 0Q, 2Q, 4Q, 7Q cell lines at rosette stage								logFC (log2 fold change)
DEGs between 0Q vs 7Q (41) were used for Fig. 5B								p-value (DESeq2 analysis)
comparison	ensembl gene ID	gene name	logFC	p-value	adj p-value	biotype	description
Rosette 0Q vs 2Q	ENSMUSG00000019817	Plagl1	2.8453	2.41276e-23	4.11134e-19	protein_coding	pleiomorphic adenoma gene-like 1 [Source:MGI Symbol;Acc:MGI:1100874]
Rosette 0Q vs 2Q	ENSMUSG00000068323	Slc4a5	2.49841	3.55645e-05	0.00155389	protein_coding	solute carrier family 4, sodium bicarbonate cotransporter, member 5 [Source:MGI Symbol;Acc:MGI:2443220]
Rosette 0Q vs 2Q	ENSMUSG00000043461	Sptssb	2.49593	0.000913597	0.019172	protein_coding	serine palmitoyltransferase, small subunit B [Source:MGI Symbol;Acc:MGI:1913433]
Rosette 0Q vs 2Q	ENSMUSG00000047976	Kcna1	2.47389	8.85283e-05	0.00312323	protein_coding	potassium voltage-gated channel, shaker-related subfamily, member 1 [Source:MGI Symbol;Acc:MGI:96654]
Rosette 0Q vs 2Q	ENSMUSG00000118384	9030625G05Rik	2.35737	2.0735e-05	0.0010153	lincRNA	RIKEN cDNA 9030625G05 gene [Source:MGI Symbol;Acc:MGI:1918795]
Rosette 0Q vs 2Q	ENSMUSG00000110373	Gm42303	2.31005	9.71733e-08	1.18274e-05	antisense	predicted gene, 42303 [Source:MGI Symbol;Acc:MGI:5625188]
Rosette 0Q vs 2Q	ENSMUSG00000039419	Cntnap2	2.14576	0.00072874	0.0160643	protein_coding	contactin associated protein-like 2 [Source:MGI Symbol;Acc:MGI:1914047]
Rosette 0Q vs 2Q	ENSMUSG00000030235	Slco1c1	2.13383	8.748e-05	0.00309352	protein_coding	solute carrier organic anion transporter family, member 1c1 [Source:MGI Symbol;Acc:MGI:1889679]
Rosette 0Q vs 2Q	ENSMUSG00000015401	Cltrn	2.13298	0.0021712	0.0360598	protein_coding	collectrin, amino acid transport regulator [Source:MGI Symbol;Acc:MGI:1926234]
Rosette 0Q vs 2Q	ENSMUSG00000110390	Gm45869	2.10735	4.54772e-05	0.00190401	lincRNA	predicted gene 45869 [Source:MGI Symbol;Acc:MGI:5804984]
Rosette 0Q vs 2Q	ENSMUSG00000100341	Gm29478	2.08993	0.000396726	0.0100598	lincRNA	predicted gene 29478 [Source:MGI Symbol;Acc:MGI:5580184]
Rosette 0Q vs 2Q	ENSMUSG00000005917	Otx1	2.07706	0.00156293	0.0283926	protein_coding	orthodenticle homeobox 1 [Source:MGI Symbol;Acc:MGI:97450]
Rosette 0Q vs 2Q	ENSMUSG00000020123	Avpr1a	2.05002	0.000158822	0.00486748	protein_coding	arginine vasopressin receptor 1A [Source:MGI Symbol;Acc:MGI:1859216]
Rosette 0Q vs 2Q	ENSMUSG00000021390	Ogn	2.04882	0.00119684	0.0234146	protein_coding	osteoglycin [Source:MGI Symbol;Acc:MGI:109278]
Rosette 0Q vs 2Q	ENSMUSG00000050321	Neto1	1.99408	1.16575e-05	0.000630616	protein_coding	neuropilin (NRP) and tolloid (TLL)-like 1 [Source:MGI Symbol;Acc:MGI:2180216]
Rosette 0Q vs 2Q	ENSMUSG00000027840	Wnt2b	1.99228	1.87032e-07	2.08303e-05	protein_coding	wingless-type MMTV integration site family, member 2B [Source:MGI Symbol;Acc:MGI:1261834]
Rosette 0Q vs 2Q	ENSMUSG00000032940	Rbm11	1.96763	1.18405e-06	9.25514e-05	protein_coding	RNA binding motif protein 11 [Source:MGI Symbol;Acc:MGI:2447622]
Rosette 0Q vs 2Q	ENSMUSG00000012428	Steap4	1.95247	0.000945118	0.0196746	protein_coding	STEAP family member 4 [Source:MGI Symbol;Acc:MGI:1923560]
Rosette 0Q vs 2Q	ENSMUSG00000040181	Fmo1	1.92175	6.96074e-10	2.42063e-07	protein_coding	flavin containing monooxygenase 1 [Source:MGI Symbol;Acc:MGI:1310002]
Rosette 0Q vs 2Q	ENSMUSG00000051920	Rspo2	1.92148	0.00219708	0.0364539	protein_coding	R-spondin 2 [Source:MGI Symbol;Acc:MGI:1922667]
Rosette 0Q vs 2Q	ENSMUSG00000041789	2700046A07Rik	1.87276	6.83124e-05	0.00262764	lincRNA	RIKEN cDNA 2700046A07 gene [Source:MGI Symbol;Acc:MGI:1919803]
Rosette 0Q vs 2Q	ENSMUSG00000021848	Otx2	1.83772	0.000238577	0.00676432	protein_coding	orthodenticle homeobox 2 [Source:MGI Symbol;Acc:MGI:97451]
Rosette 0Q vs 2Q	ENSMUSG00000031780	Ccl17	1.83695	0.000962659	0.0199074	protein_coding	chemokine (C-C motif) ligand 17 [Source:MGI Symbol;Acc:MGI:1329039]
Rosette 0Q vs 2Q	ENSMUSG00000038370	Pcp4l1	1.82664	0.00143574	0.0267737	protein_coding	Purkinje cell protein 4-like 1 [Source:MGI Symbol;Acc:MGI:1913675]
Rosette 0Q vs 2Q	ENSMUSG00000022949	Clic6	1.82233	1.01538e-05	0.000565644	protein_coding	chloride intracellular channel 6 [Source:MGI Symbol;Acc:MGI:2146607]
Rosette 0Q vs 2Q	ENSMUSG00000022180	Slc7a8	1.80337	0.00120121	0.0234669	protein_coding	solute carrier family 7 (cationic amino acid transporter, y+ system), member 8 [Source:MGI Symbol;Acc:MGI:1355323]
Rosette 0Q vs 2Q	ENSMUSG00000118426	Gm2102	1.7837	5.64674e-05	0.00223249	processed_pseudogene	predicted gene 2102 [Source:MGI Symbol;Acc:MGI:3780270]
Rosette 0Q vs 2Q	ENSMUSG00000068196	Col8a1	1.77408	0.000405822	0.0101994	protein_coding	collagen, type VIII, alpha 1 [Source:MGI Symbol;Acc:MGI:88463]
Rosette 0Q vs 2Q	ENSMUSG00000060487	Samd5	1.7708	5.09585e-06	0.00031807	protein_coding	sterile alpha motif domain containing 5 [Source:MGI Symbol;Acc:MGI:2444815]
Rosette 0Q vs 2Q	ENSMUSG00000019880	Rspo3	1.76827	1.01162e-05	0.000565644	protein_coding	R-spondin 3 [Source:MGI Symbol;Acc:MGI:1920030]
Rosette 0Q vs 2Q	ENSMUSG00000046844	Vat1l	1.76094	5.91264e-05	0.00231612	protein_coding	vesicle amine transport protein 1 like [Source:MGI Symbol;Acc:MGI:2142534]
Rosette 0Q vs 2Q	ENSMUSG00000028031	Dkk2	1.71142	8.12533e-05	0.00294157	protein_coding	dickkopf WNT signaling pathway inhibitor 2 [Source:MGI Symbol;Acc:MGI:1890663]
Rosette 0Q vs 2Q	ENSMUSG00000043969	Emx2	1.70382	0.000555948	0.012995	protein_coding	empty spiracles homeobox 2 [Source:MGI Symbol;Acc:MGI:95388]
Rosette 0Q vs 2Q	ENSMUSG00000038903	Ccdc68	1.69517	8.04762e-08	1.02337e-05	protein_coding	coiled-coil domain containing 68 [Source:MGI Symbol;Acc:MGI:3612676]
Rosette 0Q vs 2Q	ENSMUSG00000028417	Tal2	1.69262	9.5033e-08	1.16501e-05	protein_coding	T cell acute lymphocytic leukemia 2 [Source:MGI Symbol;Acc:MGI:99540]
Rosette 0Q vs 2Q	ENSMUSG00000004038	Gstm3	1.68499	0.00137726	0.0259895	protein_coding	glutathione S-transferase, mu 3 [Source:MGI Symbol;Acc:MGI:106026]
Rosette 0Q vs 2Q	ENSMUSG00000033633	Clec18a	1.65594	2.14073e-07	2.30457e-05	protein_coding	C-type lectin domain family 18, member A [Source:MGI Symbol;Acc:MGI:2672935]
Rosette 0Q vs 2Q	ENSMUSG00000045776	Lrtm1	1.63864	0.000227322	0.00649927	protein_coding	leucine-rich repeats and transmembrane domains 1 [Source:MGI Symbol;Acc:MGI:2442106]
Rosette 0Q vs 2Q	ENSMUSG00000026866	Kynu	1.63766	1.25573e-05	0.000672883	protein_coding	kynureninase [Source:MGI Symbol;Acc:MGI:1918039]
Rosette 0Q vs 2Q	ENSMUSG00000049107	Ntf3	1.62637	7.65583e-08	9.88298e-06	protein_coding	neurotrophin 3 [Source:MGI Symbol;Acc:MGI:97380]
Rosette 0Q vs 2Q	ENSMUSG00000025013	Tll2	1.60338	0.00129858	0.0246411	protein_coding	tolloid-like 2 [Source:MGI Symbol;Acc:MGI:1346044]
Rosette 0Q vs 2Q	ENSMUSG00000021750	Fam107a	1.60012	5.83791e-05	0.00229212	protein_coding	family with sequence similarity 107, member A [Source:MGI Symbol;Acc:MGI:3041256]
Rosette 0Q vs 2Q	ENSMUSG00000042102	Dmgdh	1.58574	0.00169128	0.0302314	protein_coding	dimethylglycine dehydrogenase precursor [Source:MGI Symbol;Acc:MGI:1921379]
Rosette 0Q vs 2Q	ENSMUSG00000021702	Thbs4	1.58554	0.00209096	0.0353122	protein_coding	thrombospondin 4 [Source:MGI Symbol;Acc:MGI:1101779]
Rosette 0Q vs 2Q	ENSMUSG00000031778	Cx3cl1	1.57884	1.22453e-05	0.000658232	protein_coding	chemokine (C-X3-C motif) ligand 1 [Source:MGI Symbol;Acc:MGI:1097153]
Rosette 0Q vs 2Q	ENSMUSG00000000126	Wnt9a	1.5766	0.00013032	0.00418201	protein_coding	wingless-type MMTV integration site family, member 9A [Source:MGI Symbol;Acc:MGI:2446084]
Rosette 0Q vs 2Q	ENSMUSG00000067242	Lgi1	1.56653	5.23936e-05	0.00209084	protein_coding	leucine-rich repeat LGI family, member 1 [Source:MGI Symbol;Acc:MGI:1861691]
Rosette 0Q vs 2Q	ENSMUSG00000039774	Galnt12	1.5593	0.00021571	0.00626183	protein_coding	polypeptide N-acetylgalactosaminyltransferase 12 [Source:MGI Symbol;Acc:MGI:2444664]
Rosette 0Q vs 2Q	ENSMUSG00000021403	Serpinb9b	1.54903	0.00101367	0.0206861	protein_coding	serine (or cysteine) peptidase inhibitor, clade B, member 9b [Source:MGI Symbol;Acc:MGI:894668]
Rosette 0Q vs 2Q	ENSMUSG00000021469	Msx2	1.54279	0.000801527	0.0173545	protein_coding	msh homeobox 2 [Source:MGI Symbol;Acc:MGI:97169]
Rosette 0Q vs 2Q	ENSMUSG00000052942	Glis3	1.53431	6.23378e-06	0.00037802	protein_coding	GLIS family zinc finger 3 [Source:MGI Symbol;Acc:MGI:2444289]
Rosette 0Q vs 2Q	ENSMUSG00000037440	Vnn1	1.5297	1.02755e-13	1.45912e-10	protein_coding	vanin 1 [Source:MGI Symbol;Acc:MGI:108395]
Rosette 0Q vs 2Q	ENSMUSG00000024899	Papss2	1.5182	1.14439e-08	2.03129e-06	protein_coding	3'-phosphoadenosine 5'-phosphosulfate synthase 2 [Source:MGI Symbol;Acc:MGI:1330223]
Rosette 0Q vs 2Q	ENSMUSG00000021953	Tdh	1.51625	1.56736e-06	0.000117139	protein_coding	L-threonine dehydrogenase [Source:MGI Symbol;Acc:MGI:1926231]
Rosette 0Q vs 2Q	ENSMUSG00000044177	Wfikkn2	1.50398	0.000685366	0.0152862	protein_coding	WAP, follistatin/kazal, immunoglobulin, kunitz and netrin domain containing 2 [Source:MGI Symbol;Acc:MGI:2669209]
Rosette 0Q vs 2Q	ENSMUSG00000098682	Otx2os1	1.49762	0.00154584	0.0281423	lincRNA	orthodenticle homeobox 2 opposite strand 1 [Source:MGI Symbol;Acc:MGI:3583292]
Rosette 0Q vs 2Q	ENSMUSG00000053141	Ptprt	1.49308	0.00232416	0.0377538	protein_coding	protein tyrosine phosphatase, receptor type, T [Source:MGI Symbol;Acc:MGI:1321152]
Rosette 0Q vs 2Q	ENSMUSG00000071265	1700086L19Rik	1.4913	0.000951716	0.0197744	transcribed_unitary_pseudogene	RIKEN cDNA 1700086L19 gene [Source:MGI Symbol;Acc:MGI:1921534]
Rosette 0Q vs 2Q	ENSMUSG00000022376	Adcy8	1.48776	0.001912	0.0329428	protein_coding	adenylate cyclase 8 [Source:MGI Symbol;Acc:MGI:1341110]
Rosette 0Q vs 2Q	ENSMUSG00000060429	Sntb1	1.48745	6.87294e-05	0.00263772	protein_coding	syntrophin, basic 1 [Source:MGI Symbol;Acc:MGI:101781]
Rosette 0Q vs 2Q	ENSMUSG00000063297	Luzp2	1.48125	3.61073e-06	0.000236642	protein_coding	leucine zipper protein 2 [Source:MGI Symbol;Acc:MGI:1889615]
Rosette 0Q vs 2Q	ENSMUSG00000036103	Colec12	1.48101	0.000124819	0.00406675	protein_coding	collectin sub-family member 12 [Source:MGI Symbol;Acc:MGI:2152907]
Rosette 0Q vs 2Q	ENSMUSG00000022441	Efcab6	1.47731	0.000365388	0.00956406	protein_coding	EF-hand calcium binding domain 6 [Source:MGI Symbol;Acc:MGI:1924877]
Rosette 0Q vs 2Q	ENSMUSG00000032346	Ooep	1.47489	0.00150897	0.0277977	protein_coding	oocyte expressed protein [Source:MGI Symbol;Acc:MGI:1915218]
Rosette 0Q vs 2Q	ENSMUSG00000041578	Crx	1.47323	9.05733e-06	0.000516177	protein_coding	cone-rod homeobox [Source:MGI Symbol;Acc:MGI:1194883]
Rosette 0Q vs 2Q	ENSMUSG00000052387	Trpm3	1.46345	0.00268257	0.0422077	protein_coding	transient receptor potential cation channel, subfamily M, member 3 [Source:MGI Symbol;Acc:MGI:2443101]
Rosette 0Q vs 2Q	ENSMUSG00000040505	Abcg5	1.46194	0.000498383	0.0119612	protein_coding	ATP binding cassette subfamily G member 5 [Source:MGI Symbol;Acc:MGI:1351659]
Rosette 0Q vs 2Q	ENSMUSG00000027750	Postn	1.43939	3.10904e-18	1.76594e-14	protein_coding	periostin, osteoblast specific factor [Source:MGI Symbol;Acc:MGI:1926321]
Rosette 0Q vs 2Q	ENSMUSG00000028591	Pramef12	1.43589	0.00140404	0.0264071	protein_coding	PRAME family member 12 [Source:MGI Symbol;Acc:MGI:1924882]
Rosette 0Q vs 2Q	ENSMUSG00000033227	Wnt6	1.4354	9.41492e-08	1.16254e-05	protein_coding	wingless-type MMTV integration site family, member 6 [Source:MGI Symbol;Acc:MGI:98960]
Rosette 0Q vs 2Q	ENSMUSG00000038805	Six3	1.43533	0.00157588	0.0285199	protein_coding	sine oculis-related homeobox 3 [Source:MGI Symbol;Acc:MGI:102764]
Rosette 0Q vs 2Q	ENSMUSG00000071847	Apcdd1	1.43312	8.56523e-06	0.000496434	protein_coding	adenomatosis polyposis coli down-regulated 1 [Source:MGI Symbol;Acc:MGI:3513977]
Rosette 0Q vs 2Q	ENSMUSG00000026380	Tfcp2l1	1.42919	9.85412e-09	1.82052e-06	protein_coding	transcription factor CP2-like 1 [Source:MGI Symbol;Acc:MGI:2444691]
Rosette 0Q vs 2Q	ENSMUSG00000045534	Kcna5	1.42501	0.000530355	0.0125517	protein_coding	potassium voltage-gated channel, shaker-related subfamily, member 5 [Source:MGI Symbol;Acc:MGI:96662]
Rosette 0Q vs 2Q	ENSMUSG00000031654	Cbln1	1.42302	4.34431e-05	0.00184147	protein_coding	cerebellin 1 precursor protein [Source:MGI Symbol;Acc:MGI:88281]
Rosette 0Q vs 2Q	ENSMUSG00000030074	Gxylt2	1.42146	8.25194e-09	1.59787e-06	protein_coding	glucoside xylosyltransferase 2 [Source:MGI Symbol;Acc:MGI:2682940]
Rosette 0Q vs 2Q	ENSMUSG00000010311	Optc	1.41843	9.10853e-05	0.00318705	protein_coding	opticin [Source:MGI Symbol;Acc:MGI:2151113]
Rosette 0Q vs 2Q	ENSMUSG00000067786	Nnat	1.41375	1.01349e-10	4.52467e-08	protein_coding	neuronatin [Source:MGI Symbol;Acc:MGI:104716]
Rosette 0Q vs 2Q	ENSMUSG00000031451	Gas6	1.40676	1.84671e-05	0.000917435	protein_coding	growth arrest specific 6 [Source:MGI Symbol;Acc:MGI:95660]
Rosette 0Q vs 2Q	ENSMUSG00000097248	Gm2694	1.40601	1.36412e-05	0.000710843	lincRNA	predicted gene 2694 [Source:MGI Symbol;Acc:MGI:3780864]
Rosette 0Q vs 2Q	ENSMUSG00000106718	Gm20052	1.39568	0.000379725	0.00974474	lincRNA	predicted gene, 20052 [Source:MGI Symbol;Acc:MGI:5012237]
Rosette 0Q vs 2Q	ENSMUSG00000033965	Slc16a2	1.38898	2.82852e-05	0.00130618	protein_coding	solute carrier family 16 (monocarboxylic acid transporters), member 2 [Source:MGI Symbol;Acc:MGI:1203732]
Rosette 0Q vs 2Q	ENSMUSG00000046159	Chrm3	1.37932	1.82319e-06	0.000131729	protein_coding	cholinergic receptor, muscarinic 3, cardiac [Source:MGI Symbol;Acc:MGI:88398]
Rosette 0Q vs 2Q	ENSMUSG00000048450	Msx1	1.37706	0.00293816	0.0454321	protein_coding	msh homeobox 1 [Source:MGI Symbol;Acc:MGI:97168]
Rosette 0Q vs 2Q	ENSMUSG00000024868	Dkk1	1.37494	7.52131e-05	0.00279222	protein_coding	dickkopf WNT signaling pathway inhibitor 1 [Source:MGI Symbol;Acc:MGI:1329040]
Rosette 0Q vs 2Q	ENSMUSG00000043673	Kcns3	1.37266	0.000184626	0.00549046	protein_coding	potassium voltage-gated channel, delayed-rectifier, subfamily S, member 3 [Source:MGI Symbol;Acc:MGI:1098804]
Rosette 0Q vs 2Q	ENSMUSG00000001827	Folr1	1.36201	1.06685e-06	8.57507e-05	protein_coding	folate receptor 1 (adult) [Source:MGI Symbol;Acc:MGI:95568]
Rosette 0Q vs 2Q	ENSMUSG00000041488	Stx3	1.36093	1.99433e-11	1.13278e-08	protein_coding	syntaxin 3 [Source:MGI Symbol;Acc:MGI:103077]
Rosette 0Q vs 2Q	ENSMUSG00000022262	Dnah5	1.35192	0.000656995	0.0147889	protein_coding	dynein, axonemal, heavy chain 5 [Source:MGI Symbol;Acc:MGI:107718]
Rosette 0Q vs 2Q	ENSMUSG00000050052	Tdrp	1.34979	2.35596e-09	6.41095e-07	protein_coding	testis development related protein [Source:MGI Symbol;Acc:MGI:1919398]
Rosette 0Q vs 2Q	ENSMUSG00000040147	Maob	1.3449	1.17605e-08	2.06597e-06	protein_coding	monoamine oxidase B [Source:MGI Symbol;Acc:MGI:96916]
Rosette 0Q vs 2Q	ENSMUSG00000040310	Alx4	1.33511	2.98049e-08	4.53461e-06	protein_coding	aristaless-like homeobox 4 [Source:MGI Symbol;Acc:MGI:108359]
Rosette 0Q vs 2Q	ENSMUSG00000112441	Gm48898	1.32485	0.00233722	0.0379297	lincRNA	predicted gene, 48898 [Source:MGI Symbol;Acc:MGI:6098663]
Rosette 0Q vs 2Q	ENSMUSG00000095742	CAAA01147332.1	1.32448	0.000552121	0.0129411	protein_coding
Rosette 0Q vs 2Q	ENSMUSG00000060512	0610040J01Rik	1.32039	9.49404e-05	0.00329488	protein_coding	RIKEN cDNA 0610040J01 gene [Source:MGI Symbol;Acc:MGI:1923511]
Rosette 0Q vs 2Q	ENSMUSG00000043631	Ecm2	1.32002	0.00113524	0.0226513	protein_coding	extracellular matrix protein 2, female organ and adipocyte specific [Source:MGI Symbol;Acc:MGI:3039578]
Rosette 0Q vs 2Q	ENSMUSG00000021835	Bmp4	1.30884	4.63446e-12	3.43353e-09	protein_coding	bone morphogenetic protein 4 [Source:MGI Symbol;Acc:MGI:88180]
Rosette 0Q vs 2Q	ENSMUSG00000030616	Sytl2	1.3073	3.17414e-09	8.13847e-07	protein_coding	synaptotagmin-like 2 [Source:MGI Symbol;Acc:MGI:1933366]
Rosette 0Q vs 2Q	ENSMUSG00000040264	Gbp2b	1.30631	0.000549484	0.0129136	protein_coding	guanylate binding protein 2b [Source:MGI Symbol;Acc:MGI:95666]
Rosette 0Q vs 2Q	ENSMUSG00000053117	E330013P04Rik	1.29167	0.00248863	0.0399683	lincRNA	RIKEN cDNA E330013P04 gene [Source:MGI Symbol;Acc:MGI:2147732]
Rosette 0Q vs 2Q	ENSMUSG00000039004	Bmp6	1.28712	2.67681e-11	1.38221e-08	protein_coding	bone morphogenetic protein 6 [Source:MGI Symbol;Acc:MGI:88182]
Rosette 0Q vs 2Q	ENSMUSG00000086746	Gm15222	1.28044	4.29895e-05	0.00182679	antisense	predicted gene 15222 [Source:MGI Symbol;Acc:MGI:3705297]
Rosette 0Q vs 2Q	ENSMUSG00000037579	Kcnh3	1.27546	3.99765e-05	0.00171676	protein_coding	potassium voltage-gated channel, subfamily H (eag-related), member 3 [Source:MGI Symbol;Acc:MGI:1341723]
Rosette 0Q vs 2Q	ENSMUSG00000000805	Car4	1.27113	0.00138634	0.026132	protein_coding	carbonic anhydrase 4 [Source:MGI Symbol;Acc:MGI:1096574]
Rosette 0Q vs 2Q	ENSMUSG00000024659	Anxa1	1.25298	9.24744e-07	7.73006e-05	protein_coding	annexin A1 [Source:MGI Symbol;Acc:MGI:96819]
Rosette 0Q vs 2Q	ENSMUSG00000031112	Stk26	1.25285	7.83972e-12	4.94774e-09	protein_coding	serine/threonine kinase 26 [Source:MGI Symbol;Acc:MGI:1917665]
Rosette 0Q vs 2Q	ENSMUSG00000029878	Dbpht2	1.24046	0.000142978	0.00450342	lincRNA	DNA binding protein with his-thr domain [Source:MGI Symbol;Acc:MGI:2679513]
Rosette 0Q vs 2Q	ENSMUSG00000035305	Ror1	1.2353	0.00207273	0.035039	protein_coding	receptor tyrosine kinase-like orphan receptor 1 [Source:MGI Symbol;Acc:MGI:1347520]
Rosette 0Q vs 2Q	ENSMUSG00000015652	Steap1	1.23429	3.75045e-05	0.00162615	protein_coding	six transmembrane epithelial antigen of the prostate 1 [Source:MGI Symbol;Acc:MGI:1917608]
Rosette 0Q vs 2Q	ENSMUSG00000041548	Hspb8	1.23272	3.91819e-10	1.45143e-07	protein_coding	heat shock protein 8 [Source:MGI Symbol;Acc:MGI:2135756]
Rosette 0Q vs 2Q	ENSMUSG00000036972	Zic4	1.22989	3.30599e-10	1.28032e-07	protein_coding	zinc finger protein of the cerebellum 4 [Source:MGI Symbol;Acc:MGI:107201]
Rosette 0Q vs 2Q	ENSMUSG00000020953	Coch	1.22294	1.99518e-05	0.000982598	protein_coding	cochlin [Source:MGI Symbol;Acc:MGI:1278313]
Rosette 0Q vs 2Q	ENSMUSG00000050931	Sgms2	1.22207	1.08938e-06	8.71504e-05	protein_coding	sphingomyelin synthase 2 [Source:MGI Symbol;Acc:MGI:1921692]
Rosette 0Q vs 2Q	ENSMUSG00000020836	Coro6	1.21389	1.41934e-05	0.000737362	protein_coding	coronin 6 [Source:MGI Symbol;Acc:MGI:2183448]
Rosette 0Q vs 2Q	ENSMUSG00000049252	Lrp1b	1.20706	3.64195e-05	0.00158718	protein_coding	low density lipoprotein-related protein 1B [Source:MGI Symbol;Acc:MGI:2151136]
Rosette 0Q vs 2Q	ENSMUSG00000070803	Cited4	1.20664	0.00257705	0.0412328	protein_coding	Cbp/p300-interacting transactivator, with Glu/Asp-rich carboxy-terminal domain, 4 [Source:MGI Symbol;Acc:MGI:1861694]
Rosette 0Q vs 2Q	ENSMUSG00000057058	Skap1	1.20334	0.000996081	0.0204497	protein_coding	src family associated phosphoprotein 1 [Source:MGI Symbol;Acc:MGI:1925723]
Rosette 0Q vs 2Q	ENSMUSG00000047878	A4galt	1.20031	0.000481207	0.0116309	protein_coding	alpha 1,4-galactosyltransferase [Source:MGI Symbol;Acc:MGI:3512453]
Rosette 0Q vs 2Q	ENSMUSG00000045287	Rtn4rl1	1.19216	6.06966e-09	1.29284e-06	protein_coding	reticulon 4 receptor-like 1 [Source:MGI Symbol;Acc:MGI:2661375]
Rosette 0Q vs 2Q	ENSMUSG00000079057	Cyp4v3	1.18593	0.000259951	0.00723784	protein_coding	cytochrome P450, family 4, subfamily v, polypeptide 3 [Source:MGI Symbol;Acc:MGI:2142763]
Rosette 0Q vs 2Q	ENSMUSG00000047143	Dmrta2	1.18162	0.00104226	0.0210985	protein_coding	doublesex and mab-3 related transcription factor like family A2 [Source:MGI Symbol;Acc:MGI:2653629]
Rosette 0Q vs 2Q	ENSMUSG00000024810	Il33	1.1788	0.00180802	0.031631	protein_coding	interleukin 33 [Source:MGI Symbol;Acc:MGI:1924375]
Rosette 0Q vs 2Q	ENSMUSG00000045377	Tmem88	1.17593	6.38118e-07	5.75319e-05	protein_coding	transmembrane protein 88 [Source:MGI Symbol;Acc:MGI:1914270]
Rosette 0Q vs 2Q	ENSMUSG00000028173	Wls	1.16365	2.41183e-13	2.93554e-10	protein_coding	wntless WNT ligand secretion mediator [Source:MGI Symbol;Acc:MGI:1915401]
Rosette 0Q vs 2Q	ENSMUSG00000030281	Il17rc	1.16337	7.21057e-05	0.00272435	protein_coding	interleukin 17 receptor C [Source:MGI Symbol;Acc:MGI:2159336]
Rosette 0Q vs 2Q	ENSMUSG00000002228	Ppm1j	1.16174	0.00116762	0.0231622	protein_coding	protein phosphatase 1J [Source:MGI Symbol;Acc:MGI:1919137]
Rosette 0Q vs 2Q	ENSMUSG00000027375	Mal	1.15184	0.00147667	0.0273505	protein_coding	myelin and lymphocyte protein, T cell differentiation protein [Source:MGI Symbol;Acc:MGI:892970]
Rosette 0Q vs 2Q	ENSMUSG00000043165	Lor	1.14552	0.00291462	0.0451852	protein_coding	loricrin [Source:MGI Symbol;Acc:MGI:96816]
Rosette 0Q vs 2Q	ENSMUSG00000020890	Gucy2e	1.1401	0.000198998	0.00585654	protein_coding	guanylate cyclase 2e [Source:MGI Symbol;Acc:MGI:105123]
Rosette 0Q vs 2Q	ENSMUSG00000104871	Gm42639	1.12967	0.00317078	0.0482713	TEC	predicted gene 42639 [Source:MGI Symbol;Acc:MGI:5662776]
Rosette 0Q vs 2Q	ENSMUSG00000025389	Mip	1.12207	0.00113274	0.0226283	protein_coding	major intrinsic protein of lens fiber [Source:MGI Symbol;Acc:MGI:96990]
Rosette 0Q vs 2Q	ENSMUSG00000030559	Rab38	1.11989	3.708e-06	0.000242085	protein_coding	RAB38, member RAS oncogene family [Source:MGI Symbol;Acc:MGI:1919683]
Rosette 0Q vs 2Q	ENSMUSG00000026778	Prkcq	1.11624	1.90997e-06	0.000136175	protein_coding	protein kinase C, theta [Source:MGI Symbol;Acc:MGI:97601]
Rosette 0Q vs 2Q	ENSMUSG00000043753	Dmrta1	1.11436	0.000572366	0.0133057	protein_coding	doublesex and mab-3 related transcription factor like family A1 [Source:MGI Symbol;Acc:MGI:2653627]
Rosette 0Q vs 2Q	ENSMUSG00000030214	Plbd1	1.10392	0.00106349	0.021446	protein_coding	phospholipase B domain containing 1 [Source:MGI Symbol;Acc:MGI:1914107]
Rosette 0Q vs 2Q	ENSMUSG00000026686	Lmx1a	1.09548	0.000561673	0.013075	protein_coding	LIM homeobox transcription factor 1 alpha [Source:MGI Symbol;Acc:MGI:1888519]
Rosette 0Q vs 2Q	ENSMUSG00000045827	Serpinb9	1.09432	0.00223435	0.0368214	protein_coding	serine (or cysteine) peptidase inhibitor, clade B, member 9 [Source:MGI Symbol;Acc:MGI:106603]
Rosette 0Q vs 2Q	ENSMUSG00000045314	Sowahb	1.0894	0.00102069	0.0207628	protein_coding	sosondowah ankyrin repeat domain family member B [Source:MGI Symbol;Acc:MGI:1925338]
Rosette 0Q vs 2Q	ENSMUSG00000021411	Pxdc1	1.08887	6.81637e-07	6.01819e-05	protein_coding	PX domain containing 1 [Source:MGI Symbol;Acc:MGI:1914145]
Rosette 0Q vs 2Q	ENSMUSG00000028970	Abcb1b	1.08503	2.81551e-05	0.00130441	protein_coding	ATP-binding cassette, sub-family B (MDR/TAP), member 1B [Source:MGI Symbol;Acc:MGI:97568]
Rosette 0Q vs 2Q	ENSMUSG00000098979	Gm27544	1.08453	0.00026443	0.00732663	misc_RNA	predicted gene, 27544 [Source:MGI Symbol;Acc:MGI:5530926]
Rosette 0Q vs 2Q	ENSMUSG00000026946	Nmi	1.08349	0.00110489	0.0221497	protein_coding	N-myc (and STAT) interactor [Source:MGI Symbol;Acc:MGI:1928368]
Rosette 0Q vs 2Q	ENSMUSG00000028128	F3	1.07826	5.20112e-12	3.65738e-09	protein_coding	coagulation factor III [Source:MGI Symbol;Acc:MGI:88381]
Rosette 0Q vs 2Q	ENSMUSG00000060275	Nrg2	1.07736	3.04971e-05	0.00139289	protein_coding	neuregulin 2 [Source:MGI Symbol;Acc:MGI:1098246]
Rosette 0Q vs 2Q	ENSMUSG00000112117	Rmst	1.07647	4.62818e-06	0.000293176	lincRNA	rhabdomyosarcoma 2 associated transcript (non-coding RNA) [Source:MGI Symbol;Acc:MGI:1099806]
Rosette 0Q vs 2Q	ENSMUSG00000037996	Slc24a2	1.06816	0.000129874	0.00417557	protein_coding	solute carrier family 24 (sodium/potassium/calcium exchanger), member 2 [Source:MGI Symbol;Acc:MGI:1923626]
Rosette 0Q vs 2Q	ENSMUSG00000049511	Htr1b	1.06636	0.000403115	0.0101463	protein_coding	5-hydroxytryptamine (serotonin) receptor 1B [Source:MGI Symbol;Acc:MGI:96274]
Rosette 0Q vs 2Q	ENSMUSG00000029484	Anxa3	1.06493	4.58667e-08	6.51307e-06	protein_coding	annexin A3 [Source:MGI Symbol;Acc:MGI:1201378]
Rosette 0Q vs 2Q	ENSMUSG00000030208	Emp1	1.06212	5.09105e-09	1.12729e-06	protein_coding	epithelial membrane protein 1 [Source:MGI Symbol;Acc:MGI:107941]
Rosette 0Q vs 2Q	ENSMUSG00000026042	Col5a2	1.06118	1.32314e-12	1.18665e-09	protein_coding	collagen, type V, alpha 2 [Source:MGI Symbol;Acc:MGI:88458]
Rosette 0Q vs 2Q	ENSMUSG00000028159	Dapp1	1.05996	0.000545407	0.0128367	protein_coding	dual adaptor for phosphotyrosine and 3-phosphoinositides 1 [Source:MGI Symbol;Acc:MGI:1347063]
Rosette 0Q vs 2Q	ENSMUSG00000012396	Nanog	1.05889	0.00019053	0.00564632	protein_coding	Nanog homeobox [Source:MGI Symbol;Acc:MGI:1919200]
Rosette 0Q vs 2Q	ENSMUSG00000039323	Igfbp2	1.05714	0.00173769	0.030748	protein_coding	insulin-like growth factor binding protein 2 [Source:MGI Symbol;Acc:MGI:96437]
Rosette 0Q vs 2Q	ENSMUSG00000055022	Cntn1	1.05156	2.72052e-07	2.82669e-05	protein_coding	contactin 1 [Source:MGI Symbol;Acc:MGI:105980]
Rosette 0Q vs 2Q	ENSMUSG00000032334	Loxl1	1.04992	1.33621e-09	4.13981e-07	protein_coding	lysyl oxidase-like 1 [Source:MGI Symbol;Acc:MGI:106096]
Rosette 0Q vs 2Q	ENSMUSG00000073779	Lrp8os2	1.04902	0.000368275	0.00957651	antisense	low density lipoprotein receptor-related protein 8, apolipoprotein e receptor, opposite strand 2 [Source:MGI Symbol;Acc:MGI:3588233]
Rosette 0Q vs 2Q	ENSMUSG00000038765	Lmx1b	1.04817	4.34615e-08	6.33528e-06	protein_coding	LIM homeobox transcription factor 1 beta [Source:MGI Symbol;Acc:MGI:1100513]
Rosette 0Q vs 2Q	ENSMUSG00000029108	Pcdh7	1.04333	3.28738e-08	4.91377e-06	protein_coding	protocadherin 7 [Source:MGI Symbol;Acc:MGI:1860487]
Rosette 0Q vs 2Q	ENSMUSG00000036949	Slc39a12	1.04109	0.000583586	0.0135113	protein_coding	solute carrier family 39 (zinc transporter), member 12 [Source:MGI Symbol;Acc:MGI:2139274]
Rosette 0Q vs 2Q	ENSMUSG00000049562	Ap5b1	1.04011	0.00022068	0.00638935	protein_coding	adaptor-related protein complex 5, beta 1 subunit [Source:MGI Symbol;Acc:MGI:2685808]
Rosette 0Q vs 2Q	ENSMUSG00000040998	Npnt	1.03531	9.24536e-09	1.73122e-06	protein_coding	nephronectin [Source:MGI Symbol;Acc:MGI:2148811]
Rosette 0Q vs 2Q	ENSMUSG00000030606	Hapln3	1.03113	4.84531e-06	0.000303544	protein_coding	hyaluronan and proteoglycan link protein 3 [Source:MGI Symbol;Acc:MGI:1914916]
Rosette 0Q vs 2Q	ENSMUSG00000025491	Ifitm1	1.02861	5.15187e-06	0.000319751	protein_coding	interferon induced transmembrane protein 1 [Source:MGI Symbol;Acc:MGI:1915963]
Rosette 0Q vs 2Q	ENSMUSG00000067928	Zfp760	1.02637	1.28436e-09	4.05288e-07	protein_coding	zinc finger protein 760 [Source:MGI Symbol;Acc:MGI:2679257]
Rosette 0Q vs 2Q	ENSMUSG00000029061	Mmp23	1.02322	4.96146e-05	0.00201774	protein_coding	matrix metallopeptidase 23 [Source:MGI Symbol;Acc:MGI:1347361]
Rosette 0Q vs 2Q	ENSMUSG00000049382	Krt8	1.02123	1.81898e-08	2.89677e-06	protein_coding	keratin 8 [Source:MGI Symbol;Acc:MGI:96705]
Rosette 0Q vs 2Q	ENSMUSG00000041695	Kcnj2	1.01966	3.53605e-10	1.33899e-07	protein_coding	potassium inwardly-rectifying channel, subfamily J, member 2 [Source:MGI Symbol;Acc:MGI:104744]
Rosette 0Q vs 2Q	ENSMUSG00000035274	Tpbg	1.0174	2.08881e-07	2.26709e-05	protein_coding	trophoblast glycoprotein [Source:MGI Symbol;Acc:MGI:1341264]
Rosette 0Q vs 2Q	ENSMUSG00000028780	Sema3c	1.01672	9.44441e-11	4.38629e-08	protein_coding	sema domain, immunoglobulin domain (Ig), short basic domain, secreted, (semaphorin) 3C [Source:MGI Symbol;Acc:MGI:107557]
Rosette 0Q vs 2Q	ENSMUSG00000046352	Gjb2	1.01429	0.000170221	0.00516114	protein_coding	gap junction protein, beta 2 [Source:MGI Symbol;Acc:MGI:95720]
Rosette 0Q vs 2Q	ENSMUSG00000005640	Insrr	1.00912	0.000427363	0.0106156	protein_coding	insulin receptor-related receptor [Source:MGI Symbol;Acc:MGI:1346037]
Rosette 0Q vs 2Q	ENSMUSG00000032060	Cryab	1.00771	1.06444e-06	8.57507e-05	protein_coding	crystallin, alpha B [Source:MGI Symbol;Acc:MGI:88516]
Rosette 0Q vs 2Q	ENSMUSG00000024235	Map3k8	1.00302	0.000156053	0.00480857	protein_coding	mitogen-activated protein kinase kinase kinase 8 [Source:MGI Symbol;Acc:MGI:1346878]
Rosette 0Q vs 2Q	ENSMUSG00000021604	Irx4	1.00266	0.00151741	0.0278914	protein_coding	Iroquois homeobox 4 [Source:MGI Symbol;Acc:MGI:1355275]
Rosette 0Q vs 2Q	ENSMUSG00000029153	Ociad2	1.00222	9.15205e-08	1.1467e-05	protein_coding	OCIA domain containing 2 [Source:MGI Symbol;Acc:MGI:1916377]
Rosette 0Q vs 2Q	ENSMUSG00000019996	Map7	-1.00144	2.66182e-07	2.81723e-05	protein_coding	microtubule-associated protein 7 [Source:MGI Symbol;Acc:MGI:1328328]
Rosette 0Q vs 2Q	ENSMUSG00000041515	Irf8	-1.00221	0.000262544	0.00728624	protein_coding	interferon regulatory factor 8 [Source:MGI Symbol;Acc:MGI:96395]
Rosette 0Q vs 2Q	ENSMUSG00000030519	Apba2	-1.00232	0.00100651	0.0205893	protein_coding	amyloid beta (A4) precursor protein-binding, family A, member 2 [Source:MGI Symbol;Acc:MGI:1261791]
Rosette 0Q vs 2Q	ENSMUSG00000097545	Mir124a-1hg	-1.00575	4.32796e-08	6.33528e-06	lincRNA	Mir124-1 host gene (non-protein coding) [Source:MGI Symbol;Acc:MGI:2442197]
Rosette 0Q vs 2Q	ENSMUSG00000031342	Gpm6b	-1.00705	7.82095e-09	1.58653e-06	protein_coding	glycoprotein m6b [Source:MGI Symbol;Acc:MGI:107672]
Rosette 0Q vs 2Q	ENSMUSG00000057337	Chst3	-1.01195	6.64494e-05	0.00257341	protein_coding	carbohydrate sulfotransferase 3 [Source:MGI Symbol;Acc:MGI:1858224]
Rosette 0Q vs 2Q	ENSMUSG00000002944	Cd36	-1.01745	7.96508e-05	0.00291255	protein_coding	CD36 molecule [Source:MGI Symbol;Acc:MGI:107899]
Rosette 0Q vs 2Q	ENSMUSG00000035298	Klhl35	-1.0206	9.27917e-06	0.000523566	protein_coding	kelch-like 35 [Source:MGI Symbol;Acc:MGI:1919434]
Rosette 0Q vs 2Q	ENSMUSG00000052430	Bmpr1b	-1.02188	1.1823e-06	9.25514e-05	protein_coding	bone morphogenetic protein receptor, type 1B [Source:MGI Symbol;Acc:MGI:107191]
Rosette 0Q vs 2Q	ENSMUSG00000025810	Nrp1	-1.0256	0.000122185	0.00399025	protein_coding	neuropilin 1 [Source:MGI Symbol;Acc:MGI:106206]
Rosette 0Q vs 2Q	ENSMUSG00000054252	Fgfr3	-1.02585	2.14316e-12	1.82597e-09	protein_coding	fibroblast growth factor receptor 3 [Source:MGI Symbol;Acc:MGI:95524]
Rosette 0Q vs 2Q	ENSMUSG00000026674	Ddr2	-1.02907	0.00015001	0.00467826	protein_coding	discoidin domain receptor family, member 2 [Source:MGI Symbol;Acc:MGI:1345277]
Rosette 0Q vs 2Q	ENSMUSG00000030123	Plxnd1	-1.03256	5.90175e-07	5.43599e-05	protein_coding	plexin D1 [Source:MGI Symbol;Acc:MGI:2154244]
Rosette 0Q vs 2Q	ENSMUSG00000014704	Hoxa2	-1.03722	1.41046e-09	4.29183e-07	protein_coding	homeobox A2 [Source:MGI Symbol;Acc:MGI:96174]
Rosette 0Q vs 2Q	ENSMUSG00000002341	Ncan	-1.04011	3.19658e-09	8.13847e-07	protein_coding	neurocan [Source:MGI Symbol;Acc:MGI:104694]
Rosette 0Q vs 2Q	ENSMUSG00000024140	Epas1	-1.0412	0.00127491	0.0242461	protein_coding	endothelial PAS domain protein 1 [Source:MGI Symbol;Acc:MGI:109169]
Rosette 0Q vs 2Q	ENSMUSG00000060257	Scrt2	-1.04215	3.5446e-12	2.87619e-09	protein_coding	scratch family zinc finger 2 [Source:MGI Symbol;Acc:MGI:2139287]
Rosette 0Q vs 2Q	ENSMUSG00000036760	Kcnk9	-1.04899	2.67755e-05	0.00126386	protein_coding	potassium channel, subfamily K, member 9 [Source:MGI Symbol;Acc:MGI:3521816]
Rosette 0Q vs 2Q	ENSMUSG00000021379	Id4	-1.0492	4.32681e-07	4.18914e-05	protein_coding	inhibitor of DNA binding 4 [Source:MGI Symbol;Acc:MGI:99414]
Rosette 0Q vs 2Q	ENSMUSG00000038156	Spon1	-1.05044	5.81347e-13	6.19134e-10	protein_coding	spondin 1, (f-spondin) extracellular matrix protein [Source:MGI Symbol;Acc:MGI:2385287]
Rosette 0Q vs 2Q	ENSMUSG00000029151	Slc30a3	-1.06188	0.000766312	0.0167195	protein_coding	solute carrier family 30 (zinc transporter), member 3 [Source:MGI Symbol;Acc:MGI:1345280]
Rosette 0Q vs 2Q	ENSMUSG00000017400	Stac2	-1.06455	0.000607082	0.0139604	protein_coding	SH3 and cysteine rich domain 2 [Source:MGI Symbol;Acc:MGI:2144518]
Rosette 0Q vs 2Q	ENSMUSG00000027015	Cybrd1	-1.06623	0.00152051	0.0278914	protein_coding	cytochrome b reductase 1 [Source:MGI Symbol;Acc:MGI:2654575]
Rosette 0Q vs 2Q	ENSMUSG00000034845	Plvap	-1.08799	0.000586472	0.0135597	protein_coding	plasmalemma vesicle associated protein [Source:MGI Symbol;Acc:MGI:1890497]
Rosette 0Q vs 2Q	ENSMUSG00000045179	Sox3	-1.09239	4.28485e-11	2.14747e-08	protein_coding	SRY (sex determining region Y)-box 3 [Source:MGI Symbol;Acc:MGI:98365]
Rosette 0Q vs 2Q	ENSMUSG00000000120	Ngfr	-1.11197	0.00225054	0.0370524	protein_coding	nerve growth factor receptor (TNFR superfamily, member 16) [Source:MGI Symbol;Acc:MGI:97323]
Rosette 0Q vs 2Q	ENSMUSG00000063415	Cyp26b1	-1.11876	1.81657e-13	2.3811e-10	protein_coding	cytochrome P450, family 26, subfamily b, polypeptide 1 [Source:MGI Symbol;Acc:MGI:2176159]
Rosette 0Q vs 2Q	ENSMUSG00000020000	Moxd1	-1.1239	0.00179121	0.0314661	protein_coding	monooxygenase, DBH-like 1 [Source:MGI Symbol;Acc:MGI:1921582]
Rosette 0Q vs 2Q	ENSMUSG00000030077	Chl1	-1.12711	1.63369e-06	0.000120511	protein_coding	cell adhesion molecule L1-like [Source:MGI Symbol;Acc:MGI:1098266]
Rosette 0Q vs 2Q	ENSMUSG00000031965	Tbx20	-1.12777	1.12954e-06	8.9108e-05	protein_coding	T-box 20 [Source:MGI Symbol;Acc:MGI:1888496]
Rosette 0Q vs 2Q	ENSMUSG00000011171	Vipr2	-1.13122	0.00205146	0.034783	protein_coding	vasoactive intestinal peptide receptor 2 [Source:MGI Symbol;Acc:MGI:107166]
Rosette 0Q vs 2Q	ENSMUSG00000020902	Ntn1	-1.13201	9.4988e-17	2.97277e-13	protein_coding	netrin 1 [Source:MGI Symbol;Acc:MGI:105088]
Rosette 0Q vs 2Q	ENSMUSG00000082226	Gm715	-1.13756	3.358e-05	0.00149166	processed_pseudogene	predicted gene 715 [Source:MGI Symbol;Acc:MGI:2685561]
Rosette 0Q vs 2Q	ENSMUSG00000012520	Phox2b	-1.13847	4.34993e-08	6.33528e-06	protein_coding	paired-like homeobox 2b [Source:MGI Symbol;Acc:MGI:1100882]
Rosette 0Q vs 2Q	ENSMUSG00000022061	Nkx3-1	-1.15813	0.000682325	0.0152383	protein_coding	NK3 homeobox 1 [Source:MGI Symbol;Acc:MGI:97352]
Rosette 0Q vs 2Q	ENSMUSG00000008496	Pou2f2	-1.17105	0.000155164	0.00478985	protein_coding	POU domain, class 2, transcription factor 2 [Source:MGI Symbol;Acc:MGI:101897]
Rosette 0Q vs 2Q	ENSMUSG00000069763	Tmem100	-1.17501	0.00121234	0.0235556	protein_coding	transmembrane protein 100 [Source:MGI Symbol;Acc:MGI:1915138]
Rosette 0Q vs 2Q	ENSMUSG00000034912	Mdga2	-1.17568	0.00206655	0.035004	protein_coding	MAM domain containing glycosylphosphatidylinositol anchor 2 [Source:MGI Symbol;Acc:MGI:2444706]
Rosette 0Q vs 2Q	ENSMUSG00000037509	Arhgef4	-1.17568	1.23123e-06	9.57999e-05	protein_coding	Rho guanine nucleotide exchange factor (GEF) 4 [Source:MGI Symbol;Acc:MGI:2442507]
Rosette 0Q vs 2Q	ENSMUSG00000115388	Eppk1	-1.17862	2.71155e-05	0.00127637	protein_coding	epiplakin 1 [Source:MGI Symbol;Acc:MGI:2386306]
Rosette 0Q vs 2Q	ENSMUSG00000024987	Cyp26a1	-1.18283	1.02954e-05	0.000571444	protein_coding	cytochrome P450, family 26, subfamily a, polypeptide 1 [Source:MGI Symbol;Acc:MGI:1096359]
Rosette 0Q vs 2Q	ENSMUSG00000025128	Bhlhe22	-1.19518	2.14284e-11	1.15169e-08	protein_coding	basic helix-loop-helix family, member e22 [Source:MGI Symbol;Acc:MGI:1930001]
Rosette 0Q vs 2Q	ENSMUSG00000033981	Gria2	-1.19823	0.00143938	0.0268056	protein_coding	glutamate receptor, ionotropic, AMPA2 (alpha 2) [Source:MGI Symbol;Acc:MGI:95809]
Rosette 0Q vs 2Q	ENSMUSG00000068079	Tcf15	-1.20411	0.000209661	0.00612799	protein_coding	transcription factor 15 [Source:MGI Symbol;Acc:MGI:104664]
Rosette 0Q vs 2Q	ENSMUSG00000039954	Stk32a	-1.20863	0.000788177	0.0171221	protein_coding	serine/threonine kinase 32A [Source:MGI Symbol;Acc:MGI:2442403]
Rosette 0Q vs 2Q	ENSMUSG00000000861	Bcl11a	-1.2184	3.26872e-06	0.000218427	protein_coding	B cell CLL/lymphoma 11A (zinc finger protein) [Source:MGI Symbol;Acc:MGI:106190]
Rosette 0Q vs 2Q	ENSMUSG00000042002	Foxn4	-1.21964	1.46026e-08	2.46365e-06	protein_coding	forkhead box N4 [Source:MGI Symbol;Acc:MGI:2151057]
Rosette 0Q vs 2Q	ENSMUSG00000025876	Unc5a	-1.23852	1.47797e-08	2.46908e-06	protein_coding	unc-5 netrin receptor A [Source:MGI Symbol;Acc:MGI:894682]
Rosette 0Q vs 2Q	ENSMUSG00000033578	Tmem35a	-1.24803	1.03915e-05	0.000574354	protein_coding	transmembrane protein 35A [Source:MGI Symbol;Acc:MGI:1914814]
Rosette 0Q vs 2Q	ENSMUSG00000022454	Nell2	-1.24889	0.000181327	0.00542071	protein_coding	NEL-like 2 [Source:MGI Symbol;Acc:MGI:1858510]
Rosette 0Q vs 2Q	ENSMUSG00000034936	Arl4d	-1.25062	2.07386e-07	2.26529e-05	protein_coding	ADP-ribosylation factor-like 4D [Source:MGI Symbol;Acc:MGI:1933155]
Rosette 0Q vs 2Q	ENSMUSG00000042401	Crtac1	-1.2542	0.000101169	0.00346864	protein_coding	cartilage acidic protein 1 [Source:MGI Symbol;Acc:MGI:1920082]
Rosette 0Q vs 2Q	ENSMUSG00000041669	Prima1	-1.25464	0.00150004	0.027693	protein_coding	proline rich membrane anchor 1 [Source:MGI Symbol;Acc:MGI:1926097]
Rosette 0Q vs 2Q	ENSMUSG00000035566	Pcdh17	-1.25646	1.01577e-05	0.000565644	protein_coding	protocadherin 17 [Source:MGI Symbol;Acc:MGI:2684924]
Rosette 0Q vs 2Q	ENSMUSG00000075588	Hoxb2	-1.25947	1.76651e-09	5.10191e-07	protein_coding	homeobox B2 [Source:MGI Symbol;Acc:MGI:96183]
Rosette 0Q vs 2Q	ENSMUSG00000084844	Hoxb3os	-1.26825	7.15795e-08	9.38242e-06	antisense	homeobox B3 and homeobox B2, opposite strand [Source:MGI Symbol;Acc:MGI:103211]
Rosette 0Q vs 2Q	ENSMUSG00000024593	Megf10	-1.27164	0.000223243	0.00641495	protein_coding	multiple EGF-like-domains 10 [Source:MGI Symbol;Acc:MGI:2685177]
Rosette 0Q vs 2Q	ENSMUSG00000049115	Agtr1a	-1.27663	1.0219e-07	1.23497e-05	protein_coding	angiotensin II receptor, type 1a [Source:MGI Symbol;Acc:MGI:87964]
Rosette 0Q vs 2Q	ENSMUSG00000104244	2900018N21Rik	-1.27709	1.43807e-05	0.000743874	TEC	RIKEN cDNA 2900018N21 gene [Source:MGI Symbol;Acc:MGI:1920114]
Rosette 0Q vs 2Q	ENSMUSG00000022790	Igsf11	-1.27967	5.78499e-07	5.38668e-05	protein_coding	immunoglobulin superfamily, member 11 [Source:MGI Symbol;Acc:MGI:2388477]
Rosette 0Q vs 2Q	ENSMUSG00000030283	St8sia1	-1.28678	0.000513976	0.0122492	protein_coding	ST8 alpha-N-acetyl-neuraminide alpha-2,8-sialyltransferase 1 [Source:MGI Symbol;Acc:MGI:106011]
Rosette 0Q vs 2Q	ENSMUSG00000027967	Neurog2	-1.29153	1.50506e-09	4.49934e-07	protein_coding	neurogenin 2 [Source:MGI Symbol;Acc:MGI:109619]
Rosette 0Q vs 2Q	ENSMUSG00000000889	Dbh	-1.29343	0.00142054	0.026688	protein_coding	dopamine beta hydroxylase [Source:MGI Symbol;Acc:MGI:94864]
Rosette 0Q vs 2Q	ENSMUSG00000025902	Sox17	-1.30317	0.000402762	0.0101463	protein_coding	SRY (sex determining region Y)-box 17 [Source:MGI Symbol;Acc:MGI:107543]
Rosette 0Q vs 2Q	ENSMUSG00000024076	Vit	-1.31939	8.15732e-09	1.59787e-06	protein_coding	vitrin [Source:MGI Symbol;Acc:MGI:1921449]
Rosette 0Q vs 2Q	ENSMUSG00000063681	Crb1	-1.33617	5.23926e-07	4.98754e-05	protein_coding	crumbs family member 1, photoreceptor morphogenesis associated [Source:MGI Symbol;Acc:MGI:2136343]
Rosette 0Q vs 2Q	ENSMUSG00000063887	Nlgn1	-1.33688	0.00185219	0.0322382	protein_coding	neuroligin 1 [Source:MGI Symbol;Acc:MGI:2179435]
Rosette 0Q vs 2Q	ENSMUSG00000030351	Tspan11	-1.34072	1.75161e-06	0.000127553	protein_coding	tetraspanin 11 [Source:MGI Symbol;Acc:MGI:1915748]
Rosette 0Q vs 2Q	ENSMUSG00000097794	Gm2990	-1.34537	0.000909682	0.019137	antisense	predicted gene 2990 [Source:MGI Symbol;Acc:MGI:3781168]
Rosette 0Q vs 2Q	ENSMUSG00000030748	Il4ra	-1.36076	3.23949e-06	0.000217326	protein_coding	interleukin 4 receptor, alpha [Source:MGI Symbol;Acc:MGI:105367]
Rosette 0Q vs 2Q	ENSMUSG00000050334	C130071C03Rik	-1.3647	0.000333124	0.00889723	lincRNA	RIKEN cDNA C130071C03 gene [Source:MGI Symbol;Acc:MGI:2443574]
Rosette 0Q vs 2Q	ENSMUSG00000038296	Galnt18	-1.3711	3.10108e-07	3.14306e-05	protein_coding	polypeptide N-acetylgalactosaminyltransferase 18 [Source:MGI Symbol;Acc:MGI:2446239]
Rosette 0Q vs 2Q	ENSMUSG00000012819	Cdh23	-1.37848	0.0025833	0.041294	protein_coding	cadherin 23 (otocadherin) [Source:MGI Symbol;Acc:MGI:1890219]
Rosette 0Q vs 2Q	ENSMUSG00000037578	Pkd2l1	-1.38091	2.49092e-05	0.00119228	protein_coding	polycystic kidney disease 2-like 1 [Source:MGI Symbol;Acc:MGI:1352448]
Rosette 0Q vs 2Q	ENSMUSG00000026787	Gad2	-1.38378	0.0010001	0.0204828	protein_coding	glutamic acid decarboxylase 2 [Source:MGI Symbol;Acc:MGI:95634]
Rosette 0Q vs 2Q	ENSMUSG00000000530	Acvrl1	-1.39093	0.00138809	0.026136	protein_coding	activin A receptor, type II-like 1 [Source:MGI Symbol;Acc:MGI:1338946]
Rosette 0Q vs 2Q	ENSMUSG00000025185	Loxl4	-1.40479	0.000320291	0.00858138	protein_coding	lysyl oxidase-like 4 [Source:MGI Symbol;Acc:MGI:1914823]
Rosette 0Q vs 2Q	ENSMUSG00000032744	Heyl	-1.41382	7.26316e-09	1.50932e-06	protein_coding	hairy/enhancer-of-split related with YRPW motif-like [Source:MGI Symbol;Acc:MGI:1860511]
Rosette 0Q vs 2Q	ENSMUSG00000032281	Acsbg1	-1.41813	0.00176142	0.0311033	protein_coding	acyl-CoA synthetase bubblegum family member 1 [Source:MGI Symbol;Acc:MGI:2385656]
Rosette 0Q vs 2Q	ENSMUSG00000049538	Adamts16	-1.42451	3.07188e-06	0.000208545	protein_coding	a disintegrin-like and metallopeptidase (reprolysin type) with thrombospondin type 1 motif, 16 [Source:MGI Symbol;Acc:MGI:2429637]
Rosette 0Q vs 2Q	ENSMUSG00000035277	Arx	-1.42759	8.76396e-12	5.33349e-09	protein_coding	aristaless related homeobox [Source:MGI Symbol;Acc:MGI:1097716]
Rosette 0Q vs 2Q	ENSMUSG00000037771	Slc32a1	-1.43241	0.00127015	0.0242114	protein_coding	solute carrier family 32 (GABA vesicular transporter), member 1 [Source:MGI Symbol;Acc:MGI:1194488]
Rosette 0Q vs 2Q	ENSMUSG00000051367	Six1	-1.43347	0.00012528	0.00407398	protein_coding	sine oculis-related homeobox 1 [Source:MGI Symbol;Acc:MGI:102780]
Rosette 0Q vs 2Q	ENSMUSG00000029844	Hoxa1	-1.43449	2.77258e-05	0.00129084	protein_coding	homeobox A1 [Source:MGI Symbol;Acc:MGI:96170]
Rosette 0Q vs 2Q	ENSMUSG00000032259	Drd2	-1.45911	0.000229384	0.00653629	protein_coding	dopamine receptor D2 [Source:MGI Symbol;Acc:MGI:94924]
Rosette 0Q vs 2Q	ENSMUSG00000032128	Robo3	-1.46514	2.4707e-17	1.05252e-13	protein_coding	roundabout guidance receptor 3 [Source:MGI Symbol;Acc:MGI:1343102]
Rosette 0Q vs 2Q	ENSMUSG00000025216	Lbx1	-1.469	5.17907e-06	0.000319751	protein_coding	ladybird homeobox 1 [Source:MGI Symbol;Acc:MGI:104867]
Rosette 0Q vs 2Q	ENSMUSG00000025582	Nptx1	-1.47402	3.31447e-09	8.30568e-07	protein_coding	neuronal pentraxin 1 [Source:MGI Symbol;Acc:MGI:107811]
Rosette 0Q vs 2Q	ENSMUSG00000032243	Itga11	-1.47807	3.22136e-05	0.00144834	protein_coding	integrin alpha 11 [Source:MGI Symbol;Acc:MGI:2442114]
Rosette 0Q vs 2Q	ENSMUSG00000035273	Hpse	-1.47839	7.43619e-06	0.000441507	protein_coding	heparanase [Source:MGI Symbol;Acc:MGI:1343124]
Rosette 0Q vs 2Q	ENSMUSG00000001946	Esam	-1.48225	6.74176e-05	0.00260498	protein_coding	endothelial cell-specific adhesion molecule [Source:MGI Symbol;Acc:MGI:1916774]
Rosette 0Q vs 2Q	ENSMUSG00000040478	Prdm13	-1.48362	4.08348e-06	0.000261945	protein_coding	PR domain containing 13 [Source:MGI Symbol;Acc:MGI:2448528]
Rosette 0Q vs 2Q	ENSMUSG00000100241	Slc18a3	-1.49313	3.51131e-09	8.48718e-07	protein_coding	solute carrier family 18 (vesicular monoamine), member 3 [Source:MGI Symbol;Acc:MGI:1101061]
Rosette 0Q vs 2Q	ENSMUSG00000029193	Cckar	-1.49591	0.000140999	0.00445756	protein_coding	cholecystokinin A receptor [Source:MGI Symbol;Acc:MGI:99478]
Rosette 0Q vs 2Q	ENSMUSG00000032511	Scn5a	-1.49744	8.88935e-07	7.57107e-05	protein_coding	sodium channel, voltage-gated, type V, alpha [Source:MGI Symbol;Acc:MGI:98251]
Rosette 0Q vs 2Q	ENSMUSG00000050010	Shisa3	-1.50344	4.99522e-08	6.92021e-06	protein_coding	shisa family member 3 [Source:MGI Symbol;Acc:MGI:3041225]
Rosette 0Q vs 2Q	ENSMUSG00000007279	Scube2	-1.50505	1.29452e-07	1.53185e-05	protein_coding	signal peptide, CUB domain, EGF-like 2 [Source:MGI Symbol;Acc:MGI:1928765]
Rosette 0Q vs 2Q	ENSMUSG00000087150	BC064078	-1.52566	6.57505e-05	0.00255214	transcribed_unprocessed_pseudogene	cDNA sequence BC064078 [Source:MGI Symbol;Acc:MGI:3040692]
Rosette 0Q vs 2Q	ENSMUSG00000065485	Mir219a-2	-1.52602	0.00322068	0.0488694	miRNA	microRNA 219a-2 [Source:MGI Symbol;Acc:MGI:3618754]
Rosette 0Q vs 2Q	ENSMUSG00000039037	St6galnac5	-1.53473	1.86924e-06	0.000133832	protein_coding	ST6 (alpha-N-acetyl-neuraminyl-2,3-beta-galactosyl-1,3)-N-acetylgalactosaminide alpha-2,6-sialyltransferase 5 [Source:MGI Symbol;Acc:MGI:1349471]
Rosette 0Q vs 2Q	ENSMUSG00000009075	Cabp7	-1.53545	5.06335e-05	0.00204454	protein_coding	calcium binding protein 7 [Source:MGI Symbol;Acc:MGI:2183437]
Rosette 0Q vs 2Q	ENSMUSG00000030350	Prmt8	-1.55294	4.51334e-12	3.43353e-09	protein_coding	protein arginine N-methyltransferase 8 [Source:MGI Symbol;Acc:MGI:3043083]
Rosette 0Q vs 2Q	ENSMUSG00000052551	Adarb2	-1.55361	0.000103165	0.00352291	protein_coding	adenosine deaminase, RNA-specific, B2 [Source:MGI Symbol;Acc:MGI:2151118]
Rosette 0Q vs 2Q	ENSMUSG00000030310	Slc6a1	-1.57551	0.000384891	0.00980351	protein_coding	solute carrier family 6 (neurotransmitter transporter, GABA), member 1 [Source:MGI Symbol;Acc:MGI:95627]
Rosette 0Q vs 2Q	ENSMUSG00000067724	Gbx1	-1.5765	3.66149e-07	3.62743e-05	protein_coding	gastrulation brain homeobox 1 [Source:MGI Symbol;Acc:MGI:95667]
Rosette 0Q vs 2Q	ENSMUSG00000073405	H2-T-ps	-1.58241	0.00044166	0.0108561	unprocessed_pseudogene	histocompatibility 2, T region locus, pseudogene [Source:MGI Symbol;Acc:MGI:2442805]
Rosette 0Q vs 2Q	ENSMUSG00000067879	Vxn	-1.64443	1.09695e-08	1.96759e-06	protein_coding	vexin [Source:MGI Symbol;Acc:MGI:1924232]
Rosette 0Q vs 2Q	ENSMUSG00000032125	Robo4	-1.66679	0.000128078	0.00414125	protein_coding	roundabout guidance receptor 4 [Source:MGI Symbol;Acc:MGI:1921394]
Rosette 0Q vs 2Q	ENSMUSG00000048782	Insc	-1.6749	3.31739e-05	0.00148759	protein_coding	INSC spindle orientation adaptor protein [Source:MGI Symbol;Acc:MGI:1917942]
Rosette 0Q vs 2Q	ENSMUSG00000104411	Gm30340	-1.67533	7.48495e-05	0.00278479	lincRNA	predicted gene, 30340 [Source:MGI Symbol;Acc:MGI:5589499]
Rosette 0Q vs 2Q	ENSMUSG00000021680	Crhbp	-1.68225	8.38295e-05	0.00300095	protein_coding	corticotropin releasing hormone binding protein [Source:MGI Symbol;Acc:MGI:88497]
Rosette 0Q vs 2Q	ENSMUSG00000030093	Wnt7a	-1.68298	9.52422e-11	4.38629e-08	protein_coding	wingless-type MMTV integration site family, member 7A [Source:MGI Symbol;Acc:MGI:98961]
Rosette 0Q vs 2Q	ENSMUSG00000026247	Ecel1	-1.69458	1.04675e-16	2.97277e-13	protein_coding	endothelin converting enzyme-like 1 [Source:MGI Symbol;Acc:MGI:1343461]
Rosette 0Q vs 2Q	ENSMUSG00000026147	Col9a1	-1.71206	1.00428e-08	1.82053e-06	protein_coding	collagen, type IX, alpha 1 [Source:MGI Symbol;Acc:MGI:88465]
Rosette 0Q vs 2Q	ENSMUSG00000026840	Lamc3	-1.73738	3.55443e-06	0.000233851	protein_coding	laminin gamma 3 [Source:MGI Symbol;Acc:MGI:1344394]
Rosette 0Q vs 2Q	ENSMUSG00000039830	Olig2	-1.74638	2.91905e-09	7.77198e-07	protein_coding	oligodendrocyte transcription factor 2 [Source:MGI Symbol;Acc:MGI:1355331]
Rosette 0Q vs 2Q	ENSMUSG00000009097	Tbx1	-1.76236	1.42864e-06	0.000108196	protein_coding	T-box 1 [Source:MGI Symbol;Acc:MGI:98493]
Rosette 0Q vs 2Q	ENSMUSG00000017692	Rhbdl3	-1.76623	2.19195e-06	0.000154982	protein_coding	rhomboid like 3 [Source:MGI Symbol;Acc:MGI:2179276]
Rosette 0Q vs 2Q	ENSMUSG00000038402	Foxf2	-1.77088	1.59081e-05	0.000813654	protein_coding	forkhead box F2 [Source:MGI Symbol;Acc:MGI:1347479]
Rosette 0Q vs 2Q	ENSMUSG00000085591	Gm13479	-1.77276	0.00285463	0.044504	lincRNA	predicted gene 13479 [Source:MGI Symbol;Acc:MGI:3651869]
Rosette 0Q vs 2Q	ENSMUSG00000026043	Col3a1	-1.77417	0.00011352	0.00378873	protein_coding	collagen, type III, alpha 1 [Source:MGI Symbol;Acc:MGI:88453]
Rosette 0Q vs 2Q	ENSMUSG00000000214	Th	-1.77427	5.25823e-09	1.13418e-06	protein_coding	tyrosine hydroxylase [Source:MGI Symbol;Acc:MGI:98735]
Rosette 0Q vs 2Q	ENSMUSG00000099839	Gm29374	-1.77925	0.00120411	0.0234761	lincRNA	predicted gene 29374 [Source:MGI Symbol;Acc:MGI:5580080]
Rosette 0Q vs 2Q	ENSMUSG00000097683	Gm26644	-1.78229	0.00263217	0.0418787	lincRNA	predicted gene, 26644 [Source:MGI Symbol;Acc:MGI:5477138]
Rosette 0Q vs 2Q	ENSMUSG00000034438	Gbp8	-1.78436	0.000231445	0.00658402	protein_coding	guanylate-binding protein 8 [Source:MGI Symbol;Acc:MGI:1923324]
Rosette 0Q vs 2Q	ENSMUSG00000039728	Slc6a5	-1.80465	3.99974e-05	0.00171676	protein_coding	solute carrier family 6 (neurotransmitter transporter, glycine), member 5 [Source:MGI Symbol;Acc:MGI:105090]
Rosette 0Q vs 2Q	ENSMUSG00000038415	Foxq1	-1.80537	1.8167e-05	0.000905161	protein_coding	forkhead box Q1 [Source:MGI Symbol;Acc:MGI:1298228]
Rosette 0Q vs 2Q	ENSMUSG00000021904	Sema3g	-1.806	0.00196107	0.0335846	protein_coding	sema domain, immunoglobulin domain (Ig), short basic domain, secreted, (semaphorin) 3G [Source:MGI Symbol;Acc:MGI:3041242]
Rosette 0Q vs 2Q	ENSMUSG00000028777	Gnat3	-1.81067	0.00125034	0.0240176	protein_coding	guanine nucleotide binding protein, alpha transducing 3 [Source:MGI Symbol;Acc:MGI:3588268]
Rosette 0Q vs 2Q	ENSMUSG00000030507	Dbx1	-1.81441	1.59484e-05	0.000813654	protein_coding	developing brain homeobox 1 [Source:MGI Symbol;Acc:MGI:94867]
Rosette 0Q vs 2Q	ENSMUSG00000005836	Gata6	-1.8221	9.4316e-05	0.00327989	protein_coding	GATA binding protein 6 [Source:MGI Symbol;Acc:MGI:107516]
Rosette 0Q vs 2Q	ENSMUSG00000061353	Cxcl12	-1.82354	1.30156e-05	0.0006859	protein_coding	chemokine (C-X-C motif) ligand 12 [Source:MGI Symbol;Acc:MGI:103556]
Rosette 0Q vs 2Q	ENSMUSG00000027270	Lamp5	-1.82712	3.91171e-07	3.85293e-05	protein_coding	lysosomal-associated membrane protein family, member 5 [Source:MGI Symbol;Acc:MGI:1923411]
Rosette 0Q vs 2Q	ENSMUSG00000031738	Irx6	-1.83244	0.000415505	0.0103815	protein_coding	Iroquois homeobox 6 [Source:MGI Symbol;Acc:MGI:1927642]
Rosette 0Q vs 2Q	ENSMUSG00000004231	Pax2	-1.83313	8.73894e-13	8.7595e-10	protein_coding	paired box 2 [Source:MGI Symbol;Acc:MGI:97486]
Rosette 0Q vs 2Q	ENSMUSG00000026418	Tnni1	-1.83388	0.00244518	0.039419	protein_coding	troponin I, skeletal, slow 1 [Source:MGI Symbol;Acc:MGI:105073]
Rosette 0Q vs 2Q	ENSMUSG00000046714	Foxc2	-1.83426	1.00714e-09	3.30032e-07	protein_coding	forkhead box C2 [Source:MGI Symbol;Acc:MGI:1347481]
Rosette 0Q vs 2Q	ENSMUSG00000086496	Gm14204	-1.86526	0.000129044	0.0041646	processed_transcript	predicted gene 14204 [Source:MGI Symbol;Acc:MGI:3651576]
Rosette 0Q vs 2Q	ENSMUSG00000029219	Slc10a4	-1.87493	0.000598883	0.0138092	protein_coding	solute carrier family 10 (sodium/bile acid cotransporter family), member 4 [Source:MGI Symbol;Acc:MGI:3606480]
Rosette 0Q vs 2Q	ENSMUSG00000021919	Chat	-1.88835	5.93386e-10	2.10652e-07	protein_coding	choline acetyltransferase [Source:MGI Symbol;Acc:MGI:88392]
Rosette 0Q vs 2Q	ENSMUSG00000054976	Nyap2	-1.90482	0.00061081	0.0140271	protein_coding	neuronal tyrosine-phophorylated phosphoinositide 3-kinase adaptor 2 [Source:MGI Symbol;Acc:MGI:2443135]
Rosette 0Q vs 2Q	ENSMUSG00000021944	Gata4	-1.9395	7.48354e-05	0.00278479	protein_coding	GATA binding protein 4 [Source:MGI Symbol;Acc:MGI:95664]
Rosette 0Q vs 2Q	ENSMUSG00000087626	Gm15050	-1.94712	0.000178662	0.00536932	antisense	predicted gene 15050 [Source:MGI Symbol;Acc:MGI:3705180]
Rosette 0Q vs 2Q	ENSMUSG00000045608	Dbx2	-1.94854	0.000151024	0.00467898	protein_coding	developing brain homeobox 2 [Source:MGI Symbol;Acc:MGI:107445]
Rosette 0Q vs 2Q	ENSMUSG00000039097	Rln1	-1.94905	5.12256e-09	1.12729e-06	protein_coding	relaxin 1 [Source:MGI Symbol;Acc:MGI:97931]
Rosette 0Q vs 2Q	ENSMUSG00000035456	Prdm8	-1.95557	2.70822e-07	2.82669e-05	protein_coding	PR domain containing 8 [Source:MGI Symbol;Acc:MGI:1924880]
Rosette 0Q vs 2Q	ENSMUSG00000079560	Hoxa3	-1.97136	8.00402e-05	0.00292053	protein_coding	homeobox A3 [Source:MGI Symbol;Acc:MGI:96175]
Rosette 0Q vs 2Q	ENSMUSG00000043099	Hic1	-1.99118	0.000626806	0.0142601	protein_coding	hypermethylated in cancer 1 [Source:MGI Symbol;Acc:MGI:1338010]
Rosette 0Q vs 2Q	ENSMUSG00000049001	Ndnf	-1.99858	8.9655e-06	0.000514384	protein_coding	neuron-derived neurotrophic factor [Source:MGI Symbol;Acc:MGI:1915419]
Rosette 0Q vs 2Q	ENSMUSG00000102516	Gm38340	-2.03729	0.00028069	0.00770203	TEC	predicted gene, 38340 [Source:MGI Symbol;Acc:MGI:5611568]
Rosette 0Q vs 2Q	ENSMUSG00000046160	Olig1	-2.05083	8.89339e-06	0.000512972	protein_coding	oligodendrocyte transcription factor 1 [Source:MGI Symbol;Acc:MGI:1355334]
Rosette 0Q vs 2Q	ENSMUSG00000048126	Col6a3	-2.08037	1.1054e-06	8.77456e-05	protein_coding	collagen, type VI, alpha 3 [Source:MGI Symbol;Acc:MGI:88461]
Rosette 0Q vs 2Q	ENSMUSG00000028717	Tal1	-2.08665	9.26676e-08	1.1526e-05	protein_coding	T cell acute lymphocytic leukemia 1 [Source:MGI Symbol;Acc:MGI:98480]
Rosette 0Q vs 2Q	ENSMUSG00000001493	Meox1	-2.08893	0.00174229	0.0307974	protein_coding	mesenchyme homeobox 1 [Source:MGI Symbol;Acc:MGI:103220]
Rosette 0Q vs 2Q	ENSMUSG00000018698	Lhx1	-2.0894	5.45564e-15	1.06871e-11	protein_coding	LIM homeobox protein 1 [Source:MGI Symbol;Acc:MGI:99783]
Rosette 0Q vs 2Q	ENSMUSG00000026468	Lhx4	-2.08963	2.13691e-05	0.00104037	protein_coding	LIM homeobox protein 4 [Source:MGI Symbol;Acc:MGI:101776]
Rosette 0Q vs 2Q	ENSMUSG00000087211	Lhx1os	-2.09494	6.87042e-08	9.21827e-06	lincRNA	LIM homeobox 1, opposite strand [Source:MGI Symbol;Acc:MGI:1925615]
Rosette 0Q vs 2Q	ENSMUSG00000033595	Lgi3	-2.10697	8.663e-09	1.64019e-06	protein_coding	leucine-rich repeat LGI family, member 3 [Source:MGI Symbol;Acc:MGI:2182619]
Rosette 0Q vs 2Q	ENSMUSG00000048763	Hoxb3	-2.13454	0.000169049	0.00514393	protein_coding	homeobox B3 [Source:MGI Symbol;Acc:MGI:96184]
Rosette 0Q vs 2Q	ENSMUSG00000036446	Lum	-2.22927	7.65488e-08	9.88298e-06	protein_coding	lumican [Source:MGI Symbol;Acc:MGI:109347]
Rosette 0Q vs 2Q	ENSMUSG00000020679	Hnf1b	-2.24479	0.00127024	0.0242114	protein_coding	HNF1 homeobox B [Source:MGI Symbol;Acc:MGI:98505]
Rosette 0Q vs 2Q	ENSMUSG00000071042	Rasgrp3	-2.27174	0.000813612	0.0175939	protein_coding	RAS, guanyl releasing protein 3 [Source:MGI Symbol;Acc:MGI:3028579]
Rosette 0Q vs 2Q	ENSMUSG00000000263	Glra1	-2.29306	1.4916e-11	8.76444e-09	protein_coding	glycine receptor, alpha 1 subunit [Source:MGI Symbol;Acc:MGI:95747]
Rosette 0Q vs 2Q	ENSMUSG00000091722	Siah3	-2.29995	0.000245061	0.00689081	protein_coding	siah E3 ubiquitin protein ligase family member 3 [Source:MGI Symbol;Acc:MGI:2685758]
Rosette 0Q vs 2Q	ENSMUSG00000060204	Slc10a4l	-2.38393	0.00147114	0.0272777	protein_coding	solute carrier family 10 (sodium/bile acid cotransporter family), member 4 like [Source:MGI Symbol;Acc:MGI:3645333]
Rosette 0Q vs 2Q	ENSMUSG00000020374	Rasgef1c	-2.40815	0.000244843	0.00689081	protein_coding	RasGEF domain family, member 1C [Source:MGI Symbol;Acc:MGI:1921813]
Rosette 0Q vs 2Q	ENSMUSG00000019900	Rfx6	-2.42996	0.00180428	0.0316306	protein_coding	regulatory factor X, 6 [Source:MGI Symbol;Acc:MGI:2445208]
Rosette 0Q vs 2Q	ENSMUSG00000024553	Galr1	-2.45245	9.29967e-07	7.73006e-05	protein_coding	galanin receptor 1 [Source:MGI Symbol;Acc:MGI:1096364]
Rosette 0Q vs 2Q	ENSMUSG00000016087	Fli1	-2.45618	0.000133983	0.00429149	protein_coding	Friend leukemia integration 1 [Source:MGI Symbol;Acc:MGI:95554]
Rosette 0Q vs 2Q	ENSMUSG00000021685	Otp	-2.49075	1.86922e-06	0.000133832	protein_coding	orthopedia homeobox [Source:MGI Symbol;Acc:MGI:99835]
Rosette 0Q vs 2Q	ENSMUSG00000075589	Gm11536	-2.49181	9.58304e-05	0.00331227	antisense	predicted gene 11536 [Source:MGI Symbol;Acc:MGI:3650116]
Rosette 0Q vs 2Q	ENSMUSG00000070990	Foxe1	-2.5311	0.000346296	0.00916265	protein_coding	forkhead box E1 [Source:MGI Symbol;Acc:MGI:1353500]
Rosette 0Q vs 2Q	ENSMUSG00000022435	Upk3a	-2.56288	0.000368507	0.00957651	protein_coding	uroplakin 3A [Source:MGI Symbol;Acc:MGI:98914]
Rosette 0Q vs 2Q	ENSMUSG00000042812	Foxf1	-2.58237	0.000371592	0.00959383	protein_coding	forkhead box F1 [Source:MGI Symbol;Acc:MGI:1347470]
Rosette 0Q vs 2Q	ENSMUSG00000001566	Mnx1	-2.6048	4.45864e-08	6.43858e-06	protein_coding	motor neuron and pancreas homeobox 1 [Source:MGI Symbol;Acc:MGI:109160]
Rosette 0Q vs 2Q	ENSMUSG00000019278	Dpep1	-2.62508	0.000913283	0.019172	protein_coding	dipeptidase 1 [Source:MGI Symbol;Acc:MGI:94917]
Rosette 0Q vs 2Q	ENSMUSG00000025877	Hk3	-2.64715	0.000645132	0.0145796	protein_coding	hexokinase 3 [Source:MGI Symbol;Acc:MGI:2670962]
Rosette 0Q vs 2Q	ENSMUSG00000028940	Hes2	-2.65217	4.25729e-07	4.14538e-05	protein_coding	hes family bHLH transcription factor 2 [Source:MGI Symbol;Acc:MGI:1098624]
Rosette 0Q vs 2Q	ENSMUSG00000101356	Gm28876	-2.75318	0.0010819	0.0217657	lincRNA	predicted gene 28876 [Source:MGI Symbol;Acc:MGI:5579582]
Rosette 0Q vs 2Q	ENSMUSG00000016995	Matn4	-2.75524	6.00143e-05	0.00234298	protein_coding	matrilin 4 [Source:MGI Symbol;Acc:MGI:1328314]
Rosette 0Q vs 2Q	ENSMUSG00000031871	Cdh5	-2.84196	0.00171491	0.0304411	protein_coding	cadherin 5 [Source:MGI Symbol;Acc:MGI:105057]
Rosette 0Q vs 2Q	ENSMUSG00000039167	Adgrl4	-2.85883	0.000964992	0.0199315	protein_coding	adhesion G protein-coupled receptor L4 [Source:MGI Symbol;Acc:MGI:2655562]
Rosette 0Q vs 2Q	ENSMUSG00000026934	Lhx3	-2.90965	2.57372e-15	6.26516e-12	protein_coding	LIM homeobox protein 3 [Source:MGI Symbol;Acc:MGI:102673]
Rosette 0Q vs 2Q	ENSMUSG00000117823	Gm35610	-2.93784	0.00126582	0.0242114	lincRNA	predicted gene, 35610 [Source:MGI Symbol;Acc:MGI:5594769]
Rosette 0Q vs 2Q	ENSMUSG00000019987	Arg1	-2.99597	1.23701e-19	1.05393e-15	protein_coding	arginase, liver [Source:MGI Symbol;Acc:MGI:88070]
Rosette 0Q vs 2Q	ENSMUSG00000075277	Haglr	-3.00787	3.70409e-05	0.00161015	bidirectional_promoter_lncRNA	Hoxd antisense growth associated long non-coding RNA [Source:MGI Symbol;Acc:MGI:3026978]
Rosette 0Q vs 2Q	ENSMUSG00000021239	Vsx2	-3.12865	2.08782e-06	0.000148235	protein_coding	visual system homeobox 2 [Source:MGI Symbol;Acc:MGI:88401]
Rosette 0Q vs 2Q	ENSMUSG00000024440	Pcdh12	-3.18187	0.000694912	0.0154385	protein_coding	protocadherin 12 [Source:MGI Symbol;Acc:MGI:1855700]
Rosette 0Q vs 2Q	ENSMUSG00000043008	Klhl6	-3.21496	0.00230763	0.0377009	protein_coding	kelch-like 6 [Source:MGI Symbol;Acc:MGI:2686922]
Rosette 0Q vs 2Q	ENSMUSG00000049691	Nkx3-2	-3.21504	0.000137861	0.00438273	protein_coding	NK3 homeobox 2 [Source:MGI Symbol;Acc:MGI:108015]
Rosette 0Q vs 2Q	ENSMUSG00000016494	Cd34	-3.28687	0.000213083	0.00619648	protein_coding	CD34 antigen [Source:MGI Symbol;Acc:MGI:88329]
Rosette 0Q vs 2Q	ENSMUSG00000013584	Aldh1a2	-3.28932	0.000384637	0.00980351	protein_coding	aldehyde dehydrogenase family 1, subfamily A2 [Source:MGI Symbol;Acc:MGI:107928]
Rosette 0Q vs 2Q	ENSMUSG00000056468	5730596B20Rik	-3.71081	7.89756e-07	6.79668e-05	TEC	RIKEN cDNA 5730596B20 gene [Source:MGI Symbol;Acc:MGI:1924830]
Rosette 0Q vs 2Q	ENSMUSG00000059741	Myl3	-3.76694	8.17248e-05	0.00294417	protein_coding	myosin, light polypeptide 3 [Source:MGI Symbol;Acc:MGI:97268]
Rosette 0Q vs 2Q	ENSMUSG00000054690	Emcn	-3.89577	0.000626791	0.0142601	protein_coding	endomucin [Source:MGI Symbol;Acc:MGI:1891716]
Rosette 0Q vs 2Q	ENSMUSG00000056648	Hoxb8	-4.07352	1.35361e-05	0.000707531	protein_coding	homeobox B8 [Source:MGI Symbol;Acc:MGI:96189]
Rosette 0Q vs 2Q	ENSMUSG00000038692	Hoxb4	-4.07899	3.8736e-06	0.000251048	protein_coding	homeobox B4 [Source:MGI Symbol;Acc:MGI:96185]
Rosette 0Q vs 2Q	ENSMUSG00000044312	Neurog3	-4.11991	2.03023e-08	3.17387e-06	protein_coding	neurogenin 3 [Source:MGI Symbol;Acc:MGI:893591]
Rosette 0Q vs 2Q	ENSMUSG00000000942	Hoxa4	-4.13016	4.91949e-10	1.78358e-07	protein_coding	homeobox A4 [Source:MGI Symbol;Acc:MGI:96176]
Rosette 0Q vs 2Q	ENSMUSG00000097003	D930007P13Rik	-4.39495	7.43371e-05	0.00277786	lincRNA	Riken cDNA D930007P13 gene [Source:MGI Symbol;Acc:MGI:3715731]
Rosette 0Q vs 2Q	ENSMUSG00000085696	Hoxaas3	-4.49486	8.00184e-06	0.000470177	antisense	Hoxa cluster antisense RNA 3 [Source:MGI Symbol;Acc:MGI:1919878]
Rosette 0Q vs 2Q	ENSMUSG00000047867	Gimap6	-4.65073	4.88379e-05	0.0019909	protein_coding	GTPase, IMAP family member 6 [Source:MGI Symbol;Acc:MGI:1918876]
Rosette 0Q vs 2Q	ENSMUSG00000075394	Hoxc4	-4.91006	6.27012e-09	1.31905e-06	protein_coding	homeobox C4 [Source:MGI Symbol;Acc:MGI:96195]
Rosette 0Q vs 2Q	ENSMUSG00000079277	Hoxd3	-4.92981	1.03558e-10	4.52467e-08	protein_coding	homeobox D3 [Source:MGI Symbol;Acc:MGI:96207]
Rosette 0Q vs 2Q	ENSMUSG00000020875	Hoxb9	-5.16913	0.000205464	0.00601565	protein_coding	homeobox B9 [Source:MGI Symbol;Acc:MGI:96190]
Rosette 0Q vs 2Q	ENSMUSG00000038253	Hoxa5	-5.7058	4.4687e-05	0.00188016	protein_coding	homeobox A5 [Source:MGI Symbol;Acc:MGI:96177]
Rosette 0Q vs 2Q	ENSMUSG00000037034	Pax1	-5.71319	4.9931e-08	6.92021e-06	protein_coding	paired box 1 [Source:MGI Symbol;Acc:MGI:97485]
Rosette 0Q vs 2Q	ENSMUSG00000043219	Hoxa6	-5.92686	2.75503e-08	4.26778e-06	protein_coding	homeobox A6 [Source:MGI Symbol;Acc:MGI:96178]
Rosette 0Q vs 2Q	ENSMUSG00000085645	Hoxb5os	-6.36891	8.25818e-05	0.00296876	antisense	homeobox B5 and homeobox B6, opposite strand [Source:MGI Symbol;Acc:MGI:1922645]
Rosette 0Q vs 2Q	ENSMUSG00000000690	Hoxb6	-6.40872	2.46279e-05	0.00118214	protein_coding	homeobox B6 [Source:MGI Symbol;Acc:MGI:96187]
Rosette 0Q vs 2Q	ENSMUSG00000038700	Hoxb5	-6.60748	1.58104e-14	2.69409e-11	protein_coding	homeobox B5 [Source:MGI Symbol;Acc:MGI:96186]
Rosette 0Q vs 2Q	ENSMUSG00000001661	Hoxc6	-6.8014	0.000190363	0.00564632	protein_coding	homeobox C6 [Source:MGI Symbol;Acc:MGI:96197]
Rosette 0Q vs 2Q	ENSMUSG00000101174	Hoxd4	-6.90157	4.16096e-09	9.71271e-07	protein_coding	homeobox D4 [Source:MGI Symbol;Acc:MGI:96208]
Rosette 0Q vs 2Q	ENSMUSG00000022485	Hoxc5	-7.22267	8.60088e-09	1.64019e-06	protein_coding	homeobox C5 [Source:MGI Symbol;Acc:MGI:96196]
Rosette 0Q vs 2Q	ENSMUSG00000056423	Uts2b	-7.22508	8.18215e-09	1.59787e-06	protein_coding	urotensin 2B [Source:MGI Symbol;Acc:MGI:2677064]
Rosette 0Q vs 4Q	ENSMUSG00000100341	Gm29478	3.06885	1.5453e-06	0.000395976	lincRNA	predicted gene 29478 [Source:MGI Symbol;Acc:MGI:5580184]
Rosette 0Q vs 4Q	ENSMUSG00000027794	Sohlh2	2.9933	0.000170747	0.0136605	protein_coding	spermatogenesis and oogenesis specific basic helix-loop-helix 2 [Source:MGI Symbol;Acc:MGI:1921684]
Rosette 0Q vs 4Q	ENSMUSG00000021953	Tdh	2.34952	1.22244e-12	5.40349e-09	protein_coding	L-threonine dehydrogenase [Source:MGI Symbol;Acc:MGI:1926231]
Rosette 0Q vs 4Q	ENSMUSG00000092225	Gm2381	2.23539	8.83584e-05	0.00821241	protein_coding	predicted gene 2381 [Source:MGI Symbol;Acc:MGI:3780549]
Rosette 0Q vs 4Q	ENSMUSG00000004038	Gstm3	2.22293	5.79561e-05	0.00593352	protein_coding	glutathione S-transferase, mu 3 [Source:MGI Symbol;Acc:MGI:106026]
Rosette 0Q vs 4Q	ENSMUSG00000118384	9030625G05Rik	2.14364	8.21826e-05	0.00781221	lincRNA	RIKEN cDNA 9030625G05 gene [Source:MGI Symbol;Acc:MGI:1918795]
Rosette 0Q vs 4Q	ENSMUSG00000110373	Gm42303	2.01226	2.09354e-06	0.000500214	antisense	predicted gene, 42303 [Source:MGI Symbol;Acc:MGI:5625188]
Rosette 0Q vs 4Q	ENSMUSG00000074887	EU599041	1.99618	0.00040458	0.0250996	lincRNA	expressed sequence EU599041 [Source:MGI Symbol;Acc:MGI:3796554]
Rosette 0Q vs 4Q	ENSMUSG00000073894	Rbmxl2	1.95335	1.27327e-05	0.00199227	protein_coding	RNA binding motif protein, X-linked-like 2 [Source:MGI Symbol;Acc:MGI:1923822]
Rosette 0Q vs 4Q	ENSMUSG00000118426	Gm2102	1.93377	1.54337e-05	0.00231257	processed_pseudogene	predicted gene 2102 [Source:MGI Symbol;Acc:MGI:3780270]
Rosette 0Q vs 4Q	ENSMUSG00000031780	Ccl17	1.8626	0.000839954	0.0420715	protein_coding	chemokine (C-C motif) ligand 17 [Source:MGI Symbol;Acc:MGI:1329039]
Rosette 0Q vs 4Q	ENSMUSG00000019817	Plagl1	1.83922	1.84551e-12	6.52609e-09	protein_coding	pleiomorphic adenoma gene-like 1 [Source:MGI Symbol;Acc:MGI:1100874]
Rosette 0Q vs 4Q	ENSMUSG00000055148	Klf2	1.77135	9.63793e-07	0.000298962	protein_coding	Kruppel-like factor 2 (lung) [Source:MGI Symbol;Acc:MGI:1342772]
Rosette 0Q vs 4Q	ENSMUSG00000022652	Morc1	1.71385	0.000727997	0.0390052	protein_coding	microrchidia 1 [Source:MGI Symbol;Acc:MGI:1316740]
Rosette 0Q vs 4Q	ENSMUSG00000067786	Nnat	1.66467	3.84072e-14	3.39539e-10	protein_coding	neuronatin [Source:MGI Symbol;Acc:MGI:104716]
Rosette 0Q vs 4Q	ENSMUSG00000047751	Utf1	1.65735	3.24557e-05	0.00389946	protein_coding	undifferentiated embryonic cell transcription factor 1 [Source:MGI Symbol;Acc:MGI:1276125]
Rosette 0Q vs 4Q	ENSMUSG00000012396	Nanog	1.6175	2.03008e-08	1.9941e-05	protein_coding	Nanog homeobox [Source:MGI Symbol;Acc:MGI:1919200]
Rosette 0Q vs 4Q	ENSMUSG00000024406	Pou5f1	1.53276	6.14376e-05	0.0062073	protein_coding	POU domain, class 5, transcription factor 1 [Source:MGI Symbol;Acc:MGI:101893]
Rosette 0Q vs 4Q	ENSMUSG00000050321	Neto1	1.46214	0.000921311	0.0452492	protein_coding	neuropilin (NRP) and tolloid (TLL)-like 1 [Source:MGI Symbol;Acc:MGI:2180216]
Rosette 0Q vs 4Q	ENSMUSG00000051176	Zfp42	1.45806	6.00226e-07	0.0002258	protein_coding	zinc finger protein 42 [Source:MGI Symbol;Acc:MGI:99187]
Rosette 0Q vs 4Q	ENSMUSG00000058550	Dppa4	1.44867	0.00020331	0.0156975	protein_coding	developmental pluripotency associated 4 [Source:MGI Symbol;Acc:MGI:2157525]
Rosette 0Q vs 4Q	ENSMUSG00000078952	Lncenc1	1.44401	1.63811e-07	9.49301e-05	lincRNA	long non-coding RNA, embryonic stem cells expressed 1 [Source:MGI Symbol;Acc:MGI:3780541]
Rosette 0Q vs 4Q	ENSMUSG00000036972	Zic4	1.42678	3.81767e-13	2.25001e-09	protein_coding	zinc finger protein of the cerebellum 4 [Source:MGI Symbol;Acc:MGI:107201]
Rosette 0Q vs 4Q	ENSMUSG00000087166	L1td1	1.42534	3.63668e-07	0.00016075	protein_coding	LINE-1 type transposase domain containing 1 [Source:MGI Symbol;Acc:MGI:3578435]
Rosette 0Q vs 4Q	ENSMUSG00000001604	Tcea3	1.42172	1.92176e-05	0.00278514	protein_coding	transcription elongation factor A (SII), 3 [Source:MGI Symbol;Acc:MGI:1196908]
Rosette 0Q vs 4Q	ENSMUSG00000050917	Fgf4	1.41938	0.000804461	0.0414119	protein_coding	fibroblast growth factor 4 [Source:MGI Symbol;Acc:MGI:95518]
Rosette 0Q vs 4Q	ENSMUSG00000041578	Crx	1.41062	2.04064e-05	0.00290972	protein_coding	cone-rod homeobox [Source:MGI Symbol;Acc:MGI:1194883]
Rosette 0Q vs 4Q	ENSMUSG00000031651	Triml1	1.40952	0.00102435	0.0484266	protein_coding	tripartite motif family-like 1 [Source:MGI Symbol;Acc:MGI:2687279]
Rosette 0Q vs 4Q	ENSMUSG00000010311	Optc	1.39668	0.000117389	0.0102244	protein_coding	opticin [Source:MGI Symbol;Acc:MGI:2151113]
Rosette 0Q vs 4Q	ENSMUSG00000022441	Efcab6	1.37892	0.000827852	0.0417016	protein_coding	EF-hand calcium binding domain 6 [Source:MGI Symbol;Acc:MGI:1924877]
Rosette 0Q vs 4Q	ENSMUSG00000027840	Wnt2b	1.35643	0.000353411	0.0224772	protein_coding	wingless-type MMTV integration site family, member 2B [Source:MGI Symbol;Acc:MGI:1261834]
Rosette 0Q vs 4Q	ENSMUSG00000032940	Rbm11	1.34562	0.000800239	0.0414119	protein_coding	RNA binding motif protein 11 [Source:MGI Symbol;Acc:MGI:2447622]
Rosette 0Q vs 4Q	ENSMUSG00000019880	Rspo3	1.33192	0.000871904	0.0433833	protein_coding	R-spondin 3 [Source:MGI Symbol;Acc:MGI:1920030]
Rosette 0Q vs 4Q	ENSMUSG00000028417	Tal2	1.32234	2.53809e-05	0.0033997	protein_coding	T cell acute lymphocytic leukemia 2 [Source:MGI Symbol;Acc:MGI:99540]
Rosette 0Q vs 4Q	ENSMUSG00000033227	Wnt6	1.28849	1.35634e-06	0.000368945	protein_coding	wingless-type MMTV integration site family, member 6 [Source:MGI Symbol;Acc:MGI:98960]
Rosette 0Q vs 4Q	ENSMUSG00000026398	Nr5a2	1.28824	0.000752803	0.0400359	protein_coding	nuclear receptor subfamily 5, group A, member 2 [Source:MGI Symbol;Acc:MGI:1346834]
Rosette 0Q vs 4Q	ENSMUSG00000038903	Ccdc68	1.28004	3.26407e-05	0.00389946	protein_coding	coiled-coil domain containing 68 [Source:MGI Symbol;Acc:MGI:3612676]
Rosette 0Q vs 4Q	ENSMUSG00000037579	Kcnh3	1.27719	3.97721e-05	0.00445069	protein_coding	potassium voltage-gated channel, subfamily H (eag-related), member 3 [Source:MGI Symbol;Acc:MGI:1341723]
Rosette 0Q vs 4Q	ENSMUSG00000020953	Coch	1.26056	1.18718e-05	0.00190824	protein_coding	cochlin [Source:MGI Symbol;Acc:MGI:1278313]
Rosette 0Q vs 4Q	ENSMUSG00000040181	Fmo1	1.23915	4.84951e-05	0.00521764	protein_coding	flavin containing monooxygenase 1 [Source:MGI Symbol;Acc:MGI:1310002]
Rosette 0Q vs 4Q	ENSMUSG00000030074	Gxylt2	1.22715	5.86385e-07	0.000225389	protein_coding	glucoside xylosyltransferase 2 [Source:MGI Symbol;Acc:MGI:2682940]
Rosette 0Q vs 4Q	ENSMUSG00000031778	Cx3cl1	1.22712	0.00067286	0.0368323	protein_coding	chemokine (C-X3-C motif) ligand 1 [Source:MGI Symbol;Acc:MGI:1097153]
Rosette 0Q vs 4Q	ENSMUSG00000043673	Kcns3	1.20953	0.000899015	0.0442771	protein_coding	potassium voltage-gated channel, delayed-rectifier, subfamily S, member 3 [Source:MGI Symbol;Acc:MGI:1098804]
Rosette 0Q vs 4Q	ENSMUSG00000034391	Fbxo15	1.20764	0.000209101	0.0159358	protein_coding	F-box protein 15 [Source:MGI Symbol;Acc:MGI:1354755]
Rosette 0Q vs 4Q	ENSMUSG00000033633	Clec18a	1.19263	0.00014636	0.0121493	protein_coding	C-type lectin domain family 18, member A [Source:MGI Symbol;Acc:MGI:2672935]
Rosette 0Q vs 4Q	ENSMUSG00000026380	Tfcp2l1	1.18771	1.50905e-06	0.000395976	protein_coding	transcription factor CP2-like 1 [Source:MGI Symbol;Acc:MGI:2444691]
Rosette 0Q vs 4Q	ENSMUSG00000071847	Apcdd1	1.17258	0.00026938	0.0191282	protein_coding	adenomatosis polyposis coli down-regulated 1 [Source:MGI Symbol;Acc:MGI:3513977]
Rosette 0Q vs 4Q	ENSMUSG00000024899	Papss2	1.14092	1.1162e-05	0.0018106	protein_coding	3'-phosphoadenosine 5'-phosphosulfate synthase 2 [Source:MGI Symbol;Acc:MGI:1330223]
Rosette 0Q vs 4Q	ENSMUSG00000052942	Glis3	1.12888	0.000873507	0.0433833	protein_coding	GLIS family zinc finger 3 [Source:MGI Symbol;Acc:MGI:2444289]
Rosette 0Q vs 4Q	ENSMUSG00000049107	Ntf3	1.1283	0.000152409	0.0123879	protein_coding	neurotrophin 3 [Source:MGI Symbol;Acc:MGI:97380]
Rosette 0Q vs 4Q	ENSMUSG00000097248	Gm2694	1.12759	0.000478138	0.0286575	lincRNA	predicted gene 2694 [Source:MGI Symbol;Acc:MGI:3780864]
Rosette 0Q vs 4Q	ENSMUSG00000021255	Esrrb	1.11705	0.000273738	0.0192827	protein_coding	estrogen related receptor, beta [Source:MGI Symbol;Acc:MGI:1346832]
Rosette 0Q vs 4Q	ENSMUSG00000009628	Tex15	1.08658	2.37523e-07	0.000116657	protein_coding	testis expressed gene 15 [Source:MGI Symbol;Acc:MGI:1934816]
Rosette 0Q vs 4Q	ENSMUSG00000041488	Stx3	1.06662	1.38417e-07	9.06901e-05	protein_coding	syntaxin 3 [Source:MGI Symbol;Acc:MGI:103077]
Rosette 0Q vs 4Q	ENSMUSG00000046159	Chrm3	1.0665	0.000182879	0.0144352	protein_coding	cholinergic receptor, muscarinic 3, cardiac [Source:MGI Symbol;Acc:MGI:88398]
Rosette 0Q vs 4Q	ENSMUSG00000086454	Platr14	1.04649	9.02991e-05	0.00831551	processed_transcript	pluripotency associated transcript 14 [Source:MGI Symbol;Acc:MGI:1922209]
Rosette 0Q vs 4Q	ENSMUSG00000026288	Inpp5d	1.0312	3.90293e-05	0.0043954	protein_coding	inositol polyphosphate-5-phosphatase D [Source:MGI Symbol;Acc:MGI:107357]
Rosette 0Q vs 4Q	ENSMUSG00000038765	Lmx1b	1.01528	1.12987e-07	7.99087e-05	protein_coding	LIM homeobox transcription factor 1 beta [Source:MGI Symbol;Acc:MGI:1100513]
Rosette 0Q vs 4Q	ENSMUSG00000049511	Htr1b	1.00295	0.000877286	0.0433969	protein_coding	5-hydroxytryptamine (serotonin) receptor 1B [Source:MGI Symbol;Acc:MGI:96274]
Rosette 0Q vs 4Q	ENSMUSG00000037440	Vnn1	1.00176	6.45578e-07	0.00023466	protein_coding	vanin 1 [Source:MGI Symbol;Acc:MGI:108395]
Rosette 0Q vs 4Q	ENSMUSG00000000861	Bcl11a	-1.00664	0.000127793	0.010811	protein_coding	B cell CLL/lymphoma 11A (zinc finger protein) [Source:MGI Symbol;Acc:MGI:106190]
Rosette 0Q vs 4Q	ENSMUSG00000035566	Pcdh17	-1.00957	0.000401974	0.0250257	protein_coding	protocadherin 17 [Source:MGI Symbol;Acc:MGI:2684924]
Rosette 0Q vs 4Q	ENSMUSG00000097156	Gm3764	-1.05183	0.000344812	0.0220137	lincRNA	predicted gene 3764 [Source:MGI Symbol;Acc:MGI:3781938]
Rosette 0Q vs 4Q	ENSMUSG00000104244	2900018N21Rik	-1.0632	0.000326107	0.0210761	TEC	RIKEN cDNA 2900018N21 gene [Source:MGI Symbol;Acc:MGI:1920114]
Rosette 0Q vs 4Q	ENSMUSG00000032128	Robo3	-1.06348	8.18795e-10	1.3161e-06	protein_coding	roundabout guidance receptor 3 [Source:MGI Symbol;Acc:MGI:1343102]
Rosette 0Q vs 4Q	ENSMUSG00000038296	Galnt18	-1.0843	5.62404e-05	0.00584934	protein_coding	polypeptide N-acetylgalactosaminyltransferase 18 [Source:MGI Symbol;Acc:MGI:2446239]
Rosette 0Q vs 4Q	ENSMUSG00000042002	Foxn4	-1.09769	3.6326e-07	0.00016075	protein_coding	forkhead box N4 [Source:MGI Symbol;Acc:MGI:2151057]
Rosette 0Q vs 4Q	ENSMUSG00000030093	Wnt7a	-1.10458	2.49383e-05	0.00336591	protein_coding	wingless-type MMTV integration site family, member 7A [Source:MGI Symbol;Acc:MGI:98961]
Rosette 0Q vs 4Q	ENSMUSG00000030077	Chl1	-1.10478	2.57968e-06	0.000600148	protein_coding	cell adhesion molecule L1-like [Source:MGI Symbol;Acc:MGI:1098266]
Rosette 0Q vs 4Q	ENSMUSG00000035273	Hpse	-1.11249	0.000822591	0.0417016	protein_coding	heparanase [Source:MGI Symbol;Acc:MGI:1343124]
Rosette 0Q vs 4Q	ENSMUSG00000024076	Vit	-1.11431	1.19321e-06	0.000340277	protein_coding	vitrin [Source:MGI Symbol;Acc:MGI:1921449]
Rosette 0Q vs 4Q	ENSMUSG00000026147	Col9a1	-1.11796	0.000219042	0.0163412	protein_coding	collagen, type IX, alpha 1 [Source:MGI Symbol;Acc:MGI:88465]
Rosette 0Q vs 4Q	ENSMUSG00000004231	Pax2	-1.12093	1.72607e-05	0.00256459	protein_coding	paired box 2 [Source:MGI Symbol;Acc:MGI:97486]
Rosette 0Q vs 4Q	ENSMUSG00000022061	Nkx3-1	-1.12706	0.000954579	0.0461145	protein_coding	NK3 homeobox 1 [Source:MGI Symbol;Acc:MGI:97352]
Rosette 0Q vs 4Q	ENSMUSG00000024140	Epas1	-1.13489	0.000430412	0.0265161	protein_coding	endothelial PAS domain protein 1 [Source:MGI Symbol;Acc:MGI:109169]
Rosette 0Q vs 4Q	ENSMUSG00000036760	Kcnk9	-1.15714	3.44892e-06	0.000762255	protein_coding	potassium channel, subfamily K, member 9 [Source:MGI Symbol;Acc:MGI:3521816]
Rosette 0Q vs 4Q	ENSMUSG00000023886	Smoc2	-1.16696	0.000774322	0.040868	protein_coding	SPARC related modular calcium binding 2 [Source:MGI Symbol;Acc:MGI:1929881]
Rosette 0Q vs 4Q	ENSMUSG00000017400	Stac2	-1.17188	0.000148982	0.0121952	protein_coding	SH3 and cysteine rich domain 2 [Source:MGI Symbol;Acc:MGI:2144518]
Rosette 0Q vs 4Q	ENSMUSG00000039037	St6galnac5	-1.177	0.00026795	0.0191033	protein_coding	ST6 (alpha-N-acetyl-neuraminyl-2,3-beta-galactosyl-1,3)-N-acetylgalactosaminide alpha-2,6-sialyltransferase 5 [Source:MGI Symbol;Acc:MGI:1349471]
Rosette 0Q vs 4Q	ENSMUSG00000002944	Cd36	-1.18077	4.07761e-06	0.00086863	protein_coding	CD36 molecule [Source:MGI Symbol;Acc:MGI:107899]
Rosette 0Q vs 4Q	ENSMUSG00000067879	Vxn	-1.18176	4.58076e-05	0.00496886	protein_coding	vexin [Source:MGI Symbol;Acc:MGI:1924232]
Rosette 0Q vs 4Q	ENSMUSG00000007279	Scube2	-1.18488	3.41288e-05	0.00396995	protein_coding	signal peptide, CUB domain, EGF-like 2 [Source:MGI Symbol;Acc:MGI:1928765]
Rosette 0Q vs 4Q	ENSMUSG00000037578	Pkd2l1	-1.19804	0.000267627	0.0191033	protein_coding	polycystic kidney disease 2-like 1 [Source:MGI Symbol;Acc:MGI:1352448]
Rosette 0Q vs 4Q	ENSMUSG00000030350	Prmt8	-1.19891	9.7083e-08	7.46315e-05	protein_coding	protein arginine N-methyltransferase 8 [Source:MGI Symbol;Acc:MGI:3043083]
Rosette 0Q vs 4Q	ENSMUSG00000042401	Crtac1	-1.20493	0.000186379	0.0146461	protein_coding	cartilage acidic protein 1 [Source:MGI Symbol;Acc:MGI:1920082]
Rosette 0Q vs 4Q	ENSMUSG00000032243	Itga11	-1.23459	0.000547379	0.0318362	protein_coding	integrin alpha 11 [Source:MGI Symbol;Acc:MGI:2442114]
Rosette 0Q vs 4Q	ENSMUSG00000033595	Lgi3	-1.2617	0.00074739	0.0399232	protein_coding	leucine-rich repeat LGI family, member 3 [Source:MGI Symbol;Acc:MGI:2182619]
Rosette 0Q vs 4Q	ENSMUSG00000026247	Ecel1	-1.28476	3.76745e-10	7.40136e-07	protein_coding	endothelin converting enzyme-like 1 [Source:MGI Symbol;Acc:MGI:1343461]
Rosette 0Q vs 4Q	ENSMUSG00000025582	Nptx1	-1.29383	2.25428e-07	0.00011388	protein_coding	neuronal pentraxin 1 [Source:MGI Symbol;Acc:MGI:107811]
Rosette 0Q vs 4Q	ENSMUSG00000051367	Six1	-1.35264	0.000301096	0.0203194	protein_coding	sine oculis-related homeobox 1 [Source:MGI Symbol;Acc:MGI:102780]
Rosette 0Q vs 4Q	ENSMUSG00000067724	Gbx1	-1.38497	8.35378e-06	0.00152271	protein_coding	gastrulation brain homeobox 1 [Source:MGI Symbol;Acc:MGI:95667]
Rosette 0Q vs 4Q	ENSMUSG00000009097	Tbx1	-1.39384	0.000163435	0.013135	protein_coding	T-box 1 [Source:MGI Symbol;Acc:MGI:98493]
Rosette 0Q vs 4Q	ENSMUSG00000024987	Cyp26a1	-1.39542	1.58093e-07	9.49301e-05	protein_coding	cytochrome P450, family 26, subfamily a, polypeptide 1 [Source:MGI Symbol;Acc:MGI:1096359]
Rosette 0Q vs 4Q	ENSMUSG00000021919	Chat	-1.40292	5.15285e-06	0.000993391	protein_coding	choline acetyltransferase [Source:MGI Symbol;Acc:MGI:88392]
Rosette 0Q vs 4Q	ENSMUSG00000039097	Rln1	-1.41041	2.71643e-05	0.00350578	protein_coding	relaxin 1 [Source:MGI Symbol;Acc:MGI:97931]
Rosette 0Q vs 4Q	ENSMUSG00000087150	BC064078	-1.4783	0.000110239	0.00964922	transcribed_unprocessed_pseudogene	cDNA sequence BC064078 [Source:MGI Symbol;Acc:MGI:3040692]
Rosette 0Q vs 4Q	ENSMUSG00000025216	Lbx1	-1.48977	3.72798e-06	0.000813757	protein_coding	ladybird homeobox 1 [Source:MGI Symbol;Acc:MGI:104867]
Rosette 0Q vs 4Q	ENSMUSG00000038415	Foxq1	-1.52776	0.00031629	0.0207123	protein_coding	forkhead box Q1 [Source:MGI Symbol;Acc:MGI:1298228]
Rosette 0Q vs 4Q	ENSMUSG00000049001	Ndnf	-1.52806	0.000692523	0.0374449	protein_coding	neuron-derived neurotrophic factor [Source:MGI Symbol;Acc:MGI:1915419]
Rosette 0Q vs 4Q	ENSMUSG00000000214	Th	-1.53817	4.50009e-07	0.000176814	protein_coding	tyrosine hydroxylase [Source:MGI Symbol;Acc:MGI:98735]
Rosette 0Q vs 4Q	ENSMUSG00000028717	Tal1	-1.54129	9.50084e-05	0.00852712	protein_coding	T cell acute lymphocytic leukemia 1 [Source:MGI Symbol;Acc:MGI:98480]
Rosette 0Q vs 4Q	ENSMUSG00000039728	Slc6a5	-1.58522	0.000323536	0.0210761	protein_coding	solute carrier family 6 (neurotransmitter transporter, glycine), member 5 [Source:MGI Symbol;Acc:MGI:105090]
Rosette 0Q vs 4Q	ENSMUSG00000035456	Prdm8	-1.59428	3.06651e-05	0.00379154	protein_coding	PR domain containing 8 [Source:MGI Symbol;Acc:MGI:1924880]
Rosette 0Q vs 4Q	ENSMUSG00000026787	Gad2	-1.62389	9.85205e-05	0.00875347	protein_coding	glutamic acid decarboxylase 2 [Source:MGI Symbol;Acc:MGI:95634]
Rosette 0Q vs 4Q	ENSMUSG00000039830	Olig2	-1.66772	1.44827e-08	1.50629e-05	protein_coding	oligodendrocyte transcription factor 2 [Source:MGI Symbol;Acc:MGI:1355331]
Rosette 0Q vs 4Q	ENSMUSG00000018698	Lhx1	-1.67494	4.24965e-10	7.51381e-07	protein_coding	LIM homeobox protein 1 [Source:MGI Symbol;Acc:MGI:99783]
Rosette 0Q vs 4Q	ENSMUSG00000000263	Glra1	-1.68474	8.64021e-07	0.000277759	protein_coding	glycine receptor, alpha 1 subunit [Source:MGI Symbol;Acc:MGI:95747]
Rosette 0Q vs 4Q	ENSMUSG00000021685	Otp	-1.72137	0.00102993	0.0485604	protein_coding	orthopedia homeobox [Source:MGI Symbol;Acc:MGI:99835]
Rosette 0Q vs 4Q	ENSMUSG00000087211	Lhx1os	-1.72409	1.07843e-05	0.00178203	lincRNA	LIM homeobox 1, opposite strand [Source:MGI Symbol;Acc:MGI:1925615]
Rosette 0Q vs 4Q	ENSMUSG00000005836	Gata6	-1.73367	0.000205499	0.0157975	protein_coding	GATA binding protein 6 [Source:MGI Symbol;Acc:MGI:107516]
Rosette 0Q vs 4Q	ENSMUSG00000046160	Olig1	-1.73784	0.000190022	0.0148663	protein_coding	oligodendrocyte transcription factor 1 [Source:MGI Symbol;Acc:MGI:1355334]
Rosette 0Q vs 4Q	ENSMUSG00000048126	Col6a3	-1.73821	5.35375e-05	0.00563451	protein_coding	collagen, type VI, alpha 3 [Source:MGI Symbol;Acc:MGI:88461]
Rosette 0Q vs 4Q	ENSMUSG00000027270	Lamp5	-1.75126	1.16482e-06	0.000337627	protein_coding	lysosomal-associated membrane protein family, member 5 [Source:MGI Symbol;Acc:MGI:1923411]
Rosette 0Q vs 4Q	ENSMUSG00000036446	Lum	-1.75919	2.64438e-05	0.00348553	protein_coding	lumican [Source:MGI Symbol;Acc:MGI:109347]
Rosette 0Q vs 4Q	ENSMUSG00000025902	Sox17	-1.84032	3.83757e-07	0.000165255	protein_coding	SRY (sex determining region Y)-box 17 [Source:MGI Symbol;Acc:MGI:107543]
Rosette 0Q vs 4Q	ENSMUSG00000001566	Mnx1	-1.92165	6.85878e-05	0.00673723	protein_coding	motor neuron and pancreas homeobox 1 [Source:MGI Symbol;Acc:MGI:109160]
Rosette 0Q vs 4Q	ENSMUSG00000028940	Hes2	-2.01069	0.000153256	0.0123879	protein_coding	hes family bHLH transcription factor 2 [Source:MGI Symbol;Acc:MGI:1098624]
Rosette 0Q vs 4Q	ENSMUSG00000021944	Gata4	-2.12321	1.33193e-05	0.00206578	protein_coding	GATA binding protein 4 [Source:MGI Symbol;Acc:MGI:95664]
Rosette 0Q vs 4Q	ENSMUSG00000026934	Lhx3	-2.19581	3.99011e-09	5.42686e-06	protein_coding	LIM homeobox protein 3 [Source:MGI Symbol;Acc:MGI:102673]
Rosette 0Q vs 4Q	ENSMUSG00000019987	Arg1	-2.31101	4.56141e-12	1.34417e-08	protein_coding	arginase, liver [Source:MGI Symbol;Acc:MGI:88070]
Rosette 0Q vs 4Q	ENSMUSG00000021239	Vsx2	-2.41274	0.000306309	0.0204372	protein_coding	visual system homeobox 2 [Source:MGI Symbol;Acc:MGI:88401]
Rosette 0Q vs 4Q	ENSMUSG00000022435	Upk3a	-2.41967	0.000805706	0.0414119	protein_coding	uroplakin 3A [Source:MGI Symbol;Acc:MGI:98914]
Rosette 0Q vs 4Q	ENSMUSG00000070990	Foxe1	-2.42601	0.000598747	0.0339309	protein_coding	forkhead box E1 [Source:MGI Symbol;Acc:MGI:1353500]
Rosette 0Q vs 4Q	ENSMUSG00000000942	Hoxa4	-2.69403	7.19226e-05	0.00702576	protein_coding	homeobox A4 [Source:MGI Symbol;Acc:MGI:96176]
Rosette 0Q vs 4Q	ENSMUSG00000049691	Nkx3-2	-2.92027	0.000575212	0.0330792	protein_coding	NK3 homeobox 2 [Source:MGI Symbol;Acc:MGI:108015]
Rosette 0Q vs 4Q	ENSMUSG00000056468	5730596B20Rik	-3.0115	7.39599e-05	0.00715405	TEC	RIKEN cDNA 5730596B20 gene [Source:MGI Symbol;Acc:MGI:1924830]
Rosette 0Q vs 4Q	ENSMUSG00000044312	Neurog3	-3.4034	4.52915e-06	0.000931161	protein_coding	neurogenin 3 [Source:MGI Symbol;Acc:MGI:893591]
Rosette 0Q vs 4Q	ENSMUSG00000075394	Hoxc4	-3.59454	2.26589e-05	0.00315458	protein_coding	homeobox C4 [Source:MGI Symbol;Acc:MGI:96195]
Rosette 0Q vs 4Q	ENSMUSG00000043219	Hoxa6	-3.98088	0.000309968	0.0204654	protein_coding	homeobox A6 [Source:MGI Symbol;Acc:MGI:96178]
Rosette 0Q vs 4Q	ENSMUSG00000079277	Hoxd3	-4.15257	5.89708e-08	5.0462e-05	protein_coding	homeobox D3 [Source:MGI Symbol;Acc:MGI:96207]
Rosette 0Q vs 4Q	ENSMUSG00000054690	Emcn	-4.33308	0.000127305	0.010811	protein_coding	endomucin [Source:MGI Symbol;Acc:MGI:1891716]
Rosette 0Q vs 4Q	ENSMUSG00000047867	Gimap6	-4.60663	5.80566e-05	0.00593352	protein_coding	GTPase, IMAP family member 6 [Source:MGI Symbol;Acc:MGI:1918876]
Rosette 0Q vs 4Q	ENSMUSG00000037034	Pax1	-4.60786	1.3561e-05	0.00208498	protein_coding	paired box 1 [Source:MGI Symbol;Acc:MGI:97485]
Rosette 0Q vs 4Q	ENSMUSG00000101174	Hoxd4	-4.93603	3.1604e-05	0.00382733	protein_coding	homeobox D4 [Source:MGI Symbol;Acc:MGI:96208]
Rosette 0Q vs 4Q	ENSMUSG00000000690	Hoxb6	-4.98766	0.00106516	0.0495609	protein_coding	homeobox B6 [Source:MGI Symbol;Acc:MGI:96187]
Rosette 0Q vs 4Q	ENSMUSG00000038700	Hoxb5	-5.06672	5.99597e-09	7.57248e-06	protein_coding	homeobox B5 [Source:MGI Symbol;Acc:MGI:96186]
Rosette 0Q vs 4Q	ENSMUSG00000027107	Chrna1	-5.26456	4.74368e-21	8.3873e-17	protein_coding	cholinergic receptor, nicotinic, alpha polypeptide 1 (muscle) [Source:MGI Symbol;Acc:MGI:87885]
Rosette 0Q vs 4Q	ENSMUSG00000056423	Uts2b	-5.48246	1.88197e-05	0.00277292	protein_coding	urotensin 2B [Source:MGI Symbol;Acc:MGI:2677064]
Rosette 0Q vs 4Q	ENSMUSG00000022485	Hoxc5	-5.62643	8.61933e-06	0.00153389	protein_coding	homeobox C5 [Source:MGI Symbol;Acc:MGI:96196]
Rosette 0Q vs 7Q	ENSMUSG00000068794	Col28a1	3.07116	0.000179177	0.0368375	protein_coding	collagen, type XXVIII, alpha 1 [Source:MGI Symbol;Acc:MGI:2685312]
Rosette 0Q vs 7Q	ENSMUSG00000019817	Plagl1	2.68501	1.86006e-21	3.28877e-17	protein_coding	pleiomorphic adenoma gene-like 1 [Source:MGI Symbol;Acc:MGI:1100874]
Rosette 0Q vs 7Q	ENSMUSG00000067786	Nnat	2.11003	4.10597e-21	3.62989e-17	protein_coding	neuronatin [Source:MGI Symbol;Acc:MGI:104716]
Rosette 0Q vs 7Q	ENSMUSG00000000031	H19	1.44638	0.000200301	0.0378904	lincRNA	H19, imprinted maternally expressed transcript [Source:MGI Symbol;Acc:MGI:95891]
Rosette 0Q vs 7Q	ENSMUSG00000009628	Tex15	1.22265	7.85097e-09	2.77626e-05	protein_coding	testis expressed gene 15 [Source:MGI Symbol;Acc:MGI:1934816]
Rosette 0Q vs 7Q	ENSMUSG00000073779	Lrp8os2	1.15891	9.94194e-05	0.02563	antisense	low density lipoprotein receptor-related protein 8, apolipoprotein e receptor, opposite strand 2 [Source:MGI Symbol;Acc:MGI:3588233]
Rosette 0Q vs 7Q	ENSMUSG00000087590	Epb41l4aos	-1.02351	2.34183e-08	6.14376e-05	lincRNA	erythrocyte membrane protein band 4.1 like 4a, opposite strand [Source:MGI Symbol;Acc:MGI:1916999]
Rosette 0Q vs 7Q	ENSMUSG00000104802	Gm5869	-1.09118	0.000259137	0.0432246	processed_pseudogene	predicted gene 5869 [Source:MGI Symbol;Acc:MGI:3648808]
Rosette 0Q vs 7Q	ENSMUSG00000094344	Gm11942	-1.1535	0.000319288	0.0495205	processed_pseudogene	predicted gene 11942 [Source:MGI Symbol;Acc:MGI:3650608]
Rosette 0Q vs 7Q	ENSMUSG00000024987	Cyp26a1	-1.19006	9.28456e-06	0.00511098	protein_coding	cytochrome P450, family 26, subfamily a, polypeptide 1 [Source:MGI Symbol;Acc:MGI:1096359]
Rosette 0Q vs 7Q	ENSMUSG00000042372	Dmrt3	-1.19706	5.10043e-05	0.0167001	protein_coding	doublesex and mab-3 related transcription factor 3 [Source:MGI Symbol;Acc:MGI:2449470]
Rosette 0Q vs 7Q	ENSMUSG00000100078	Gm6170	-1.19809	0.000237316	0.0409203	processed_pseudogene	predicted gene 6170 [Source:MGI Symbol;Acc:MGI:3643368]
Rosette 0Q vs 7Q	ENSMUSG00000039097	Rln1	-1.22638	0.000278899	0.0440286	protein_coding	relaxin 1 [Source:MGI Symbol;Acc:MGI:97931]
Rosette 0Q vs 7Q	ENSMUSG00000068079	Tcf15	-1.29156	6.78389e-05	0.0210431	protein_coding	transcription factor 15 [Source:MGI Symbol;Acc:MGI:104664]
Rosette 0Q vs 7Q	ENSMUSG00000025216	Lbx1	-1.30264	5.52352e-05	0.0177566	protein_coding	ladybird homeobox 1 [Source:MGI Symbol;Acc:MGI:104867]
Rosette 0Q vs 7Q	ENSMUSG00000026247	Ecel1	-1.30441	2.03931e-10	9.39397e-07	protein_coding	endothelin converting enzyme-like 1 [Source:MGI Symbol;Acc:MGI:1343461]
Rosette 0Q vs 7Q	ENSMUSG00000039830	Olig2	-1.31123	9.53919e-06	0.00511098	protein_coding	oligodendrocyte transcription factor 2 [Source:MGI Symbol;Acc:MGI:1355331]
Rosette 0Q vs 7Q	ENSMUSG00000060019	Gm10073	-1.34206	0.000167728	0.0350337	processed_pseudogene	predicted pseudogene 10073 [Source:MGI Symbol;Acc:MGI:3641908]
Rosette 0Q vs 7Q	ENSMUSG00000097156	Gm3764	-1.36342	2.82616e-06	0.00249847	lincRNA	predicted gene 3764 [Source:MGI Symbol;Acc:MGI:3781938]
Rosette 0Q vs 7Q	ENSMUSG00000105879	Gm6204	-1.36768	0.000131215	0.0293671	processed_pseudogene	predicted gene 6204 [Source:MGI Symbol;Acc:MGI:3649038]
Rosette 0Q vs 7Q	ENSMUSG00000083716	Gm13436	-1.36782	0.000123241	0.0286714	processed_pseudogene	predicted gene 13436 [Source:MGI Symbol;Acc:MGI:3651005]
Rosette 0Q vs 7Q	ENSMUSG00000099471	Gm8451	-1.3905	0.000107287	0.0267269	processed_pseudogene	predicted gene 8451 [Source:MGI Symbol;Acc:MGI:3644810]
Rosette 0Q vs 7Q	ENSMUSG00000110275	Gm5905	-1.40316	1.3947e-05	0.00648938	processed_pseudogene	predicted gene 5905 [Source:MGI Symbol;Acc:MGI:3647422]
Rosette 0Q vs 7Q	ENSMUSG00000000263	Glra1	-1.42426	3.52169e-05	0.0132483	protein_coding	glycine receptor, alpha 1 subunit [Source:MGI Symbol;Acc:MGI:95747]
Rosette 0Q vs 7Q	ENSMUSG00000099492	Gm5525	-1.42597	3.98424e-05	0.0139796	processed_pseudogene	predicted gene 5525 [Source:MGI Symbol;Acc:MGI:3646042]
Rosette 0Q vs 7Q	ENSMUSG00000018698	Lhx1	-1.42904	1.10044e-07	0.000216189	protein_coding	LIM homeobox protein 1 [Source:MGI Symbol;Acc:MGI:99783]
Rosette 0Q vs 7Q	ENSMUSG00000000214	Th	-1.44124	2.38848e-06	0.00234615	protein_coding	tyrosine hydroxylase [Source:MGI Symbol;Acc:MGI:98735]
Rosette 0Q vs 7Q	ENSMUSG00000019987	Arg1	-1.4614	1.88363e-05	0.00832611	protein_coding	arginase, liver [Source:MGI Symbol;Acc:MGI:88070]
Rosette 0Q vs 7Q	ENSMUSG00000087211	Lhx1os	-1.46189	0.000221023	0.0402878	lincRNA	LIM homeobox 1, opposite strand [Source:MGI Symbol;Acc:MGI:1925615]
Rosette 0Q vs 7Q	ENSMUSG00000027270	Lamp5	-1.50262	3.36313e-05	0.0132141	protein_coding	lysosomal-associated membrane protein family, member 5 [Source:MGI Symbol;Acc:MGI:1923411]
Rosette 0Q vs 7Q	ENSMUSG00000057696	Rpl30-ps1	-1.59116	3.34487e-07	0.000537642	processed_pseudogene	ribosomal protein L30, pseudogene 1 [Source:MGI Symbol;Acc:MGI:1321399]
Rosette 0Q vs 7Q	ENSMUSG00000026934	Lhx3	-1.74742	3.9113e-06	0.00288149	protein_coding	LIM homeobox protein 3 [Source:MGI Symbol;Acc:MGI:102673]
Rosette 0Q vs 7Q	ENSMUSG00000084314	Rps15a-ps3	-1.83909	0.000193315	0.0375606	processed_pseudogene	ribosomal protein S15A, pseudogene 3 [Source:MGI Symbol;Acc:MGI:3650886]
Rosette 0Q vs 7Q	ENSMUSG00000082475	Gm7206	-1.93979	0.000230877	0.0405634	processed_pseudogene	predicted pseudogene 7206 [Source:MGI Symbol;Acc:MGI:3646634]
Rosette 0Q vs 7Q	ENSMUSG00000081394	Gm13215	-2.10463	0.000277682	0.0440286	processed_pseudogene	predicted gene 13215 [Source:MGI Symbol;Acc:MGI:3650813]
Rosette 0Q vs 7Q	ENSMUSG00000044609	Gm9294	-2.10723	9.18904e-06	0.00511098	processed_pseudogene	predicted pseudogene 9294 [Source:MGI Symbol;Acc:MGI:3648888]
Rosette 0Q vs 7Q	ENSMUSG00000000942	Hoxa4	-2.82373	3.04458e-05	0.0125189	protein_coding	homeobox A4 [Source:MGI Symbol;Acc:MGI:96176]
Rosette 0Q vs 7Q	ENSMUSG00000079277	Hoxd3	-3.43268	8.41709e-06	0.00511098	protein_coding	homeobox D3 [Source:MGI Symbol;Acc:MGI:96207]
Rosette 0Q vs 7Q	ENSMUSG00000038700	Hoxb5	-3.54596	7.51245e-05	0.0214978	protein_coding	homeobox B5 [Source:MGI Symbol;Acc:MGI:96186]
Rosette 0Q vs 7Q	ENSMUSG00000101174	Hoxd4	-4.89042	3.77832e-05	0.0139176	protein_coding	homeobox D4 [Source:MGI Symbol;Acc:MGI:96208]
Rosette 0Q vs 7Q	ENSMUSG00000022485	Hoxc5	-5.91347	2.79829e-06	0.00249847	protein_coding	homeobox C5 [Source:MGI Symbol;Acc:MGI:96196]
Rosette 2Q vs 4Q	ENSMUSG00000027107	Chrna1	-4.59302	1.03524e-20	3.42334e-16	protein_coding	cholinergic receptor, nicotinic, alpha polypeptide 1 (muscle) [Source:MGI Symbol;Acc:MGI:87885]
Rosette 2Q vs 7Q	ENSMUSG00000038700	Hoxb5	3.06152	2.64549e-08	8.54134e-05	protein_coding	homeobox B5 [Source:MGI Symbol;Acc:MGI:96186]
Rosette 2Q vs 7Q	ENSMUSG00000033595	Lgi3	1.58649	6.26057e-06	0.00266553	protein_coding	leucine-rich repeat LGI family, member 3 [Source:MGI Symbol;Acc:MGI:2182619]
Rosette 2Q vs 7Q	ENSMUSG00000038402	Foxf2	1.55383	0.000115457	0.0142851	protein_coding	forkhead box F2 [Source:MGI Symbol;Acc:MGI:1347479]
Rosette 2Q vs 7Q	ENSMUSG00000019987	Arg1	1.53457	3.27452e-07	0.000452135	protein_coding	arginase, liver [Source:MGI Symbol;Acc:MGI:88070]
Rosette 2Q vs 7Q	ENSMUSG00000026840	Lamc3	1.43437	9.93561e-05	0.0131952	protein_coding	laminin gamma 3 [Source:MGI Symbol;Acc:MGI:1344394]
Rosette 2Q vs 7Q	ENSMUSG00000046714	Foxc2	1.42181	1.016e-06	0.000700361	protein_coding	forkhead box C2 [Source:MGI Symbol;Acc:MGI:1347481]
Rosette 2Q vs 7Q	ENSMUSG00000029193	Cckar	1.37643	0.000398621	0.0285665	protein_coding	cholecystokinin A receptor [Source:MGI Symbol;Acc:MGI:99478]
Rosette 2Q vs 7Q	ENSMUSG00000026147	Col9a1	1.33673	5.11605e-06	0.00224424	protein_coding	collagen, type IX, alpha 1 [Source:MGI Symbol;Acc:MGI:88465]
Rosette 2Q vs 7Q	ENSMUSG00000097794	Gm2990	1.32259	0.00106129	0.0477678	antisense	predicted gene 2990 [Source:MGI Symbol;Acc:MGI:3781168]
Rosette 2Q vs 7Q	ENSMUSG00000021919	Chat	1.31547	8.26417e-06	0.00314301	protein_coding	choline acetyltransferase [Source:MGI Symbol;Acc:MGI:88392]
Rosette 2Q vs 7Q	ENSMUSG00000024747	Aldh1a7	1.30881	5.89399e-05	0.0101478	protein_coding	aldehyde dehydrogenase family 1, subfamily A7 [Source:MGI Symbol;Acc:MGI:1347050]
Rosette 2Q vs 7Q	ENSMUSG00000032744	Heyl	1.27067	1.5154e-07	0.000243744	protein_coding	hairy/enhancer-of-split related with YRPW motif-like [Source:MGI Symbol;Acc:MGI:1860511]
Rosette 2Q vs 7Q	ENSMUSG00000046782	Ttc6	1.26651	0.000155776	0.0172138	protein_coding	tetratricopeptide repeat domain 6 [Source:MGI Symbol;Acc:MGI:2684915]
Rosette 2Q vs 7Q	ENSMUSG00000032243	Itga11	1.23495	0.000411683	0.0292133	protein_coding	integrin alpha 11 [Source:MGI Symbol;Acc:MGI:2442114]
Rosette 2Q vs 7Q	ENSMUSG00000040653	Ppp1r14c	1.18772	1.06517e-05	0.00367128	protein_coding	protein phosphatase 1, regulatory inhibitor subunit 14C [Source:MGI Symbol;Acc:MGI:1923392]
Rosette 2Q vs 7Q	ENSMUSG00000111163	Gm46136	1.18123	0.000608491	0.036249	transcribed_unprocessed_pseudogene	predicted gene, 46136 [Source:MGI Symbol;Acc:MGI:5825773]
Rosette 2Q vs 7Q	ENSMUSG00000026934	Lhx3	1.16223	0.000272835	0.0233702	protein_coding	LIM homeobox protein 3 [Source:MGI Symbol;Acc:MGI:102673]
Rosette 2Q vs 7Q	ENSMUSG00000025810	Nrp1	1.14157	1.96916e-05	0.00500097	protein_coding	neuropilin 1 [Source:MGI Symbol;Acc:MGI:106206]
Rosette 2Q vs 7Q	ENSMUSG00000031965	Tbx20	1.1413	8.44589e-07	0.000643488	protein_coding	T-box 20 [Source:MGI Symbol;Acc:MGI:1888496]
Rosette 2Q vs 7Q	ENSMUSG00000029335	Bmp3	1.12428	9.04894e-05	0.0124755	protein_coding	bone morphogenetic protein 3 [Source:MGI Symbol;Acc:MGI:88179]
Rosette 2Q vs 7Q	ENSMUSG00000086141	9030622O22Rik	1.10434	4.81352e-07	0.000523268	lincRNA	RIKEN cDNA 9030622O22 gene [Source:MGI Symbol;Acc:MGI:1918820]
Rosette 2Q vs 7Q	ENSMUSG00000030748	Il4ra	1.09524	0.000146514	0.0165699	protein_coding	interleukin 4 receptor, alpha [Source:MGI Symbol;Acc:MGI:105367]
Rosette 2Q vs 7Q	ENSMUSG00000042607	Asb4	1.07029	5.95858e-05	0.0101478	protein_coding	ankyrin repeat and SOCS box-containing 4 [Source:MGI Symbol;Acc:MGI:1929751]
Rosette 2Q vs 7Q	ENSMUSG00000102692	Dchs2	1.06889	2.6533e-05	0.00573271	protein_coding	dachsous cadherin related 2 [Source:MGI Symbol;Acc:MGI:2685263]
Rosette 2Q vs 7Q	ENSMUSG00000020701	Tmem132e	1.03633	1.43939e-06	0.000833464	protein_coding	transmembrane protein 132E [Source:MGI Symbol;Acc:MGI:2685490]
Rosette 2Q vs 7Q	ENSMUSG00000073433	Arhgdig	-1.0249	2.46425e-06	0.0013212	protein_coding	Rho GDP dissociation inhibitor (GDI) gamma [Source:MGI Symbol;Acc:MGI:108430]
Rosette 2Q vs 7Q	ENSMUSG00000022090	Pdlim2	-1.03749	3.43568e-07	0.000452135	protein_coding	PDZ and LIM domain 2 [Source:MGI Symbol;Acc:MGI:2384850]
Rosette 2Q vs 7Q	ENSMUSG00000001827	Folr1	-1.08329	0.00010949	0.0140264	protein_coding	folate receptor 1 (adult) [Source:MGI Symbol;Acc:MGI:95568]
Rosette 2Q vs 7Q	ENSMUSG00000032852	Rspo4	-1.08686	0.000473477	0.031297	protein_coding	R-spondin 4 [Source:MGI Symbol;Acc:MGI:1924467]
Rosette 2Q vs 7Q	ENSMUSG00000020890	Gucy2e	-1.08979	0.000377706	0.027894	protein_coding	guanylate cyclase 2e [Source:MGI Symbol;Acc:MGI:105123]
Rosette 2Q vs 7Q	ENSMUSG00000110275	Gm5905	-1.10705	0.000547083	0.0337669	processed_pseudogene	predicted gene 5905 [Source:MGI Symbol;Acc:MGI:3647422]
Rosette 2Q vs 7Q	ENSMUSG00000024659	Anxa1	-1.13084	9.6552e-06	0.00340899	protein_coding	annexin A1 [Source:MGI Symbol;Acc:MGI:96819]
Rosette 2Q vs 7Q	ENSMUSG00000041578	Crx	-1.13463	0.000678343	0.037768	protein_coding	cone-rod homeobox [Source:MGI Symbol;Acc:MGI:1194883]
Rosette 2Q vs 7Q	ENSMUSG00000094344	Gm11942	-1.14199	0.000359762	0.0275345	processed_pseudogene	predicted gene 11942 [Source:MGI Symbol;Acc:MGI:3650608]
Rosette 2Q vs 7Q	ENSMUSG00000057696	Rpl30-ps1	-1.14421	0.000197325	0.0191293	processed_pseudogene	ribosomal protein L30, pseudogene 1 [Source:MGI Symbol;Acc:MGI:1321399]
Rosette 2Q vs 7Q	ENSMUSG00000050299	Gm9843	-1.15554	0.000720076	0.0386068	processed_pseudogene	predicted gene 9843 [Source:MGI Symbol;Acc:MGI:3708621]
Rosette 2Q vs 7Q	ENSMUSG00000105879	Gm6204	-1.15608	0.00106569	0.0477678	processed_pseudogene	predicted gene 6204 [Source:MGI Symbol;Acc:MGI:3649038]
Rosette 2Q vs 7Q	ENSMUSG00000099492	Gm5525	-1.1612	0.000688205	0.0379113	processed_pseudogene	predicted gene 5525 [Source:MGI Symbol;Acc:MGI:3646042]
Rosette 2Q vs 7Q	ENSMUSG00000097248	Gm2694	-1.17525	0.000280593	0.0235681	lincRNA	predicted gene 2694 [Source:MGI Symbol;Acc:MGI:3780864]
Rosette 2Q vs 7Q	ENSMUSG00000101249	Gm29216	-1.17648	0.000336987	0.0263687	unprocessed_pseudogene	predicted gene 29216 [Source:MGI Symbol;Acc:MGI:5579922]
Rosette 2Q vs 7Q	ENSMUSG00000049107	Ntf3	-1.19517	8.66315e-05	0.0120584	protein_coding	neurotrophin 3 [Source:MGI Symbol;Acc:MGI:97380]
Rosette 2Q vs 7Q	ENSMUSG00000047143	Dmrta2	-1.27152	0.000416191	0.0293892	protein_coding	doublesex and mab-3 related transcription factor like family A2 [Source:MGI Symbol;Acc:MGI:2653629]
Rosette 2Q vs 7Q	ENSMUSG00000112908	Gm7392	-1.29726	0.00037145	0.027894	processed_pseudogene	predicted gene 7392 [Source:MGI Symbol;Acc:MGI:3648358]
Rosette 2Q vs 7Q	ENSMUSG00000099471	Gm8451	-1.32474	0.000210663	0.0195739	processed_pseudogene	predicted gene 8451 [Source:MGI Symbol;Acc:MGI:3644810]
Rosette 2Q vs 7Q	ENSMUSG00000021604	Irx4	-1.33389	2.08469e-05	0.00515573	protein_coding	Iroquois homeobox 4 [Source:MGI Symbol;Acc:MGI:1355275]
Rosette 2Q vs 7Q	ENSMUSG00000038903	Ccdc68	-1.34236	2.51453e-05	0.00568755	protein_coding	coiled-coil domain containing 68 [Source:MGI Symbol;Acc:MGI:3612676]
Rosette 2Q vs 7Q	ENSMUSG00000025389	Mip	-1.35169	7.47545e-05	0.0115184	protein_coding	major intrinsic protein of lens fiber [Source:MGI Symbol;Acc:MGI:96990]
Rosette 2Q vs 7Q	ENSMUSG00000083716	Gm13436	-1.36715	0.000121036	0.0147237	processed_pseudogene	predicted gene 13436 [Source:MGI Symbol;Acc:MGI:3651005]
Rosette 2Q vs 7Q	ENSMUSG00000036305	Rpl39-ps	-1.38014	5.74813e-05	0.0101475	processed_pseudogene	ribosomal protein L39, pseudogene [Source:MGI Symbol;Acc:MGI:3705781]
Rosette 2Q vs 7Q	ENSMUSG00000039774	Galnt12	-1.38617	0.00101226	0.0469362	protein_coding	polypeptide N-acetylgalactosaminyltransferase 12 [Source:MGI Symbol;Acc:MGI:2444664]
Rosette 2Q vs 7Q	ENSMUSG00000081642	Gm13532	-1.4446	0.00016067	0.0173848	processed_pseudogene	predicted gene 13532 [Source:MGI Symbol;Acc:MGI:3651645]
Rosette 2Q vs 7Q	ENSMUSG00000063297	Luzp2	-1.4648	4.57632e-06	0.00207021	protein_coding	leucine zipper protein 2 [Source:MGI Symbol;Acc:MGI:1889615]
Rosette 2Q vs 7Q	ENSMUSG00000032940	Rbm11	-1.47727	0.000279108	0.0235681	protein_coding	RNA binding motif protein 11 [Source:MGI Symbol;Acc:MGI:2447622]
Rosette 2Q vs 7Q	ENSMUSG00000033227	Wnt6	-1.49475	2.59247e-08	8.54134e-05	protein_coding	wingless-type MMTV integration site family, member 6 [Source:MGI Symbol;Acc:MGI:98960]
Rosette 2Q vs 7Q	ENSMUSG00000060019	Gm10073	-1.54938	1.60773e-05	0.00439122	processed_pseudogene	predicted pseudogene 10073 [Source:MGI Symbol;Acc:MGI:3641908]
Rosette 2Q vs 7Q	ENSMUSG00000040181	Fmo1	-1.55887	6.41019e-07	0.000579962	protein_coding	flavin containing monooxygenase 1 [Source:MGI Symbol;Acc:MGI:1310002]
Rosette 2Q vs 7Q	ENSMUSG00000071532	Gm10335	-1.57911	0.000167237	0.017801	processed_pseudogene	predicted gene 10335 [Source:MGI Symbol;Acc:MGI:3641693]
Rosette 2Q vs 7Q	ENSMUSG00000098682	Otx2os1	-1.58751	0.000769413	0.0402095	lincRNA	orthodenticle homeobox 2 opposite strand 1 [Source:MGI Symbol;Acc:MGI:3583292]
Rosette 2Q vs 7Q	ENSMUSG00000022018	Rgcc	-1.58898	0.000180569	0.0182791	protein_coding	regulator of cell cycle [Source:MGI Symbol;Acc:MGI:1913464]
Rosette 2Q vs 7Q	ENSMUSG00000042372	Dmrt3	-1.59402	1.23643e-07	0.000223731	protein_coding	doublesex and mab-3 related transcription factor 3 [Source:MGI Symbol;Acc:MGI:2449470]
Rosette 2Q vs 7Q	ENSMUSG00000070803	Cited4	-1.60621	5.08571e-05	0.00943855	protein_coding	Cbp/p300-interacting transactivator, with Glu/Asp-rich carboxy-terminal domain, 4 [Source:MGI Symbol;Acc:MGI:1861694]
Rosette 2Q vs 7Q	ENSMUSG00000118426	Gm2102	-1.61244	0.000282285	0.0235681	processed_pseudogene	predicted gene 2102 [Source:MGI Symbol;Acc:MGI:3780270]
Rosette 2Q vs 7Q	ENSMUSG00000025013	Tll2	-1.6212	0.00114023	0.0494627	protein_coding	tolloid-like 2 [Source:MGI Symbol;Acc:MGI:1346044]
Rosette 2Q vs 7Q	ENSMUSG00000050321	Neto1	-1.6769	0.000247155	0.0216838	protein_coding	neuropilin (NRP) and tolloid (TLL)-like 1 [Source:MGI Symbol;Acc:MGI:2180216]
Rosette 2Q vs 7Q	ENSMUSG00000029697	Fezf1	-1.93432	0.000636672	0.0362587	protein_coding	Fez family zinc finger 1 [Source:MGI Symbol;Acc:MGI:1920441]
Rosette 2Q vs 7Q	ENSMUSG00000095742	CAAA01147332.1	-2.07141	3.54021e-08	8.54134e-05	protein_coding
Rosette 2Q vs 7Q	ENSMUSG00000043969	Emx2	-2.14482	1.22166e-05	0.0038445	protein_coding	empty spiracles homeobox 2 [Source:MGI Symbol;Acc:MGI:95388]
Rosette 4Q vs 7Q	ENSMUSG00000027107	Chrna1	4.87531	5.49266e-21	1.81631e-16	protein_coding	cholinergic receptor, nicotinic, alpha polypeptide 1 (muscle) [Source:MGI Symbol;Acc:MGI:87885]
Rosette 4Q vs 7Q	ENSMUSG00000042372	Dmrt3	-1.22494	3.18074e-05	0.0288737	protein_coding	doublesex and mab-3 related transcription factor 3 [Source:MGI Symbol;Acc:MGI:2449470]
Rosette 4Q vs 7Q	ENSMUSG00000033227	Wnt6	-1.34784	4.14794e-07	0.000806848	protein_coding	wingless-type MMTV integration site family, member 6 [Source:MGI Symbol;Acc:MGI:98960]
Rosette 4Q vs 7Q	ENSMUSG00000057696	Rpl30-ps1	-1.4127	5.04573e-06	0.00794534	processed_pseudogene	ribosomal protein L30, pseudogene 1 [Source:MGI Symbol;Acc:MGI:1321399]
Rosette 4Q vs 7Q	ENSMUSG00000060019	Gm10073	-1.43229	6.08953e-05	0.0457656	processed_pseudogene	predicted pseudogene 10073 [Source:MGI Symbol;Acc:MGI:3641908]
Rosette 4Q vs 7Q	ENSMUSG00000021953	Tdh	-1.44664	1.74052e-05	0.0198467	protein_coding	L-threonine dehydrogenase [Source:MGI Symbol;Acc:MGI:1926231]
Rosette 4Q vs 7Q	ENSMUSG00000073894	Rbmxl2	-1.97537	9.93483e-06	0.011733	protein_coding	RNA binding motif protein, X-linked-like 2 [Source:MGI Symbol;Acc:MGI:1923822]
Rosette 4Q vs 7Q	ENSMUSG00000095288	Gm7618	-2.13498	3.47597e-05	0.0294727	processed_pseudogene	predicted pseudogene 7618 [Source:MGI Symbol;Acc:MGI:3644742]

## Sheet: DEGs (neuron)
DEGs of all comparisons among 0Q, 2Q, 4Q, 7Q cell lines at neuron stage								logFC (log2 fold change)
DEGs between 0Q vs 7Q (145) were used for Fig. 5C								p-value (DESeq2 analysis)
								adj p-value (adjusted p-value, estimated with Benjamini Hochberg method)
comparison	ensembl gene ID	gene name	logFC	p-value	adj p-value	biotype	description
Neurons 0Q vs 2Q	ENSMUSG00000041534	Rbp3	6.95349	1.53539e-15	2.35554e-12	protein_coding	retinol binding protein 3, interstitial [Source:MGI Symbol;Acc:MGI:97878]
Neurons 0Q vs 2Q	ENSMUSG00000006007	Pdc	6.703	1.2074e-06	0.000118868	protein_coding	phosducin [Source:MGI Symbol;Acc:MGI:98090]
Neurons 0Q vs 2Q	ENSMUSG00000041578	Crx	6.40736	8.63796e-05	0.00385982	protein_coding	cone-rod homeobox [Source:MGI Symbol;Acc:MGI:1194883]
Neurons 0Q vs 2Q	ENSMUSG00000048015	Neurod4	5.50562	3.26032e-08	6.06289e-06	protein_coding	neurogenic differentiation 4 [Source:MGI Symbol;Acc:MGI:108055]
Neurons 0Q vs 2Q	ENSMUSG00000040046	Tph1	5.11632	4.20622e-05	0.00216909	protein_coding	tryptophan hydroxylase 1 [Source:MGI Symbol;Acc:MGI:98796]
Neurons 0Q vs 2Q	ENSMUSG00000054360	Bsx	4.64364	1.87338e-07	2.55474e-05	protein_coding	brain specific homeobox [Source:MGI Symbol;Acc:MGI:2669849]
Neurons 0Q vs 2Q	ENSMUSG00000027967	Neurog2	4.52167	1.34826e-10	6.53198e-08	protein_coding	neurogenin 2 [Source:MGI Symbol;Acc:MGI:109619]
Neurons 0Q vs 2Q	ENSMUSG00000002699	Lcp2	4.49625	0.0014051	0.0310538	protein_coding	lymphocyte cytosolic protein 2 [Source:MGI Symbol;Acc:MGI:1321402]
Neurons 0Q vs 2Q	ENSMUSG00000115130	Gm49152	4.46043	1.82839e-05	0.00112955	TEC	predicted gene, 49152 [Source:MGI Symbol;Acc:MGI:6118569]
Neurons 0Q vs 2Q	ENSMUSG00000103119	Gm37583	4.18361	0.00120679	0.0279162	TEC	predicted gene, 37583 [Source:MGI Symbol;Acc:MGI:5610811]
Neurons 0Q vs 2Q	ENSMUSG00000056494	Cngb3	4.17813	0.00205907	0.0405862	protein_coding	cyclic nucleotide gated channel beta 3 [Source:MGI Symbol;Acc:MGI:1353562]
Neurons 0Q vs 2Q	ENSMUSG00000039714	Cplx3	3.98468	0.000469961	0.0139548	protein_coding	complexin 3 [Source:MGI Symbol;Acc:MGI:2384571]
Neurons 0Q vs 2Q	ENSMUSG00000000215	Ins2	3.68315	0.000875525	0.0221711	protein_coding	insulin II [Source:MGI Symbol;Acc:MGI:96573]
Neurons 0Q vs 2Q	ENSMUSG00000022997	Wnt1	3.6758	4.74753e-12	4.3701e-09	protein_coding	wingless-type MMTV integration site family, member 1 [Source:MGI Symbol;Acc:MGI:98953]
Neurons 0Q vs 2Q	ENSMUSG00000048108	Tmem72	3.47625	4.99465e-06	0.000391283	protein_coding	transmembrane protein 72 [Source:MGI Symbol;Acc:MGI:2442707]
Neurons 0Q vs 2Q	ENSMUSG00000115398	Gm534	3.42885	1.99796e-05	0.00121394	processed_transcript	predicted gene 534 [Source:MGI Symbol;Acc:MGI:2685380]
Neurons 0Q vs 2Q	ENSMUSG00000056055	Sag	3.40733	2.4613e-06	0.000211741	protein_coding	S-antigen, retina and pineal gland (arrestin) [Source:MGI Symbol;Acc:MGI:98227]
Neurons 0Q vs 2Q	ENSMUSG00000023439	Gnb3	3.39097	0.000343866	0.0110868	protein_coding	guanine nucleotide binding protein (G protein), beta 3 [Source:MGI Symbol;Acc:MGI:95785]
Neurons 0Q vs 2Q	ENSMUSG00000040505	Abcg5	3.38834	0.000286547	0.00957655	protein_coding	ATP binding cassette subfamily G member 5 [Source:MGI Symbol;Acc:MGI:1351659]
Neurons 0Q vs 2Q	ENSMUSG00000024254	Abcg8	3.38157	0.00215757	0.0420772	protein_coding	ATP binding cassette subfamily G member 8 [Source:MGI Symbol;Acc:MGI:1914720]
Neurons 0Q vs 2Q	ENSMUSG00000029797	Sspo	3.27268	0.000112081	0.00472177	protein_coding	SCO-spondin [Source:MGI Symbol;Acc:MGI:2674311]
Neurons 0Q vs 2Q	ENSMUSG00000057596	Trim30d	3.25174	3.17143e-05	0.0017374	protein_coding	tripartite motif-containing 30D [Source:MGI Symbol;Acc:MGI:3035181]
Neurons 0Q vs 2Q	ENSMUSG00000094035	Ldlrad2	3.08863	0.000950636	0.0233973	protein_coding	low density lipoprotein receptor class A domain containing 2 [Source:MGI Symbol;Acc:MGI:3588210]
Neurons 0Q vs 2Q	ENSMUSG00000009734	Pou6f2	3.08425	3.03112e-05	0.00167576	protein_coding	POU domain, class 6, transcription factor 2 [Source:MGI Symbol;Acc:MGI:2443631]
Neurons 0Q vs 2Q	ENSMUSG00000068323	Slc4a5	3.08328	6.66907e-05	0.0031161	protein_coding	solute carrier family 4, sodium bicarbonate cotransporter, member 5 [Source:MGI Symbol;Acc:MGI:2443220]
Neurons 0Q vs 2Q	ENSMUSG00000039672	Kcne2	3.07909	3.3267e-09	8.87602e-07	protein_coding	potassium voltage-gated channel, Isk-related subfamily, gene 2 [Source:MGI Symbol;Acc:MGI:1891123]
Neurons 0Q vs 2Q	ENSMUSG00000005917	Otx1	3.07569	8.44716e-23	7.77561e-19	protein_coding	orthodenticle homeobox 1 [Source:MGI Symbol;Acc:MGI:97450]
Neurons 0Q vs 2Q	ENSMUSG00000089924	Gm15689	3.06588	3.81171e-07	4.67823e-05	antisense	predicted gene 15689 [Source:MGI Symbol;Acc:MGI:3783130]
Neurons 0Q vs 2Q	ENSMUSG00000019817	Plagl1	3.02058	4.65148e-12	4.3701e-09	protein_coding	pleiomorphic adenoma gene-like 1 [Source:MGI Symbol;Acc:MGI:1100874]
Neurons 0Q vs 2Q	ENSMUSG00000102568	Gm37040	2.99159	0.000177354	0.00664988	TEC	predicted gene, 37040 [Source:MGI Symbol;Acc:MGI:5610268]
Neurons 0Q vs 2Q	ENSMUSG00000032446	Eomes	2.96913	1.68825e-10	7.40015e-08	protein_coding	eomesodermin [Source:MGI Symbol;Acc:MGI:1201683]
Neurons 0Q vs 2Q	ENSMUSG00000019230	Lhx9	2.91406	0.000283137	0.00952935	protein_coding	LIM homeobox protein 9 [Source:MGI Symbol;Acc:MGI:1316721]
Neurons 0Q vs 2Q	ENSMUSG00000034739	Mfrp	2.8783	4.47577e-09	1.1586e-06	protein_coding	membrane frizzled-related protein [Source:MGI Symbol;Acc:MGI:2385957]
Neurons 0Q vs 2Q	ENSMUSG00000005994	Tyrp1	2.79916	7.89761e-16	1.32177e-12	protein_coding	tyrosinase-related protein 1 [Source:MGI Symbol;Acc:MGI:98881]
Neurons 0Q vs 2Q	ENSMUSG00000021848	Otx2	2.69405	1.72427e-11	1.22091e-08	protein_coding	orthodenticle homeobox 2 [Source:MGI Symbol;Acc:MGI:97451]
Neurons 0Q vs 2Q	ENSMUSG00000052387	Trpm3	2.6861	9.27661e-06	0.000648461	protein_coding	transient receptor potential cation channel, subfamily M, member 3 [Source:MGI Symbol;Acc:MGI:2443101]
Neurons 0Q vs 2Q	ENSMUSG00000028707	Dmbx1	2.65402	0.00069224	0.0186046	protein_coding	diencephalon/mesencephalon homeobox 1 [Source:MGI Symbol;Acc:MGI:2153518]
Neurons 0Q vs 2Q	ENSMUSG00000098682	Otx2os1	2.61353	1.1275e-07	1.69291e-05	lincRNA	orthodenticle homeobox 2 opposite strand 1 [Source:MGI Symbol;Acc:MGI:3583292]
Neurons 0Q vs 2Q	ENSMUSG00000036169	Sostdc1	2.60709	5.20576e-10	1.87918e-07	protein_coding	sclerostin domain containing 1 [Source:MGI Symbol;Acc:MGI:1913292]
Neurons 0Q vs 2Q	ENSMUSG00000009900	Wnt3a	2.60476	0.000549163	0.015797	protein_coding	wingless-type MMTV integration site family, member 3A [Source:MGI Symbol;Acc:MGI:98956]
Neurons 0Q vs 2Q	ENSMUSG00000036961	Wnt8b	2.57014	6.31428e-12	5.2839e-09	protein_coding	wingless-type MMTV integration site family, member 8B [Source:MGI Symbol;Acc:MGI:109485]
Neurons 0Q vs 2Q	ENSMUSG00000034384	Barhl2	2.56488	1.17625e-05	0.000793218	protein_coding	BarH like homeobox 2 [Source:MGI Symbol;Acc:MGI:1859314]
Neurons 0Q vs 2Q	ENSMUSG00000104286	Gm37457	2.54417	0.000133573	0.00535749	TEC	predicted gene, 37457 [Source:MGI Symbol;Acc:MGI:5610685]
Neurons 0Q vs 2Q	ENSMUSG00000114708	Gm30177	2.5096	0.000574936	0.016309	antisense	predicted gene, 30177 [Source:MGI Symbol;Acc:MGI:5589336]
Neurons 0Q vs 2Q	ENSMUSG00000086231	Rapgef4os3	2.50679	0.000978744	0.0238658	antisense	Rap guanine nucleotide exchange factor (GEF) 4, opposite strand 3 [Source:MGI Symbol;Acc:MGI:2442080]
Neurons 0Q vs 2Q	ENSMUSG00000100341	Gm29478	2.4933	2.05016e-05	0.00123345	lincRNA	predicted gene 29478 [Source:MGI Symbol;Acc:MGI:5580184]
Neurons 0Q vs 2Q	ENSMUSG00000051920	Rspo2	2.49018	2.44028e-09	6.91723e-07	protein_coding	R-spondin 2 [Source:MGI Symbol;Acc:MGI:1922667]
Neurons 0Q vs 2Q	ENSMUSG00000079436	Kcnj13	2.47358	0.000184414	0.00685872	protein_coding	potassium inwardly-rectifying channel, subfamily J, member 13 [Source:MGI Symbol;Acc:MGI:3781032]
Neurons 0Q vs 2Q	ENSMUSG00000061048	Cdh3	2.46921	7.24058e-08	1.16929e-05	protein_coding	cadherin 3 [Source:MGI Symbol;Acc:MGI:88356]
Neurons 0Q vs 2Q	ENSMUSG00000048540	Nhlh2	2.46675	6.27703e-07	7.00364e-05	protein_coding	nescient helix loop helix 2 [Source:MGI Symbol;Acc:MGI:97324]
Neurons 0Q vs 2Q	ENSMUSG00000037660	Gdf7	2.4043	0.00012639	0.00515928	protein_coding	growth differentiation factor 7 [Source:MGI Symbol;Acc:MGI:95690]
Neurons 0Q vs 2Q	ENSMUSG00000051354	Samd3	2.38862	0.00112845	0.0266343	protein_coding	sterile alpha motif domain containing 3 [Source:MGI Symbol;Acc:MGI:2685469]
Neurons 0Q vs 2Q	ENSMUSG00000061808	Ttr	2.37472	0.00188911	0.0381344	protein_coding	transthyretin [Source:MGI Symbol;Acc:MGI:98865]
Neurons 0Q vs 2Q	ENSMUSG00000032373	Car12	2.36281	0.000224948	0.00794875	protein_coding	carbonic anhydrase 12 [Source:MGI Symbol;Acc:MGI:1923709]
Neurons 0Q vs 2Q	ENSMUSG00000052479	A330008L17Rik	2.35323	0.000126138	0.00515928	lincRNA	RIKEN cDNA A330008L17 gene [Source:MGI Symbol;Acc:MGI:2443215]
Neurons 0Q vs 2Q	ENSMUSG00000023120	Ldc1	2.34737	2.83549e-05	0.00159654	protein_coding	leucine decarboxylase 1 [Source:MGI Symbol;Acc:MGI:2685699]
Neurons 0Q vs 2Q	ENSMUSG00000079644	Gm1110	2.34133	2.41509e-05	0.00140702	protein_coding	predicted gene 1110 [Source:MGI Symbol;Acc:MGI:2685956]
Neurons 0Q vs 2Q	ENSMUSG00000049353	Rd3	2.32081	1.247e-05	0.000825801	protein_coding	retinal degeneration 3 [Source:MGI Symbol;Acc:MGI:1921273]
Neurons 0Q vs 2Q	ENSMUSG00000030235	Slco1c1	2.3187	1.87055e-05	0.00114408	protein_coding	solute carrier organic anion transporter family, member 1c1 [Source:MGI Symbol;Acc:MGI:1889679]
Neurons 0Q vs 2Q	ENSMUSG00000096351	Samd11	2.30854	1.71684e-07	2.35873e-05	protein_coding	sterile alpha motif domain containing 11 [Source:MGI Symbol;Acc:MGI:2446220]
Neurons 0Q vs 2Q	ENSMUSG00000025386	Pde6g	2.30673	0.000664562	0.0182606	protein_coding	phosphodiesterase 6G, cGMP-specific, rod, gamma [Source:MGI Symbol;Acc:MGI:97526]
Neurons 0Q vs 2Q	ENSMUSG00000086029	Pax6os1	2.29596	0.00181517	0.0371716	antisense	paired box 6 opposite strand 1 [Source:MGI Symbol;Acc:MGI:3028033]
Neurons 0Q vs 2Q	ENSMUSG00000021743	Fezf2	2.28516	3.36536e-08	6.19563e-06	protein_coding	Fez family zinc finger 2 [Source:MGI Symbol;Acc:MGI:1859823]
Neurons 0Q vs 2Q	ENSMUSG00000029830	Svopl	2.28269	2.80678e-06	0.000233814	protein_coding	SV2 related protein homolog (rat)-like [Source:MGI Symbol;Acc:MGI:2444335]
Neurons 0Q vs 2Q	ENSMUSG00000112441	Gm48898	2.25091	1.06277e-07	1.617e-05	lincRNA	predicted gene, 48898 [Source:MGI Symbol;Acc:MGI:6098663]
Neurons 0Q vs 2Q	ENSMUSG00000034701	Neurod1	2.22728	0.00023157	0.00813587	protein_coding	neurogenic differentiation 1 [Source:MGI Symbol;Acc:MGI:1339708]
Neurons 0Q vs 2Q	ENSMUSG00000020169	Best3	2.21765	0.000143133	0.00565467	protein_coding	bestrophin 3 [Source:MGI Symbol;Acc:MGI:3580298]
Neurons 0Q vs 2Q	ENSMUSG00000022512	Cldn1	2.18451	1.28985e-09	4.31749e-07	protein_coding	claudin 1 [Source:MGI Symbol;Acc:MGI:1276109]
Neurons 0Q vs 2Q	ENSMUSG00000062960	Kdr	2.15343	1.0812e-09	3.6861e-07	protein_coding	kinase insert domain protein receptor [Source:MGI Symbol;Acc:MGI:96683]
Neurons 0Q vs 2Q	ENSMUSG00000030270	Cpne9	2.13677	7.28808e-06	0.00053885	protein_coding	copine family member IX [Source:MGI Symbol;Acc:MGI:2443052]
Neurons 0Q vs 2Q	ENSMUSG00000024215	Spdef	2.13541	0.00019914	0.00730311	protein_coding	SAM pointed domain containing ets transcription factor [Source:MGI Symbol;Acc:MGI:1353422]
Neurons 0Q vs 2Q	ENSMUSG00000032128	Robo3	2.12874	5.93835e-07	6.79038e-05	protein_coding	roundabout guidance receptor 3 [Source:MGI Symbol;Acc:MGI:1343102]
Neurons 0Q vs 2Q	ENSMUSG00000030237	Slco1a4	2.12192	1.48595e-06	0.000141012	protein_coding	solute carrier organic anion transporter family, member 1a4 [Source:MGI Symbol;Acc:MGI:1351896]
Neurons 0Q vs 2Q	ENSMUSG00000111474	Gm32926	2.11765	0.000432386	0.0131792	antisense	predicted gene, 32926 [Source:MGI Symbol;Acc:MGI:5592085]
Neurons 0Q vs 2Q	ENSMUSG00000065524	Mir135a-2	2.08873	2.26764e-05	0.00134235	miRNA	microRNA 135a-2 [Source:MGI Symbol;Acc:MGI:3618729]
Neurons 0Q vs 2Q	ENSMUSG00000020734	Grin2c	2.0771	0.00107391	0.0256428	protein_coding	glutamate receptor, ionotropic, NMDA2C (epsilon 3) [Source:MGI Symbol;Acc:MGI:95822]
Neurons 0Q vs 2Q	ENSMUSG00000036972	Zic4	2.02965	2.67468e-09	7.34938e-07	protein_coding	zinc finger protein of the cerebellum 4 [Source:MGI Symbol;Acc:MGI:107201]
Neurons 0Q vs 2Q	ENSMUSG00000035200	Chrnb4	2.01735	1.63438e-05	0.00103399	protein_coding	cholinergic receptor, nicotinic, beta polypeptide 4 [Source:MGI Symbol;Acc:MGI:87892]
Neurons 0Q vs 2Q	ENSMUSG00000070473	Cldn3	2.0082	5.18838e-07	6.04545e-05	protein_coding	claudin 3 [Source:MGI Symbol;Acc:MGI:1329044]
Neurons 0Q vs 2Q	ENSMUSG00000044177	Wfikkn2	2.00696	4.77555e-05	0.00241533	protein_coding	WAP, follistatin/kazal, immunoglobulin, kunitz and netrin domain containing 2 [Source:MGI Symbol;Acc:MGI:2669209]
Neurons 0Q vs 2Q	ENSMUSG00000019880	Rspo3	2.0027	0.0020007	0.0398194	protein_coding	R-spondin 3 [Source:MGI Symbol;Acc:MGI:1920030]
Neurons 0Q vs 2Q	ENSMUSG00000106965	Gm18290	1.98857	0.000412084	0.0126936	processed_pseudogene	predicted gene, 18290 [Source:MGI Symbol;Acc:MGI:5010475]
Neurons 0Q vs 2Q	ENSMUSG00000086224	2700069I18Rik	1.98314	0.000206864	0.00746738	antisense	RIKEN cDNA 2700069I18 gene [Source:MGI Symbol;Acc:MGI:1919858]
Neurons 0Q vs 2Q	ENSMUSG00000028125	Abca4	1.96324	3.17371e-06	0.00025968	protein_coding	ATP-binding cassette, sub-family A (ABC1), member 4 [Source:MGI Symbol;Acc:MGI:109424]
Neurons 0Q vs 2Q	ENSMUSG00000022949	Clic6	1.95934	2.40409e-07	3.13896e-05	protein_coding	chloride intracellular channel 6 [Source:MGI Symbol;Acc:MGI:2146607]
Neurons 0Q vs 2Q	ENSMUSG00000021359	Tfap2a	1.93808	8.29179e-05	0.00375066	protein_coding	transcription factor AP-2, alpha [Source:MGI Symbol;Acc:MGI:104671]
Neurons 0Q vs 2Q	ENSMUSG00000086810	Gm13110	1.9219	0.000613276	0.017055	processed_transcript	predicted gene 13110 [Source:MGI Symbol;Acc:MGI:3651716]
Neurons 0Q vs 2Q	ENSMUSG00000017978	Cadps2	1.90054	2.00659e-09	6.05596e-07	protein_coding	Ca2+-dependent activator protein for secretion 2 [Source:MGI Symbol;Acc:MGI:2443963]
Neurons 0Q vs 2Q	ENSMUSG00000028289	Epha7	1.89972	4.68176e-06	0.000369919	protein_coding	Eph receptor A7 [Source:MGI Symbol;Acc:MGI:95276]
Neurons 0Q vs 2Q	ENSMUSG00000029697	Fezf1	1.89084	0.00156785	0.0333305	protein_coding	Fez family zinc finger 1 [Source:MGI Symbol;Acc:MGI:1920441]
Neurons 0Q vs 2Q	ENSMUSG00000007279	Scube2	1.88896	1.43749e-08	3.07877e-06	protein_coding	signal peptide, CUB domain, EGF-like 2 [Source:MGI Symbol;Acc:MGI:1928765]
Neurons 0Q vs 2Q	ENSMUSG00000070780	Rbm47	1.85097	1.10822e-08	2.45812e-06	protein_coding	RNA binding motif protein 47 [Source:MGI Symbol;Acc:MGI:2384294]
Neurons 0Q vs 2Q	ENSMUSG00000030268	Bcat1	1.84379	4.19398e-10	1.64279e-07	protein_coding	branched chain aminotransferase 1, cytosolic [Source:MGI Symbol;Acc:MGI:104861]
Neurons 0Q vs 2Q	ENSMUSG00000063975	Slco1a5	1.81348	3.06122e-05	0.00168734	protein_coding	solute carrier organic anion transporter family, member 1a5 [Source:MGI Symbol;Acc:MGI:1351865]
Neurons 0Q vs 2Q	ENSMUSG00000026994	Galnt3	1.81158	1.96574e-06	0.000176533	protein_coding	polypeptide N-acetylgalactosaminyltransferase 3 [Source:MGI Symbol;Acc:MGI:894695]
Neurons 0Q vs 2Q	ENSMUSG00000006270	Vax1	1.81116	0.00184648	0.0376871	protein_coding	ventral anterior homeobox 1 [Source:MGI Symbol;Acc:MGI:1277163]
Neurons 0Q vs 2Q	ENSMUSG00000025089	Gfra1	1.80636	2.05541e-08	4.16626e-06	protein_coding	glial cell line derived neurotrophic factor family receptor alpha 1 [Source:MGI Symbol;Acc:MGI:1100842]
Neurons 0Q vs 2Q	ENSMUSG00000040147	Maob	1.80474	4.85873e-10	1.78898e-07	protein_coding	monoamine oxidase B [Source:MGI Symbol;Acc:MGI:96916]
Neurons 0Q vs 2Q	ENSMUSG00000095742	CAAA01147332.1	1.79541	0.000308417	0.0102426	protein_coding
Neurons 0Q vs 2Q	ENSMUSG00000097635	Gm26826	1.77171	0.00187362	0.0379849	antisense	predicted gene, 26826 [Source:MGI Symbol;Acc:MGI:5477320]
Neurons 0Q vs 2Q	ENSMUSG00000041380	Htr2c	1.75881	4.17119e-05	0.00215931	protein_coding	5-hydroxytryptamine (serotonin) receptor 2C [Source:MGI Symbol;Acc:MGI:96281]
Neurons 0Q vs 2Q	ENSMUSG00000040434	Large2	1.73563	4.70726e-05	0.00239394	protein_coding	LARGE xylosyl- and glucuronyltransferase 2 [Source:MGI Symbol;Acc:MGI:2443769]
Neurons 0Q vs 2Q	ENSMUSG00000021803	Cdhr1	1.73529	2.53708e-05	0.00146879	protein_coding	cadherin-related family member 1 [Source:MGI Symbol;Acc:MGI:2157782]
Neurons 0Q vs 2Q	ENSMUSG00000051251	Nhlh1	1.72523	0.00104228	0.0250828	protein_coding	nescient helix loop helix 1 [Source:MGI Symbol;Acc:MGI:98481]
Neurons 0Q vs 2Q	ENSMUSG00000004872	Pax3	1.70255	5.9916e-07	6.80427e-05	protein_coding	paired box 3 [Source:MGI Symbol;Acc:MGI:97487]
Neurons 0Q vs 2Q	ENSMUSG00000038368	Focad	1.68095	8.76837e-08	1.3916e-05	protein_coding	focadhesin [Source:MGI Symbol;Acc:MGI:2676921]
Neurons 0Q vs 2Q	ENSMUSG00000067860	Zic3	1.6806	2.0412e-11	1.34209e-08	protein_coding	zinc finger protein of the cerebellum 3 [Source:MGI Symbol;Acc:MGI:106676]
Neurons 0Q vs 2Q	ENSMUSG00000095332	Gm9821	1.6804	1.59767e-07	2.26254e-05	antisense	predicted gene 9821 [Source:MGI Symbol;Acc:MGI:3704208]
Neurons 0Q vs 2Q	ENSMUSG00000022025	Cnmd	1.6606	4.1119e-05	0.00213842	protein_coding	chondromodulin [Source:MGI Symbol;Acc:MGI:1341171]
Neurons 0Q vs 2Q	ENSMUSG00000085555	2610035F20Rik	1.65995	1.46666e-05	0.000944096	processed_transcript	RIKEN cDNA 2610035F20 gene [Source:MGI Symbol;Acc:MGI:1916498]
Neurons 0Q vs 2Q	ENSMUSG00000045287	Rtn4rl1	1.65676	3.33452e-05	0.00179086	protein_coding	reticulon 4 receptor-like 1 [Source:MGI Symbol;Acc:MGI:2661375]
Neurons 0Q vs 2Q	ENSMUSG00000036523	Greb1	1.65171	2.10463e-08	4.16626e-06	protein_coding	gene regulated by estrogen in breast cancer protein [Source:MGI Symbol;Acc:MGI:2149712]
Neurons 0Q vs 2Q	ENSMUSG00000038760	Trhr	1.64382	0.000120829	0.00503271	protein_coding	thyrotropin releasing hormone receptor [Source:MGI Symbol;Acc:MGI:98824]
Neurons 0Q vs 2Q	ENSMUSG00000093460	Six3os1	1.63521	0.000816702	0.0211469	processed_transcript	SIX homeobox 3, opposite strand 1 [Source:MGI Symbol;Acc:MGI:1925118]
Neurons 0Q vs 2Q	ENSMUSG00000024883	Rin1	1.63135	2.20176e-05	0.0013118	protein_coding	Ras and Rab interactor 1 [Source:MGI Symbol;Acc:MGI:2385695]
Neurons 0Q vs 2Q	ENSMUSG00000066058	Cldn19	1.63014	1.87617e-06	0.000170992	protein_coding	claudin 19 [Source:MGI Symbol;Acc:MGI:3033992]
Neurons 0Q vs 2Q	ENSMUSG00000044468	Tent5c	1.61554	1.55056e-06	0.000146388	protein_coding	terminal nucleotidyltransferase 5C [Source:MGI Symbol;Acc:MGI:1921895]
Neurons 0Q vs 2Q	ENSMUSG00000078926	Cdc20b	1.61245	0.00151316	0.0326197	protein_coding	cell division cycle 20B [Source:MGI Symbol;Acc:MGI:3644472]
Neurons 0Q vs 2Q	ENSMUSG00000021750	Fam107a	1.5966	2.37283e-07	3.1335e-05	protein_coding	family with sequence similarity 107, member A [Source:MGI Symbol;Acc:MGI:3041256]
Neurons 0Q vs 2Q	ENSMUSG00000039114	Nrn1	1.58691	1.1507e-06	0.000115133	protein_coding	neuritin 1 [Source:MGI Symbol;Acc:MGI:1915654]
Neurons 0Q vs 2Q	ENSMUSG00000067795	4930444P10Rik	1.58451	0.00160225	0.0339051	protein_coding	RIKEN cDNA 4930444P10 gene [Source:MGI Symbol;Acc:MGI:1923049]
Neurons 0Q vs 2Q	ENSMUSG00000097834	Gm26911	1.58043	5.691e-11	3.17489e-08	antisense	predicted gene, 26911 [Source:MGI Symbol;Acc:MGI:5477405]
Neurons 0Q vs 2Q	ENSMUSG00000031772	Cntnap4	1.57205	5.67719e-08	9.58873e-06	protein_coding	contactin associated protein-like 4 [Source:MGI Symbol;Acc:MGI:2183572]
Neurons 0Q vs 2Q	ENSMUSG00000026904	Slc4a10	1.56833	3.79249e-05	0.00198917	protein_coding	solute carrier family 4, sodium bicarbonate cotransporter-like, member 10 [Source:MGI Symbol;Acc:MGI:2150150]
Neurons 0Q vs 2Q	ENSMUSG00000010080	Epn3	1.56757	1.80269e-05	0.0011212	protein_coding	epsin 3 [Source:MGI Symbol;Acc:MGI:1919139]
Neurons 0Q vs 2Q	ENSMUSG00000049252	Lrp1b	1.56155	1.45911e-13	1.91872e-10	protein_coding	low density lipoprotein-related protein 1B [Source:MGI Symbol;Acc:MGI:2151136]
Neurons 0Q vs 2Q	ENSMUSG00000085069	Prdm16os	1.55017	0.00254063	0.0475818	antisense	Prdm16 opposite strand transcript [Source:MGI Symbol;Acc:MGI:3651882]
Neurons 0Q vs 2Q	ENSMUSG00000038526	Car14	1.53303	6.79094e-07	7.41844e-05	protein_coding	carbonic anhydrase 14 [Source:MGI Symbol;Acc:MGI:1344341]
Neurons 0Q vs 2Q	ENSMUSG00000029716	Tfr2	1.52141	6.6998e-05	0.0031161	protein_coding	transferrin receptor 2 [Source:MGI Symbol;Acc:MGI:1354956]
Neurons 0Q vs 2Q	ENSMUSG00000104943	Gm42868	1.51927	0.00165945	0.0345984	sense_intronic	predicted gene 42868 [Source:MGI Symbol;Acc:MGI:5663005]
Neurons 0Q vs 2Q	ENSMUSG00000039410	Prdm16	1.51909	2.64517e-07	3.40543e-05	protein_coding	PR domain containing 16 [Source:MGI Symbol;Acc:MGI:1917923]
Neurons 0Q vs 2Q	ENSMUSG00000032368	Zic1	1.51198	5.02678e-07	5.93225e-05	protein_coding	zinc finger protein of the cerebellum 1 [Source:MGI Symbol;Acc:MGI:106683]
Neurons 0Q vs 2Q	ENSMUSG00000031654	Cbln1	1.50524	0.000458661	0.0136855	protein_coding	cerebellin 1 precursor protein [Source:MGI Symbol;Acc:MGI:88281]
Neurons 0Q vs 2Q	ENSMUSG00000047793	Sned1	1.50459	9.46534e-24	1.74257e-19	protein_coding	sushi, nidogen and EGF-like domains 1 [Source:MGI Symbol;Acc:MGI:3045960]
Neurons 0Q vs 2Q	ENSMUSG00000000126	Wnt9a	1.50065	1.72166e-05	0.00108177	protein_coding	wingless-type MMTV integration site family, member 9A [Source:MGI Symbol;Acc:MGI:2446084]
Neurons 0Q vs 2Q	ENSMUSG00000036510	Cdh8	1.49507	2.73983e-05	0.00156162	protein_coding	cadherin 8 [Source:MGI Symbol;Acc:MGI:107434]
Neurons 0Q vs 2Q	ENSMUSG00000032564	Cpne4	1.48951	0.0012749	0.0288695	protein_coding	copine IV [Source:MGI Symbol;Acc:MGI:1921270]
Neurons 0Q vs 2Q	ENSMUSG00000000125	Wnt3	1.46874	1.27933e-11	9.42102e-09	protein_coding	wingless-type MMTV integration site family, member 3 [Source:MGI Symbol;Acc:MGI:98955]
Neurons 0Q vs 2Q	ENSMUSG00000017723	Wfdc2	1.45177	6.11195e-05	0.00290752	protein_coding	WAP four-disulfide core domain 2 [Source:MGI Symbol;Acc:MGI:1914951]
Neurons 0Q vs 2Q	ENSMUSG00000055430	Nap1l5	1.44744	0.000101522	0.00439324	protein_coding	nucleosome assembly protein 1-like 5 [Source:MGI Symbol;Acc:MGI:1923555]
Neurons 0Q vs 2Q	ENSMUSG00000074651	Mcidas	1.43953	0.00122599	0.0282485	protein_coding	multiciliate differentiation and DNA synthesis associated cell cycle protein [Source:MGI Symbol;Acc:MGI:3648807]
Neurons 0Q vs 2Q	ENSMUSG00000039977	Deup1	1.42577	8.13173e-05	0.00371477	protein_coding	deuterosome assembly protein 1 [Source:MGI Symbol;Acc:MGI:2443026]
Neurons 0Q vs 2Q	ENSMUSG00000059213	Ddn	1.42264	0.00011276	0.00473952	protein_coding	dendrin [Source:MGI Symbol;Acc:MGI:108101]
Neurons 0Q vs 2Q	ENSMUSG00000040093	Bmf	1.41983	1.78221e-16	4.1013e-13	protein_coding	BCL2 modifying factor [Source:MGI Symbol;Acc:MGI:2176433]
Neurons 0Q vs 2Q	ENSMUSG00000104301	Wdr49	1.4186	0.00170923	0.0355157	protein_coding	WD repeat domain 49 [Source:MGI Symbol;Acc:MGI:3645287]
Neurons 0Q vs 2Q	ENSMUSG00000112117	Rmst	1.40761	1.54979e-07	2.22904e-05	lincRNA	rhabdomyosarcoma 2 associated transcript (non-coding RNA) [Source:MGI Symbol;Acc:MGI:1099806]
Neurons 0Q vs 2Q	ENSMUSG00000039813	Tbc1d2	1.40638	3.19123e-08	6.05676e-06	protein_coding	TBC1 domain family, member 2 [Source:MGI Symbol;Acc:MGI:2652885]
Neurons 0Q vs 2Q	ENSMUSG00000009246	Trpm5	1.40436	8.65276e-08	1.38519e-05	protein_coding	transient receptor potential cation channel, subfamily M, member 5 [Source:MGI Symbol;Acc:MGI:1861718]
Neurons 0Q vs 2Q	ENSMUSG00000039096	Rsad1	1.39728	2.21263e-07	2.97333e-05	protein_coding	radical S-adenosyl methionine domain containing 1 [Source:MGI Symbol;Acc:MGI:3039628]
Neurons 0Q vs 2Q	ENSMUSG00000071847	Apcdd1	1.39197	5.48264e-09	1.36926e-06	protein_coding	adenomatosis polyposis coli down-regulated 1 [Source:MGI Symbol;Acc:MGI:3513977]
Neurons 0Q vs 2Q	ENSMUSG00000099907	Gm10421	1.38958	0.000707656	0.0189193	processed_transcript	predicted gene 10421 [Source:MGI Symbol;Acc:MGI:3642601]
Neurons 0Q vs 2Q	ENSMUSG00000078234	Klhdc7a	1.38619	4.9336e-06	0.000388152	protein_coding	kelch domain containing 7A [Source:MGI Symbol;Acc:MGI:2444612]
Neurons 0Q vs 2Q	ENSMUSG00000098979	Gm27544	1.37945	4.05022e-07	4.93804e-05	misc_RNA	predicted gene, 27544 [Source:MGI Symbol;Acc:MGI:5530926]
Neurons 0Q vs 2Q	ENSMUSG00000034652	Cd300a	1.36777	0.000342971	0.0110868	protein_coding	CD300A molecule [Source:MGI Symbol;Acc:MGI:2443411]
Neurons 0Q vs 2Q	ENSMUSG00000084989	Crocc2	1.36649	0.000101513	0.00439324	protein_coding	ciliary rootlet coiled-coil, rootletin family member 2 [Source:MGI Symbol;Acc:MGI:3045962]
Neurons 0Q vs 2Q	ENSMUSG00000025255	Zfhx4	1.36024	1.2425e-05	0.000825791	protein_coding	zinc finger homeodomain 4 [Source:MGI Symbol;Acc:MGI:2137668]
Neurons 0Q vs 2Q	ENSMUSG00000043635	Adamts3	1.34881	4.83667e-05	0.00243332	protein_coding	a disintegrin-like and metallopeptidase (reprolysin type) with thrombospondin type 1 motif, 3 [Source:MGI Symbol;Acc:MGI:3045353]
Neurons 0Q vs 2Q	ENSMUSG00000086331	Gm16310	1.34766	0.00153985	0.033002	sense_intronic	predicted gene 16310 [Source:MGI Symbol;Acc:MGI:3826522]
Neurons 0Q vs 2Q	ENSMUSG00000040714	Klc3	1.34417	0.000286283	0.00957655	protein_coding	kinesin light chain 3 [Source:MGI Symbol;Acc:MGI:1277971]
Neurons 0Q vs 2Q	ENSMUSG00000042372	Dmrt3	1.33625	0.00141322	0.0310842	protein_coding	doublesex and mab-3 related transcription factor 3 [Source:MGI Symbol;Acc:MGI:2449470]
Neurons 0Q vs 2Q	ENSMUSG00000038292	Ccdc155	1.32486	0.00105238	0.0252269	protein_coding	coiled-coil domain containing 155 [Source:MGI Symbol;Acc:MGI:2687329]
Neurons 0Q vs 2Q	ENSMUSG00000090307	1700071M16Rik	1.32466	0.00156247	0.0332942	antisense	RIKEN cDNA 1700071M16 gene [Source:MGI Symbol;Acc:MGI:1920754]
Neurons 0Q vs 2Q	ENSMUSG00000040181	Fmo1	1.32096	5.46019e-10	1.93312e-07	protein_coding	flavin containing monooxygenase 1 [Source:MGI Symbol;Acc:MGI:1310002]
Neurons 0Q vs 2Q	ENSMUSG00000021097	Clmn	1.31708	1.43821e-08	3.07877e-06	protein_coding	calmin [Source:MGI Symbol;Acc:MGI:2136957]
Neurons 0Q vs 2Q	ENSMUSG00000068428	Gmnc	1.31096	0.000155032	0.00598351	protein_coding	geminin coiled-coil domain containing [Source:MGI Symbol;Acc:MGI:2685452]
Neurons 0Q vs 2Q	ENSMUSG00000071679	Rtl4	1.29977	0.00160703	0.0339297	protein_coding	retrotransposon Gag like 4 [Source:MGI Symbol;Acc:MGI:3588192]
Neurons 0Q vs 2Q	ENSMUSG00000001827	Folr1	1.2934	2.81729e-05	0.00159589	protein_coding	folate receptor 1 (adult) [Source:MGI Symbol;Acc:MGI:95568]
Neurons 0Q vs 2Q	ENSMUSG00000026726	Cubn	1.2918	2.2447e-07	2.99456e-05	protein_coding	cubilin (intrinsic factor-cobalamin receptor) [Source:MGI Symbol;Acc:MGI:1931256]
Neurons 0Q vs 2Q	ENSMUSG00000039419	Cntnap2	1.28374	2.83579e-05	0.00159654	protein_coding	contactin associated protein-like 2 [Source:MGI Symbol;Acc:MGI:1914047]
Neurons 0Q vs 2Q	ENSMUSG00000091144	Phf11c	1.27457	0.00132773	0.0298092	protein_coding	PHD finger protein 11C [Source:MGI Symbol;Acc:MGI:3648476]
Neurons 0Q vs 2Q	ENSMUSG00000041460	Cacna2d4	1.25855	0.000501705	0.0147311	protein_coding	calcium channel, voltage-dependent, alpha 2/delta subunit 4 [Source:MGI Symbol;Acc:MGI:2442632]
Neurons 0Q vs 2Q	ENSMUSG00000053025	Sv2b	1.25754	0.000427612	0.0130736	protein_coding	synaptic vesicle glycoprotein 2 b [Source:MGI Symbol;Acc:MGI:1927338]
Neurons 0Q vs 2Q	ENSMUSG00000001901	Kcnh6	1.25455	0.00261386	0.048382	protein_coding	potassium voltage-gated channel, subfamily H (eag-related), member 6 [Source:MGI Symbol;Acc:MGI:2684139]
Neurons 0Q vs 2Q	ENSMUSG00000103945	Gm38228	1.25306	0.00103487	0.0250025	TEC	predicted gene, 38228 [Source:MGI Symbol;Acc:MGI:5611456]
Neurons 0Q vs 2Q	ENSMUSG00000105868	Gm43766	1.25157	0.000684156	0.0185014	TEC	predicted gene 43766 [Source:MGI Symbol;Acc:MGI:5663903]
Neurons 0Q vs 2Q	ENSMUSG00000038147	Cd84	1.24783	0.00219173	0.0425834	protein_coding	CD84 antigen [Source:MGI Symbol;Acc:MGI:1336885]
Neurons 0Q vs 2Q	ENSMUSG00000031376	Atp2b3	1.2312	0.000867205	0.0220514	protein_coding	ATPase, Ca++ transporting, plasma membrane 3 [Source:MGI Symbol;Acc:MGI:1347353]
Neurons 0Q vs 2Q	ENSMUSG00000029206	Nsun7	1.23087	2.96181e-05	0.00165233	protein_coding	NOL1/NOP2/Sun domain family, member 7 [Source:MGI Symbol;Acc:MGI:1918168]
Neurons 0Q vs 2Q	ENSMUSG00000047842	Diras2	1.22767	0.000313958	0.0103398	protein_coding	DIRAS family, GTP-binding RAS-like 2 [Source:MGI Symbol;Acc:MGI:1915453]
Neurons 0Q vs 2Q	ENSMUSG00000032246	Calml4	1.20824	0.00161713	0.0340243	protein_coding	calmodulin-like 4 [Source:MGI Symbol;Acc:MGI:1922850]
Neurons 0Q vs 2Q	ENSMUSG00000059049	Frem1	1.2067	1.42529e-07	2.09916e-05	protein_coding	Fras1 related extracellular matrix protein 1 [Source:MGI Symbol;Acc:MGI:2670972]
Neurons 0Q vs 2Q	ENSMUSG00000014158	Trpv4	1.20354	0.00231761	0.0442606	protein_coding	transient receptor potential cation channel, subfamily V, member 4 [Source:MGI Symbol;Acc:MGI:1926945]
Neurons 0Q vs 2Q	ENSMUSG00000096883	Shisa8	1.20066	2.4858e-05	0.00144364	protein_coding	shisa family member 8 [Source:MGI Symbol;Acc:MGI:2146080]
Neurons 0Q vs 2Q	ENSMUSG00000081683	Fzd10	1.18812	0.00200482	0.0398582	protein_coding	frizzled class receptor 10 [Source:MGI Symbol;Acc:MGI:2136761]
Neurons 0Q vs 2Q	ENSMUSG00000048038	Ccdc187	1.17982	5.17366e-06	0.00040359	protein_coding	coiled-coil domain containing 187 [Source:MGI Symbol;Acc:MGI:3045295]
Neurons 0Q vs 2Q	ENSMUSG00000047230	Cldn2	1.1774	0.000127507	0.00519336	protein_coding	claudin 2 [Source:MGI Symbol;Acc:MGI:1276110]
Neurons 0Q vs 2Q	ENSMUSG00000009772	Nuak2	1.16518	1.7526e-06	0.000162138	protein_coding	NUAK family, SNF1-like kinase, 2 [Source:MGI Symbol;Acc:MGI:1921387]
Neurons 0Q vs 2Q	ENSMUSG00000015354	Pcolce2	1.16054	0.00185391	0.0377551	protein_coding	procollagen C-endopeptidase enhancer 2 [Source:MGI Symbol;Acc:MGI:1923727]
Neurons 0Q vs 2Q	ENSMUSG00000022324	Matn2	1.15076	0.000484688	0.0143228	protein_coding	matrilin 2 [Source:MGI Symbol;Acc:MGI:109613]
Neurons 0Q vs 2Q	ENSMUSG00000038765	Lmx1b	1.14903	0.00128316	0.0289851	protein_coding	LIM homeobox transcription factor 1 beta [Source:MGI Symbol;Acc:MGI:1100513]
Neurons 0Q vs 2Q	ENSMUSG00000040258	Nxph4	1.1483	0.00126861	0.0288695	protein_coding	neurexophilin 4 [Source:MGI Symbol;Acc:MGI:1336197]
Neurons 0Q vs 2Q	ENSMUSG00000048078	Tenm4	1.1482	8.26314e-05	0.00374691	protein_coding	teneurin transmembrane protein 4 [Source:MGI Symbol;Acc:MGI:2447063]
Neurons 0Q vs 2Q	ENSMUSG00000059921	Unc5c	1.13377	3.60257e-08	6.56666e-06	protein_coding	unc-5 netrin receptor C [Source:MGI Symbol;Acc:MGI:1095412]
Neurons 0Q vs 2Q	ENSMUSG00000046844	Vat1l	1.12779	0.00135846	0.0302045	protein_coding	vesicle amine transport protein 1 like [Source:MGI Symbol;Acc:MGI:2142534]
Neurons 0Q vs 2Q	ENSMUSG00000018554	Ybx2	1.12061	2.89204e-08	5.60446e-06	protein_coding	Y box protein 2 [Source:MGI Symbol;Acc:MGI:1096372]
Neurons 0Q vs 2Q	ENSMUSG00000061524	Zic2	1.11072	5.12667e-05	0.00253035	protein_coding	zinc finger protein of the cerebellum 2 [Source:MGI Symbol;Acc:MGI:106679]
Neurons 0Q vs 2Q	ENSMUSG00000019982	Myb	1.11017	0.000677785	0.0184409	protein_coding	myeloblastosis oncogene [Source:MGI Symbol;Acc:MGI:97249]
Neurons 0Q vs 2Q	ENSMUSG00000022893	Adamts1	1.10681	0.00119279	0.0277264	protein_coding	a disintegrin-like and metallopeptidase (reprolysin type) with thrombospondin type 1 motif, 1 [Source:MGI Symbol;Acc:MGI:109249]
Neurons 0Q vs 2Q	ENSMUSG00000027820	Mme	1.10607	0.000216409	0.00770617	protein_coding	membrane metallo endopeptidase [Source:MGI Symbol;Acc:MGI:97004]
Neurons 0Q vs 2Q	ENSMUSG00000027977	Ndst3	1.0972	1.8464e-05	0.00113308	protein_coding	N-deacetylase/N-sulfotransferase (heparan glucosaminyl) 3 [Source:MGI Symbol;Acc:MGI:1932544]
Neurons 0Q vs 2Q	ENSMUSG00000106887	A930005G22Rik	1.07628	0.00072714	0.0193449	TEC	RIKEN cDNA A930005G22 gene [Source:MGI Symbol;Acc:MGI:3528178]
Neurons 0Q vs 2Q	ENSMUSG00000057246	BC051142	1.07222	3.29077e-06	0.000268066	protein_coding	cDNA sequence BC051142 [Source:MGI Symbol;Acc:MGI:3039565]
Neurons 0Q vs 2Q	ENSMUSG00000058248	Kcnh1	1.06207	0.00134932	0.0301469	protein_coding	potassium voltage-gated channel, subfamily H (eag-related), member 1 [Source:MGI Symbol;Acc:MGI:1341721]
Neurons 0Q vs 2Q	ENSMUSG00000063297	Luzp2	1.05084	1.90232e-05	0.00115966	protein_coding	leucine zipper protein 2 [Source:MGI Symbol;Acc:MGI:1889615]
Neurons 0Q vs 2Q	ENSMUSG00000060530	A930017M01Rik	1.04075	0.000322155	0.010572	transcribed_processed_pseudogene	RIKEN cDNA A930017M01 gene [Source:MGI Symbol;Acc:MGI:2685151]
Neurons 0Q vs 2Q	ENSMUSG00000021638	Ocln	1.03959	0.000174224	0.00654583	protein_coding	occludin [Source:MGI Symbol;Acc:MGI:106183]
Neurons 0Q vs 2Q	ENSMUSG00000049811	Fam161a	1.03893	1.67238e-09	5.13142e-07	protein_coding	family with sequence similarity 161, member A [Source:MGI Symbol;Acc:MGI:1921123]
Neurons 0Q vs 2Q	ENSMUSG00000003134	Tbc1d8	1.03429	8.59352e-07	8.98902e-05	protein_coding	TBC1 domain family, member 8 [Source:MGI Symbol;Acc:MGI:1927225]
Neurons 0Q vs 2Q	ENSMUSG00000085767	Gm13563	1.03298	0.00107082	0.0256024	antisense	predicted gene 13563 [Source:MGI Symbol;Acc:MGI:3652052]
Neurons 0Q vs 2Q	ENSMUSG00000046794	Ppp1r3b	1.03295	0.000270949	0.00921121	protein_coding	protein phosphatase 1, regulatory subunit 3B [Source:MGI Symbol;Acc:MGI:2177268]
Neurons 0Q vs 2Q	ENSMUSG00000047143	Dmrta2	1.03287	0.00161174	0.0339497	protein_coding	doublesex and mab-3 related transcription factor like family A2 [Source:MGI Symbol;Acc:MGI:2653629]
Neurons 0Q vs 2Q	ENSMUSG00000021943	Gdf10	1.02816	5.3998e-07	6.25222e-05	protein_coding	growth differentiation factor 10 [Source:MGI Symbol;Acc:MGI:95684]
Neurons 0Q vs 2Q	ENSMUSG00000051000	Fam160a1	1.0272	0.000235794	0.00824094	protein_coding	family with sequence similarity 160, member A1 [Source:MGI Symbol;Acc:MGI:2444746]
Neurons 0Q vs 2Q	ENSMUSG00000045534	Kcna5	1.02505	0.00143647	0.031464	protein_coding	potassium voltage-gated channel, shaker-related subfamily, member 5 [Source:MGI Symbol;Acc:MGI:96662]
Neurons 0Q vs 2Q	ENSMUSG00000026888	Grb14	1.02357	0.000844164	0.0216751	protein_coding	growth factor receptor bound protein 14 [Source:MGI Symbol;Acc:MGI:1355324]
Neurons 0Q vs 2Q	ENSMUSG00000033722	BC034090	1.02231	0.000167663	0.00637743	protein_coding	cDNA sequence BC034090 [Source:MGI Symbol;Acc:MGI:2672904]
Neurons 0Q vs 2Q	ENSMUSG00000064052	Gm5089	1.02022	0.00189816	0.0382751	processed_transcript	predicted gene 5089 [Source:MGI Symbol;Acc:MGI:3644731]
Neurons 0Q vs 2Q	ENSMUSG00000068876	Cgn	1.01946	8.91221e-05	0.00395359	protein_coding	cingulin [Source:MGI Symbol;Acc:MGI:1927237]
Neurons 0Q vs 2Q	ENSMUSG00000020027	Socs2	1.01669	2.37667e-05	0.00138903	protein_coding	suppressor of cytokine signaling 2 [Source:MGI Symbol;Acc:MGI:1201787]
Neurons 0Q vs 2Q	ENSMUSG00000022763	Aifm3	1.01568	0.00117287	0.0273897	protein_coding	apoptosis-inducing factor, mitochondrion-associated 3 [Source:MGI Symbol;Acc:MGI:1919418]
Neurons 0Q vs 2Q	ENSMUSG00000026841	Fibcd1	1.01511	0.0020449	0.0404684	protein_coding	fibrinogen C domain containing 1 [Source:MGI Symbol;Acc:MGI:2138953]
Neurons 0Q vs 2Q	ENSMUSG00000108655	Gm44949	1.01506	0.000792794	0.0206733	antisense	predicted gene 44949 [Source:MGI Symbol;Acc:MGI:5753525]
Neurons 0Q vs 2Q	ENSMUSG00000020681	Ace	1.01338	0.00211777	0.0415652	protein_coding	angiotensin I converting enzyme (peptidyl-dipeptidase A) 1 [Source:MGI Symbol;Acc:MGI:87874]
Neurons 0Q vs 2Q	ENSMUSG00000041703	Zic5	1.01318	0.000129637	0.00524533	protein_coding	zinc finger protein of the cerebellum 5 [Source:MGI Symbol;Acc:MGI:1929518]
Neurons 0Q vs 2Q	ENSMUSG00000029695	Aass	1.00669	0.000434722	0.0132153	protein_coding	aminoadipate-semialdehyde synthase [Source:MGI Symbol;Acc:MGI:1353573]
Neurons 0Q vs 2Q	ENSMUSG00000036242	Armh4	1.00459	0.00026714	0.00912439	protein_coding	armadillo-like helical domain containing 4 [Source:MGI Symbol;Acc:MGI:1914669]
Neurons 0Q vs 2Q	ENSMUSG00000038011	Dnah10	1.00282	0.00123847	0.0285004	protein_coding	dynein, axonemal, heavy chain 10 [Source:MGI Symbol;Acc:MGI:1860299]
Neurons 0Q vs 2Q	ENSMUSG00000020424	Castor1	-1.00577	5.42172e-06	0.000419386	protein_coding	cytosolic arginine sensor for mTORC1 subunit 1 [Source:MGI Symbol;Acc:MGI:1919212]
Neurons 0Q vs 2Q	ENSMUSG00000014704	Hoxa2	-1.00886	0.000988855	0.0240486	protein_coding	homeobox A2 [Source:MGI Symbol;Acc:MGI:96174]
Neurons 0Q vs 2Q	ENSMUSG00000022665	Ccdc80	-1.00928	6.02442e-07	6.80427e-05	protein_coding	coiled-coil domain containing 80 [Source:MGI Symbol;Acc:MGI:1915146]
Neurons 0Q vs 2Q	ENSMUSG00000047821	Trim16	-1.01131	0.000506459	0.014847	protein_coding	tripartite motif-containing 16 [Source:MGI Symbol;Acc:MGI:2137356]
Neurons 0Q vs 2Q	ENSMUSG00000015981	Stk32c	-1.01312	1.6336e-07	2.27837e-05	protein_coding	serine/threonine kinase 32C [Source:MGI Symbol;Acc:MGI:2385336]
Neurons 0Q vs 2Q	ENSMUSG00000022018	Rgcc	-1.01391	0.000192237	0.00713525	protein_coding	regulator of cell cycle [Source:MGI Symbol;Acc:MGI:1913464]
Neurons 0Q vs 2Q	ENSMUSG00000010529	Gm266	-1.0157	0.0015669	0.0333305	protein_coding	predicted gene 266 [Source:MGI Symbol;Acc:MGI:2685112]
Neurons 0Q vs 2Q	ENSMUSG00000039116	Adgrg6	-1.01668	0.0019827	0.0395895	protein_coding	adhesion G protein-coupled receptor G6 [Source:MGI Symbol;Acc:MGI:1916151]
Neurons 0Q vs 2Q	ENSMUSG00000056380	Gpr50	-1.02174	0.0018456	0.0376871	protein_coding	G-protein-coupled receptor 50 [Source:MGI Symbol;Acc:MGI:1333877]
Neurons 0Q vs 2Q	ENSMUSG00000021662	Arhgef28	-1.02324	0.00089346	0.0224414	protein_coding	Rho guanine nucleotide exchange factor (GEF) 28 [Source:MGI Symbol;Acc:MGI:1346016]
Neurons 0Q vs 2Q	ENSMUSG00000030310	Slc6a1	-1.04153	0.000914999	0.0227987	protein_coding	solute carrier family 6 (neurotransmitter transporter, GABA), member 1 [Source:MGI Symbol;Acc:MGI:95627]
Neurons 0Q vs 2Q	ENSMUSG00000029231	Pdgfra	-1.04308	2.84563e-11	1.68994e-08	protein_coding	platelet derived growth factor receptor, alpha polypeptide [Source:MGI Symbol;Acc:MGI:97530]
Neurons 0Q vs 2Q	ENSMUSG00000025723	Nmb	-1.04652	0.00251154	0.0472294	protein_coding	neuromedin B [Source:MGI Symbol;Acc:MGI:1915289]
Neurons 0Q vs 2Q	ENSMUSG00000043822	Adamtsl5	-1.05812	0.00028662	0.00957655	protein_coding	ADAMTS-like 5 [Source:MGI Symbol;Acc:MGI:1913798]
Neurons 0Q vs 2Q	ENSMUSG00000031070	Mrgprf	-1.06721	0.000928868	0.0230663	protein_coding	MAS-related GPR, member F [Source:MGI Symbol;Acc:MGI:2384823]
Neurons 0Q vs 2Q	ENSMUSG00000068373	D430041D05Rik	-1.06764	6.91878e-08	1.12721e-05	protein_coding	RIKEN cDNA D430041D05 gene [Source:MGI Symbol;Acc:MGI:2181743]
Neurons 0Q vs 2Q	ENSMUSG00000000058	Cav2	-1.06921	6.70274e-05	0.0031161	protein_coding	caveolin 2 [Source:MGI Symbol;Acc:MGI:107571]
Neurons 0Q vs 2Q	ENSMUSG00000021451	Sema4d	-1.07113	2.31225e-05	0.00136438	protein_coding	sema domain, immunoglobulin domain (Ig), transmembrane domain (TM) and short cytoplasmic domain, (semaphorin) 4D [Source:MGI Symbol;Acc:MGI:109244]
Neurons 0Q vs 2Q	ENSMUSG00000026147	Col9a1	-1.07125	2.35344e-06	0.000203412	protein_coding	collagen, type IX, alpha 1 [Source:MGI Symbol;Acc:MGI:88465]
Neurons 0Q vs 2Q	ENSMUSG00000044080	S100a1	-1.07142	1.36789e-09	4.34189e-07	protein_coding	S100 calcium binding protein A1 [Source:MGI Symbol;Acc:MGI:1338917]
Neurons 0Q vs 2Q	ENSMUSG00000106446	Gm42970	-1.07342	0.00115868	0.027139	TEC	predicted gene 42970 [Source:MGI Symbol;Acc:MGI:5663107]
Neurons 0Q vs 2Q	ENSMUSG00000020142	Slc1a4	-1.07433	0.00039267	0.0122943	protein_coding	solute carrier family 1 (glutamate/neutral amino acid transporter), member 4 [Source:MGI Symbol;Acc:MGI:2135601]
Neurons 0Q vs 2Q	ENSMUSG00000033788	Dysf	-1.07545	0.00256618	0.0477688	protein_coding	dysferlin [Source:MGI Symbol;Acc:MGI:1349385]
Neurons 0Q vs 2Q	ENSMUSG00000024331	Dsc2	-1.0769	0.000158979	0.00611023	protein_coding	desmocollin 2 [Source:MGI Symbol;Acc:MGI:103221]
Neurons 0Q vs 2Q	ENSMUSG00000047712	Ust	-1.07926	2.16001e-06	0.000191181	protein_coding	uronyl-2-sulfotransferase [Source:MGI Symbol;Acc:MGI:2442406]
Neurons 0Q vs 2Q	ENSMUSG00000038608	Dock10	-1.08606	7.42927e-05	0.00342789	protein_coding	dedicator of cytokinesis 10 [Source:MGI Symbol;Acc:MGI:2146320]
Neurons 0Q vs 2Q	ENSMUSG00000056367	Actr3b	-1.0909	5.9725e-05	0.00285594	protein_coding	ARP3 actin-related protein 3B [Source:MGI Symbol;Acc:MGI:2661120]
Neurons 0Q vs 2Q	ENSMUSG00000015568	Lpl	-1.10285	4.85078e-05	0.00243332	protein_coding	lipoprotein lipase [Source:MGI Symbol;Acc:MGI:96820]
Neurons 0Q vs 2Q	ENSMUSG00000033615	Cplx1	-1.11125	0.000764903	0.0200883	protein_coding	complexin 1 [Source:MGI Symbol;Acc:MGI:104727]
Neurons 0Q vs 2Q	ENSMUSG00000025318	Jph3	-1.11601	0.000681501	0.0184778	protein_coding	junctophilin 3 [Source:MGI Symbol;Acc:MGI:1891497]
Neurons 0Q vs 2Q	ENSMUSG00000108601	Gm44645	-1.1188	8.42457e-06	0.000601148	TEC	predicted gene 44645 [Source:MGI Symbol;Acc:MGI:5753221]
Neurons 0Q vs 2Q	ENSMUSG00000031841	Cdh13	-1.12141	0.000381599	0.0120501	protein_coding	cadherin 13 [Source:MGI Symbol;Acc:MGI:99551]
Neurons 0Q vs 2Q	ENSMUSG00000050321	Neto1	-1.12892	0.00212367	0.0415922	protein_coding	neuropilin (NRP) and tolloid (TLL)-like 1 [Source:MGI Symbol;Acc:MGI:2180216]
Neurons 0Q vs 2Q	ENSMUSG00000026202	Tuba4a	-1.12903	3.24486e-08	6.06289e-06	protein_coding	tubulin, alpha 4A [Source:MGI Symbol;Acc:MGI:1095410]
Neurons 0Q vs 2Q	ENSMUSG00000056445	Hoxaas2	-1.13537	0.000679137	0.0184409	processed_transcript	Hoxa cluster antisense RNA 2 [Source:MGI Symbol;Acc:MGI:1913890]
Neurons 0Q vs 2Q	ENSMUSG00000021835	Bmp4	-1.13768	0.000110658	0.00469402	protein_coding	bone morphogenetic protein 4 [Source:MGI Symbol;Acc:MGI:88180]
Neurons 0Q vs 2Q	ENSMUSG00000033740	St18	-1.1419	0.00133009	0.0298257	protein_coding	suppression of tumorigenicity 18 [Source:MGI Symbol;Acc:MGI:2446700]
Neurons 0Q vs 2Q	ENSMUSG00000035187	Nkx6-1	-1.14815	4.94004e-08	8.66153e-06	protein_coding	NK6 homeobox 1 [Source:MGI Symbol;Acc:MGI:1206039]
Neurons 0Q vs 2Q	ENSMUSG00000026278	Bok	-1.14937	4.78376e-07	5.71876e-05	protein_coding	BCL2-related ovarian killer [Source:MGI Symbol;Acc:MGI:1858494]
Neurons 0Q vs 2Q	ENSMUSG00000040136	Abcc8	-1.15172	1.36705e-06	0.00013108	protein_coding	ATP-binding cassette, sub-family C (CFTR/MRP), member 8 [Source:MGI Symbol;Acc:MGI:1352629]
Neurons 0Q vs 2Q	ENSMUSG00000024084	Qpct	-1.15722	0.00089473	0.0224414	protein_coding	glutaminyl-peptide cyclotransferase (glutaminyl cyclase) [Source:MGI Symbol;Acc:MGI:1917786]
Neurons 0Q vs 2Q	ENSMUSG00000035413	Tmem98	-1.15952	8.04507e-06	0.000583109	protein_coding	transmembrane protein 98 [Source:MGI Symbol;Acc:MGI:1923457]
Neurons 0Q vs 2Q	ENSMUSG00000033227	Wnt6	-1.16245	0.000452835	0.0136221	protein_coding	wingless-type MMTV integration site family, member 6 [Source:MGI Symbol;Acc:MGI:98960]
Neurons 0Q vs 2Q	ENSMUSG00000002908	Kcnn1	-1.16307	0.000129508	0.00524533	protein_coding	potassium intermediate/small conductance calcium-activated channel, subfamily N, member 1 [Source:MGI Symbol;Acc:MGI:1933993]
Neurons 0Q vs 2Q	ENSMUSG00000041351	Rap1gap	-1.167	0.000119873	0.00500423	protein_coding	Rap1 GTPase-activating protein [Source:MGI Symbol;Acc:MGI:109338]
Neurons 0Q vs 2Q	ENSMUSG00000038463	Olfml2b	-1.16752	5.82489e-05	0.00281541	protein_coding	olfactomedin-like 2B [Source:MGI Symbol;Acc:MGI:2443310]
Neurons 0Q vs 2Q	ENSMUSG00000031963	Bmper	-1.16783	5.96364e-05	0.00285594	protein_coding	BMP-binding endothelial regulator [Source:MGI Symbol;Acc:MGI:1920480]
Neurons 0Q vs 2Q	ENSMUSG00000033174	Mgll	-1.16864	0.000679002	0.0184409	protein_coding	monoglyceride lipase [Source:MGI Symbol;Acc:MGI:1346042]
Neurons 0Q vs 2Q	ENSMUSG00000028654	Mycl	-1.17294	0.00185116	0.0377407	protein_coding	v-myc avian myelocytomatosis viral oncogene lung carcinoma derived [Source:MGI Symbol;Acc:MGI:96799]
Neurons 0Q vs 2Q	ENSMUSG00000060882	Kcnd2	-1.17932	0.00173127	0.0358522	protein_coding	potassium voltage-gated channel, Shal-related family, member 2 [Source:MGI Symbol;Acc:MGI:102663]
Neurons 0Q vs 2Q	ENSMUSG00000041205	Map6d1	-1.18061	9.38831e-09	2.1198e-06	protein_coding	MAP6 domain containing 1 [Source:MGI Symbol;Acc:MGI:3607784]
Neurons 0Q vs 2Q	ENSMUSG00000030170	Wnt5b	-1.19654	0.000208541	0.00749853	protein_coding	wingless-type MMTV integration site family, member 5B [Source:MGI Symbol;Acc:MGI:98959]
Neurons 0Q vs 2Q	ENSMUSG00000066392	Nrxn3	-1.19776	6.70756e-06	0.000499944	protein_coding	neurexin III [Source:MGI Symbol;Acc:MGI:1096389]
Neurons 0Q vs 2Q	ENSMUSG00000021719	Rgs7bp	-1.2011	0.000136976	0.00544241	protein_coding	regulator of G-protein signalling 7 binding protein [Source:MGI Symbol;Acc:MGI:106334]
Neurons 0Q vs 2Q	ENSMUSG00000036585	Fgf1	-1.2017	0.000374397	0.0118839	protein_coding	fibroblast growth factor 1 [Source:MGI Symbol;Acc:MGI:95515]
Neurons 0Q vs 2Q	ENSMUSG00000071656	Lrrn4cl	-1.20177	0.000873654	0.0221542	protein_coding	LRRN4 C-terminal like [Source:MGI Symbol;Acc:MGI:1916102]
Neurons 0Q vs 2Q	ENSMUSG00000001260	Gabrg1	-1.20499	1.35104e-05	0.000878891	protein_coding	gamma-aminobutyric acid (GABA) A receptor, subunit gamma 1 [Source:MGI Symbol;Acc:MGI:103156]
Neurons 0Q vs 2Q	ENSMUSG00000015053	Gata2	-1.20768	0.000620715	0.017184	protein_coding	GATA binding protein 2 [Source:MGI Symbol;Acc:MGI:95662]
Neurons 0Q vs 2Q	ENSMUSG00000026156	B3gat2	-1.20893	0.00179346	0.0368839	protein_coding	beta-1,3-glucuronyltransferase 2 (glucuronosyltransferase S) [Source:MGI Symbol;Acc:MGI:2389490]
Neurons 0Q vs 2Q	ENSMUSG00000021508	Cxcl14	-1.20921	0.00230479	0.0440614	protein_coding	chemokine (C-X-C motif) ligand 14 [Source:MGI Symbol;Acc:MGI:1888514]
Neurons 0Q vs 2Q	ENSMUSG00000029832	Nfe2l3	-1.21153	0.000320443	0.0105346	protein_coding	nuclear factor, erythroid derived 2, like 3 [Source:MGI Symbol;Acc:MGI:1339958]
Neurons 0Q vs 2Q	ENSMUSG00000051497	Kcnj16	-1.21157	1.71476e-05	0.00108112	protein_coding	potassium inwardly-rectifying channel, subfamily J, member 16 [Source:MGI Symbol;Acc:MGI:1314842]
Neurons 0Q vs 2Q	ENSMUSG00000031373	Car5b	-1.21247	1.93101e-06	0.000175123	protein_coding	carbonic anhydrase 5b, mitochondrial [Source:MGI Symbol;Acc:MGI:1926249]
Neurons 0Q vs 2Q	ENSMUSG00000105867	Gm42517	-1.21385	1.83523e-05	0.00112999	protein_coding	predicted gene 42517 [Source:MGI Symbol;Acc:MGI:5662654]
Neurons 0Q vs 2Q	ENSMUSG00000026442	Nfasc	-1.21475	4.06689e-05	0.002121	protein_coding	neurofascin [Source:MGI Symbol;Acc:MGI:104753]
Neurons 0Q vs 2Q	ENSMUSG00000030287	Itpr2	-1.22195	0.000341429	0.0110664	protein_coding	inositol 1,4,5-triphosphate receptor 2 [Source:MGI Symbol;Acc:MGI:99418]
Neurons 0Q vs 2Q	ENSMUSG00000039470	Zdhhc2	-1.22919	4.53118e-09	1.1586e-06	protein_coding	zinc finger, DHHC domain containing 2 [Source:MGI Symbol;Acc:MGI:1923452]
Neurons 0Q vs 2Q	ENSMUSG00000039115	Itga9	-1.23066	3.75814e-06	0.000302128	protein_coding	integrin alpha 9 [Source:MGI Symbol;Acc:MGI:104756]
Neurons 0Q vs 2Q	ENSMUSG00000019831	Wasf1	-1.23565	2.17524e-06	0.000191609	protein_coding	WAS protein family, member 1 [Source:MGI Symbol;Acc:MGI:1890563]
Neurons 0Q vs 2Q	ENSMUSG00000038156	Spon1	-1.23771	0.000135817	0.00542216	protein_coding	spondin 1, (f-spondin) extracellular matrix protein [Source:MGI Symbol;Acc:MGI:2385287]
Neurons 0Q vs 2Q	ENSMUSG00000064325	Hhip	-1.23811	0.000156923	0.00604383	protein_coding	Hedgehog-interacting protein [Source:MGI Symbol;Acc:MGI:1341847]
Neurons 0Q vs 2Q	ENSMUSG00000105939	Gm43322	-1.24103	0.000950134	0.0233973	TEC	predicted gene 43322 [Source:MGI Symbol;Acc:MGI:5663459]
Neurons 0Q vs 2Q	ENSMUSG00000051335	Gfod1	-1.24259	0.00132101	0.0297308	protein_coding	glucose-fructose oxidoreductase domain containing 1 [Source:MGI Symbol;Acc:MGI:2145304]
Neurons 0Q vs 2Q	ENSMUSG00000047632	Fgfbp3	-1.25013	5.52115e-09	1.36926e-06	protein_coding	fibroblast growth factor binding protein 3 [Source:MGI Symbol;Acc:MGI:1919764]
Neurons 0Q vs 2Q	ENSMUSG00000004791	Pgf	-1.2535	0.000359824	0.0115006	protein_coding	placental growth factor [Source:MGI Symbol;Acc:MGI:105095]
Neurons 0Q vs 2Q	ENSMUSG00000048988	Elfn1	-1.25488	2.31849e-06	0.000201337	protein_coding	leucine rich repeat and fibronectin type III, extracellular 1 [Source:MGI Symbol;Acc:MGI:2442479]
Neurons 0Q vs 2Q	ENSMUSG00000087006	Gm13889	-1.25494	1.53072e-10	7.05392e-08	protein_coding	predicted gene 13889 [Source:MGI Symbol;Acc:MGI:3652053]
Neurons 0Q vs 2Q	ENSMUSG00000021696	Elovl7	-1.26779	1.10923e-06	0.00011159	protein_coding	ELOVL family member 7, elongation of long chain fatty acids (yeast) [Source:MGI Symbol;Acc:MGI:1921809]
Neurons 0Q vs 2Q	ENSMUSG00000020591	Ntsr2	-1.27112	0.00067484	0.0184409	protein_coding	neurotensin receptor 2 [Source:MGI Symbol;Acc:MGI:108018]
Neurons 0Q vs 2Q	ENSMUSG00000032377	Plscr4	-1.27193	0.00010927	0.00465662	protein_coding	phospholipid scramblase 4 [Source:MGI Symbol;Acc:MGI:2143267]
Neurons 0Q vs 2Q	ENSMUSG00000063446	Plppr1	-1.27858	5.82657e-05	0.00281541	protein_coding	phospholipid phosphatase related 1 [Source:MGI Symbol;Acc:MGI:2445015]
Neurons 0Q vs 2Q	ENSMUSG00000037362	Ccn3	-1.28094	0.000178237	0.00666939	protein_coding	cellular communication network factor 3 [Source:MGI Symbol;Acc:MGI:109185]
Neurons 0Q vs 2Q	ENSMUSG00000031937	Vstm5	-1.28572	0.000425304	0.0130497	protein_coding	V-set and transmembrane domain containing 5 [Source:MGI Symbol;Acc:MGI:1916387]
Neurons 0Q vs 2Q	ENSMUSG00000021303	Gng4	-1.28773	0.000763616	0.0200831	protein_coding	guanine nucleotide binding protein (G protein), gamma 4 [Source:MGI Symbol;Acc:MGI:102703]
Neurons 0Q vs 2Q	ENSMUSG00000022454	Nell2	-1.29167	0.000168476	0.00639513	protein_coding	NEL-like 2 [Source:MGI Symbol;Acc:MGI:1858510]
Neurons 0Q vs 2Q	ENSMUSG00000033717	Adra2a	-1.29323	2.01047e-11	1.34209e-08	protein_coding	adrenergic receptor, alpha 2a [Source:MGI Symbol;Acc:MGI:87934]
Neurons 0Q vs 2Q	ENSMUSG00000006403	Adamts4	-1.29775	0.000170091	0.00644317	protein_coding	a disintegrin-like and metallopeptidase (reprolysin type) with thrombospondin type 1 motif, 4 [Source:MGI Symbol;Acc:MGI:1339949]
Neurons 0Q vs 2Q	ENSMUSG00000029608	Rph3a	-1.30194	0.000834835	0.0214955	protein_coding	rabphilin 3A [Source:MGI Symbol;Acc:MGI:102788]
Neurons 0Q vs 2Q	ENSMUSG00000056755	Grm7	-1.31314	0.000101658	0.00439324	protein_coding	glutamate receptor, metabotropic 7 [Source:MGI Symbol;Acc:MGI:1351344]
Neurons 0Q vs 2Q	ENSMUSG00000030638	Sh3gl3	-1.31634	4.34695e-09	1.14325e-06	protein_coding	SH3-domain GRB2-like 3 [Source:MGI Symbol;Acc:MGI:700011]
Neurons 0Q vs 2Q	ENSMUSG00000118383	Gm50321	-1.32213	0.000223746	0.00792145	lincRNA	predicted gene, 50321 [Source:MGI Symbol;Acc:MGI:6303181]
Neurons 0Q vs 2Q	ENSMUSG00000034570	Inpp5j	-1.32277	1.41083e-06	0.000134577	protein_coding	inositol polyphosphate 5-phosphatase J [Source:MGI Symbol;Acc:MGI:2158663]
Neurons 0Q vs 2Q	ENSMUSG00000056665	Them6	-1.32526	0.000102706	0.00442814	protein_coding	thioesterase superfamily member 6 [Source:MGI Symbol;Acc:MGI:1925301]
Neurons 0Q vs 2Q	ENSMUSG00000053004	Hrh1	-1.32885	0.000284741	0.00956585	protein_coding	histamine receptor H1 [Source:MGI Symbol;Acc:MGI:107619]
Neurons 0Q vs 2Q	ENSMUSG00000019888	Mgat4c	-1.32897	0.00111963	0.02646	protein_coding	MGAT4 family, member C [Source:MGI Symbol;Acc:MGI:1914819]
Neurons 0Q vs 2Q	ENSMUSG00000018339	Gpx3	-1.33224	0.00215208	0.0420146	protein_coding	glutathione peroxidase 3 [Source:MGI Symbol;Acc:MGI:105102]
Neurons 0Q vs 2Q	ENSMUSG00000050587	Lrrc4c	-1.33229	2.61081e-06	0.000223558	protein_coding	leucine rich repeat containing 4C [Source:MGI Symbol;Acc:MGI:2442636]
Neurons 0Q vs 2Q	ENSMUSG00000037747	Phyhipl	-1.33502	7.87177e-09	1.85794e-06	protein_coding	phytanoyl-CoA hydroxylase interacting protein-like [Source:MGI Symbol;Acc:MGI:1918161]
Neurons 0Q vs 2Q	ENSMUSG00000026344	Lypd1	-1.3492	2.00527e-05	0.00121438	protein_coding	Ly6/Plaur domain containing 1 [Source:MGI Symbol;Acc:MGI:1919835]
Neurons 0Q vs 2Q	ENSMUSG00000041828	Abca8a	-1.35854	9.89273e-05	0.00432708	protein_coding	ATP-binding cassette, sub-family A (ABC1), member 8a [Source:MGI Symbol;Acc:MGI:2386846]
Neurons 0Q vs 2Q	ENSMUSG00000002944	Cd36	-1.35985	0.00245767	0.0463582	protein_coding	CD36 molecule [Source:MGI Symbol;Acc:MGI:107899]
Neurons 0Q vs 2Q	ENSMUSG00000021071	Trim9	-1.361	2.93362e-05	0.00164598	protein_coding	tripartite motif-containing 9 [Source:MGI Symbol;Acc:MGI:2137354]
Neurons 0Q vs 2Q	ENSMUSG00000049404	Rarres1	-1.36436	0.000428211	0.0130736	protein_coding	retinoic acid receptor responder (tazarotene induced) 1 [Source:MGI Symbol;Acc:MGI:1924461]
Neurons 0Q vs 2Q	ENSMUSG00000040724	Kcna2	-1.36591	0.00196491	0.0392769	protein_coding	potassium voltage-gated channel, shaker-related subfamily, member 2 [Source:MGI Symbol;Acc:MGI:96659]
Neurons 0Q vs 2Q	ENSMUSG00000060988	Galnt13	-1.37005	1.09296e-06	0.000110558	protein_coding	polypeptide N-acetylgalactosaminyltransferase 13 [Source:MGI Symbol;Acc:MGI:2139447]
Neurons 0Q vs 2Q	ENSMUSG00000041708	Mpped1	-1.37356	0.00211735	0.0415652	protein_coding	metallophosphoesterase domain containing 1 [Source:MGI Symbol;Acc:MGI:106316]
Neurons 0Q vs 2Q	ENSMUSG00000042312	S100a13	-1.37375	5.63753e-07	6.48669e-05	protein_coding	S100 calcium binding protein A13 [Source:MGI Symbol;Acc:MGI:109581]
Neurons 0Q vs 2Q	ENSMUSG00000063564	Col23a1	-1.38241	0.000842068	0.0216515	protein_coding	collagen, type XXIII, alpha 1 [Source:MGI Symbol;Acc:MGI:2653243]
Neurons 0Q vs 2Q	ENSMUSG00000040265	Dnm3	-1.38309	0.000123064	0.00508913	protein_coding	dynamin 3 [Source:MGI Symbol;Acc:MGI:1341299]
Neurons 0Q vs 2Q	ENSMUSG00000079056	Kcnip3	-1.38739	0.000145277	0.00572709	protein_coding	Kv channel interacting protein 3, calsenilin [Source:MGI Symbol;Acc:MGI:1929258]
Neurons 0Q vs 2Q	ENSMUSG00000022754	Tmem45a	-1.38937	8.37872e-06	0.000600203	protein_coding	transmembrane protein 45a [Source:MGI Symbol;Acc:MGI:1913122]
Neurons 0Q vs 2Q	ENSMUSG00000035104	Eva1a	-1.39767	0.000130159	0.00525487	protein_coding	eva-1 homolog A (C. elegans) [Source:MGI Symbol;Acc:MGI:2385247]
Neurons 0Q vs 2Q	ENSMUSG00000051111	Sv2c	-1.40363	0.000464655	0.0138419	protein_coding	synaptic vesicle glycoprotein 2c [Source:MGI Symbol;Acc:MGI:1922459]
Neurons 0Q vs 2Q	ENSMUSG00000021573	Tppp	-1.40849	1.44592e-07	2.11265e-05	protein_coding	tubulin polymerization promoting protein [Source:MGI Symbol;Acc:MGI:1920198]
Neurons 0Q vs 2Q	ENSMUSG00000044708	Kcnj10	-1.41058	2.38289e-07	3.1335e-05	protein_coding	potassium inwardly-rectifying channel, subfamily J, member 10 [Source:MGI Symbol;Acc:MGI:1194504]
Neurons 0Q vs 2Q	ENSMUSG00000054252	Fgfr3	-1.41068	1.52385e-09	4.75492e-07	protein_coding	fibroblast growth factor receptor 3 [Source:MGI Symbol;Acc:MGI:95524]
Neurons 0Q vs 2Q	ENSMUSG00000059336	Slc14a1	-1.41389	0.000752433	0.0198968	protein_coding	solute carrier family 14 (urea transporter), member 1 [Source:MGI Symbol;Acc:MGI:1351654]
Neurons 0Q vs 2Q	ENSMUSG00000030116	Mfap5	-1.42097	8.78883e-05	0.00390827	protein_coding	microfibrillar associated protein 5 [Source:MGI Symbol;Acc:MGI:1354387]
Neurons 0Q vs 2Q	ENSMUSG00000037855	Zfp365	-1.42749	1.61409e-06	0.000150077	protein_coding	zinc finger protein 365 [Source:MGI Symbol;Acc:MGI:2143676]
Neurons 0Q vs 2Q	ENSMUSG00000040447	Spns2	-1.42795	0.00113187	0.0266809	protein_coding	spinster homolog 2 [Source:MGI Symbol;Acc:MGI:2384936]
Neurons 0Q vs 2Q	ENSMUSG00000033595	Lgi3	-1.43693	5.45922e-06	0.00042052	protein_coding	leucine-rich repeat LGI family, member 3 [Source:MGI Symbol;Acc:MGI:2182619]
Neurons 0Q vs 2Q	ENSMUSG00000030351	Tspan11	-1.44046	9.46529e-06	0.000655097	protein_coding	tetraspanin 11 [Source:MGI Symbol;Acc:MGI:1915748]
Neurons 0Q vs 2Q	ENSMUSG00000032500	Dclk3	-1.44972	6.68005e-06	0.000499917	protein_coding	doublecortin-like kinase 3 [Source:MGI Symbol;Acc:MGI:3039580]
Neurons 0Q vs 2Q	ENSMUSG00000036815	Dpp10	-1.45367	0.000170443	0.00644324	protein_coding	dipeptidylpeptidase 10 [Source:MGI Symbol;Acc:MGI:2442409]
Neurons 0Q vs 2Q	ENSMUSG00000005716	Pvalb	-1.45674	0.00200948	0.0399078	protein_coding	parvalbumin [Source:MGI Symbol;Acc:MGI:97821]
Neurons 0Q vs 2Q	ENSMUSG00000037578	Pkd2l1	-1.46198	3.73872e-05	0.00197787	protein_coding	polycystic kidney disease 2-like 1 [Source:MGI Symbol;Acc:MGI:1352448]
Neurons 0Q vs 2Q	ENSMUSG00000039579	Grin3a	-1.46308	2.76531e-06	0.000232269	protein_coding	glutamate receptor ionotropic, NMDA3A [Source:MGI Symbol;Acc:MGI:1933206]
Neurons 0Q vs 2Q	ENSMUSG00000091475	Cerox1	-1.47106	4.40793e-08	7.80289e-06	processed_transcript	cytoplasmic endogenous regulator of oxidative phosphorylation 1 [Source:MGI Symbol;Acc:MGI:1920084]
Neurons 0Q vs 2Q	ENSMUSG00000025375	Aatk	-1.48225	2.49378e-07	3.23313e-05	protein_coding	apoptosis-associated tyrosine kinase [Source:MGI Symbol;Acc:MGI:1197518]
Neurons 0Q vs 2Q	ENSMUSG00000026452	Syt2	-1.48257	0.00255521	0.0476611	protein_coding	synaptotagmin II [Source:MGI Symbol;Acc:MGI:99666]
Neurons 0Q vs 2Q	ENSMUSG00000039954	Stk32a	-1.49663	1.70044e-07	2.35376e-05	protein_coding	serine/threonine kinase 32A [Source:MGI Symbol;Acc:MGI:2442403]
Neurons 0Q vs 2Q	ENSMUSG00000048001	Hes5	-1.50959	9.10134e-09	2.09445e-06	protein_coding	hes family bHLH transcription factor 5 [Source:MGI Symbol;Acc:MGI:104876]
Neurons 0Q vs 2Q	ENSMUSG00000110080	Gm6145	-1.51824	8.95024e-06	0.000628908	processed_transcript	predicted gene 6145 [Source:MGI Symbol;Acc:MGI:3779559]
Neurons 0Q vs 2Q	ENSMUSG00000000632	Sez6	-1.52147	7.83116e-09	1.85794e-06	protein_coding	seizure related gene 6 [Source:MGI Symbol;Acc:MGI:104745]
Neurons 0Q vs 2Q	ENSMUSG00000033805	Ephx4	-1.53503	7.61824e-07	8.10704e-05	protein_coding	epoxide hydrolase 4 [Source:MGI Symbol;Acc:MGI:2686228]
Neurons 0Q vs 2Q	ENSMUSG00000050315	Synpo2	-1.54157	5.72781e-10	1.9896e-07	protein_coding	synaptopodin 2 [Source:MGI Symbol;Acc:MGI:2153070]
Neurons 0Q vs 2Q	ENSMUSG00000040254	Sema3d	-1.54764	4.94706e-07	5.87583e-05	protein_coding	sema domain, immunoglobulin domain (Ig), short basic domain, secreted, (semaphorin) 3D [Source:MGI Symbol;Acc:MGI:1860118]
Neurons 0Q vs 2Q	ENSMUSG00000001313	Rnd2	-1.54945	4.17812e-17	1.28199e-13	protein_coding	Rho family GTPase 2 [Source:MGI Symbol;Acc:MGI:1338755]
Neurons 0Q vs 2Q	ENSMUSG00000073988	Ttpa	-1.55022	0.000107772	0.00461416	protein_coding	tocopherol (alpha) transfer protein [Source:MGI Symbol;Acc:MGI:1354168]
Neurons 0Q vs 2Q	ENSMUSG00000026387	Sctr	-1.55495	0.000347071	0.0111511	protein_coding	secretin receptor [Source:MGI Symbol;Acc:MGI:2441720]
Neurons 0Q vs 2Q	ENSMUSG00000050234	Gja4	-1.5551	0.000457011	0.0136684	protein_coding	gap junction protein, alpha 4 [Source:MGI Symbol;Acc:MGI:95715]
Neurons 0Q vs 2Q	ENSMUSG00000034755	Pcdh11x	-1.55966	0.000600035	0.0167627	protein_coding	protocadherin 11 X-linked [Source:MGI Symbol;Acc:MGI:2442849]
Neurons 0Q vs 2Q	ENSMUSG00000041548	Hspb8	-1.5617	4.52387e-10	1.69968e-07	protein_coding	heat shock protein 8 [Source:MGI Symbol;Acc:MGI:2135756]
Neurons 0Q vs 2Q	ENSMUSG00000004031	Brinp2	-1.56221	1.61026e-06	0.000150077	protein_coding	bone morphogenic protein/retinoic acid inducible neural-specific 2 [Source:MGI Symbol;Acc:MGI:2443333]
Neurons 0Q vs 2Q	ENSMUSG00000022132	Cldn10	-1.56425	0.00145335	0.0315894	protein_coding	claudin 10 [Source:MGI Symbol;Acc:MGI:1913101]
Neurons 0Q vs 2Q	ENSMUSG00000025017	Pik3ap1	-1.56431	0.0019563	0.0391473	protein_coding	phosphoinositide-3-kinase adaptor protein 1 [Source:MGI Symbol;Acc:MGI:1933177]
Neurons 0Q vs 2Q	ENSMUSG00000027858	Tspan2	-1.56956	3.67987e-07	4.54674e-05	protein_coding	tetraspanin 2 [Source:MGI Symbol;Acc:MGI:1917997]
Neurons 0Q vs 2Q	ENSMUSG00000032268	Tmprss5	-1.57299	0.00219318	0.0425834	protein_coding	transmembrane protease, serine 5 (spinesin) [Source:MGI Symbol;Acc:MGI:1933407]
Neurons 0Q vs 2Q	ENSMUSG00000027199	Gatm	-1.57761	4.95991e-05	0.00247458	protein_coding	glycine amidinotransferase (L-arginine:glycine amidinotransferase) [Source:MGI Symbol;Acc:MGI:1914342]
Neurons 0Q vs 2Q	ENSMUSG00000037166	Ppp1r14a	-1.58005	0.000261919	0.00899613	protein_coding	protein phosphatase 1, regulatory inhibitor subunit 14A [Source:MGI Symbol;Acc:MGI:1931139]
Neurons 0Q vs 2Q	ENSMUSG00000043460	Elfn2	-1.59223	2.69395e-05	0.00154503	protein_coding	leucine rich repeat and fibronectin type III, extracellular 2 [Source:MGI Symbol;Acc:MGI:3608416]
Neurons 0Q vs 2Q	ENSMUSG00000017390	Aldoc	-1.5958	2.10105e-10	8.791e-08	protein_coding	aldolase C, fructose-bisphosphate [Source:MGI Symbol;Acc:MGI:101863]
Neurons 0Q vs 2Q	ENSMUSG00000058589	Anks1b	-1.59593	9.59773e-05	0.00421705	protein_coding	ankyrin repeat and sterile alpha motif domain containing 1B [Source:MGI Symbol;Acc:MGI:1924781]
Neurons 0Q vs 2Q	ENSMUSG00000030223	Ptpro	-1.61059	8.85186e-06	0.000624378	protein_coding	protein tyrosine phosphatase, receptor type, O [Source:MGI Symbol;Acc:MGI:1097152]
Neurons 0Q vs 2Q	ENSMUSG00000070366	Plpp4	-1.61411	1.01917e-06	0.000104239	protein_coding	phospholipid phosphatase 4 [Source:MGI Symbol;Acc:MGI:2685936]
Neurons 0Q vs 2Q	ENSMUSG00000070866	Zfp804a	-1.62533	0.00108222	0.0258079	protein_coding	zinc finger protein 804A [Source:MGI Symbol;Acc:MGI:2442949]
Neurons 0Q vs 2Q	ENSMUSG00000032744	Heyl	-1.63089	3.69618e-05	0.00197237	protein_coding	hairy/enhancer-of-split related with YRPW motif-like [Source:MGI Symbol;Acc:MGI:1860511]
Neurons 0Q vs 2Q	ENSMUSG00000026587	Astn1	-1.63241	5.35038e-08	9.12042e-06	protein_coding	astrotactin 1 [Source:MGI Symbol;Acc:MGI:1098567]
Neurons 0Q vs 2Q	ENSMUSG00000006782	Cnp	-1.63667	2.26704e-08	4.44003e-06	protein_coding	2',3'-cyclic nucleotide 3' phosphodiesterase [Source:MGI Symbol;Acc:MGI:88437]
Neurons 0Q vs 2Q	ENSMUSG00000059182	Skap2	-1.64056	2.07238e-10	8.791e-08	protein_coding	src family associated phosphoprotein 2 [Source:MGI Symbol;Acc:MGI:1889206]
Neurons 0Q vs 2Q	ENSMUSG00000052613	Pcdh15	-1.64739	3.3107e-09	8.87602e-07	protein_coding	protocadherin 15 [Source:MGI Symbol;Acc:MGI:1891428]
Neurons 0Q vs 2Q	ENSMUSG00000006800	Sulf2	-1.6671	6.59542e-08	1.08412e-05	protein_coding	sulfatase 2 [Source:MGI Symbol;Acc:MGI:1919293]
Neurons 0Q vs 2Q	ENSMUSG00000048373	Fgfbp1	-1.6696	0.000457346	0.0136684	protein_coding	fibroblast growth factor binding protein 1 [Source:MGI Symbol;Acc:MGI:1096350]
Neurons 0Q vs 2Q	ENSMUSG00000026778	Prkcq	-1.67169	3.79112e-08	6.84259e-06	protein_coding	protein kinase C, theta [Source:MGI Symbol;Acc:MGI:97601]
Neurons 0Q vs 2Q	ENSMUSG00000030228	Pik3c2g	-1.68046	0.00204179	0.0404622	protein_coding	phosphatidylinositol-4-phosphate 3-kinase catalytic subunit type 2 gamma [Source:MGI Symbol;Acc:MGI:1203730]
Neurons 0Q vs 2Q	ENSMUSG00000031980	Agt	-1.68789	1.82122e-05	0.00112891	protein_coding	angiotensinogen (serpin peptidase inhibitor, clade A, member 8) [Source:MGI Symbol;Acc:MGI:87963]
Neurons 0Q vs 2Q	ENSMUSG00000022096	Hr	-1.68904	5.94266e-05	0.00285594	protein_coding	lysine demethylase and nuclear receptor corepressor [Source:MGI Symbol;Acc:MGI:96223]
Neurons 0Q vs 2Q	ENSMUSG00000035431	Sstr1	-1.6961	0.000207522	0.00747648	protein_coding	somatostatin receptor 1 [Source:MGI Symbol;Acc:MGI:98327]
Neurons 0Q vs 2Q	ENSMUSG00000053166	Cdh22	-1.70036	3.36535e-07	4.2147e-05	protein_coding	cadherin 22 [Source:MGI Symbol;Acc:MGI:1341843]
Neurons 0Q vs 2Q	ENSMUSG00000074736	Syndig1	-1.71308	2.09788e-08	4.16626e-06	protein_coding	synapse differentiation inducing 1 [Source:MGI Symbol;Acc:MGI:3702158]
Neurons 0Q vs 2Q	ENSMUSG00000087658	Hotairm1	-1.72116	0.000778088	0.0203764	antisense	Hoxa transcript antisense RNA, myeloid-specific 1 [Source:MGI Symbol;Acc:MGI:3705155]
Neurons 0Q vs 2Q	ENSMUSG00000001988	Npas1	-1.74285	0.00181482	0.0371716	protein_coding	neuronal PAS domain protein 1 [Source:MGI Symbol;Acc:MGI:109205]
Neurons 0Q vs 2Q	ENSMUSG00000020838	Slc6a4	-1.74654	0.00061936	0.0171723	protein_coding	solute carrier family 6 (neurotransmitter transporter, serotonin), member 4 [Source:MGI Symbol;Acc:MGI:96285]
Neurons 0Q vs 2Q	ENSMUSG00000009075	Cabp7	-1.75088	0.000212839	0.00762328	protein_coding	calcium binding protein 7 [Source:MGI Symbol;Acc:MGI:2183437]
Neurons 0Q vs 2Q	ENSMUSG00000027895	Kcnc4	-1.75538	6.13832e-08	1.02733e-05	protein_coding	potassium voltage gated channel, Shaw-related subfamily, member 4 [Source:MGI Symbol;Acc:MGI:96670]
Neurons 0Q vs 2Q	ENSMUSG00000022321	Cdh10	-1.76097	5.34357e-08	9.12042e-06	protein_coding	cadherin 10 [Source:MGI Symbol;Acc:MGI:107436]
Neurons 0Q vs 2Q	ENSMUSG00000001985	Grik3	-1.7728	0.000160207	0.00614462	protein_coding	glutamate receptor, ionotropic, kainate 3 [Source:MGI Symbol;Acc:MGI:95816]
Neurons 0Q vs 2Q	ENSMUSG00000062591	Tubb4a	-1.79185	8.29795e-11	4.36472e-08	protein_coding	tubulin, beta 4A class IVA [Source:MGI Symbol;Acc:MGI:107848]
Neurons 0Q vs 2Q	ENSMUSG00000097023	Mir9-3hg	-1.8021	1.1253e-16	2.95954e-13	lincRNA	Mir9-3 host gene [Source:MGI Symbol;Acc:MGI:2142071]
Neurons 0Q vs 2Q	ENSMUSG00000032724	Abtb2	-1.80617	1.57251e-07	2.24418e-05	protein_coding	ankyrin repeat and BTB (POZ) domain containing 2 [Source:MGI Symbol;Acc:MGI:2139365]
Neurons 0Q vs 2Q	ENSMUSG00000004892	Bcan	-1.81974	2.02381e-21	9.31458e-18	protein_coding	brevican [Source:MGI Symbol;Acc:MGI:1096385]
Neurons 0Q vs 2Q	ENSMUSG00000034842	Art3	-1.83521	0.00261489	0.048382	protein_coding	ADP-ribosyltransferase 3 [Source:MGI Symbol;Acc:MGI:1202729]
Neurons 0Q vs 2Q	ENSMUSG00000031610	Scrg1	-1.84927	6.54514e-06	0.00049182	protein_coding	scrapie responsive gene 1 [Source:MGI Symbol;Acc:MGI:1328308]
Neurons 0Q vs 2Q	ENSMUSG00000029999	Tgfa	-1.8504	3.53587e-11	2.03423e-08	protein_coding	transforming growth factor alpha [Source:MGI Symbol;Acc:MGI:98724]
Neurons 0Q vs 2Q	ENSMUSG00000002341	Ncan	-1.85662	3.57061e-10	1.42902e-07	protein_coding	neurocan [Source:MGI Symbol;Acc:MGI:104694]
Neurons 0Q vs 2Q	ENSMUSG00000007888	Crlf1	-1.85788	1.57094e-10	7.05392e-08	protein_coding	cytokine receptor-like factor 1 [Source:MGI Symbol;Acc:MGI:1340030]
Neurons 0Q vs 2Q	ENSMUSG00000016995	Matn4	-1.8585	2.34931e-15	3.32699e-12	protein_coding	matrilin 4 [Source:MGI Symbol;Acc:MGI:1328314]
Neurons 0Q vs 2Q	ENSMUSG00000024176	Sox8	-1.8639	6.80997e-07	7.41844e-05	protein_coding	SRY (sex determining region Y)-box 8 [Source:MGI Symbol;Acc:MGI:98370]
Neurons 0Q vs 2Q	ENSMUSG00000067780	Pi15	-1.88636	2.64932e-09	7.34938e-07	protein_coding	peptidase inhibitor 15 [Source:MGI Symbol;Acc:MGI:1934659]
Neurons 0Q vs 2Q	ENSMUSG00000021213	Akr1c13	-1.93366	5.57819e-09	1.36926e-06	protein_coding	aldo-keto reductase family 1, member C13 [Source:MGI Symbol;Acc:MGI:1351662]
Neurons 0Q vs 2Q	ENSMUSG00000035594	Chrna5	-1.93566	0.000471487	0.0139776	protein_coding	cholinergic receptor, nicotinic, alpha polypeptide 5 [Source:MGI Symbol;Acc:MGI:87889]
Neurons 0Q vs 2Q	ENSMUSG00000007480	Mc5r	-1.93963	3.07364e-07	3.90246e-05	protein_coding	melanocortin 5 receptor [Source:MGI Symbol;Acc:MGI:99420]
Neurons 0Q vs 2Q	ENSMUSG00000020701	Tmem132e	-1.95021	1.06151e-11	8.42798e-09	protein_coding	transmembrane protein 132E [Source:MGI Symbol;Acc:MGI:2685490]
Neurons 0Q vs 2Q	ENSMUSG00000045087	S1pr5	-1.98942	0.000196469	0.00725329	protein_coding	sphingosine-1-phosphate receptor 5 [Source:MGI Symbol;Acc:MGI:2150641]
Neurons 0Q vs 2Q	ENSMUSG00000027525	Phactr3	-1.99283	4.6484e-07	5.59327e-05	protein_coding	phosphatase and actin regulator 3 [Source:MGI Symbol;Acc:MGI:1921439]
Neurons 0Q vs 2Q	ENSMUSG00000026574	Dpt	-2.00183	2.99877e-08	5.75078e-06	protein_coding	dermatopontin [Source:MGI Symbol;Acc:MGI:1928392]
Neurons 0Q vs 2Q	ENSMUSG00000007655	Cav1	-2.00357	1.34805e-06	0.000130618	protein_coding	caveolin 1, caveolae protein [Source:MGI Symbol;Acc:MGI:102709]
Neurons 0Q vs 2Q	ENSMUSG00000029334	Prkg2	-2.00816	9.28731e-05	0.00409042	protein_coding	protein kinase, cGMP-dependent, type II [Source:MGI Symbol;Acc:MGI:108173]
Neurons 0Q vs 2Q	ENSMUSG00000078640	Gm11627	-2.02126	0.00171828	0.0356635	protein_coding	predicted gene 11627 [Source:MGI Symbol;Acc:MGI:3650659]
Neurons 0Q vs 2Q	ENSMUSG00000098132	Rassf10	-2.02863	1.73126e-05	0.0010841	protein_coding	Ras association (RalGDS/AF-6) domain family (N-terminal) member 10 [Source:MGI Symbol;Acc:MGI:1925998]
Neurons 0Q vs 2Q	ENSMUSG00000022231	Sema5a	-2.03094	1.56209e-10	7.05392e-08	protein_coding	sema domain, seven thrombospondin repeats (type 1 and type 1-like), transmembrane domain (TM) and short cytoplasmic domain, (semaphorin) 5A [Source:MGI Symbol;Acc:MGI:107556]
Neurons 0Q vs 2Q	ENSMUSG00000086006	Gm13293	-2.04677	0.000417001	0.0128163	lincRNA	predicted gene 13293 [Source:MGI Symbol;Acc:MGI:3649469]
Neurons 0Q vs 2Q	ENSMUSG00000002007	Srpk3	-2.05969	8.73224e-06	0.00061831	protein_coding	serine/arginine-rich protein specific kinase 3 [Source:MGI Symbol;Acc:MGI:1891338]
Neurons 0Q vs 2Q	ENSMUSG00000041836	Ptpre	-2.07263	4.91651e-05	0.00245959	protein_coding	protein tyrosine phosphatase, receptor type, E [Source:MGI Symbol;Acc:MGI:97813]
Neurons 0Q vs 2Q	ENSMUSG00000027375	Mal	-2.08214	5.6983e-12	4.99551e-09	protein_coding	myelin and lymphocyte protein, T cell differentiation protein [Source:MGI Symbol;Acc:MGI:892970]
Neurons 0Q vs 2Q	ENSMUSG00000026437	Cdk18	-2.13751	0.000108879	0.00465072	protein_coding	cyclin-dependent kinase 18 [Source:MGI Symbol;Acc:MGI:97518]
Neurons 0Q vs 2Q	ENSMUSG00000033208	S100b	-2.14436	2.38486e-09	6.91723e-07	protein_coding	S100 protein, beta polypeptide, neural [Source:MGI Symbol;Acc:MGI:98217]
Neurons 0Q vs 2Q	ENSMUSG00000059108	Ifitm6	-2.14654	2.36834e-05	0.00138903	protein_coding	interferon induced transmembrane protein 6 [Source:MGI Symbol;Acc:MGI:2686976]
Neurons 0Q vs 2Q	ENSMUSG00000012520	Phox2b	-2.152	0.000400218	0.012425	protein_coding	paired-like homeobox 2b [Source:MGI Symbol;Acc:MGI:1100882]
Neurons 0Q vs 2Q	ENSMUSG00000027434	Nkx2-2	-2.16715	8.72206e-09	2.03257e-06	protein_coding	NK2 homeobox 2 [Source:MGI Symbol;Acc:MGI:97347]
Neurons 0Q vs 2Q	ENSMUSG00000007594	Hapln4	-2.17292	2.75657e-06	0.000232269	protein_coding	hyaluronan and proteoglycan link protein 4 [Source:MGI Symbol;Acc:MGI:2679531]
Neurons 0Q vs 2Q	ENSMUSG00000031074	Fgf3	-2.18082	9.29895e-06	0.000648461	protein_coding	fibroblast growth factor 3 [Source:MGI Symbol;Acc:MGI:95517]
Neurons 0Q vs 2Q	ENSMUSG00000046500	Tafa4	-2.2013	2.91483e-06	0.000241721	protein_coding	TAFA chemokine like family member 4 [Source:MGI Symbol;Acc:MGI:2444563]
Neurons 0Q vs 2Q	ENSMUSG00000079560	Hoxa3	-2.22393	8.35293e-06	0.000600203	protein_coding	homeobox A3 [Source:MGI Symbol;Acc:MGI:96175]
Neurons 0Q vs 2Q	ENSMUSG00000030247	Kcnj8	-2.22778	0.000105311	0.00452984	protein_coding	potassium inwardly-rectifying channel, subfamily J, member 8 [Source:MGI Symbol;Acc:MGI:1100508]
Neurons 0Q vs 2Q	ENSMUSG00000048562	Sp8	-2.23543	0.00153215	0.0329082	protein_coding	trans-acting transcription factor 8 [Source:MGI Symbol;Acc:MGI:2443471]
Neurons 0Q vs 2Q	ENSMUSG00000098659	1110015O18Rik	-2.24683	0.0021653	0.0421387	lincRNA	RIKEN cDNA 1110015O18 gene [Source:MGI Symbol;Acc:MGI:1915766]
Neurons 0Q vs 2Q	ENSMUSG00000036231	Agr3	-2.26314	0.000865659	0.0220514	protein_coding	anterior gradient 3 [Source:MGI Symbol;Acc:MGI:2685734]
Neurons 0Q vs 2Q	ENSMUSG00000034265	Zdhhc14	-2.27449	2.67546e-11	1.64184e-08	protein_coding	zinc finger, DHHC domain containing 14 [Source:MGI Symbol;Acc:MGI:2653229]
Neurons 0Q vs 2Q	ENSMUSG00000022112	Gpc5	-2.27511	0.000308779	0.0102426	protein_coding	glypican 5 [Source:MGI Symbol;Acc:MGI:1194894]
Neurons 0Q vs 2Q	ENSMUSG00000024935	Slc1a1	-2.29131	9.52936e-07	9.85593e-05	protein_coding	solute carrier family 1 (neuronal/epithelial high affinity glutamate transporter, system Xag), member 1 [Source:MGI Symbol;Acc:MGI:105083]
Neurons 0Q vs 2Q	ENSMUSG00000056966	Gjc3	-2.32945	1.21387e-10	6.20757e-08	protein_coding	gap junction protein, gamma 3 [Source:MGI Symbol;Acc:MGI:2153041]
Neurons 0Q vs 2Q	ENSMUSG00000111837	Gm47135	-2.33327	0.000495085	0.0145599	transcribed_unprocessed_pseudogene	predicted gene, 47135 [Source:MGI Symbol;Acc:MGI:6095892]
Neurons 0Q vs 2Q	ENSMUSG00000031385	Plxnb3	-2.41533	1.19744e-07	1.77781e-05	protein_coding	plexin B3 [Source:MGI Symbol;Acc:MGI:2154240]
Neurons 0Q vs 2Q	ENSMUSG00000031104	Rab33a	-2.42615	2.57898e-12	2.63773e-09	protein_coding	RAB33A, member RAS oncogene family [Source:MGI Symbol;Acc:MGI:109493]
Neurons 0Q vs 2Q	ENSMUSG00000030317	Timp4	-2.42815	1.51597e-18	5.5818e-15	protein_coding	tissue inhibitor of metalloproteinase 4 [Source:MGI Symbol;Acc:MGI:109125]
Neurons 0Q vs 2Q	ENSMUSG00000029322	Plac8	-2.45323	0.00259169	0.0480494	protein_coding	placenta-specific 8 [Source:MGI Symbol;Acc:MGI:2445289]
Neurons 0Q vs 2Q	ENSMUSG00000028655	Mfsd2a	-2.45764	5.29673e-16	9.75127e-13	protein_coding	major facilitator superfamily domain containing 2A [Source:MGI Symbol;Acc:MGI:1923824]
Neurons 0Q vs 2Q	ENSMUSG00000099068	Gm27861	-2.46565	0.00120223	0.0278883	misc_RNA	predicted gene, 27861 [Source:MGI Symbol;Acc:MGI:5531243]
Neurons 0Q vs 2Q	ENSMUSG00000087626	Gm15050	-2.47236	1.13106e-07	1.69291e-05	antisense	predicted gene 15050 [Source:MGI Symbol;Acc:MGI:3705180]
Neurons 0Q vs 2Q	ENSMUSG00000046160	Olig1	-2.47952	2.05965e-08	4.16626e-06	protein_coding	oligodendrocyte transcription factor 1 [Source:MGI Symbol;Acc:MGI:1355334]
Neurons 0Q vs 2Q	ENSMUSG00000049612	Omg	-2.49698	1.52231e-12	1.7516e-09	protein_coding	oligodendrocyte myelin glycoprotein [Source:MGI Symbol;Acc:MGI:106586]
Neurons 0Q vs 2Q	ENSMUSG00000040485	Lrrc52	-2.5113	0.000370796	0.01183	protein_coding	leucine rich repeat containing 52 [Source:MGI Symbol;Acc:MGI:1924118]
Neurons 0Q vs 2Q	ENSMUSG00000027102	Hoxd8	-2.51226	3.77781e-05	0.00198917	protein_coding	homeobox D8 [Source:MGI Symbol;Acc:MGI:96209]
Neurons 0Q vs 2Q	ENSMUSG00000050854	Tmem125	-2.51352	0.00193974	0.038943	protein_coding	transmembrane protein 125 [Source:MGI Symbol;Acc:MGI:1923409]
Neurons 0Q vs 2Q	ENSMUSG00000035131	Brinp3	-2.51572	2.94149e-05	0.00164598	protein_coding	bone morphogenetic protein/retinoic acid inducible neural specific 3 [Source:MGI Symbol;Acc:MGI:2443035]
Neurons 0Q vs 2Q	ENSMUSG00000041301	Cftr	-2.55927	1.90595e-12	2.06404e-09	protein_coding	cystic fibrosis transmembrane conductance regulator [Source:MGI Symbol;Acc:MGI:88388]
Neurons 0Q vs 2Q	ENSMUSG00000026109	Tmeff2	-2.6266	3.65555e-16	7.47764e-13	protein_coding	transmembrane protein with EGF-like and two follistatin-like domains 2 [Source:MGI Symbol;Acc:MGI:1861735]
Neurons 0Q vs 2Q	ENSMUSG00000023039	Krt7	-2.64117	0.000163335	0.00623857	protein_coding	keratin 7 [Source:MGI Symbol;Acc:MGI:96704]
Neurons 0Q vs 2Q	ENSMUSG00000106379	Lhfpl3	-2.64681	1.34024e-09	4.34189e-07	protein_coding	lipoma HMGIC fusion partner-like 3 [Source:MGI Symbol;Acc:MGI:1925076]
Neurons 0Q vs 2Q	ENSMUSG00000037754	Ppp1r16b	-2.67189	6.44007e-05	0.00303227	protein_coding	protein phosphatase 1, regulatory subunit 16B [Source:MGI Symbol;Acc:MGI:2151841]
Neurons 0Q vs 2Q	ENSMUSG00000087230	Mroh3	-2.71069	1.15188e-05	0.000779638	protein_coding	maestro heat-like repeat family member 3 [Source:MGI Symbol;Acc:MGI:1923672]
Neurons 0Q vs 2Q	ENSMUSG00000024395	Lims2	-2.71959	1.34801e-10	6.53198e-08	protein_coding	LIM and senescent cell antigen like domains 2 [Source:MGI Symbol;Acc:MGI:2385067]
Neurons 0Q vs 2Q	ENSMUSG00000006764	Tph2	-2.72222	9.13099e-08	1.43677e-05	protein_coding	tryptophan hydroxylase 2 [Source:MGI Symbol;Acc:MGI:2651811]
Neurons 0Q vs 2Q	ENSMUSG00000039830	Olig2	-2.78186	7.49926e-05	0.00344293	protein_coding	oligodendrocyte transcription factor 2 [Source:MGI Symbol;Acc:MGI:1355331]
Neurons 0Q vs 2Q	ENSMUSG00000045608	Dbx2	-2.82848	1.42657e-08	3.07877e-06	protein_coding	developing brain homeobox 2 [Source:MGI Symbol;Acc:MGI:107445]
Neurons 0Q vs 2Q	ENSMUSG00000041605	Inava	-2.83703	0.000554808	0.015885	protein_coding	innate immunity activator [Source:MGI Symbol;Acc:MGI:1921579]
Neurons 0Q vs 2Q	ENSMUSG00000056468	5730596B20Rik	-2.87196	1.20183e-06	0.000118868	TEC	RIKEN cDNA 5730596B20 gene [Source:MGI Symbol;Acc:MGI:1924830]
Neurons 0Q vs 2Q	ENSMUSG00000023828	Slc22a3	-2.88921	5.0032e-08	8.68951e-06	protein_coding	solute carrier family 22 (organic cation transporter), member 3 [Source:MGI Symbol;Acc:MGI:1333817]
Neurons 0Q vs 2Q	ENSMUSG00000101356	Gm28876	-2.90639	0.00219741	0.0425834	lincRNA	predicted gene 28876 [Source:MGI Symbol;Acc:MGI:5579582]
Neurons 0Q vs 2Q	ENSMUSG00000041607	Mbp	-2.91588	1.95942e-06	0.000176533	protein_coding	myelin basic protein [Source:MGI Symbol;Acc:MGI:96925]
Neurons 0Q vs 2Q	ENSMUSG00000030093	Wnt7a	-2.91856	1.48901e-07	2.15848e-05	protein_coding	wingless-type MMTV integration site family, member 7A [Source:MGI Symbol;Acc:MGI:98961]
Neurons 0Q vs 2Q	ENSMUSG00000097336	Fendrr	-2.92977	0.0010396	0.025051	processed_transcript	Foxf1 adjacent non-coding developmental regulatory RNA [Source:MGI Symbol;Acc:MGI:1916040]
Neurons 0Q vs 2Q	ENSMUSG00000024600	Slc27a6	-2.93004	0.000601688	0.0167835	protein_coding	solute carrier family 27 (fatty acid transporter), member 6 [Source:MGI Symbol;Acc:MGI:3036230]
Neurons 0Q vs 2Q	ENSMUSG00000015829	Tnr	-2.93203	4.69881e-05	0.00239394	protein_coding	tenascin R [Source:MGI Symbol;Acc:MGI:99516]
Neurons 0Q vs 2Q	ENSMUSG00000050121	Opalin	-2.94132	0.00139525	0.0308733	protein_coding	oligodendrocytic myelin paranodal and inner loop protein [Source:MGI Symbol;Acc:MGI:2657025]
Neurons 0Q vs 2Q	ENSMUSG00000017868	Sgk2	-2.97737	9.18488e-05	0.00405501	protein_coding	serum/glucocorticoid regulated kinase 2 [Source:MGI Symbol;Acc:MGI:1351318]
Neurons 0Q vs 2Q	ENSMUSG00000089941	Gm16168	-3.13403	1.46249e-05	0.000944096	antisense	predicted gene 16168 [Source:MGI Symbol;Acc:MGI:3802010]
Neurons 0Q vs 2Q	ENSMUSG00000073680	Tmem88b	-3.17539	5.93378e-13	7.28273e-10	protein_coding	transmembrane protein 88B [Source:MGI Symbol;Acc:MGI:2444329]
Neurons 0Q vs 2Q	ENSMUSG00000038692	Hoxb4	-3.24788	2.10103e-07	2.84411e-05	protein_coding	homeobox B4 [Source:MGI Symbol;Acc:MGI:96185]
Neurons 0Q vs 2Q	ENSMUSG00000079277	Hoxd3	-3.26212	0.000170912	0.00644774	protein_coding	homeobox D3 [Source:MGI Symbol;Acc:MGI:96207]
Neurons 0Q vs 2Q	ENSMUSG00000086999	Bcas1os2	-3.28413	1.30656e-05	0.000856003	antisense	breast carcinoma amplified sequence 1, opposite strand 2 [Source:MGI Symbol;Acc:MGI:1920553]
Neurons 0Q vs 2Q	ENSMUSG00000028716	Pdzk1ip1	-3.28587	0.00013958	0.00552617	protein_coding	PDZK1 interacting protein 1 [Source:MGI Symbol;Acc:MGI:1914432]
Neurons 0Q vs 2Q	ENSMUSG00000049721	Gal3st1	-3.29994	7.51762e-11	4.07057e-08	protein_coding	galactose-3-O-sulfotransferase 1 [Source:MGI Symbol;Acc:MGI:1858277]
Neurons 0Q vs 2Q	ENSMUSG00000085696	Hoxaas3	-3.37073	9.10884e-07	9.47422e-05	antisense	Hoxa cluster antisense RNA 3 [Source:MGI Symbol;Acc:MGI:1919878]
Neurons 0Q vs 2Q	ENSMUSG00000031425	Plp1	-3.38621	3.49666e-22	2.14578e-18	protein_coding	proteolipid protein (myelin) 1 [Source:MGI Symbol;Acc:MGI:97623]
Neurons 0Q vs 2Q	ENSMUSG00000036098	Myrf	-3.4774	2.36987e-05	0.00138903	protein_coding	myelin regulatory factor [Source:MGI Symbol;Acc:MGI:2684944]
Neurons 0Q vs 2Q	ENSMUSG00000000942	Hoxa4	-3.53339	9.8454e-08	1.53605e-05	protein_coding	homeobox A4 [Source:MGI Symbol;Acc:MGI:96176]
Neurons 0Q vs 2Q	ENSMUSG00000067879	Vxn	-3.60536	7.87698e-06	0.000573182	protein_coding	vexin [Source:MGI Symbol;Acc:MGI:1924232]
Neurons 0Q vs 2Q	ENSMUSG00000020875	Hoxb9	-3.65174	0.000147111	0.00577467	protein_coding	homeobox B9 [Source:MGI Symbol;Acc:MGI:96190]
Neurons 0Q vs 2Q	ENSMUSG00000051397	Tacstd2	-3.87348	0.000481543	0.0142528	protein_coding	tumor-associated calcium signal transducer 2 [Source:MGI Symbol;Acc:MGI:1861606]
Neurons 0Q vs 2Q	ENSMUSG00000100147	1700047M11Rik	-4.01099	2.18903e-06	0.000191905	lincRNA	RIKEN cDNA 1700047M11 gene [Source:MGI Symbol;Acc:MGI:1914580]
Neurons 0Q vs 2Q	ENSMUSG00000025150	Cbr2	-4.01893	4.35027e-06	0.000345209	protein_coding	carbonyl reductase 2 [Source:MGI Symbol;Acc:MGI:107200]
Neurons 0Q vs 2Q	ENSMUSG00000038236	Hoxa7	-4.07268	2.2424e-06	0.000195652	protein_coding	homeobox A7 [Source:MGI Symbol;Acc:MGI:96179]
Neurons 0Q vs 2Q	ENSMUSG00000085645	Hoxb5os	-4.20516	6.40514e-06	0.000483273	antisense	homeobox B5 and homeobox B6, opposite strand [Source:MGI Symbol;Acc:MGI:1922645]
Neurons 0Q vs 2Q	ENSMUSG00000022485	Hoxc5	-4.23497	0.00113781	0.0267865	protein_coding	homeobox C5 [Source:MGI Symbol;Acc:MGI:96196]
Neurons 0Q vs 2Q	ENSMUSG00000032517	Mobp	-4.37221	0.000529834	0.0153184	protein_coding	myelin-associated oligodendrocytic basic protein [Source:MGI Symbol;Acc:MGI:108511]
Neurons 0Q vs 2Q	ENSMUSG00000032854	Ugt8a	-4.40176	6.21675e-08	1.03109e-05	protein_coding	UDP galactosyltransferase 8A [Source:MGI Symbol;Acc:MGI:109522]
Neurons 0Q vs 2Q	ENSMUSG00000038253	Hoxa5	-4.51826	9.95495e-08	1.54009e-05	protein_coding	homeobox A5 [Source:MGI Symbol;Acc:MGI:96177]
Neurons 0Q vs 2Q	ENSMUSG00000041309	Nkx6-2	-4.52663	1.59027e-05	0.00101304	protein_coding	NK6 homeobox 2 [Source:MGI Symbol;Acc:MGI:1352738]
Neurons 0Q vs 2Q	ENSMUSG00000038457	Tmem255b	-4.59428	1.62202e-08	3.35522e-06	protein_coding	transmembrane protein 255B [Source:MGI Symbol;Acc:MGI:2685533]
Neurons 0Q vs 2Q	ENSMUSG00000044519	Zfp488	-4.5988	0.000206414	0.00746738	protein_coding	zinc finger protein 488 [Source:MGI Symbol;Acc:MGI:2686052]
Neurons 0Q vs 2Q	ENSMUSG00000042306	S100a14	-4.60622	4.02568e-06	0.00032223	protein_coding	S100 calcium binding protein A14 [Source:MGI Symbol;Acc:MGI:1913416]
Neurons 0Q vs 2Q	ENSMUSG00000043219	Hoxa6	-4.61562	0.00158985	0.0337591	protein_coding	homeobox A6 [Source:MGI Symbol;Acc:MGI:96178]
Neurons 0Q vs 2Q	ENSMUSG00000075277	Haglr	-4.80029	4.29698e-07	5.20443e-05	bidirectional_promoter_lncRNA	Hoxd antisense growth associated long non-coding RNA [Source:MGI Symbol;Acc:MGI:3026978]
Neurons 0Q vs 2Q	ENSMUSG00000033006	Sox10	-4.80509	0.000231246	0.00813587	protein_coding	SRY (sex determining region Y)-box 10 [Source:MGI Symbol;Acc:MGI:98358]
Neurons 0Q vs 2Q	ENSMUSG00000054146	Krt15	-4.91691	0.00270728	0.049756	protein_coding	keratin 15 [Source:MGI Symbol;Acc:MGI:96689]
Neurons 0Q vs 2Q	ENSMUSG00000033579	Fa2h	-5.06685	0.000203164	0.00740644	protein_coding	fatty acid 2-hydroxylase [Source:MGI Symbol;Acc:MGI:2443327]
Neurons 0Q vs 2Q	ENSMUSG00000101174	Hoxd4	-5.14029	7.86949e-07	8.32628e-05	protein_coding	homeobox D4 [Source:MGI Symbol;Acc:MGI:96208]
Neurons 0Q vs 2Q	ENSMUSG00000021685	Otp	-5.18878	0.00127025	0.0288695	protein_coding	orthopedia homeobox [Source:MGI Symbol;Acc:MGI:99835]
Neurons 0Q vs 2Q	ENSMUSG00000001661	Hoxc6	-5.26788	2.44226e-09	6.91723e-07	protein_coding	homeobox C6 [Source:MGI Symbol;Acc:MGI:96197]
Neurons 0Q vs 2Q	ENSMUSG00000049436	Upk1b	-5.43268	1.78733e-06	0.000164524	protein_coding	uroplakin 1B [Source:MGI Symbol;Acc:MGI:98912]
Neurons 0Q vs 2Q	ENSMUSG00000001657	Hoxc8	-5.59188	0.00024248	0.00843867	protein_coding	homeobox C8 [Source:MGI Symbol;Acc:MGI:96198]
Neurons 0Q vs 2Q	ENSMUSG00000000690	Hoxb6	-5.61139	1.57087e-06	0.00014755	protein_coding	homeobox B6 [Source:MGI Symbol;Acc:MGI:96187]
Neurons 0Q vs 2Q	ENSMUSG00000034000	Neu4	-5.61428	8.21924e-05	0.0037362	protein_coding	sialidase 4 [Source:MGI Symbol;Acc:MGI:2661364]
Neurons 0Q vs 2Q	ENSMUSG00000013523	Bcas1	-5.72469	6.03146e-06	0.000460743	protein_coding	breast carcinoma amplified sequence 1 [Source:MGI Symbol;Acc:MGI:1924210]
Neurons 0Q vs 2Q	ENSMUSG00000038173	Enpp6	-5.88429	3.33264e-05	0.00179086	protein_coding	ectonucleotide pyrophosphatase/phosphodiesterase 6 [Source:MGI Symbol;Acc:MGI:2445171]
Neurons 0Q vs 2Q	ENSMUSG00000036634	Mag	-5.93428	7.21401e-07	7.76666e-05	protein_coding	myelin-associated glycoprotein [Source:MGI Symbol;Acc:MGI:96912]
Neurons 0Q vs 2Q	ENSMUSG00000061527	Krt5	-5.93978	1.06656e-05	0.000732663	protein_coding	keratin 5 [Source:MGI Symbol;Acc:MGI:96702]
Neurons 0Q vs 2Q	ENSMUSG00000115529	9630013A20Rik	-6.08305	1.28447e-06	0.000125783	antisense	RIKEN cDNA 9630013A20 gene [Source:MGI Symbol;Acc:MGI:2442953]
Neurons 0Q vs 2Q	ENSMUSG00000056648	Hoxb8	-6.21848	2.80689e-07	3.58854e-05	protein_coding	homeobox B8 [Source:MGI Symbol;Acc:MGI:96189]
Neurons 0Q vs 2Q	ENSMUSG00000038721	Hoxb7	-6.25223	1.36268e-06	0.00013108	protein_coding	homeobox B7 [Source:MGI Symbol;Acc:MGI:96188]
Neurons 0Q vs 2Q	ENSMUSG00000052229	Gpr17	-6.8348	1.9781e-06	0.000176781	protein_coding	G protein-coupled receptor 17 [Source:MGI Symbol;Acc:MGI:3584514]
Neurons 0Q vs 2Q	ENSMUSG00000044041	Krt13	-6.99308	6.69567e-07	7.38127e-05	protein_coding	keratin 13 [Source:MGI Symbol;Acc:MGI:101925]
Neurons 0Q vs 2Q	ENSMUSG00000045539	Sprr3	-20.2797	2.14019e-09	6.35498e-07	protein_coding	small proline-rich protein 3 [Source:MGI Symbol;Acc:MGI:1330237]
Neurons 0Q vs 4Q	ENSMUSG00000040046	Tph1	5.54727	1.98802e-05	0.00237334	protein_coding	tryptophan hydroxylase 1 [Source:MGI Symbol;Acc:MGI:98796]
Neurons 0Q vs 4Q	ENSMUSG00000041578	Crx	5.44467	0.000603851	0.0236091	protein_coding	cone-rod homeobox [Source:MGI Symbol;Acc:MGI:1194883]
Neurons 0Q vs 4Q	ENSMUSG00000030507	Dbx1	5.02823	0.000115078	0.00762051	protein_coding	developing brain homeobox 1 [Source:MGI Symbol;Acc:MGI:94867]
Neurons 0Q vs 4Q	ENSMUSG00000041534	Rbp3	4.31297	1.00522e-10	1.31006e-07	protein_coding	retinol binding protein 3, interstitial [Source:MGI Symbol;Acc:MGI:97878]
Neurons 0Q vs 4Q	ENSMUSG00000094035	Ldlrad2	3.92608	7.07326e-05	0.00547617	protein_coding	low density lipoprotein receptor class A domain containing 2 [Source:MGI Symbol;Acc:MGI:3588210]
Neurons 0Q vs 4Q	ENSMUSG00000048015	Neurod4	3.57433	4.75812e-05	0.00425009	protein_coding	neurogenic differentiation 4 [Source:MGI Symbol;Acc:MGI:108055]
Neurons 0Q vs 4Q	ENSMUSG00000054360	Bsx	3.45896	3.11389e-05	0.00323223	protein_coding	brain specific homeobox [Source:MGI Symbol;Acc:MGI:2669849]
Neurons 0Q vs 4Q	ENSMUSG00000032346	Ooep	3.26334	0.000934851	0.0319915	protein_coding	oocyte expressed protein [Source:MGI Symbol;Acc:MGI:1915218]
Neurons 0Q vs 4Q	ENSMUSG00000019817	Plagl1	3.23498	2.76567e-13	1.44174e-09	protein_coding	pleiomorphic adenoma gene-like 1 [Source:MGI Symbol;Acc:MGI:1100874]
Neurons 0Q vs 4Q	ENSMUSG00000023439	Gnb3	3.19962	0.000719667	0.0269255	protein_coding	guanine nucleotide binding protein (G protein), beta 3 [Source:MGI Symbol;Acc:MGI:95785]
Neurons 0Q vs 4Q	ENSMUSG00000023902	Zscan10	3.12329	0.0015472	0.0444791	protein_coding	zinc finger and SCAN domain containing 10 [Source:MGI Symbol;Acc:MGI:3040700]
Neurons 0Q vs 4Q	ENSMUSG00000020419	Hormad2	3.07709	0.00137708	0.0411782	protein_coding	HORMA domain containing 2 [Source:MGI Symbol;Acc:MGI:1923078]
Neurons 0Q vs 4Q	ENSMUSG00000056055	Sag	2.96338	3.59945e-05	0.00345349	protein_coding	S-antigen, retina and pineal gland (arrestin) [Source:MGI Symbol;Acc:MGI:98227]
Neurons 0Q vs 4Q	ENSMUSG00000102803	Gm37477	2.94544	0.000238748	0.0125618	TEC	predicted gene, 37477 [Source:MGI Symbol;Acc:MGI:5610705]
Neurons 0Q vs 4Q	ENSMUSG00000032446	Eomes	2.90374	5.62975e-10	5.86958e-07	protein_coding	eomesodermin [Source:MGI Symbol;Acc:MGI:1201683]
Neurons 0Q vs 4Q	ENSMUSG00000034701	Neurod1	2.80846	5.49678e-06	0.000944661	protein_coding	neurogenic differentiation 1 [Source:MGI Symbol;Acc:MGI:1339708]
Neurons 0Q vs 4Q	ENSMUSG00000022997	Wnt1	2.78459	2.61683e-08	1.41119e-05	protein_coding	wingless-type MMTV integration site family, member 1 [Source:MGI Symbol;Acc:MGI:98953]
Neurons 0Q vs 4Q	ENSMUSG00000100341	Gm29478	2.76885	3.15547e-06	0.000616854	lincRNA	predicted gene 29478 [Source:MGI Symbol;Acc:MGI:5580184]
Neurons 0Q vs 4Q	ENSMUSG00000029797	Sspo	2.74223	0.00119628	0.0371942	protein_coding	SCO-spondin [Source:MGI Symbol;Acc:MGI:2674311]
Neurons 0Q vs 4Q	ENSMUSG00000034384	Barhl2	2.45231	2.74886e-05	0.00295696	protein_coding	BarH like homeobox 2 [Source:MGI Symbol;Acc:MGI:1859314]
Neurons 0Q vs 4Q	ENSMUSG00000052479	A330008L17Rik	2.41627	9.8622e-05	0.00695453	lincRNA	RIKEN cDNA A330008L17 gene [Source:MGI Symbol;Acc:MGI:2443215]
Neurons 0Q vs 4Q	ENSMUSG00000074768	Bhmt	2.39328	0.00035816	0.0166403	protein_coding	betaine-homocysteine methyltransferase [Source:MGI Symbol;Acc:MGI:1339972]
Neurons 0Q vs 4Q	ENSMUSG00000027967	Neurog2	2.34444	0.000204164	0.0114033	protein_coding	neurogenin 2 [Source:MGI Symbol;Acc:MGI:109619]
Neurons 0Q vs 4Q	ENSMUSG00000104286	Gm37457	2.19322	0.000841352	0.0297018	TEC	predicted gene, 37457 [Source:MGI Symbol;Acc:MGI:5610685]
Neurons 0Q vs 4Q	ENSMUSG00000029830	Svopl	2.17637	8.18424e-06	0.00131952	protein_coding	SV2 related protein homolog (rat)-like [Source:MGI Symbol;Acc:MGI:2444335]
Neurons 0Q vs 4Q	ENSMUSG00000019880	Rspo3	2.12026	0.00107495	0.0350232	protein_coding	R-spondin 3 [Source:MGI Symbol;Acc:MGI:1920030]
Neurons 0Q vs 4Q	ENSMUSG00000005917	Otx1	2.10726	5.06197e-12	1.15216e-08	protein_coding	orthodenticle homeobox 1 [Source:MGI Symbol;Acc:MGI:97450]
Neurons 0Q vs 4Q	ENSMUSG00000098682	Otx2os1	2.03106	2.96278e-05	0.00310973	lincRNA	orthodenticle homeobox 2 opposite strand 1 [Source:MGI Symbol;Acc:MGI:3583292]
Neurons 0Q vs 4Q	ENSMUSG00000030270	Cpne9	2.01368	2.45773e-05	0.00278525	protein_coding	copine family member IX [Source:MGI Symbol;Acc:MGI:2443052]
Neurons 0Q vs 4Q	ENSMUSG00000024215	Spdef	2.00688	0.000471377	0.0199779	protein_coding	SAM pointed domain containing ets transcription factor [Source:MGI Symbol;Acc:MGI:1353422]
Neurons 0Q vs 4Q	ENSMUSG00000021678	F2rl1	1.99863	4.17971e-05	0.00391416	protein_coding	coagulation factor II (thrombin) receptor-like 1 [Source:MGI Symbol;Acc:MGI:101910]
Neurons 0Q vs 4Q	ENSMUSG00000030268	Bcat1	1.94378	4.59888e-11	7.19219e-08	protein_coding	branched chain aminotransferase 1, cytosolic [Source:MGI Symbol;Acc:MGI:104861]
Neurons 0Q vs 4Q	ENSMUSG00000021848	Otx2	1.93847	1.23351e-06	0.000271703	protein_coding	orthodenticle homeobox 2 [Source:MGI Symbol;Acc:MGI:97451]
Neurons 0Q vs 4Q	ENSMUSG00000086224	2700069I18Rik	1.93196	0.000306584	0.0148893	antisense	RIKEN cDNA 2700069I18 gene [Source:MGI Symbol;Acc:MGI:1919858]
Neurons 0Q vs 4Q	ENSMUSG00000036972	Zic4	1.90989	2.12522e-08	1.20745e-05	protein_coding	zinc finger protein of the cerebellum 4 [Source:MGI Symbol;Acc:MGI:107201]
Neurons 0Q vs 4Q	ENSMUSG00000069793	Slfn9	1.90677	0.00111823	0.0354009	protein_coding	schlafen 9 [Source:MGI Symbol;Acc:MGI:2445121]
Neurons 0Q vs 4Q	ENSMUSG00000104918	Gm42944	1.90184	0.0011293	0.0356071	TEC	predicted gene 42944 [Source:MGI Symbol;Acc:MGI:5663081]
Neurons 0Q vs 4Q	ENSMUSG00000039672	Kcne2	1.9017	0.000145668	0.00882987	protein_coding	potassium voltage-gated channel, Isk-related subfamily, gene 2 [Source:MGI Symbol;Acc:MGI:1891123]
Neurons 0Q vs 4Q	ENSMUSG00000048540	Nhlh2	1.8917	0.000111163	0.00750369	protein_coding	nescient helix loop helix 2 [Source:MGI Symbol;Acc:MGI:97324]
Neurons 0Q vs 4Q	ENSMUSG00000070473	Cldn3	1.85444	3.22424e-06	0.000622517	protein_coding	claudin 3 [Source:MGI Symbol;Acc:MGI:1329044]
Neurons 0Q vs 4Q	ENSMUSG00000023120	Ldc1	1.8407	0.000698643	0.0264554	protein_coding	leucine decarboxylase 1 [Source:MGI Symbol;Acc:MGI:2685699]
Neurons 0Q vs 4Q	ENSMUSG00000065524	Mir135a-2	1.82321	0.0001894	0.010732	miRNA	microRNA 135a-2 [Source:MGI Symbol;Acc:MGI:3618729]
Neurons 0Q vs 4Q	ENSMUSG00000051251	Nhlh1	1.73634	0.001105	0.0354009	protein_coding	nescient helix loop helix 1 [Source:MGI Symbol;Acc:MGI:98481]
Neurons 0Q vs 4Q	ENSMUSG00000070780	Rbm47	1.71735	1.07545e-07	4.20475e-05	protein_coding	RNA binding motif protein 47 [Source:MGI Symbol;Acc:MGI:2384294]
Neurons 0Q vs 4Q	ENSMUSG00000063975	Slco1a5	1.70445	8.49847e-05	0.00635921	protein_coding	solute carrier organic anion transporter family, member 1a5 [Source:MGI Symbol;Acc:MGI:1351865]
Neurons 0Q vs 4Q	ENSMUSG00000028289	Epha7	1.69576	4.35282e-05	0.00405201	protein_coding	Eph receptor A7 [Source:MGI Symbol;Acc:MGI:95276]
Neurons 0Q vs 4Q	ENSMUSG00000036169	Sostdc1	1.6605	6.61095e-05	0.00530198	protein_coding	sclerostin domain containing 1 [Source:MGI Symbol;Acc:MGI:1913292]
Neurons 0Q vs 4Q	ENSMUSG00000032128	Robo3	1.60968	0.00011533	0.00762051	protein_coding	roundabout guidance receptor 3 [Source:MGI Symbol;Acc:MGI:1343102]
Neurons 0Q vs 4Q	ENSMUSG00000067786	Nnat	1.60837	6.99586e-08	2.95698e-05	protein_coding	neuronatin [Source:MGI Symbol;Acc:MGI:104716]
Neurons 0Q vs 4Q	ENSMUSG00000050671	Ism2	1.59201	0.000116522	0.00762051	protein_coding	isthmin 2 [Source:MGI Symbol;Acc:MGI:2685110]
Neurons 0Q vs 4Q	ENSMUSG00000051920	Rspo2	1.59164	0.000127271	0.00812406	protein_coding	R-spondin 2 [Source:MGI Symbol;Acc:MGI:1922667]
Neurons 0Q vs 4Q	ENSMUSG00000017978	Cadps2	1.58063	5.85283e-07	0.000163451	protein_coding	Ca2+-dependent activator protein for secretion 2 [Source:MGI Symbol;Acc:MGI:2443963]
Neurons 0Q vs 4Q	ENSMUSG00000112117	Rmst	1.53399	1.14796e-08	8.54899e-06	lincRNA	rhabdomyosarcoma 2 associated transcript (non-coding RNA) [Source:MGI Symbol;Acc:MGI:1099806]
Neurons 0Q vs 4Q	ENSMUSG00000025089	Gfra1	1.5338	1.85258e-06	0.000396884	protein_coding	glial cell line derived neurotrophic factor family receptor alpha 1 [Source:MGI Symbol;Acc:MGI:1100842]
Neurons 0Q vs 4Q	ENSMUSG00000022949	Clic6	1.53051	5.03458e-05	0.00434099	protein_coding	chloride intracellular channel 6 [Source:MGI Symbol;Acc:MGI:2146607]
Neurons 0Q vs 4Q	ENSMUSG00000040147	Maob	1.50574	2.0024e-07	7.28269e-05	protein_coding	monoamine oxidase B [Source:MGI Symbol;Acc:MGI:96916]
Neurons 0Q vs 4Q	ENSMUSG00000062960	Kdr	1.49024	2.32342e-05	0.00267176	protein_coding	kinase insert domain protein receptor [Source:MGI Symbol;Acc:MGI:96683]
Neurons 0Q vs 4Q	ENSMUSG00000036961	Wnt8b	1.48613	5.28139e-05	0.00446463	protein_coding	wingless-type MMTV integration site family, member 8B [Source:MGI Symbol;Acc:MGI:109485]
Neurons 0Q vs 4Q	ENSMUSG00000092536	Gm20501	1.46103	8.54347e-05	0.00636245	bidirectional_promoter_lncRNA	predicted gene 20501 [Source:MGI Symbol;Acc:MGI:5141966]
Neurons 0Q vs 4Q	ENSMUSG00000022512	Cldn1	1.44013	6.0158e-05	0.00495164	protein_coding	claudin 1 [Source:MGI Symbol;Acc:MGI:1276109]
Neurons 0Q vs 4Q	ENSMUSG00000031654	Cbln1	1.43968	0.000808555	0.0290548	protein_coding	cerebellin 1 precursor protein [Source:MGI Symbol;Acc:MGI:88281]
Neurons 0Q vs 4Q	ENSMUSG00000026994	Galnt3	1.42371	0.000173992	0.0100408	protein_coding	polypeptide N-acetylgalactosaminyltransferase 3 [Source:MGI Symbol;Acc:MGI:894695]
Neurons 0Q vs 4Q	ENSMUSG00000098979	Gm27544	1.41795	2.26037e-07	8.03406e-05	misc_RNA	predicted gene, 27544 [Source:MGI Symbol;Acc:MGI:5530926]
Neurons 0Q vs 4Q	ENSMUSG00000032246	Calml4	1.40335	0.000252121	0.0129702	protein_coding	calmodulin-like 4 [Source:MGI Symbol;Acc:MGI:1922850]
Neurons 0Q vs 4Q	ENSMUSG00000075266	Cenpw	1.39102	1.96451e-05	0.00236331	protein_coding	centromere protein W [Source:MGI Symbol;Acc:MGI:1913561]
Neurons 0Q vs 4Q	ENSMUSG00000021803	Cdhr1	1.38291	0.000748588	0.0276112	protein_coding	cadherin-related family member 1 [Source:MGI Symbol;Acc:MGI:2157782]
Neurons 0Q vs 4Q	ENSMUSG00000005994	Tyrp1	1.35352	3.40383e-05	0.0033815	protein_coding	tyrosinase-related protein 1 [Source:MGI Symbol;Acc:MGI:98881]
Neurons 0Q vs 4Q	ENSMUSG00000046518	Ferd3l	1.34433	0.000674751	0.025675	protein_coding	Fer3 like bHLH transcription factor [Source:MGI Symbol;Acc:MGI:2150010]
Neurons 0Q vs 4Q	ENSMUSG00000036523	Greb1	1.34046	4.08667e-06	0.00076085	protein_coding	gene regulated by estrogen in breast cancer protein [Source:MGI Symbol;Acc:MGI:2149712]
Neurons 0Q vs 4Q	ENSMUSG00000021750	Fam107a	1.3156	1.96409e-05	0.00236331	protein_coding	family with sequence similarity 107, member A [Source:MGI Symbol;Acc:MGI:3041256]
Neurons 0Q vs 4Q	ENSMUSG00000055430	Nap1l5	1.31348	0.000422164	0.0185978	protein_coding	nucleosome assembly protein 1-like 5 [Source:MGI Symbol;Acc:MGI:1923555]
Neurons 0Q vs 4Q	ENSMUSG00000091144	Phf11c	1.30399	0.00109282	0.0354009	protein_coding	PHD finger protein 11C [Source:MGI Symbol;Acc:MGI:3648476]
Neurons 0Q vs 4Q	ENSMUSG00000053025	Sv2b	1.28948	0.000313183	0.0151169	protein_coding	synaptic vesicle glycoprotein 2 b [Source:MGI Symbol;Acc:MGI:1927338]
Neurons 0Q vs 4Q	ENSMUSG00000038292	Ccdc155	1.28178	0.00160561	0.0458214	protein_coding	coiled-coil domain containing 155 [Source:MGI Symbol;Acc:MGI:2687329]
Neurons 0Q vs 4Q	ENSMUSG00000023940	Sgo1	1.23498	0.000692745	0.0262957	protein_coding	shugoshin 1 [Source:MGI Symbol;Acc:MGI:1919665]
Neurons 0Q vs 4Q	ENSMUSG00000032368	Zic1	1.22445	4.68512e-05	0.00425009	protein_coding	zinc finger protein of the cerebellum 1 [Source:MGI Symbol;Acc:MGI:106683]
Neurons 0Q vs 4Q	ENSMUSG00000078503	Zfp990	1.21765	6.3639e-06	0.00107016	protein_coding	zinc finger protein 990 [Source:MGI Symbol;Acc:MGI:3652161]
Neurons 0Q vs 4Q	ENSMUSG00000097834	Gm26911	1.21491	3.08008e-07	0.000100353	antisense	predicted gene, 26911 [Source:MGI Symbol;Acc:MGI:5477405]
Neurons 0Q vs 4Q	ENSMUSG00000022429	Dmc1	1.20669	0.00173892	0.0489117	protein_coding	DNA meiotic recombinase 1 [Source:MGI Symbol;Acc:MGI:105393]
Neurons 0Q vs 4Q	ENSMUSG00000022034	Esco2	1.20326	0.00111438	0.0354009	protein_coding	establishment of sister chromatid cohesion N-acetyltransferase 2 [Source:MGI Symbol;Acc:MGI:1919238]
Neurons 0Q vs 4Q	ENSMUSG00000033752	Mnd1	1.1991	0.000963884	0.0327699	protein_coding	meiotic nuclear divisions 1 [Source:MGI Symbol;Acc:MGI:1924165]
Neurons 0Q vs 4Q	ENSMUSG00000000296	Tpd52l1	1.19199	3.40948e-05	0.0033815	protein_coding	tumor protein D52-like 1 [Source:MGI Symbol;Acc:MGI:1298386]
Neurons 0Q vs 4Q	ENSMUSG00000045534	Kcna5	1.18368	0.000251783	0.0129702	protein_coding	potassium voltage-gated channel, shaker-related subfamily, member 5 [Source:MGI Symbol;Acc:MGI:96662]
Neurons 0Q vs 4Q	ENSMUSG00000061802	Armc4	1.16661	0.000975568	0.0330236	protein_coding	armadillo repeat containing 4 [Source:MGI Symbol;Acc:MGI:1922184]
Neurons 0Q vs 4Q	ENSMUSG00000078495	Zfp984	1.1494	1.53159e-05	0.00202988	protein_coding	zinc finger protein 984 [Source:MGI Symbol;Acc:MGI:3651978]
Neurons 0Q vs 4Q	ENSMUSG00000021643	Serf1	1.14842	0.00125658	0.0384572	protein_coding	small EDRK-rich factor 1 [Source:MGI Symbol;Acc:MGI:1337114]
Neurons 0Q vs 4Q	ENSMUSG00000067860	Zic3	1.14739	4.46133e-06	0.00080438	protein_coding	zinc finger protein of the cerebellum 3 [Source:MGI Symbol;Acc:MGI:106676]
Neurons 0Q vs 4Q	ENSMUSG00000028175	Depdc1a	1.1454	1.39222e-05	0.00189329	protein_coding	DEP domain containing 1a [Source:MGI Symbol;Acc:MGI:1923381]
Neurons 0Q vs 4Q	ENSMUSG00000078234	Klhdc7a	1.14451	0.000154175	0.00920282	protein_coding	kelch domain containing 7A [Source:MGI Symbol;Acc:MGI:2444612]
Neurons 0Q vs 4Q	ENSMUSG00000024867	Pip5k1b	1.14128	9.76278e-07	0.000242349	protein_coding	phosphatidylinositol-4-phosphate 5-kinase, type 1 beta [Source:MGI Symbol;Acc:MGI:107930]
Neurons 0Q vs 4Q	ENSMUSG00000060429	Sntb1	1.14015	0.000912484	0.0315641	protein_coding	syntrophin, basic 1 [Source:MGI Symbol;Acc:MGI:101781]
Neurons 0Q vs 4Q	ENSMUSG00000114025	Gm49331	1.14005	0.000519972	0.0215128	unprocessed_pseudogene	predicted gene, 49331 [Source:MGI Symbol;Acc:MGI:6121516]
Neurons 0Q vs 4Q	ENSMUSG00000039396	Neil3	1.13584	0.000435815	0.0190383	protein_coding	nei like 3 (E. coli) [Source:MGI Symbol;Acc:MGI:2384588]
Neurons 0Q vs 4Q	ENSMUSG00000047842	Diras2	1.13038	0.000905506	0.0313996	protein_coding	DIRAS family, GTP-binding RAS-like 2 [Source:MGI Symbol;Acc:MGI:1915453]
Neurons 0Q vs 4Q	ENSMUSG00000001827	Folr1	1.12128	0.000273786	0.0138568	protein_coding	folate receptor 1 (adult) [Source:MGI Symbol;Acc:MGI:95568]
Neurons 0Q vs 4Q	ENSMUSG00000068428	Gmnc	1.11508	0.00125394	0.0384516	protein_coding	geminin coiled-coil domain containing [Source:MGI Symbol;Acc:MGI:2685452]
Neurons 0Q vs 4Q	ENSMUSG00000039114	Nrn1	1.11061	0.000588416	0.0231984	protein_coding	neuritin 1 [Source:MGI Symbol;Acc:MGI:1915654]
Neurons 0Q vs 4Q	ENSMUSG00000026726	Cubn	1.08988	1.15816e-05	0.00166169	protein_coding	cubilin (intrinsic factor-cobalamin receptor) [Source:MGI Symbol;Acc:MGI:1931256]
Neurons 0Q vs 4Q	ENSMUSG00000035694	Caps2	1.08146	6.76478e-05	0.00537027	protein_coding	calcyphosphine 2 [Source:MGI Symbol;Acc:MGI:2441980]
Neurons 0Q vs 4Q	ENSMUSG00000062248	Cks2	1.0647	0.000186273	0.0106319	protein_coding	CDC28 protein kinase regulatory subunit 2 [Source:MGI Symbol;Acc:MGI:1913447]
Neurons 0Q vs 4Q	ENSMUSG00000027820	Mme	1.05815	0.000401857	0.0180076	protein_coding	membrane metallo endopeptidase [Source:MGI Symbol;Acc:MGI:97004]
Neurons 0Q vs 4Q	ENSMUSG00000044468	Tent5c	1.0507	0.00158549	0.045413	protein_coding	terminal nucleotidyltransferase 5C [Source:MGI Symbol;Acc:MGI:1921895]
Neurons 0Q vs 4Q	ENSMUSG00000035455	Fignl1	1.02957	0.00175108	0.0490848	protein_coding	fidgetin-like 1 [Source:MGI Symbol;Acc:MGI:1890648]
Neurons 0Q vs 4Q	ENSMUSG00000024056	Ndc80	1.02373	0.0010948	0.0354009	protein_coding	NDC80 kinetochore complex component [Source:MGI Symbol;Acc:MGI:1914302]
Neurons 0Q vs 4Q	ENSMUSG00000071847	Apcdd1	1.02019	1.8973e-05	0.00236331	protein_coding	adenomatosis polyposis coli down-regulated 1 [Source:MGI Symbol;Acc:MGI:3513977]
Neurons 0Q vs 4Q	ENSMUSG00000041731	Pgm5	-1.00286	0.00021697	0.0118229	protein_coding	phosphoglucomutase 5 [Source:MGI Symbol;Acc:MGI:1925668]
Neurons 0Q vs 4Q	ENSMUSG00000054555	Adam12	-1.00877	0.000819936	0.0292095	protein_coding	a disintegrin and metallopeptidase domain 12 (meltrin alpha) [Source:MGI Symbol;Acc:MGI:105378]
Neurons 0Q vs 4Q	ENSMUSG00000042116	Vwa1	-1.00918	8.73973e-06	0.00136681	protein_coding	von Willebrand factor A domain containing 1 [Source:MGI Symbol;Acc:MGI:2179729]
Neurons 0Q vs 4Q	ENSMUSG00000027577	Chrna4	-1.01265	0.000496417	0.0207909	protein_coding	cholinergic receptor, nicotinic, alpha polypeptide 4 [Source:MGI Symbol;Acc:MGI:87888]
Neurons 0Q vs 4Q	ENSMUSG00000021281	Tnfaip2	-1.01476	0.00124827	0.0384286	protein_coding	tumor necrosis factor, alpha-induced protein 2 [Source:MGI Symbol;Acc:MGI:104960]
Neurons 0Q vs 4Q	ENSMUSG00000027555	Car13	-1.01641	0.00120282	0.0373231	protein_coding	carbonic anhydrase 13 [Source:MGI Symbol;Acc:MGI:1931322]
Neurons 0Q vs 4Q	ENSMUSG00000048572	Tmem252	-1.01887	0.000588204	0.0231984	protein_coding	transmembrane protein 252 [Source:MGI Symbol;Acc:MGI:3583948]
Neurons 0Q vs 4Q	ENSMUSG00000022754	Tmem45a	-1.01963	0.00111265	0.0354009	protein_coding	transmembrane protein 45a [Source:MGI Symbol;Acc:MGI:1913122]
Neurons 0Q vs 4Q	ENSMUSG00000079654	Prrt4	-1.02157	0.000638494	0.0248393	protein_coding	proline-rich transmembrane protein 4 [Source:MGI Symbol;Acc:MGI:2141677]
Neurons 0Q vs 4Q	ENSMUSG00000001313	Rnd2	-1.02178	3.24866e-08	1.58768e-05	protein_coding	Rho family GTPase 2 [Source:MGI Symbol;Acc:MGI:1338755]
Neurons 0Q vs 4Q	ENSMUSG00000032826	Ank2	-1.0239	1.68216e-05	0.00215633	protein_coding	ankyrin 2, brain [Source:MGI Symbol;Acc:MGI:88025]
Neurons 0Q vs 4Q	ENSMUSG00000040136	Abcc8	-1.02501	1.80837e-05	0.00228073	protein_coding	ATP-binding cassette, sub-family C (CFTR/MRP), member 8 [Source:MGI Symbol;Acc:MGI:1352629]
Neurons 0Q vs 4Q	ENSMUSG00000026344	Lypd1	-1.02643	0.00140659	0.0419004	protein_coding	Ly6/Plaur domain containing 1 [Source:MGI Symbol;Acc:MGI:1919835]
Neurons 0Q vs 4Q	ENSMUSG00000060924	Csmd1	-1.03781	1.0252e-06	0.000250517	protein_coding	CUB and Sushi multiple domains 1 [Source:MGI Symbol;Acc:MGI:2137383]
Neurons 0Q vs 4Q	ENSMUSG00000033717	Adra2a	-1.04627	6.21083e-08	2.69809e-05	protein_coding	adrenergic receptor, alpha 2a [Source:MGI Symbol;Acc:MGI:87934]
Neurons 0Q vs 4Q	ENSMUSG00000006782	Cnp	-1.05005	0.0003364	0.0159949	protein_coding	2',3'-cyclic nucleotide 3' phosphodiesterase [Source:MGI Symbol;Acc:MGI:88437]
Neurons 0Q vs 4Q	ENSMUSG00000066392	Nrxn3	-1.05272	7.72058e-05	0.00586127	protein_coding	neurexin III [Source:MGI Symbol;Acc:MGI:1096389]
Neurons 0Q vs 4Q	ENSMUSG00000031070	Mrgprf	-1.05742	0.00105639	0.0345624	protein_coding	MAS-related GPR, member F [Source:MGI Symbol;Acc:MGI:2384823]
Neurons 0Q vs 4Q	ENSMUSG00000043903	Zfp469	-1.05848	0.000418829	0.0185366	protein_coding	zinc finger protein 469 [Source:MGI Symbol;Acc:MGI:2684868]
Neurons 0Q vs 4Q	ENSMUSG00000027254	Map1a	-1.06349	1.80163e-08	1.20745e-05	protein_coding	microtubule-associated protein 1 A [Source:MGI Symbol;Acc:MGI:1306776]
Neurons 0Q vs 4Q	ENSMUSG00000052516	Robo2	-1.06402	0.000238516	0.0125618	protein_coding	roundabout guidance receptor 2 [Source:MGI Symbol;Acc:MGI:1890110]
Neurons 0Q vs 4Q	ENSMUSG00000020142	Slc1a4	-1.06621	0.000435371	0.0190383	protein_coding	solute carrier family 1 (glutamate/neutral amino acid transporter), member 4 [Source:MGI Symbol;Acc:MGI:2135601]
Neurons 0Q vs 4Q	ENSMUSG00000056413	Adap1	-1.06766	0.000209747	0.0116734	protein_coding	ArfGAP with dual PH domains 1 [Source:MGI Symbol;Acc:MGI:2442201]
Neurons 0Q vs 4Q	ENSMUSG00000000058	Cav2	-1.06945	6.69113e-05	0.00533891	protein_coding	caveolin 2 [Source:MGI Symbol;Acc:MGI:107571]
Neurons 0Q vs 4Q	ENSMUSG00000039476	Prrx2	-1.07075	0.000369843	0.0170619	protein_coding	paired related homeobox 2 [Source:MGI Symbol;Acc:MGI:98218]
Neurons 0Q vs 4Q	ENSMUSG00000031373	Car5b	-1.07099	2.64968e-05	0.00289144	protein_coding	carbonic anhydrase 5b, mitochondrial [Source:MGI Symbol;Acc:MGI:1926249]
Neurons 0Q vs 4Q	ENSMUSG00000045994	B3gat1	-1.0724	0.000577053	0.0231044	protein_coding	beta-1,3-glucuronyltransferase 1 (glucuronosyltransferase P) [Source:MGI Symbol;Acc:MGI:1924148]
Neurons 0Q vs 4Q	ENSMUSG00000032377	Plscr4	-1.07331	0.0011161	0.0354009	protein_coding	phospholipid scramblase 4 [Source:MGI Symbol;Acc:MGI:2143267]
Neurons 0Q vs 4Q	ENSMUSG00000037747	Phyhipl	-1.07897	3.14917e-06	0.000616854	protein_coding	phytanoyl-CoA hydroxylase interacting protein-like [Source:MGI Symbol;Acc:MGI:1918161]
Neurons 0Q vs 4Q	ENSMUSG00000058975	Kcnc1	-1.0927	0.00108497	0.0352761	protein_coding	potassium voltage gated channel, Shaw-related subfamily, member 1 [Source:MGI Symbol;Acc:MGI:96667]
Neurons 0Q vs 4Q	ENSMUSG00000025375	Aatk	-1.10162	0.000128568	0.00817345	protein_coding	apoptosis-associated tyrosine kinase [Source:MGI Symbol;Acc:MGI:1197518]
Neurons 0Q vs 4Q	ENSMUSG00000041351	Rap1gap	-1.10354	0.000278149	0.0138977	protein_coding	Rap1 GTPase-activating protein [Source:MGI Symbol;Acc:MGI:109338]
Neurons 0Q vs 4Q	ENSMUSG00000024084	Qpct	-1.10818	0.00149528	0.043628	protein_coding	glutaminyl-peptide cyclotransferase (glutaminyl cyclase) [Source:MGI Symbol;Acc:MGI:1917786]
Neurons 0Q vs 4Q	ENSMUSG00000023017	Asic1	-1.10895	0.000272006	0.0138512	protein_coding	acid-sensing (proton-gated) ion channel 1 [Source:MGI Symbol;Acc:MGI:1194915]
Neurons 0Q vs 4Q	ENSMUSG00000032011	Thy1	-1.1116	0.000442308	0.0192677	protein_coding	thymus cell antigen 1, theta [Source:MGI Symbol;Acc:MGI:98747]
Neurons 0Q vs 4Q	ENSMUSG00000057716	Tmem178b	-1.11598	0.000216191	0.0118217	protein_coding	transmembrane protein 178B [Source:MGI Symbol;Acc:MGI:3647581]
Neurons 0Q vs 4Q	ENSMUSG00000027858	Tspan2	-1.1167	0.000303579	0.0148365	protein_coding	tetraspanin 2 [Source:MGI Symbol;Acc:MGI:1917997]
Neurons 0Q vs 4Q	ENSMUSG00000036585	Fgf1	-1.11749	0.000945982	0.0322314	protein_coding	fibroblast growth factor 1 [Source:MGI Symbol;Acc:MGI:95515]
Neurons 0Q vs 4Q	ENSMUSG00000051375	Pcdh1	-1.12332	9.09306e-05	0.00667635	protein_coding	protocadherin 1 [Source:MGI Symbol;Acc:MGI:104692]
Neurons 0Q vs 4Q	ENSMUSG00000067279	Ppp1r3c	-1.12443	0.00175135	0.0490848	protein_coding	protein phosphatase 1, regulatory subunit 3C [Source:MGI Symbol;Acc:MGI:1858229]
Neurons 0Q vs 4Q	ENSMUSG00000041046	Ramp3	-1.12575	0.000188969	0.010732	protein_coding	receptor (calcitonin) activity modifying protein 3 [Source:MGI Symbol;Acc:MGI:1860292]
Neurons 0Q vs 4Q	ENSMUSG00000038156	Spon1	-1.12986	0.000496143	0.0207909	protein_coding	spondin 1, (f-spondin) extracellular matrix protein [Source:MGI Symbol;Acc:MGI:2385287]
Neurons 0Q vs 4Q	ENSMUSG00000038463	Olfml2b	-1.1366	9.18999e-05	0.00671599	protein_coding	olfactomedin-like 2B [Source:MGI Symbol;Acc:MGI:2443310]
Neurons 0Q vs 4Q	ENSMUSG00000041548	Hspb8	-1.14409	4.98918e-06	0.000876694	protein_coding	heat shock protein 8 [Source:MGI Symbol;Acc:MGI:2135756]
Neurons 0Q vs 4Q	ENSMUSG00000035237	Lcat	-1.14718	2.34843e-06	0.000483251	protein_coding	lecithin cholesterol acyltransferase [Source:MGI Symbol;Acc:MGI:96755]
Neurons 0Q vs 4Q	ENSMUSG00000056445	Hoxaas2	-1.14816	0.000591849	0.0231984	processed_transcript	Hoxa cluster antisense RNA 2 [Source:MGI Symbol;Acc:MGI:1913890]
Neurons 0Q vs 4Q	ENSMUSG00000041828	Abca8a	-1.15114	0.000997664	0.0335313	protein_coding	ATP-binding cassette, sub-family A (ABC1), member 8a [Source:MGI Symbol;Acc:MGI:2386846]
Neurons 0Q vs 4Q	ENSMUSG00000025318	Jph3	-1.15205	0.000459113	0.0197255	protein_coding	junctophilin 3 [Source:MGI Symbol;Acc:MGI:1891497]
Neurons 0Q vs 4Q	ENSMUSG00000000632	Sez6	-1.16053	1.0925e-05	0.00161185	protein_coding	seizure related gene 6 [Source:MGI Symbol;Acc:MGI:104745]
Neurons 0Q vs 4Q	ENSMUSG00000105867	Gm42517	-1.18931	2.85968e-05	0.00303305	protein_coding	predicted gene 42517 [Source:MGI Symbol;Acc:MGI:5662654]
Neurons 0Q vs 4Q	ENSMUSG00000002908	Kcnn1	-1.19041	9.04777e-05	0.00667444	protein_coding	potassium intermediate/small conductance calcium-activated channel, subfamily N, member 1 [Source:MGI Symbol;Acc:MGI:1933993]
Neurons 0Q vs 4Q	ENSMUSG00000021719	Rgs7bp	-1.19193	0.000155913	0.00927117	protein_coding	regulator of G-protein signalling 7 binding protein [Source:MGI Symbol;Acc:MGI:106334]
Neurons 0Q vs 4Q	ENSMUSG00000040254	Sema3d	-1.19376	0.000111651	0.00750369	protein_coding	sema domain, immunoglobulin domain (Ig), short basic domain, secreted, (semaphorin) 3D [Source:MGI Symbol;Acc:MGI:1860118]
Neurons 0Q vs 4Q	ENSMUSG00000033174	Mgll	-1.20803	0.000444155	0.0192677	protein_coding	monoglyceride lipase [Source:MGI Symbol;Acc:MGI:1346042]
Neurons 0Q vs 4Q	ENSMUSG00000030310	Slc6a1	-1.21019	0.000116946	0.00762051	protein_coding	solute carrier family 6 (neurotransmitter transporter, GABA), member 1 [Source:MGI Symbol;Acc:MGI:95627]
Neurons 0Q vs 4Q	ENSMUSG00000006800	Sulf2	-1.21571	8.18873e-05	0.00618664	protein_coding	sulfatase 2 [Source:MGI Symbol;Acc:MGI:1919293]
Neurons 0Q vs 4Q	ENSMUSG00000033615	Cplx1	-1.21711	0.000228687	0.0123752	protein_coding	complexin 1 [Source:MGI Symbol;Acc:MGI:104727]
Neurons 0Q vs 4Q	ENSMUSG00000030223	Ptpro	-1.21982	0.000779466	0.028349	protein_coding	protein tyrosine phosphatase, receptor type, O [Source:MGI Symbol;Acc:MGI:1097152]
Neurons 0Q vs 4Q	ENSMUSG00000043822	Adamtsl5	-1.22325	2.66236e-05	0.00289144	protein_coding	ADAMTS-like 5 [Source:MGI Symbol;Acc:MGI:1913798]
Neurons 0Q vs 4Q	ENSMUSG00000026778	Prkcq	-1.22583	5.81662e-05	0.0048645	protein_coding	protein kinase C, theta [Source:MGI Symbol;Acc:MGI:97601]
Neurons 0Q vs 4Q	ENSMUSG00000050272	Dscam	-1.25927	0.00145675	0.0428646	protein_coding	DS cell adhesion molecule [Source:MGI Symbol;Acc:MGI:1196281]
Neurons 0Q vs 4Q	ENSMUSG00000091722	Siah3	-1.2601	0.00111227	0.0354009	protein_coding	siah E3 ubiquitin protein ligase family member 3 [Source:MGI Symbol;Acc:MGI:2685758]
Neurons 0Q vs 4Q	ENSMUSG00000033805	Ephx4	-1.2617	5.21264e-05	0.00443528	protein_coding	epoxide hydrolase 4 [Source:MGI Symbol;Acc:MGI:2686228]
Neurons 0Q vs 4Q	ENSMUSG00000022454	Nell2	-1.26205	0.000239664	0.0125618	protein_coding	NEL-like 2 [Source:MGI Symbol;Acc:MGI:1858510]
Neurons 0Q vs 4Q	ENSMUSG00000037578	Pkd2l1	-1.26297	0.000374562	0.0171782	protein_coding	polycystic kidney disease 2-like 1 [Source:MGI Symbol;Acc:MGI:1352448]
Neurons 0Q vs 4Q	ENSMUSG00000039954	Stk32a	-1.26853	9.73954e-06	0.00146458	protein_coding	serine/threonine kinase 32A [Source:MGI Symbol;Acc:MGI:2442403]
Neurons 0Q vs 4Q	ENSMUSG00000092090	Gm3294	-1.27077	2.29598e-05	0.00265976	lincRNA	predicted gene 3294 [Source:MGI Symbol;Acc:MGI:3781472]
Neurons 0Q vs 4Q	ENSMUSG00000022212	Cpne6	-1.27087	0.000301429	0.0147776	protein_coding	copine VI [Source:MGI Symbol;Acc:MGI:1334445]
Neurons 0Q vs 4Q	ENSMUSG00000050315	Synpo2	-1.27125	3.37206e-07	0.000105471	protein_coding	synaptopodin 2 [Source:MGI Symbol;Acc:MGI:2153070]
Neurons 0Q vs 4Q	ENSMUSG00000026587	Astn1	-1.27194	2.2654e-05	0.00264392	protein_coding	astrotactin 1 [Source:MGI Symbol;Acc:MGI:1098567]
Neurons 0Q vs 4Q	ENSMUSG00000021071	Trim9	-1.27571	8.99245e-05	0.00666507	protein_coding	tripartite motif-containing 9 [Source:MGI Symbol;Acc:MGI:2137354]
Neurons 0Q vs 4Q	ENSMUSG00000062591	Tubb4a	-1.28181	3.45307e-06	0.000658568	protein_coding	tubulin, beta 4A class IVA [Source:MGI Symbol;Acc:MGI:107848]
Neurons 0Q vs 4Q	ENSMUSG00000051111	Sv2c	-1.28633	0.00134838	0.0406307	protein_coding	synaptic vesicle glycoprotein 2c [Source:MGI Symbol;Acc:MGI:1922459]
Neurons 0Q vs 4Q	ENSMUSG00000027335	Adra1d	-1.2955	3.15658e-05	0.00323335	protein_coding	adrenergic receptor, alpha 1d [Source:MGI Symbol;Acc:MGI:106673]
Neurons 0Q vs 4Q	ENSMUSG00000039579	Grin3a	-1.29568	3.39104e-05	0.0033815	protein_coding	glutamate receptor ionotropic, NMDA3A [Source:MGI Symbol;Acc:MGI:1933206]
Neurons 0Q vs 4Q	ENSMUSG00000050321	Neto1	-1.29622	0.000419589	0.0185366	protein_coding	neuropilin (NRP) and tolloid (TLL)-like 1 [Source:MGI Symbol;Acc:MGI:2180216]
Neurons 0Q vs 4Q	ENSMUSG00000063564	Col23a1	-1.31251	0.00152738	0.0443167	protein_coding	collagen, type XXIII, alpha 1 [Source:MGI Symbol;Acc:MGI:2653243]
Neurons 0Q vs 4Q	ENSMUSG00000037362	Ccn3	-1.31698	0.000116079	0.00762051	protein_coding	cellular communication network factor 3 [Source:MGI Symbol;Acc:MGI:109185]
Neurons 0Q vs 4Q	ENSMUSG00000091475	Cerox1	-1.32791	7.95965e-07	0.000210985	processed_transcript	cytoplasmic endogenous regulator of oxidative phosphorylation 1 [Source:MGI Symbol;Acc:MGI:1920084]
Neurons 0Q vs 4Q	ENSMUSG00000028927	Padi2	-1.33215	0.000719158	0.0269255	protein_coding	peptidyl arginine deiminase, type II [Source:MGI Symbol;Acc:MGI:1338892]
Neurons 0Q vs 4Q	ENSMUSG00000048988	Elfn1	-1.33487	5.10186e-07	0.000147755	protein_coding	leucine rich repeat and fibronectin type III, extracellular 1 [Source:MGI Symbol;Acc:MGI:2442479]
Neurons 0Q vs 4Q	ENSMUSG00000026483	Fam129a	-1.33701	9.4868e-06	0.00144043	protein_coding	family with sequence similarity 129, member A [Source:MGI Symbol;Acc:MGI:2137237]
Neurons 0Q vs 4Q	ENSMUSG00000049404	Rarres1	-1.33764	0.0005662	0.0228806	protein_coding	retinoic acid receptor responder (tazarotene induced) 1 [Source:MGI Symbol;Acc:MGI:1924461]
Neurons 0Q vs 4Q	ENSMUSG00000056966	Gjc3	-1.33929	0.000235855	0.0125446	protein_coding	gap junction protein, gamma 3 [Source:MGI Symbol;Acc:MGI:2153041]
Neurons 0Q vs 4Q	ENSMUSG00000032744	Heyl	-1.3419	0.00073049	0.0272652	protein_coding	hairy/enhancer-of-split related with YRPW motif-like [Source:MGI Symbol;Acc:MGI:1860511]
Neurons 0Q vs 4Q	ENSMUSG00000030116	Mfap5	-1.34262	0.000214396	0.0118217	protein_coding	microfibrillar associated protein 5 [Source:MGI Symbol;Acc:MGI:1354387]
Neurons 0Q vs 4Q	ENSMUSG00000070366	Plpp4	-1.34877	4.78877e-05	0.00425009	protein_coding	phospholipid phosphatase 4 [Source:MGI Symbol;Acc:MGI:2685936]
Neurons 0Q vs 4Q	ENSMUSG00000053004	Hrh1	-1.34908	0.000232149	0.0124335	protein_coding	histamine receptor H1 [Source:MGI Symbol;Acc:MGI:107619]
Neurons 0Q vs 4Q	ENSMUSG00000034570	Inpp5j	-1.35256	8.242e-07	0.000214828	protein_coding	inositol polyphosphate 5-phosphatase J [Source:MGI Symbol;Acc:MGI:2158663]
Neurons 0Q vs 4Q	ENSMUSG00000046178	Nxph1	-1.36663	0.000527749	0.0216626	protein_coding	neurexophilin 1 [Source:MGI Symbol;Acc:MGI:107492]
Neurons 0Q vs 4Q	ENSMUSG00000110080	Gm6145	-1.3687	6.34104e-05	0.00513821	processed_transcript	predicted gene 6145 [Source:MGI Symbol;Acc:MGI:3779559]
Neurons 0Q vs 4Q	ENSMUSG00000004791	Pgf	-1.3699	9.63208e-05	0.00690991	protein_coding	placental growth factor [Source:MGI Symbol;Acc:MGI:105095]
Neurons 0Q vs 4Q	ENSMUSG00000060988	Galnt13	-1.37051	1.19975e-06	0.000268041	protein_coding	polypeptide N-acetylgalactosaminyltransferase 13 [Source:MGI Symbol;Acc:MGI:2139447]
Neurons 0Q vs 4Q	ENSMUSG00000059182	Skap2	-1.37302	1.06685e-07	4.20475e-05	protein_coding	src family associated phosphoprotein 2 [Source:MGI Symbol;Acc:MGI:1889206]
Neurons 0Q vs 4Q	ENSMUSG00000051335	Gfod1	-1.37458	0.000381824	0.0174092	protein_coding	glucose-fructose oxidoreductase domain containing 1 [Source:MGI Symbol;Acc:MGI:2145304]
Neurons 0Q vs 4Q	ENSMUSG00000074736	Syndig1	-1.38057	6.97246e-06	0.00116002	protein_coding	synapse differentiation inducing 1 [Source:MGI Symbol;Acc:MGI:3702158]
Neurons 0Q vs 4Q	ENSMUSG00000032724	Abtb2	-1.38601	5.96198e-05	0.0049333	protein_coding	ankyrin repeat and BTB (POZ) domain containing 2 [Source:MGI Symbol;Acc:MGI:2139365]
Neurons 0Q vs 4Q	ENSMUSG00000035104	Eva1a	-1.39023	0.000141435	0.00874272	protein_coding	eva-1 homolog A (C. elegans) [Source:MGI Symbol;Acc:MGI:2385247]
Neurons 0Q vs 4Q	ENSMUSG00000108616	Gm35040	-1.3903	0.00016706	0.0097487	lincRNA	predicted gene, 35040 [Source:MGI Symbol;Acc:MGI:5594199]
Neurons 0Q vs 4Q	ENSMUSG00000029608	Rph3a	-1.39439	0.000347174	0.0162558	protein_coding	rabphilin 3A [Source:MGI Symbol;Acc:MGI:102788]
Neurons 0Q vs 4Q	ENSMUSG00000033208	S100b	-1.39449	0.000106702	0.0073189	protein_coding	S100 protein, beta polypeptide, neural [Source:MGI Symbol;Acc:MGI:98217]
Neurons 0Q vs 4Q	ENSMUSG00000022321	Cdh10	-1.40514	1.52049e-05	0.00202988	protein_coding	cadherin 10 [Source:MGI Symbol;Acc:MGI:107436]
Neurons 0Q vs 4Q	ENSMUSG00000026202	Tuba4a	-1.40631	5.15706e-12	1.15216e-08	protein_coding	tubulin, alpha 4A [Source:MGI Symbol;Acc:MGI:1095410]
Neurons 0Q vs 4Q	ENSMUSG00000054252	Fgfr3	-1.41214	1.47332e-09	1.44007e-06	protein_coding	fibroblast growth factor receptor 3 [Source:MGI Symbol;Acc:MGI:95524]
Neurons 0Q vs 4Q	ENSMUSG00000009216	Fam163b	-1.42596	0.000768467	0.0280796	protein_coding	family with sequence similarity 163, member B [Source:MGI Symbol;Acc:MGI:1926106]
Neurons 0Q vs 4Q	ENSMUSG00000017390	Aldoc	-1.42979	1.25332e-08	8.90939e-06	protein_coding	aldolase C, fructose-bisphosphate [Source:MGI Symbol;Acc:MGI:101863]
Neurons 0Q vs 4Q	ENSMUSG00000021303	Gng4	-1.4375	0.000172233	0.00997613	protein_coding	guanine nucleotide binding protein (G protein), gamma 4 [Source:MGI Symbol;Acc:MGI:102703]
Neurons 0Q vs 4Q	ENSMUSG00000004031	Brinp2	-1.44819	8.9776e-06	0.00137681	protein_coding	bone morphogenic protein/retinoic acid inducible neural-specific 2 [Source:MGI Symbol;Acc:MGI:2443333]
Neurons 0Q vs 4Q	ENSMUSG00000027895	Kcnc4	-1.45186	8.43602e-06	0.00134623	protein_coding	potassium voltage gated channel, Shaw-related subfamily, member 4 [Source:MGI Symbol;Acc:MGI:96670]
Neurons 0Q vs 4Q	ENSMUSG00000079056	Kcnip3	-1.45282	6.94547e-05	0.00540399	protein_coding	Kv channel interacting protein 3, calsenilin [Source:MGI Symbol;Acc:MGI:1929258]
Neurons 0Q vs 4Q	ENSMUSG00000058589	Anks1b	-1.4544	0.000381734	0.0174092	protein_coding	ankyrin repeat and sterile alpha motif domain containing 1B [Source:MGI Symbol;Acc:MGI:1924781]
Neurons 0Q vs 4Q	ENSMUSG00000053166	Cdh22	-1.47342	1.06025e-05	0.00157917	protein_coding	cadherin 22 [Source:MGI Symbol;Acc:MGI:1341843]
Neurons 0Q vs 4Q	ENSMUSG00000034755	Pcdh11x	-1.47715	0.00116724	0.0363634	protein_coding	protocadherin 11 X-linked [Source:MGI Symbol;Acc:MGI:2442849]
Neurons 0Q vs 4Q	ENSMUSG00000078117	Gm16485	-1.48145	0.00114882	0.0359327	TEC	predicted gene 16485 [Source:MGI Symbol;Acc:MGI:3642771]
Neurons 0Q vs 4Q	ENSMUSG00000034265	Zdhhc14	-1.51136	1.13076e-05	0.00163741	protein_coding	zinc finger, DHHC domain containing 14 [Source:MGI Symbol;Acc:MGI:2653229]
Neurons 0Q vs 4Q	ENSMUSG00000067780	Pi15	-1.51533	1.76811e-06	0.000384048	protein_coding	peptidase inhibitor 15 [Source:MGI Symbol;Acc:MGI:1934659]
Neurons 0Q vs 4Q	ENSMUSG00000097023	Mir9-3hg	-1.52225	3.20214e-12	1.00157e-08	lincRNA	Mir9-3 host gene [Source:MGI Symbol;Acc:MGI:2142071]
Neurons 0Q vs 4Q	ENSMUSG00000037771	Slc32a1	-1.52686	0.000452152	0.0195337	protein_coding	solute carrier family 32 (GABA vesicular transporter), member 1 [Source:MGI Symbol;Acc:MGI:1194488]
Neurons 0Q vs 4Q	ENSMUSG00000001985	Grik3	-1.53911	0.00105559	0.0345624	protein_coding	glutamate receptor, ionotropic, kainate 3 [Source:MGI Symbol;Acc:MGI:95816]
Neurons 0Q vs 4Q	ENSMUSG00000027525	Phactr3	-1.54232	0.000100779	0.00702728	protein_coding	phosphatase and actin regulator 3 [Source:MGI Symbol;Acc:MGI:1921439]
Neurons 0Q vs 4Q	ENSMUSG00000002007	Srpk3	-1.55688	0.00081811	0.0292095	protein_coding	serine/arginine-rich protein specific kinase 3 [Source:MGI Symbol;Acc:MGI:1891338]
Neurons 0Q vs 4Q	ENSMUSG00000016995	Matn4	-1.55869	3.30004e-11	5.73437e-08	protein_coding	matrilin 4 [Source:MGI Symbol;Acc:MGI:1328314]
Neurons 0Q vs 4Q	ENSMUSG00000052613	Pcdh15	-1.56424	2.11815e-08	1.20745e-05	protein_coding	protocadherin 15 [Source:MGI Symbol;Acc:MGI:1891428]
Neurons 0Q vs 4Q	ENSMUSG00000043460	Elfn2	-1.57525	3.30693e-05	0.00335825	protein_coding	leucine rich repeat and fibronectin type III, extracellular 2 [Source:MGI Symbol;Acc:MGI:3608416]
Neurons 0Q vs 4Q	ENSMUSG00000031610	Scrg1	-1.57637	0.000122905	0.0079099	protein_coding	scrapie responsive gene 1 [Source:MGI Symbol;Acc:MGI:1328308]
Neurons 0Q vs 4Q	ENSMUSG00000020591	Ntsr2	-1.58068	2.35891e-05	0.00269277	protein_coding	neurotensin receptor 2 [Source:MGI Symbol;Acc:MGI:108018]
Neurons 0Q vs 4Q	ENSMUSG00000003436	Dll3	-1.58237	0.000708305	0.0266278	protein_coding	delta like canonical Notch ligand 3 [Source:MGI Symbol;Acc:MGI:1096877]
Neurons 0Q vs 4Q	ENSMUSG00000049612	Omg	-1.5845	8.97979e-06	0.00137681	protein_coding	oligodendrocyte myelin glycoprotein [Source:MGI Symbol;Acc:MGI:106586]
Neurons 0Q vs 4Q	ENSMUSG00000004892	Bcan	-1.59245	9.1328e-17	1.42828e-12	protein_coding	brevican [Source:MGI Symbol;Acc:MGI:1096385]
Neurons 0Q vs 4Q	ENSMUSG00000020701	Tmem132e	-1.59398	3.03008e-08	1.57958e-05	protein_coding	transmembrane protein 132E [Source:MGI Symbol;Acc:MGI:2685490]
Neurons 0Q vs 4Q	ENSMUSG00000007888	Crlf1	-1.59729	3.9254e-08	1.75398e-05	protein_coding	cytokine receptor-like factor 1 [Source:MGI Symbol;Acc:MGI:1340030]
Neurons 0Q vs 4Q	ENSMUSG00000024176	Sox8	-1.60539	1.90642e-05	0.00236331	protein_coding	SRY (sex determining region Y)-box 8 [Source:MGI Symbol;Acc:MGI:98370]
Neurons 0Q vs 4Q	ENSMUSG00000021213	Akr1c13	-1.63648	9.05233e-07	0.000228338	protein_coding	aldo-keto reductase family 1, member C13 [Source:MGI Symbol;Acc:MGI:1351662]
Neurons 0Q vs 4Q	ENSMUSG00000022231	Sema5a	-1.63702	2.57536e-07	8.56939e-05	protein_coding	sema domain, seven thrombospondin repeats (type 1 and type 1-like), transmembrane domain (TM) and short cytoplasmic domain, (semaphorin) 5A [Source:MGI Symbol;Acc:MGI:107556]
Neurons 0Q vs 4Q	ENSMUSG00000026574	Dpt	-1.6401	6.01699e-06	0.00102282	protein_coding	dermatopontin [Source:MGI Symbol;Acc:MGI:1928392]
Neurons 0Q vs 4Q	ENSMUSG00000029999	Tgfa	-1.64869	3.78843e-09	3.11828e-06	protein_coding	transforming growth factor alpha [Source:MGI Symbol;Acc:MGI:98724]
Neurons 0Q vs 4Q	ENSMUSG00000035431	Sstr1	-1.65778	0.000306329	0.0148893	protein_coding	somatostatin receptor 1 [Source:MGI Symbol;Acc:MGI:98327]
Neurons 0Q vs 4Q	ENSMUSG00000048001	Hes5	-1.66135	2.55572e-10	2.85492e-07	protein_coding	hes family bHLH transcription factor 5 [Source:MGI Symbol;Acc:MGI:104876]
Neurons 0Q vs 4Q	ENSMUSG00000070866	Zfp804a	-1.67148	0.000798947	0.0288457	protein_coding	zinc finger protein 804A [Source:MGI Symbol;Acc:MGI:2442949]
Neurons 0Q vs 4Q	ENSMUSG00000041301	Cftr	-1.69321	4.55761e-06	0.00080996	protein_coding	cystic fibrosis transmembrane conductance regulator [Source:MGI Symbol;Acc:MGI:88388]
Neurons 0Q vs 4Q	ENSMUSG00000027375	Mal	-1.69469	2.16181e-08	1.20745e-05	protein_coding	myelin and lymphocyte protein, T cell differentiation protein [Source:MGI Symbol;Acc:MGI:892970]
Neurons 0Q vs 4Q	ENSMUSG00000026109	Tmeff2	-1.69918	1.62495e-07	6.19819e-05	protein_coding	transmembrane protein with EGF-like and two follistatin-like domains 2 [Source:MGI Symbol;Acc:MGI:1861735]
Neurons 0Q vs 4Q	ENSMUSG00000006764	Tph2	-1.70076	0.0010994	0.0354009	protein_coding	tryptophan hydroxylase 2 [Source:MGI Symbol;Acc:MGI:2651811]
Neurons 0Q vs 4Q	ENSMUSG00000024935	Slc1a1	-1.703	0.000277983	0.0138977	protein_coding	solute carrier family 1 (neuronal/epithelial high affinity glutamate transporter, system Xag), member 1 [Source:MGI Symbol;Acc:MGI:105083]
Neurons 0Q vs 4Q	ENSMUSG00000007655	Cav1	-1.70602	3.89756e-05	0.00367193	protein_coding	caveolin 1, caveolae protein [Source:MGI Symbol;Acc:MGI:102709]
Neurons 0Q vs 4Q	ENSMUSG00000007594	Hapln4	-1.72611	0.000229594	0.0123814	protein_coding	hyaluronan and proteoglycan link protein 4 [Source:MGI Symbol;Acc:MGI:2679531]
Neurons 0Q vs 4Q	ENSMUSG00000027434	Nkx2-2	-1.73159	4.47478e-06	0.00080438	protein_coding	NK2 homeobox 2 [Source:MGI Symbol;Acc:MGI:97347]
Neurons 0Q vs 4Q	ENSMUSG00000031104	Rab33a	-1.75234	4.96727e-07	0.000146572	protein_coding	RAB33A, member RAS oncogene family [Source:MGI Symbol;Acc:MGI:109493]
Neurons 0Q vs 4Q	ENSMUSG00000002341	Ncan	-1.76353	2.5675e-09	2.23073e-06	protein_coding	neurocan [Source:MGI Symbol;Acc:MGI:104694]
Neurons 0Q vs 4Q	ENSMUSG00000029334	Prkg2	-1.78745	0.000546021	0.0221223	protein_coding	protein kinase, cGMP-dependent, type II [Source:MGI Symbol;Acc:MGI:108173]
Neurons 0Q vs 4Q	ENSMUSG00000041836	Ptpre	-1.78906	0.000465884	0.0197988	protein_coding	protein tyrosine phosphatase, receptor type, E [Source:MGI Symbol;Acc:MGI:97813]
Neurons 0Q vs 4Q	ENSMUSG00000007480	Mc5r	-1.78995	2.48743e-06	0.000505207	protein_coding	melanocortin 5 receptor [Source:MGI Symbol;Acc:MGI:99420]
Neurons 0Q vs 4Q	ENSMUSG00000030317	Timp4	-1.80957	7.21931e-11	1.02639e-07	protein_coding	tissue inhibitor of metalloproteinase 4 [Source:MGI Symbol;Acc:MGI:109125]
Neurons 0Q vs 4Q	ENSMUSG00000046500	Tafa4	-1.81605	0.000143057	0.00875502	protein_coding	TAFA chemokine like family member 4 [Source:MGI Symbol;Acc:MGI:2444563]
Neurons 0Q vs 4Q	ENSMUSG00000031385	Plxnb3	-1.86092	4.58599e-05	0.0042317	protein_coding	plexin B3 [Source:MGI Symbol;Acc:MGI:2154240]
Neurons 0Q vs 4Q	ENSMUSG00000031074	Fgf3	-1.9047	0.000110959	0.00750369	protein_coding	fibroblast growth factor 3 [Source:MGI Symbol;Acc:MGI:95517]
Neurons 0Q vs 4Q	ENSMUSG00000031980	Agt	-1.92219	1.05678e-06	0.000254262	protein_coding	angiotensinogen (serpin peptidase inhibitor, clade A, member 8) [Source:MGI Symbol;Acc:MGI:87963]
Neurons 0Q vs 4Q	ENSMUSG00000031425	Plp1	-1.92426	3.84218e-08	1.75398e-05	protein_coding	proteolipid protein (myelin) 1 [Source:MGI Symbol;Acc:MGI:97623]
Neurons 0Q vs 4Q	ENSMUSG00000001988	Npas1	-1.93133	0.00053297	0.0218197	protein_coding	neuronal PAS domain protein 1 [Source:MGI Symbol;Acc:MGI:109205]
Neurons 0Q vs 4Q	ENSMUSG00000041607	Mbp	-1.93766	0.0015708	0.0450746	protein_coding	myelin basic protein [Source:MGI Symbol;Acc:MGI:96925]
Neurons 0Q vs 4Q	ENSMUSG00000087626	Gm15050	-1.94977	3.46043e-05	0.0033815	antisense	predicted gene 15050 [Source:MGI Symbol;Acc:MGI:3705180]
Neurons 0Q vs 4Q	ENSMUSG00000022112	Gpc5	-2.05013	0.00125224	0.0384516	protein_coding	glypican 5 [Source:MGI Symbol;Acc:MGI:1194894]
Neurons 0Q vs 4Q	ENSMUSG00000079560	Hoxa3	-2.05689	3.85007e-05	0.00364916	protein_coding	homeobox A3 [Source:MGI Symbol;Acc:MGI:96175]
Neurons 0Q vs 4Q	ENSMUSG00000073680	Tmem88b	-2.10406	2.17945e-06	0.000454459	protein_coding	transmembrane protein 88B [Source:MGI Symbol;Acc:MGI:2444329]
Neurons 0Q vs 4Q	ENSMUSG00000037754	Ppp1r16b	-2.11035	0.00160465	0.0458214	protein_coding	protein phosphatase 1, regulatory subunit 16B [Source:MGI Symbol;Acc:MGI:2151841]
Neurons 0Q vs 4Q	ENSMUSG00000035131	Brinp3	-2.1375	0.000399848	0.0179761	protein_coding	bone morphogenetic protein/retinoic acid inducible neural specific 3 [Source:MGI Symbol;Acc:MGI:2443035]
Neurons 0Q vs 4Q	ENSMUSG00000087230	Mroh3	-2.16225	0.000544303	0.02211	protein_coding	maestro heat-like repeat family member 3 [Source:MGI Symbol;Acc:MGI:1923672]
Neurons 0Q vs 4Q	ENSMUSG00000046160	Olig1	-2.18532	7.79206e-07	0.000210104	protein_coding	oligodendrocyte transcription factor 1 [Source:MGI Symbol;Acc:MGI:1355334]
Neurons 0Q vs 4Q	ENSMUSG00000042812	Foxf1	-2.23835	0.00056815	0.0229002	protein_coding	forkhead box F1 [Source:MGI Symbol;Acc:MGI:1347470]
Neurons 0Q vs 4Q	ENSMUSG00000045608	Dbx2	-2.24146	7.22072e-06	0.00118868	protein_coding	developing brain homeobox 2 [Source:MGI Symbol;Acc:MGI:107445]
Neurons 0Q vs 4Q	ENSMUSG00000106379	Lhfpl3	-2.25606	2.41918e-07	8.40747e-05	protein_coding	lipoma HMGIC fusion partner-like 3 [Source:MGI Symbol;Acc:MGI:1925076]
Neurons 0Q vs 4Q	ENSMUSG00000024395	Lims2	-2.25722	1.05736e-07	4.20475e-05	protein_coding	LIM and senescent cell antigen like domains 2 [Source:MGI Symbol;Acc:MGI:2385067]
Neurons 0Q vs 4Q	ENSMUSG00000030247	Kcnj8	-2.37621	3.49473e-05	0.0033815	protein_coding	potassium inwardly-rectifying channel, subfamily J, member 8 [Source:MGI Symbol;Acc:MGI:1100508]
Neurons 0Q vs 4Q	ENSMUSG00000028655	Mfsd2a	-2.38835	3.82442e-15	2.9905e-11	protein_coding	major facilitator superfamily domain containing 2A [Source:MGI Symbol;Acc:MGI:1923824]
Neurons 0Q vs 4Q	ENSMUSG00000012520	Phox2b	-2.38912	8.36429e-05	0.0062889	protein_coding	paired-like homeobox 2b [Source:MGI Symbol;Acc:MGI:1100882]
Neurons 0Q vs 4Q	ENSMUSG00000049721	Gal3st1	-2.4725	1.18472e-06	0.000268041	protein_coding	galactose-3-O-sulfotransferase 1 [Source:MGI Symbol;Acc:MGI:1858277]
Neurons 0Q vs 4Q	ENSMUSG00000039830	Olig2	-2.48459	0.000405673	0.018075	protein_coding	oligodendrocyte transcription factor 2 [Source:MGI Symbol;Acc:MGI:1355331]
Neurons 0Q vs 4Q	ENSMUSG00000056468	5730596B20Rik	-2.51277	2.50679e-05	0.00280801	TEC	RIKEN cDNA 5730596B20 gene [Source:MGI Symbol;Acc:MGI:1924830]
Neurons 0Q vs 4Q	ENSMUSG00000030093	Wnt7a	-2.5697	3.81506e-06	0.000718841	protein_coding	wingless-type MMTV integration site family, member 7A [Source:MGI Symbol;Acc:MGI:98961]
Neurons 0Q vs 4Q	ENSMUSG00000036098	Myrf	-2.57453	0.00175892	0.0491582	protein_coding	myelin regulatory factor [Source:MGI Symbol;Acc:MGI:2684944]
Neurons 0Q vs 4Q	ENSMUSG00000100147	1700047M11Rik	-2.74277	0.00137291	0.041132	lincRNA	RIKEN cDNA 1700047M11 gene [Source:MGI Symbol;Acc:MGI:1914580]
Neurons 0Q vs 4Q	ENSMUSG00000000942	Hoxa4	-2.85574	1.92288e-05	0.00236331	protein_coding	homeobox A4 [Source:MGI Symbol;Acc:MGI:96176]
Neurons 0Q vs 4Q	ENSMUSG00000024600	Slc27a6	-2.98922	0.000461485	0.0197731	protein_coding	solute carrier family 27 (fatty acid transporter), member 6 [Source:MGI Symbol;Acc:MGI:3036230]
Neurons 0Q vs 4Q	ENSMUSG00000067879	Vxn	-3.08498	0.00013197	0.00835578	protein_coding	vexin [Source:MGI Symbol;Acc:MGI:1924232]
Neurons 0Q vs 4Q	ENSMUSG00000038253	Hoxa5	-3.14935	0.000211626	0.0117362	protein_coding	homeobox A5 [Source:MGI Symbol;Acc:MGI:96177]
Neurons 0Q vs 4Q	ENSMUSG00000032854	Ugt8a	-3.17298	9.75795e-05	0.00695453	protein_coding	UDP galactosyltransferase 8A [Source:MGI Symbol;Acc:MGI:109522]
Neurons 0Q vs 4Q	ENSMUSG00000079277	Hoxd3	-3.33481	0.000121091	0.00785787	protein_coding	homeobox D3 [Source:MGI Symbol;Acc:MGI:96207]
Neurons 0Q vs 4Q	ENSMUSG00000041309	Nkx6-2	-3.33665	0.00147512	0.0432403	protein_coding	NK6 homeobox 2 [Source:MGI Symbol;Acc:MGI:1352738]
Neurons 0Q vs 4Q	ENSMUSG00000001661	Hoxc6	-3.56839	7.55357e-05	0.00576245	protein_coding	homeobox C6 [Source:MGI Symbol;Acc:MGI:96197]
Neurons 0Q vs 4Q	ENSMUSG00000000690	Hoxb6	-3.77338	0.00132664	0.0401302	protein_coding	homeobox B6 [Source:MGI Symbol;Acc:MGI:96187]
Neurons 0Q vs 4Q	ENSMUSG00000038457	Tmem255b	-3.97704	1.11429e-06	0.00026042	protein_coding	transmembrane protein 255B [Source:MGI Symbol;Acc:MGI:2685533]
Neurons 0Q vs 4Q	ENSMUSG00000056648	Hoxb8	-3.9858	0.00102872	0.0341576	protein_coding	homeobox B8 [Source:MGI Symbol;Acc:MGI:96189]
Neurons 0Q vs 4Q	ENSMUSG00000042306	S100a14	-4.05848	5.21831e-05	0.00443528	protein_coding	S100 calcium binding protein A14 [Source:MGI Symbol;Acc:MGI:1913416]
Neurons 0Q vs 4Q	ENSMUSG00000033006	Sox10	-4.2077	0.00126329	0.0385117	protein_coding	SRY (sex determining region Y)-box 10 [Source:MGI Symbol;Acc:MGI:98358]
Neurons 0Q vs 4Q	ENSMUSG00000036634	Mag	-4.24231	0.000398434	0.0179761	protein_coding	myelin-associated glycoprotein [Source:MGI Symbol;Acc:MGI:96912]
Neurons 0Q vs 4Q	ENSMUSG00000013523	Bcas1	-4.4288	0.000464111	0.0197988	protein_coding	breast carcinoma amplified sequence 1 [Source:MGI Symbol;Acc:MGI:1924210]
Neurons 0Q vs 4Q	ENSMUSG00000025150	Cbr2	-4.43007	3.87994e-07	0.000116689	protein_coding	carbonyl reductase 2 [Source:MGI Symbol;Acc:MGI:107200]
Neurons 0Q vs 4Q	ENSMUSG00000038721	Hoxb7	-4.45572	0.00061867	0.0241281	protein_coding	homeobox B7 [Source:MGI Symbol;Acc:MGI:96188]
Neurons 0Q vs 4Q	ENSMUSG00000034000	Neu4	-4.47309	0.00171924	0.0484453	protein_coding	sialidase 4 [Source:MGI Symbol;Acc:MGI:2661364]
Neurons 0Q vs 4Q	ENSMUSG00000075277	Haglr	-4.47853	2.56758e-06	0.0005148	bidirectional_promoter_lncRNA	Hoxd antisense growth associated long non-coding RNA [Source:MGI Symbol;Acc:MGI:3026978]
Neurons 0Q vs 4Q	ENSMUSG00000115529	9630013A20Rik	-4.57224	0.00027642	0.0138977	antisense	RIKEN cDNA 9630013A20 gene [Source:MGI Symbol;Acc:MGI:2442953]
Neurons 0Q vs 4Q	ENSMUSG00000027107	Chrna1	-4.74281	2.48867e-11	4.86505e-08	protein_coding	cholinergic receptor, nicotinic, alpha polypeptide 1 (muscle) [Source:MGI Symbol;Acc:MGI:87885]
Neurons 0Q vs 4Q	ENSMUSG00000052229	Gpr17	-5.739	6.52544e-05	0.00526038	protein_coding	G protein-coupled receptor 17 [Source:MGI Symbol;Acc:MGI:3584514]
Neurons 0Q vs 4Q	ENSMUSG00000044041	Krt13	-7.74673	3.46529e-08	1.64223e-05	protein_coding	keratin 13 [Source:MGI Symbol;Acc:MGI:101925]
Neurons 0Q vs 7Q	ENSMUSG00000024738	Pga5	4.31798	0.000267151	0.036515	protein_coding	pepsinogen 5, group I [Source:MGI Symbol;Acc:MGI:1915935]
Neurons 0Q vs 7Q	ENSMUSG00000019817	Plagl1	4.26758	7.51744e-20	1.22775e-15	protein_coding	pleiomorphic adenoma gene-like 1 [Source:MGI Symbol;Acc:MGI:1100874]
Neurons 0Q vs 7Q	ENSMUSG00000055430	Nap1l5	3.74619	2.97042e-19	2.42564e-15	protein_coding	nucleosome assembly protein 1-like 5 [Source:MGI Symbol;Acc:MGI:1923555]
Neurons 0Q vs 7Q	ENSMUSG00000025900	Rp1	3.25451	1.86655e-06	0.00234497	protein_coding	retinitis pigmentosa 1 (human) [Source:MGI Symbol;Acc:MGI:1341105]
Neurons 0Q vs 7Q	ENSMUSG00000116617	Gm49767	3.08294	0.000462968	0.0454128	lincRNA	predicted gene, 49767 [Source:MGI Symbol;Acc:MGI:6215277]
Neurons 0Q vs 7Q	ENSMUSG00000028589	1700012P22Rik	2.68922	0.00052075	0.0476066	protein_coding	RIKEN cDNA 1700012P22 gene [Source:MGI Symbol;Acc:MGI:1916614]
Neurons 0Q vs 7Q	ENSMUSG00000067786	Nnat	2.68417	1.12151e-18	6.10551e-15	protein_coding	neuronatin [Source:MGI Symbol;Acc:MGI:104716]
Neurons 0Q vs 7Q	ENSMUSG00000105389	BB187690	2.32165	0.000263267	0.036515	TEC	expressed sequence BB187690 [Source:MGI Symbol;Acc:MGI:2140033]
Neurons 0Q vs 7Q	ENSMUSG00000069835	Sat2	2.24841	1.26828e-07	0.000414271	protein_coding	spermidine/spermine N1-acetyl transferase 2 [Source:MGI Symbol;Acc:MGI:1916465]
Neurons 0Q vs 7Q	ENSMUSG00000000031	H19	2.20582	0.000187924	0.0292303	lincRNA	H19, imprinted maternally expressed transcript [Source:MGI Symbol;Acc:MGI:95891]
Neurons 0Q vs 7Q	ENSMUSG00000041534	Rbp3	2.18402	0.000312752	0.0370136	protein_coding	retinol binding protein 3, interstitial [Source:MGI Symbol;Acc:MGI:97878]
Neurons 0Q vs 7Q	ENSMUSG00000097993	Ptprv	2.12252	4.76308e-06	0.00409425	polymorphic_pseudogene	protein tyrosine phosphatase, receptor type, V [Source:MGI Symbol;Acc:MGI:108027]
Neurons 0Q vs 7Q	ENSMUSG00000035860	Cdhr3	2.09784	0.000214785	0.0318897	protein_coding	cadherin-related family member 3 [Source:MGI Symbol;Acc:MGI:1916014]
Neurons 0Q vs 7Q	ENSMUSG00000026829	Gbgt1	2.03211	0.000560003	0.0487288	protein_coding	globoside alpha-1,3-N-acetylgalactosaminyltransferase 1 [Source:MGI Symbol;Acc:MGI:2449143]
Neurons 0Q vs 7Q	ENSMUSG00000002944	Cd36	2.00182	1.32456e-05	0.00745954	protein_coding	CD36 molecule [Source:MGI Symbol;Acc:MGI:107899]
Neurons 0Q vs 7Q	ENSMUSG00000074591	Ankub1	1.99059	2.40099e-06	0.00280092	protein_coding	ankrin repeat and ubiquitin domain containing 1 [Source:MGI Symbol;Acc:MGI:2685256]
Neurons 0Q vs 7Q	ENSMUSG00000114082	Gm40383	1.88306	4.07455e-07	0.000950651	bidirectional_promoter_lncRNA	predicted gene, 40383 [Source:MGI Symbol;Acc:MGI:5623268]
Neurons 0Q vs 7Q	ENSMUSG00000102813	Gm37795	1.83425	1.88838e-05	0.00963781	TEC	predicted gene, 37795 [Source:MGI Symbol;Acc:MGI:5611023]
Neurons 0Q vs 7Q	ENSMUSG00000041329	Atp1b2	1.80546	9.40945e-07	0.00139705	protein_coding	ATPase, Na+/K+ transporting, beta 2 polypeptide [Source:MGI Symbol;Acc:MGI:88109]
Neurons 0Q vs 7Q	ENSMUSG00000059552	Trp53	1.73908	5.89059e-06	0.00458901	protein_coding	transformation related protein 53 [Source:MGI Symbol;Acc:MGI:98834]
Neurons 0Q vs 7Q	ENSMUSG00000045036	Tmem232	1.7222	2.70042e-05	0.0120939	protein_coding	transmembrane protein 232 [Source:MGI Symbol;Acc:MGI:2685786]
Neurons 0Q vs 7Q	ENSMUSG00000074968	Ano3	1.71314	2.38569e-08	9.74077e-05	protein_coding	anoctamin 3 [Source:MGI Symbol;Acc:MGI:3613666]
Neurons 0Q vs 7Q	ENSMUSG00000027861	Casq2	1.65927	5.01527e-07	0.00102387	protein_coding	calsequestrin 2 [Source:MGI Symbol;Acc:MGI:1309469]
Neurons 0Q vs 7Q	ENSMUSG00000037625	Cldn11	1.65823	4.79325e-05	0.0170181	protein_coding	claudin 11 [Source:MGI Symbol;Acc:MGI:106925]
Neurons 0Q vs 7Q	ENSMUSG00000041801	Phlda3	1.65046	6.69694e-07	0.00121527	protein_coding	pleckstrin homology like domain, family A, member 3 [Source:MGI Symbol;Acc:MGI:1351485]
Neurons 0Q vs 7Q	ENSMUSG00000070306	Ccdc153	1.61627	0.000450298	0.0454053	protein_coding	coiled-coil domain containing 153 [Source:MGI Symbol;Acc:MGI:2448587]
Neurons 0Q vs 7Q	ENSMUSG00000030711	Sult1a1	1.58015	0.000135834	0.0245445	protein_coding	sulfotransferase family 1A, phenol-preferring, member 1 [Source:MGI Symbol;Acc:MGI:102896]
Neurons 0Q vs 7Q	ENSMUSG00000046518	Ferd3l	1.5628	7.93565e-05	0.0196371	protein_coding	Fer3 like bHLH transcription factor [Source:MGI Symbol;Acc:MGI:2150010]
Neurons 0Q vs 7Q	ENSMUSG00000068744	Psrc1	1.55395	6.37015e-05	0.0190573	protein_coding	proline/serine-rich coiled-coil 1 [Source:MGI Symbol;Acc:MGI:1913099]
Neurons 0Q vs 7Q	ENSMUSG00000031075	Ano1	1.54227	7.81578e-05	0.0196371	protein_coding	anoctamin 1, calcium activated chloride channel [Source:MGI Symbol;Acc:MGI:2142149]
Neurons 0Q vs 7Q	ENSMUSG00000006522	Itih3	1.53637	0.000505039	0.0468783	protein_coding	inter-alpha trypsin inhibitor, heavy chain 3 [Source:MGI Symbol;Acc:MGI:96620]
Neurons 0Q vs 7Q	ENSMUSG00000002633	Shh	1.47788	0.000346445	0.039846	protein_coding	sonic hedgehog [Source:MGI Symbol;Acc:MGI:98297]
Neurons 0Q vs 7Q	ENSMUSG00000020686	Gas2l2	1.43094	0.00011951	0.0237712	protein_coding	growth arrest-specific 2 like 2 [Source:MGI Symbol;Acc:MGI:3652048]
Neurons 0Q vs 7Q	ENSMUSG00000070337	Gpr179	1.40064	0.000104641	0.0227866	protein_coding	G protein-coupled receptor 179 [Source:MGI Symbol;Acc:MGI:2443409]
Neurons 0Q vs 7Q	ENSMUSG00000021750	Fam107a	1.39521	5.90063e-06	0.00458901	protein_coding	family with sequence similarity 107, member A [Source:MGI Symbol;Acc:MGI:3041256]
Neurons 0Q vs 7Q	ENSMUSG00000078234	Klhdc7a	1.336	1.01063e-05	0.00589485	protein_coding	kelch domain containing 7A [Source:MGI Symbol;Acc:MGI:2444612]
Neurons 0Q vs 7Q	ENSMUSG00000009281	Rarres2	1.33052	4.72607e-05	0.0170181	protein_coding	retinoic acid receptor responder (tazarotene induced) 2 [Source:MGI Symbol;Acc:MGI:1918910]
Neurons 0Q vs 7Q	ENSMUSG00000097049	6530411M01Rik	1.29211	9.60131e-05	0.0214806	lincRNA	RIKEN cDNA 6530411M01 gene [Source:MGI Symbol;Acc:MGI:1915041]
Neurons 0Q vs 7Q	ENSMUSG00000033208	S100b	1.28721	0.000442886	0.0452076	protein_coding	S100 protein, beta polypeptide, neural [Source:MGI Symbol;Acc:MGI:98217]
Neurons 0Q vs 7Q	ENSMUSG00000113459	Gm30655	1.25113	0.000150168	0.026091	lincRNA	predicted gene, 30655 [Source:MGI Symbol;Acc:MGI:5589814]
Neurons 0Q vs 7Q	ENSMUSG00000004902	Slc25a18	1.24428	4.03076e-06	0.00387238	protein_coding	solute carrier family 25 (mitochondrial carrier), member 18 [Source:MGI Symbol;Acc:MGI:1919053]
Neurons 0Q vs 7Q	ENSMUSG00000037683	Armc3	1.23754	0.000465502	0.0454128	protein_coding	armadillo repeat containing 3 [Source:MGI Symbol;Acc:MGI:1918132]
Neurons 0Q vs 7Q	ENSMUSG00000030708	Dnajb13	1.22952	0.000273816	0.036515	protein_coding	DnaJ heat shock protein family (Hsp40) member B13 [Source:MGI Symbol;Acc:MGI:1916637]
Neurons 0Q vs 7Q	ENSMUSG00000094282	Cfap73	1.21688	0.000146166	0.0256685	protein_coding	cilia and flagella associated protein 73 [Source:MGI Symbol;Acc:MGI:3779542]
Neurons 0Q vs 7Q	ENSMUSG00000041660	Bbox1	1.20032	2.13261e-05	0.01048	protein_coding	butyrobetaine (gamma), 2-oxoglutarate dioxygenase 1 (gamma-butyrobetaine hydroxylase) [Source:MGI Symbol;Acc:MGI:1891372]
Neurons 0Q vs 7Q	ENSMUSG00000071398	2410004P03Rik	1.19717	0.000437291	0.0452015	protein_coding	RIKEN cDNA 2410004P03 gene [Source:MGI Symbol;Acc:MGI:1920917]
Neurons 0Q vs 7Q	ENSMUSG00000061718	Ppp1r1b	1.19229	1.66058e-05	0.00874857	protein_coding	protein phosphatase 1, regulatory inhibitor subunit 1B [Source:MGI Symbol;Acc:MGI:94860]
Neurons 0Q vs 7Q	ENSMUSG00000002289	Angptl4	1.17511	0.000573977	0.0493207	protein_coding	angiopoietin-like 4 [Source:MGI Symbol;Acc:MGI:1888999]
Neurons 0Q vs 7Q	ENSMUSG00000030739	Myh14	1.15184	5.73073e-05	0.0190573	protein_coding	myosin, heavy polypeptide 14 [Source:MGI Symbol;Acc:MGI:1919210]
Neurons 0Q vs 7Q	ENSMUSG00000030701	Plekhb1	1.14323	8.54511e-07	0.00139559	protein_coding	pleckstrin homology domain containing, family B (evectins) member 1 [Source:MGI Symbol;Acc:MGI:1351469]
Neurons 0Q vs 7Q	ENSMUSG00000038776	Ephx1	1.14299	7.26967e-05	0.0194637	protein_coding	epoxide hydrolase 1, microsomal [Source:MGI Symbol;Acc:MGI:95405]
Neurons 0Q vs 7Q	ENSMUSG00000046546	Fam43a	1.0858	0.000535328	0.0480384	protein_coding	family with sequence similarity 43, member A [Source:MGI Symbol;Acc:MGI:2676309]
Neurons 0Q vs 7Q	ENSMUSG00000047361	Gm973	1.05985	8.48371e-05	0.0200806	protein_coding	predicted gene 973 [Source:MGI Symbol;Acc:MGI:2685819]
Neurons 0Q vs 7Q	ENSMUSG00000052861	Dnah6	1.02763	0.000176022	0.0279107	protein_coding	dynein, axonemal, heavy chain 6 [Source:MGI Symbol;Acc:MGI:107744]
Neurons 0Q vs 7Q	ENSMUSG00000026399	Cd55	1.02368	0.000308518	0.036779	protein_coding	CD55 molecule, decay accelerating factor for complement [Source:MGI Symbol;Acc:MGI:104850]
Neurons 0Q vs 7Q	ENSMUSG00000031284	Pak3	-1.00527	5.05782e-05	0.0175754	protein_coding	p21 (RAC1) activated kinase 3 [Source:MGI Symbol;Acc:MGI:1339656]
Neurons 0Q vs 7Q	ENSMUSG00000037887	Dusp8	-1.00847	0.000514884	0.047509	protein_coding	dual specificity phosphatase 8 [Source:MGI Symbol;Acc:MGI:106626]
Neurons 0Q vs 7Q	ENSMUSG00000048001	Hes5	-1.01968	0.000113616	0.0237712	protein_coding	hes family bHLH transcription factor 5 [Source:MGI Symbol;Acc:MGI:104876]
Neurons 0Q vs 7Q	ENSMUSG00000025529	Zfp711	-1.02229	0.000229786	0.0338095	protein_coding	zinc finger protein 711 [Source:MGI Symbol;Acc:MGI:3045342]
Neurons 0Q vs 7Q	ENSMUSG00000040794	C1qtnf4	-1.0229	0.000367234	0.0407415	protein_coding	C1q and tumor necrosis factor related protein 4 [Source:MGI Symbol;Acc:MGI:1914695]
Neurons 0Q vs 7Q	ENSMUSG00000027500	Stmn2	-1.02889	0.000235357	0.0340163	protein_coding	stathmin-like 2 [Source:MGI Symbol;Acc:MGI:98241]
Neurons 0Q vs 7Q	ENSMUSG00000043857	Mgat5b	-1.03044	0.000504777	0.0468783	protein_coding	mannoside acetylglucosaminyltransferase 5, isoenzyme B [Source:MGI Symbol;Acc:MGI:3606200]
Neurons 0Q vs 7Q	ENSMUSG00000025427	Rnf165	-1.04044	0.000246072	0.0349466	protein_coding	ring finger protein 165 [Source:MGI Symbol;Acc:MGI:2444521]
Neurons 0Q vs 7Q	ENSMUSG00000032297	Celf6	-1.06207	0.000295125	0.036515	protein_coding	CUGBP, Elav-like family member 6 [Source:MGI Symbol;Acc:MGI:1923433]
Neurons 0Q vs 7Q	ENSMUSG00000027612	Mmp24	-1.06235	0.000339041	0.039271	protein_coding	matrix metallopeptidase 24 [Source:MGI Symbol;Acc:MGI:1341867]
Neurons 0Q vs 7Q	ENSMUSG00000030329	Pianp	-1.06265	0.000121056	0.0237712	protein_coding	PILR alpha associated neural protein [Source:MGI Symbol;Acc:MGI:2441908]
Neurons 0Q vs 7Q	ENSMUSG00000003410	Elavl3	-1.06329	0.000280229	0.036515	protein_coding	ELAV like RNA binding protein 3 [Source:MGI Symbol;Acc:MGI:109157]
Neurons 0Q vs 7Q	ENSMUSG00000006362	Cbfa2t3	-1.07098	0.000199837	0.0302198	protein_coding	CBFA2/RUNX1 translocation partner 3 [Source:MGI Symbol;Acc:MGI:1338013]
Neurons 0Q vs 7Q	ENSMUSG00000051703	Tmem198	-1.08335	0.000573589	0.0493207	protein_coding	transmembrane protein 198 [Source:MGI Symbol;Acc:MGI:2443133]
Neurons 0Q vs 7Q	ENSMUSG00000028051	Hcn3	-1.08366	2.86299e-05	0.0122367	protein_coding	hyperpolarization-activated, cyclic nucleotide-gated K+ 3 [Source:MGI Symbol;Acc:MGI:1298211]
Neurons 0Q vs 7Q	ENSMUSG00000051855	Mest	-1.0849	1.77181e-06	0.00234497	protein_coding	mesoderm specific transcript [Source:MGI Symbol;Acc:MGI:96968]
Neurons 0Q vs 7Q	ENSMUSG00000030683	Sez6l2	-1.09566	7.92838e-05	0.0196371	protein_coding	seizure related 6 homolog like 2 [Source:MGI Symbol;Acc:MGI:2385295]
Neurons 0Q vs 7Q	ENSMUSG00000028876	Epha10	-1.10241	0.000123717	0.0237712	protein_coding	Eph receptor A10 [Source:MGI Symbol;Acc:MGI:3586824]
Neurons 0Q vs 7Q	ENSMUSG00000046341	Gm11223	-1.10312	7.46618e-06	0.00510769	processed_pseudogene	predicted gene 11223 [Source:MGI Symbol;Acc:MGI:3651631]
Neurons 0Q vs 7Q	ENSMUSG00000052302	Tbc1d30	-1.11907	0.000317028	0.0372497	protein_coding	TBC1 domain family, member 30 [Source:MGI Symbol;Acc:MGI:1921944]
Neurons 0Q vs 7Q	ENSMUSG00000018507	Trpv2	-1.12059	0.000277588	0.036515	protein_coding	transient receptor potential cation channel, subfamily V, member 2 [Source:MGI Symbol;Acc:MGI:1341836]
Neurons 0Q vs 7Q	ENSMUSG00000063632	Sox11	-1.12466	8.934e-06	0.0055741	protein_coding	SRY (sex determining region Y)-box 11 [Source:MGI Symbol;Acc:MGI:98359]
Neurons 0Q vs 7Q	ENSMUSG00000015619	Gata3	-1.13602	0.000455667	0.0454128	protein_coding	GATA binding protein 3 [Source:MGI Symbol;Acc:MGI:95663]
Neurons 0Q vs 7Q	ENSMUSG00000004113	Cacna1b	-1.16293	0.000291668	0.036515	protein_coding	calcium channel, voltage-dependent, N type, alpha 1B subunit [Source:MGI Symbol;Acc:MGI:88296]
Neurons 0Q vs 7Q	ENSMUSG00000027833	Shox2	-1.16356	0.000304286	0.036779	protein_coding	short stature homeobox 2 [Source:MGI Symbol;Acc:MGI:1201673]
Neurons 0Q vs 7Q	ENSMUSG00000028546	Elavl4	-1.17031	0.000354473	0.0401559	protein_coding	ELAV like RNA binding protein 4 [Source:MGI Symbol;Acc:MGI:107427]
Neurons 0Q vs 7Q	ENSMUSG00000053693	Mast1	-1.17397	0.000121465	0.0237712	protein_coding	microtubule associated serine/threonine kinase 1 [Source:MGI Symbol;Acc:MGI:1861901]
Neurons 0Q vs 7Q	ENSMUSG00000043843	Tmem145	-1.18104	0.00015933	0.0268266	protein_coding	transmembrane protein 145 [Source:MGI Symbol;Acc:MGI:3607779]
Neurons 0Q vs 7Q	ENSMUSG00000022935	Grik1	-1.18677	3.01684e-06	0.00328474	protein_coding	glutamate receptor, ionotropic, kainate 1 [Source:MGI Symbol;Acc:MGI:95814]
Neurons 0Q vs 7Q	ENSMUSG00000037995	Igsf9	-1.18763	3.24488e-07	0.000883257	protein_coding	immunoglobulin superfamily, member 9 [Source:MGI Symbol;Acc:MGI:2135283]
Neurons 0Q vs 7Q	ENSMUSG00000062380	Tubb3	-1.19714	0.000496296	0.0468783	protein_coding	tubulin, beta 3 class III [Source:MGI Symbol;Acc:MGI:107813]
Neurons 0Q vs 7Q	ENSMUSG00000060988	Galnt13	-1.19841	2.18173e-05	0.01048	protein_coding	polypeptide N-acetylgalactosaminyltransferase 13 [Source:MGI Symbol;Acc:MGI:2139447]
Neurons 0Q vs 7Q	ENSMUSG00000053137	Mapk11	-1.20673	3.36186e-06	0.00343162	protein_coding	mitogen-activated protein kinase 11 [Source:MGI Symbol;Acc:MGI:1338024]
Neurons 0Q vs 7Q	ENSMUSG00000027584	Oprl1	-1.21123	0.000366134	0.0407415	protein_coding	opioid receptor-like 1 [Source:MGI Symbol;Acc:MGI:97440]
Neurons 0Q vs 7Q	ENSMUSG00000069227	Gprin1	-1.21161	0.000329591	0.0384492	protein_coding	G protein-regulated inducer of neurite outgrowth 1 [Source:MGI Symbol;Acc:MGI:1349455]
Neurons 0Q vs 7Q	ENSMUSG00000025876	Unc5a	-1.25002	0.000123039	0.0237712	protein_coding	unc-5 netrin receptor A [Source:MGI Symbol;Acc:MGI:894682]
Neurons 0Q vs 7Q	ENSMUSG00000016346	Kcnq2	-1.25691	7.04748e-05	0.0192052	protein_coding	potassium voltage-gated channel, subfamily Q, member 2 [Source:MGI Symbol;Acc:MGI:1309503]
Neurons 0Q vs 7Q	ENSMUSG00000053166	Cdh22	-1.26038	0.000166722	0.0270058	protein_coding	cadherin 22 [Source:MGI Symbol;Acc:MGI:1341843]
Neurons 0Q vs 7Q	ENSMUSG00000043388	Tmem130	-1.26332	0.000441952	0.0452076	protein_coding	transmembrane protein 130 [Source:MGI Symbol;Acc:MGI:3607706]
Neurons 0Q vs 7Q	ENSMUSG00000062296	Trank1	-1.26362	0.000489041	0.0468783	protein_coding	tetratricopeptide repeat and ankyrin repeat containing 1 [Source:MGI Symbol;Acc:MGI:1341834]
Neurons 0Q vs 7Q	ENSMUSG00000054520	Sh3bp2	-1.27685	7.05224e-06	0.00510769	protein_coding	SH3-domain binding protein 2 [Source:MGI Symbol;Acc:MGI:1346349]
Neurons 0Q vs 7Q	ENSMUSG00000048617	Rtbdn	-1.27937	0.000373338	0.0407415	protein_coding	retbindin [Source:MGI Symbol;Acc:MGI:2443686]
Neurons 0Q vs 7Q	ENSMUSG00000029121	Crmp1	-1.28353	6.62003e-05	0.0190959	protein_coding	collapsin response mediator protein 1 [Source:MGI Symbol;Acc:MGI:107793]
Neurons 0Q vs 7Q	ENSMUSG00000042918	Mamstr	-1.28758	0.000464496	0.0454128	protein_coding	MEF2 activating motif and SAP domain containing transcriptional regulator [Source:MGI Symbol;Acc:MGI:1921740]
Neurons 0Q vs 7Q	ENSMUSG00000079652	Fam71f2	-1.28861	0.000469922	0.0454128	protein_coding	family with sequence similarity 71, member F2 [Source:MGI Symbol;Acc:MGI:2141439]
Neurons 0Q vs 7Q	ENSMUSG00000053825	Ppfia2	-1.30349	0.000413391	0.0433532	protein_coding	protein tyrosine phosphatase, receptor type, f polypeptide (PTPRF), interacting protein (liprin), alpha 2 [Source:MGI Symbol;Acc:MGI:2443834]
Neurons 0Q vs 7Q	ENSMUSG00000056073	Grik2	-1.30706	0.000304057	0.036779	protein_coding	glutamate receptor, ionotropic, kainate 2 (beta 2) [Source:MGI Symbol;Acc:MGI:95815]
Neurons 0Q vs 7Q	ENSMUSG00000030707	Coro1a	-1.31038	3.18803e-05	0.0130167	protein_coding	coronin, actin binding protein 1A [Source:MGI Symbol;Acc:MGI:1345961]
Neurons 0Q vs 7Q	ENSMUSG00000023473	Celsr3	-1.31401	0.000174248	0.0279002	protein_coding	cadherin, EGF LAG seven-pass G-type receptor 3 [Source:MGI Symbol;Acc:MGI:1858236]
Neurons 0Q vs 7Q	ENSMUSG00000019828	Grm1	-1.31717	0.000141205	0.025067	protein_coding	glutamate receptor, metabotropic 1 [Source:MGI Symbol;Acc:MGI:1351338]
Neurons 0Q vs 7Q	ENSMUSG00000031391	L1cam	-1.3192	0.000154667	0.0265896	protein_coding	L1 cell adhesion molecule [Source:MGI Symbol;Acc:MGI:96721]
Neurons 0Q vs 7Q	ENSMUSG00000008489	Elavl2	-1.35032	9.20919e-05	0.0208895	protein_coding	ELAV like RNA binding protein 1 [Source:MGI Symbol;Acc:MGI:1100887]
Neurons 0Q vs 7Q	ENSMUSG00000051951	Xkr4	-1.36688	0.000505179	0.0468783	protein_coding	X-linked Kx blood group related 4 [Source:MGI Symbol;Acc:MGI:3528744]
Neurons 0Q vs 7Q	ENSMUSG00000030000	Add2	-1.38736	7.39481e-05	0.0194794	protein_coding	adducin 2 (beta) [Source:MGI Symbol;Acc:MGI:87919]
Neurons 0Q vs 7Q	ENSMUSG00000048895	Cdk5r1	-1.39539	4.68779e-06	0.00409425	protein_coding	cyclin-dependent kinase 5, regulatory subunit 1 (p35) [Source:MGI Symbol;Acc:MGI:101764]
Neurons 0Q vs 7Q	ENSMUSG00000000861	Bcl11a	-1.40678	0.000103122	0.0227592	protein_coding	B cell CLL/lymphoma 11A (zinc finger protein) [Source:MGI Symbol;Acc:MGI:106190]
Neurons 0Q vs 7Q	ENSMUSG00000030854	Ptpn5	-1.42173	9.17458e-05	0.0208895	protein_coding	protein tyrosine phosphatase, non-receptor type 5 [Source:MGI Symbol;Acc:MGI:97807]
Neurons 0Q vs 7Q	ENSMUSG00000031285	Dcx	-1.43696	2.73986e-05	0.0120939	protein_coding	doublecortin [Source:MGI Symbol;Acc:MGI:1277171]
Neurons 0Q vs 7Q	ENSMUSG00000010476	Ebf3	-1.43855	0.000285961	0.036515	protein_coding	early B cell factor 3 [Source:MGI Symbol;Acc:MGI:894289]
Neurons 0Q vs 7Q	ENSMUSG00000048385	Scrt1	-1.44788	2.92207e-05	0.0122367	protein_coding	scratch family zinc finger 1 [Source:MGI Symbol;Acc:MGI:2176606]
Neurons 0Q vs 7Q	ENSMUSG00000034336	Ina	-1.45226	3.78242e-05	0.0147082	protein_coding	internexin neuronal intermediate filament protein, alpha [Source:MGI Symbol;Acc:MGI:96568]
Neurons 0Q vs 7Q	ENSMUSG00000060212	Pcnx2	-1.46978	0.000132839	0.0245445	protein_coding	pecanex homolog 2 [Source:MGI Symbol;Acc:MGI:2445010]
Neurons 0Q vs 7Q	ENSMUSG00000022044	Stmn4	-1.48209	7.55799e-05	0.0195932	protein_coding	stathmin-like 4 [Source:MGI Symbol;Acc:MGI:1931224]
Neurons 0Q vs 7Q	ENSMUSG00000036913	Trim67	-1.49162	0.000279001	0.036515	protein_coding	tripartite motif-containing 67 [Source:MGI Symbol;Acc:MGI:3045323]
Neurons 0Q vs 7Q	ENSMUSG00000021303	Gng4	-1.49557	9.1522e-05	0.0208895	protein_coding	guanine nucleotide binding protein (G protein), gamma 4 [Source:MGI Symbol;Acc:MGI:102703]
Neurons 0Q vs 7Q	ENSMUSG00000045174	Amer3	-1.50133	0.000166688	0.0270058	protein_coding	APC membrane recruitment 3 [Source:MGI Symbol;Acc:MGI:3026939]
Neurons 0Q vs 7Q	ENSMUSG00000025938	Slco5a1	-1.54747	2.56187e-05	0.0119544	protein_coding	solute carrier organic anion transporter family, member 5A1 [Source:MGI Symbol;Acc:MGI:2443431]
Neurons 0Q vs 7Q	ENSMUSG00000031026	Trim66	-1.55417	1.40784e-05	0.00766427	protein_coding	tripartite motif-containing 66 [Source:MGI Symbol;Acc:MGI:2152406]
Neurons 0Q vs 7Q	ENSMUSG00000029816	Gpnmb	-1.5597	6.69061e-05	0.0190959	protein_coding	glycoprotein (transmembrane) nmb [Source:MGI Symbol;Acc:MGI:1934765]
Neurons 0Q vs 7Q	ENSMUSG00000024172	St6gal2	-1.56691	0.000191396	0.0294895	protein_coding	beta galactoside alpha 2,6 sialyltransferase 2 [Source:MGI Symbol;Acc:MGI:2445190]
Neurons 0Q vs 7Q	ENSMUSG00000051251	Nhlh1	-1.56825	0.000560924	0.0487288	protein_coding	nescient helix loop helix 1 [Source:MGI Symbol;Acc:MGI:98481]
Neurons 0Q vs 7Q	ENSMUSG00000034755	Pcdh11x	-1.57245	0.000540332	0.0482224	protein_coding	protocadherin 11 X-linked [Source:MGI Symbol;Acc:MGI:2442849]
Neurons 0Q vs 7Q	ENSMUSG00000066189	Cacng3	-1.57726	0.000232419	0.0338917	protein_coding	calcium channel, voltage-dependent, gamma subunit 3 [Source:MGI Symbol;Acc:MGI:1859165]
Neurons 0Q vs 7Q	ENSMUSG00000041608	Entpd3	-1.58998	0.000450383	0.0454053	protein_coding	ectonucleoside triphosphate diphosphohydrolase 3 [Source:MGI Symbol;Acc:MGI:1321386]
Neurons 0Q vs 7Q	ENSMUSG00000070695	Cntnap5a	-1.62661	0.000242387	0.0347252	protein_coding	contactin associated protein-like 5A [Source:MGI Symbol;Acc:MGI:3643623]
Neurons 0Q vs 7Q	ENSMUSG00000029546	Uncx	-1.62919	0.000432116	0.044951	protein_coding	UNC homeobox [Source:MGI Symbol;Acc:MGI:108013]
Neurons 0Q vs 7Q	ENSMUSG00000036469	Marchf1	-1.64641	7.50579e-06	0.00510769	protein_coding	membrane associated ring-CH-type finger 1 [Source:MGI Symbol;Acc:MGI:1920175]
Neurons 0Q vs 7Q	ENSMUSG00000087211	Lhx1os	-1.66284	6.41777e-05	0.0190573	lincRNA	LIM homeobox 1, opposite strand [Source:MGI Symbol;Acc:MGI:1925615]
Neurons 0Q vs 7Q	ENSMUSG00000028631	Kcnq4	-1.6685	0.000414101	0.0433532	protein_coding	potassium voltage-gated channel, subfamily Q, member 4 [Source:MGI Symbol;Acc:MGI:1926803]
Neurons 0Q vs 7Q	ENSMUSG00000025927	Tfap2b	-1.66906	0.000495351	0.0468783	protein_coding	transcription factor AP-2 beta [Source:MGI Symbol;Acc:MGI:104672]
Neurons 0Q vs 7Q	ENSMUSG00000034098	Fstl5	-1.68773	0.000469737	0.0454128	protein_coding	follistatin-like 5 [Source:MGI Symbol;Acc:MGI:2442179]
Neurons 0Q vs 7Q	ENSMUSG00000027971	Ndst4	-1.71132	0.000303016	0.036779	protein_coding	N-deacetylase/N-sulfotransferase (heparin glucosaminyl) 4 [Source:MGI Symbol;Acc:MGI:1932545]
Neurons 0Q vs 7Q	ENSMUSG00000060257	Scrt2	-1.73331	4.36044e-05	0.0165616	protein_coding	scratch family zinc finger 2 [Source:MGI Symbol;Acc:MGI:2139287]
Neurons 0Q vs 7Q	ENSMUSG00000018698	Lhx1	-1.74503	8.54468e-06	0.0055741	protein_coding	LIM homeobox protein 1 [Source:MGI Symbol;Acc:MGI:99783]
Neurons 0Q vs 7Q	ENSMUSG00000063804	Lin28b	-1.7707	3.43648e-05	0.0136889	protein_coding	lin-28 homolog B (C. elegans) [Source:MGI Symbol;Acc:MGI:3584032]
Neurons 0Q vs 7Q	ENSMUSG00000028717	Tal1	-1.90164	6.25919e-05	0.0190573	protein_coding	T cell acute lymphocytic leukemia 1 [Source:MGI Symbol;Acc:MGI:98480]
Neurons 0Q vs 7Q	ENSMUSG00000022053	Ebf2	-2.05831	4.69664e-05	0.0170181	protein_coding	early B cell factor 2 [Source:MGI Symbol;Acc:MGI:894332]
Neurons 0Q vs 7Q	ENSMUSG00000029595	Lhx5	-2.20055	0.000107592	0.0231209	protein_coding	LIM homeobox protein 5 [Source:MGI Symbol;Acc:MGI:107792]
Neurons 0Q vs 7Q	ENSMUSG00000057818	1600029O15Rik	-2.20752	0.000120004	0.0237712	transcribed_processed_pseudogene	RIKEN cDNA 1600029O15 gene [Source:MGI Symbol;Acc:MGI:3045362]
Neurons 0Q vs 7Q	ENSMUSG00000035033	Tbr1	-2.20942	6.17784e-05	0.0190573	protein_coding	T-box brain gene 1 [Source:MGI Symbol;Acc:MGI:107404]
Neurons 2Q vs 4Q	ENSMUSG00000091552	Gm8711	28.2529	1.59543e-13	1.13997e-09	unprocessed_pseudogene	predicted gene 8711 [Source:MGI Symbol;Acc:MGI:3644351]
Neurons 2Q vs 4Q	ENSMUSG00000103549	Gm17895	27.4106	1.82905e-12	1.08908e-08	processed_pseudogene	predicted gene, 17895 [Source:MGI Symbol;Acc:MGI:5010080]
Neurons 2Q vs 4Q	ENSMUSG00000089678	Agxt2	26.9469	2.55113e-10	9.11415e-07	protein_coding	alanine-glyoxylate aminotransferase 2 [Source:MGI Symbol;Acc:MGI:2146052]
Neurons 2Q vs 4Q	ENSMUSG00000116539	Gm49603	25.4442	2.94196e-09	7.00696e-06	TEC	predicted gene, 49603 [Source:MGI Symbol;Acc:MGI:6215015]
Neurons 2Q vs 4Q	ENSMUSG00000033834	Tpbpa	24.0087	3.43259e-08	4.54195e-05	protein_coding	trophoblast specific protein alpha [Source:MGI Symbol;Acc:MGI:98795]
Neurons 2Q vs 4Q	ENSMUSG00000110519	Olfr839-ps1	23.6993	8.8285e-11	4.50582e-07	protein_coding	olfactory receptor 839, pseudogene 1 [Source:MGI Symbol;Acc:MGI:3030673]
Neurons 2Q vs 4Q	ENSMUSG00000090013	Gm6507	21.6357	4.53052e-07	0.00052212	lincRNA	predicted gene 6507 [Source:MGI Symbol;Acc:MGI:3645279]
Neurons 2Q vs 4Q	ENSMUSG00000079222	AC132444.1	20.5339	1.92043e-06	0.00201792	protein_coding
Neurons 2Q vs 4Q	ENSMUSG00000113394	Gm48436	19.8929	3.98928e-06	0.00385192	lincRNA	predicted gene, 48436 [Source:MGI Symbol;Acc:MGI:6097940]
Neurons 2Q vs 4Q	ENSMUSG00000109250	Gm5053	19.8399	4.37879e-06	0.00407848	processed_pseudogene	predicted gene 5053 [Source:MGI Symbol;Acc:MGI:3645491]
Neurons 2Q vs 4Q	ENSMUSG00000115409	Gm8139	17.8097	3.50812e-05	0.0179044	unprocessed_pseudogene	predicted gene 8139 [Source:MGI Symbol;Acc:MGI:3644955]
Neurons 2Q vs 4Q	ENSMUSG00000117781	Gm17266	17.7351	1.61716e-06	0.00175074	protein_coding	predicted gene, 17266 [Source:MGI Symbol;Acc:MGI:4936900]
Neurons 2Q vs 4Q	ENSMUSG00000113576	Gm47658	15.7702	4.65841e-05	0.0224901	antisense	predicted gene, 47658 [Source:MGI Symbol;Acc:MGI:6096744]
Neurons 2Q vs 4Q	ENSMUSG00000031425	Plp1	1.46195	2.75603e-05	0.0143205	protein_coding	proteolipid protein (myelin) 1 [Source:MGI Symbol;Acc:MGI:97623]
Neurons 2Q vs 4Q	ENSMUSG00000047793	Sned1	-1.19019	2.07616e-15	2.47243e-11	protein_coding	sushi, nidogen and EGF-like domains 1 [Source:MGI Symbol;Acc:MGI:3045960]
Neurons 2Q vs 4Q	ENSMUSG00000005994	Tyrp1	-1.44563	4.81541e-05	0.0229381	protein_coding	tyrosinase-related protein 1 [Source:MGI Symbol;Acc:MGI:98881]
Neurons 2Q vs 4Q	ENSMUSG00000027107	Chrna1	-3.3873	1.22239e-07	0.00014557	protein_coding	cholinergic receptor, nicotinic, alpha polypeptide 1 (muscle) [Source:MGI Symbol;Acc:MGI:87885]
Neurons 2Q vs 7Q	ENSMUSG00000115529	9630013A20Rik	7.30854	1.75766e-08	2.4865e-06	antisense	RIKEN cDNA 9630013A20 gene [Source:MGI Symbol;Acc:MGI:2442953]
Neurons 2Q vs 7Q	ENSMUSG00000052229	Gpr17	7.28602	4.23001e-07	3.57223e-05	protein_coding	G protein-coupled receptor 17 [Source:MGI Symbol;Acc:MGI:3584514]
Neurons 2Q vs 7Q	ENSMUSG00000036634	Mag	7.16513	3.5294e-09	6.76836e-07	protein_coding	myelin-associated glycoprotein [Source:MGI Symbol;Acc:MGI:96912]
Neurons 2Q vs 7Q	ENSMUSG00000038173	Enpp6	6.81626	1.83585e-06	0.000117763	protein_coding	ectonucleotide pyrophosphatase/phosphodiesterase 6 [Source:MGI Symbol;Acc:MGI:2445171]
Neurons 2Q vs 7Q	ENSMUSG00000013523	Bcas1	6.66787	1.44199e-07	1.45862e-05	protein_coding	breast carcinoma amplified sequence 1 [Source:MGI Symbol;Acc:MGI:1924210]
Neurons 2Q vs 7Q	ENSMUSG00000044041	Krt13	6.49838	3.54033e-06	0.000195142	protein_coding	keratin 13 [Source:MGI Symbol;Acc:MGI:101925]
Neurons 2Q vs 7Q	ENSMUSG00000061527	Krt5	6.44797	1.21913e-05	0.000529343	protein_coding	keratin 5 [Source:MGI Symbol;Acc:MGI:96702]
Neurons 2Q vs 7Q	ENSMUSG00000045545	Krt14	6.38972	0.000657415	0.0114829	protein_coding	keratin 14 [Source:MGI Symbol;Acc:MGI:96688]
Neurons 2Q vs 7Q	ENSMUSG00000033579	Fa2h	6.17407	9.42712e-06	0.000428527	protein_coding	fatty acid 2-hydroxylase [Source:MGI Symbol;Acc:MGI:2443327]
Neurons 2Q vs 7Q	ENSMUSG00000059668	Krt4	5.99906	0.000938955	0.0148252	protein_coding	keratin 4 [Source:MGI Symbol;Acc:MGI:96701]
Neurons 2Q vs 7Q	ENSMUSG00000100147	1700047M11Rik	5.81264	9.14563e-09	1.4641e-06	lincRNA	RIKEN cDNA 1700047M11 gene [Source:MGI Symbol;Acc:MGI:1914580]
Neurons 2Q vs 7Q	ENSMUSG00000034000	Neu4	5.51139	0.000108204	0.00293812	protein_coding	sialidase 4 [Source:MGI Symbol;Acc:MGI:2661364]
Neurons 2Q vs 7Q	ENSMUSG00000033006	Sox10	5.45709	2.97728e-05	0.00107685	protein_coding	SRY (sex determining region Y)-box 10 [Source:MGI Symbol;Acc:MGI:98358]
Neurons 2Q vs 7Q	ENSMUSG00000061816	Myl1	5.25706	0.00336067	0.0365513	protein_coding	myosin, light polypeptide 1 [Source:MGI Symbol;Acc:MGI:97269]
Neurons 2Q vs 7Q	ENSMUSG00000041309	Nkx6-2	5.17605	8.91149e-07	6.64145e-05	protein_coding	NK6 homeobox 2 [Source:MGI Symbol;Acc:MGI:1352738]
Neurons 2Q vs 7Q	ENSMUSG00000044519	Zfp488	5.15919	4.237e-05	0.00142486	protein_coding	zinc finger protein 488 [Source:MGI Symbol;Acc:MGI:2686052]
Neurons 2Q vs 7Q	ENSMUSG00000038457	Tmem255b	5.14498	3.13695e-09	6.34629e-07	protein_coding	transmembrane protein 255B [Source:MGI Symbol;Acc:MGI:2685533]
Neurons 2Q vs 7Q	ENSMUSG00000054146	Krt15	5.00897	0.00238356	0.0288503	protein_coding	keratin 15 [Source:MGI Symbol;Acc:MGI:96689]
Neurons 2Q vs 7Q	ENSMUSG00000022510	Trp63	4.96614	0.000801081	0.0133586	protein_coding	transformation related protein 63 [Source:MGI Symbol;Acc:MGI:1330810]
Neurons 2Q vs 7Q	ENSMUSG00000050121	Opalin	4.95091	4.88455e-05	0.00160008	protein_coding	oligodendrocytic myelin paranodal and inner loop protein [Source:MGI Symbol;Acc:MGI:2657025]
Neurons 2Q vs 7Q	ENSMUSG00000032854	Ugt8a	4.88046	2.69444e-09	5.57355e-07	protein_coding	UDP galactosyltransferase 8A [Source:MGI Symbol;Acc:MGI:109522]
Neurons 2Q vs 7Q	ENSMUSG00000049436	Upk1b	4.6822	2.31949e-05	0.00089319	protein_coding	uroplakin 1B [Source:MGI Symbol;Acc:MGI:98912]
Neurons 2Q vs 7Q	ENSMUSG00000001661	Hoxc6	4.66846	1.23903e-07	1.26725e-05	protein_coding	homeobox C6 [Source:MGI Symbol;Acc:MGI:96197]
Neurons 2Q vs 7Q	ENSMUSG00000024738	Pga5	4.6463	8.51917e-05	0.00245443	protein_coding	pepsinogen 5, group I [Source:MGI Symbol;Acc:MGI:1915935]
Neurons 2Q vs 7Q	ENSMUSG00000022057	Adamdec1	4.5165	0.000759506	0.0128634	protein_coding	ADAM-like, decysin 1 [Source:MGI Symbol;Acc:MGI:1917650]
Neurons 2Q vs 7Q	ENSMUSG00000032517	Mobp	4.36619	0.000560116	0.0102096	protein_coding	myelin-associated oligodendrocytic basic protein [Source:MGI Symbol;Acc:MGI:108511]
Neurons 2Q vs 7Q	ENSMUSG00000022598	Psca	4.21048	0.00122112	0.0180569	protein_coding	prostate stem cell antigen [Source:MGI Symbol;Acc:MGI:1919623]
Neurons 2Q vs 7Q	ENSMUSG00000085645	Hoxb5os	4.20707	1.20221e-05	0.00052323	antisense	homeobox B5 and homeobox B6, opposite strand [Source:MGI Symbol;Acc:MGI:1922645]
Neurons 2Q vs 7Q	ENSMUSG00000031425	Plp1	4.18628	9.16137e-33	8.43304e-29	protein_coding	proteolipid protein (myelin) 1 [Source:MGI Symbol;Acc:MGI:97623]
Neurons 2Q vs 7Q	ENSMUSG00000025701	Alox5	4.18545	2.32394e-05	0.00089319	protein_coding	arachidonate 5-lipoxygenase [Source:MGI Symbol;Acc:MGI:87999]
Neurons 2Q vs 7Q	ENSMUSG00000025150	Cbr2	4.16144	2.95216e-06	0.00017091	protein_coding	carbonyl reductase 2 [Source:MGI Symbol;Acc:MGI:107200]
Neurons 2Q vs 7Q	ENSMUSG00000086999	Bcas1os2	4.13631	1.60099e-07	1.60186e-05	antisense	breast carcinoma amplified sequence 1, opposite strand 2 [Source:MGI Symbol;Acc:MGI:1920553]
Neurons 2Q vs 7Q	ENSMUSG00000026830	Ermn	4.11019	0.00280353	0.0322581	protein_coding	ermin, ERM-like protein [Source:MGI Symbol;Acc:MGI:1925017]
Neurons 2Q vs 7Q	ENSMUSG00000042306	S100a14	4.10934	2.33827e-05	0.000896695	protein_coding	S100 calcium binding protein A14 [Source:MGI Symbol;Acc:MGI:1913416]
Neurons 2Q vs 7Q	ENSMUSG00000028589	1700012P22Rik	4.09791	7.58767e-08	8.56987e-06	protein_coding	RIKEN cDNA 1700012P22 gene [Source:MGI Symbol;Acc:MGI:1916614]
Neurons 2Q vs 7Q	ENSMUSG00000038236	Hoxa7	4.08077	2.47127e-06	0.000148196	protein_coding	homeobox A7 [Source:MGI Symbol;Acc:MGI:96179]
Neurons 2Q vs 7Q	ENSMUSG00000026222	Sp100	4.02253	8.26377e-05	0.00239962	protein_coding	nuclear antigen Sp100 [Source:MGI Symbol;Acc:MGI:109561]
Neurons 2Q vs 7Q	ENSMUSG00000029322	Plac8	3.96455	7.94714e-06	0.000368531	protein_coding	placenta-specific 8 [Source:MGI Symbol;Acc:MGI:2445289]
Neurons 2Q vs 7Q	ENSMUSG00000036098	Myrf	3.92318	1.93356e-06	0.000123272	protein_coding	myelin regulatory factor [Source:MGI Symbol;Acc:MGI:2684944]
Neurons 2Q vs 7Q	ENSMUSG00000000094	Tbx4	3.90579	5.74026e-05	0.00180615	protein_coding	T-box 4 [Source:MGI Symbol;Acc:MGI:102556]
Neurons 2Q vs 7Q	ENSMUSG00000073680	Tmem88b	3.81113	5.04601e-17	5.80606e-14	protein_coding	transmembrane protein 88B [Source:MGI Symbol;Acc:MGI:2444329]
Neurons 2Q vs 7Q	ENSMUSG00000067879	Vxn	3.80173	2.5096e-06	0.000150006	protein_coding	vexin [Source:MGI Symbol;Acc:MGI:1924232]
Neurons 2Q vs 7Q	ENSMUSG00000006143	Upk3bl	3.78471	0.00238907	0.0288914	protein_coding	uroplakin 3B-like [Source:MGI Symbol;Acc:MGI:1916915]
Neurons 2Q vs 7Q	ENSMUSG00000025900	Rp1	3.77787	2.76753e-08	3.63931e-06	protein_coding	retinitis pigmentosa 1 (human) [Source:MGI Symbol;Acc:MGI:1341105]
Neurons 2Q vs 7Q	ENSMUSG00000075555	Gm10863	3.72304	0.000353275	0.00718651	processed_transcript	predicted gene 10863 [Source:MGI Symbol;Acc:MGI:3641623]
Neurons 2Q vs 7Q	ENSMUSG00000089941	Gm16168	3.68952	3.00221e-06	0.000172721	antisense	predicted gene 16168 [Source:MGI Symbol;Acc:MGI:3802010]
Neurons 2Q vs 7Q	ENSMUSG00000074207	Adh1	3.54478	0.000305902	0.00648493	protein_coding	alcohol dehydrogenase 1 (class I) [Source:MGI Symbol;Acc:MGI:87921]
Neurons 2Q vs 7Q	ENSMUSG00000000690	Hoxb6	3.52479	0.00112485	0.0170113	protein_coding	homeobox B6 [Source:MGI Symbol;Acc:MGI:96187]
Neurons 2Q vs 7Q	ENSMUSG00000049721	Gal3st1	3.50484	7.56873e-12	3.02914e-09	protein_coding	galactose-3-O-sulfotransferase 1 [Source:MGI Symbol;Acc:MGI:1858277]
Neurons 2Q vs 7Q	ENSMUSG00000015829	Tnr	3.47419	1.45321e-06	9.77687e-05	protein_coding	tenascin R [Source:MGI Symbol;Acc:MGI:99516]
Neurons 2Q vs 7Q	ENSMUSG00000021950	Anxa8	3.47092	0.000331726	0.0068696	protein_coding	annexin A8 [Source:MGI Symbol;Acc:MGI:1201374]
Neurons 2Q vs 7Q	ENSMUSG00000047797	Gjb1	3.4396	0.000492083	0.00931285	protein_coding	gap junction protein, beta 1 [Source:MGI Symbol;Acc:MGI:95719]
Neurons 2Q vs 7Q	ENSMUSG00000033208	S100b	3.43157	4.38973e-21	1.1545e-17	protein_coding	S100 protein, beta polypeptide, neural [Source:MGI Symbol;Acc:MGI:98217]
Neurons 2Q vs 7Q	ENSMUSG00000041605	Inava	3.40396	3.7603e-05	0.00129093	protein_coding	innate immunity activator [Source:MGI Symbol;Acc:MGI:1921579]
Neurons 2Q vs 7Q	ENSMUSG00000002944	Cd36	3.36167	2.14137e-13	1.15311e-10	protein_coding	CD36 molecule [Source:MGI Symbol;Acc:MGI:107899]
Neurons 2Q vs 7Q	ENSMUSG00000056648	Hoxb8	3.31753	0.00394241	0.0407392	protein_coding	homeobox B8 [Source:MGI Symbol;Acc:MGI:96189]
Neurons 2Q vs 7Q	ENSMUSG00000038721	Hoxb7	3.27344	0.00517719	0.048728	protein_coding	homeobox B7 [Source:MGI Symbol;Acc:MGI:96188]
Neurons 2Q vs 7Q	ENSMUSG00000002007	Srpk3	3.25936	1.21307e-11	4.65261e-09	protein_coding	serine/arginine-rich protein specific kinase 3 [Source:MGI Symbol;Acc:MGI:1891338]
Neurons 2Q vs 7Q	ENSMUSG00000050854	Tmem125	3.25255	0.000191626	0.00452642	protein_coding	transmembrane protein 125 [Source:MGI Symbol;Acc:MGI:1923409]
Neurons 2Q vs 7Q	ENSMUSG00000024395	Lims2	3.25037	4.12473e-14	2.71201e-11	protein_coding	LIM and senescent cell antigen like domains 2 [Source:MGI Symbol;Acc:MGI:2385067]
Neurons 2Q vs 7Q	ENSMUSG00000031385	Plxnb3	3.21521	2.33971e-12	1.07685e-09	protein_coding	plexin B3 [Source:MGI Symbol;Acc:MGI:2154240]
Neurons 2Q vs 7Q	ENSMUSG00000054065	Pkp3	3.20057	0.00309991	0.0346772	protein_coding	plakophilin 3 [Source:MGI Symbol;Acc:MGI:1891830]
Neurons 2Q vs 7Q	ENSMUSG00000025017	Pik3ap1	3.18628	1.15812e-08	1.76206e-06	protein_coding	phosphoinositide-3-kinase adaptor protein 1 [Source:MGI Symbol;Acc:MGI:1933177]
Neurons 2Q vs 7Q	ENSMUSG00000056966	Gjc3	3.17385	1.03933e-17	1.36672e-14	protein_coding	gap junction protein, gamma 3 [Source:MGI Symbol;Acc:MGI:2153041]
Neurons 2Q vs 7Q	ENSMUSG00000029074	Ttll10	3.15459	3.07162e-05	0.00110231	protein_coding	tubulin tyrosine ligase-like family, member 10 [Source:MGI Symbol;Acc:MGI:1921855]
Neurons 2Q vs 7Q	ENSMUSG00000026418	Tnni1	3.15237	0.000311789	0.00656931	protein_coding	troponin I, skeletal, slow 1 [Source:MGI Symbol;Acc:MGI:105073]
Neurons 2Q vs 7Q	ENSMUSG00000027400	Pdyn	3.06196	8.22327e-05	0.00239163	protein_coding	prodynorphin [Source:MGI Symbol;Acc:MGI:97535]
Neurons 2Q vs 7Q	ENSMUSG00000049612	Omg	3.05829	4.11733e-17	5.05333e-14	protein_coding	oligodendrocyte myelin glycoprotein [Source:MGI Symbol;Acc:MGI:106586]
Neurons 2Q vs 7Q	ENSMUSG00000046160	Olig1	3.04695	6.14243e-12	2.51294e-09	protein_coding	oligodendrocyte transcription factor 1 [Source:MGI Symbol;Acc:MGI:1355334]
Neurons 2Q vs 7Q	ENSMUSG00000019987	Arg1	3.0423	0.00204162	0.0258858	protein_coding	arginase, liver [Source:MGI Symbol;Acc:MGI:88070]
Neurons 2Q vs 7Q	ENSMUSG00000041607	Mbp	3.02993	7.68009e-07	5.91592e-05	protein_coding	myelin basic protein [Source:MGI Symbol;Acc:MGI:96925]
Neurons 2Q vs 7Q	ENSMUSG00000114646	Gm47888	2.98861	0.00391347	0.0405899	antisense	predicted gene, 47888 [Source:MGI Symbol;Acc:MGI:6097118]
Neurons 2Q vs 7Q	ENSMUSG00000023039	Krt7	2.96455	2.6266e-05	0.000970999	protein_coding	keratin 7 [Source:MGI Symbol;Acc:MGI:96704]
Neurons 2Q vs 7Q	ENSMUSG00000037754	Ppp1r16b	2.93997	1.12273e-05	0.000493303	protein_coding	protein phosphatase 1, regulatory subunit 16B [Source:MGI Symbol;Acc:MGI:2151841]
Neurons 2Q vs 7Q	ENSMUSG00000043953	Ccrl2	2.93622	0.000378917	0.00757995	protein_coding	chemokine (C-C motif) receptor-like 2 [Source:MGI Symbol;Acc:MGI:1920904]
Neurons 2Q vs 7Q	ENSMUSG00000039830	Olig2	2.93352	2.98863e-05	0.00107884	protein_coding	oligodendrocyte transcription factor 2 [Source:MGI Symbol;Acc:MGI:1355331]
Neurons 2Q vs 7Q	ENSMUSG00000048782	Insc	2.92389	0.00103357	0.0160303	protein_coding	INSC spindle orientation adaptor protein [Source:MGI Symbol;Acc:MGI:1917942]
Neurons 2Q vs 7Q	ENSMUSG00000052974	Cyp2f2	2.90287	0.000763024	0.0128874	protein_coding	cytochrome P450, family 2, subfamily f, polypeptide 2 [Source:MGI Symbol;Acc:MGI:88608]
Neurons 2Q vs 7Q	ENSMUSG00000028716	Pdzk1ip1	2.89561	0.000590416	0.0105941	protein_coding	PDZK1 interacting protein 1 [Source:MGI Symbol;Acc:MGI:1914432]
Neurons 2Q vs 7Q	ENSMUSG00000023828	Slc22a3	2.87149	7.1358e-08	8.10926e-06	protein_coding	solute carrier family 22 (organic cation transporter), member 3 [Source:MGI Symbol;Acc:MGI:1333817]
Neurons 2Q vs 7Q	ENSMUSG00000027375	Mal	2.8163	2.61937e-20	6.02783e-17	protein_coding	myelin and lymphocyte protein, T cell differentiation protein [Source:MGI Symbol;Acc:MGI:892970]
Neurons 2Q vs 7Q	ENSMUSG00000041301	Cftr	2.80406	4.74144e-14	3.01e-11	protein_coding	cystic fibrosis transmembrane conductance regulator [Source:MGI Symbol;Acc:MGI:88388]
Neurons 2Q vs 7Q	ENSMUSG00000045608	Dbx2	2.76245	2.83365e-08	3.69983e-06	protein_coding	developing brain homeobox 2 [Source:MGI Symbol;Acc:MGI:107445]
Neurons 2Q vs 7Q	ENSMUSG00000097084	Foxl1	2.73905	0.00398919	0.0409686	protein_coding	forkhead box L1 [Source:MGI Symbol;Acc:MGI:1347469]
Neurons 2Q vs 7Q	ENSMUSG00000040485	Lrrc52	2.73609	0.000160828	0.00395306	protein_coding	leucine rich repeat containing 52 [Source:MGI Symbol;Acc:MGI:1924118]
Neurons 2Q vs 7Q	ENSMUSG00000038253	Hoxa5	2.72751	0.000960134	0.0150857	protein_coding	homeobox A5 [Source:MGI Symbol;Acc:MGI:96177]
Neurons 2Q vs 7Q	ENSMUSG00000106379	Lhfpl3	2.69842	6.69443e-10	1.56006e-07	protein_coding	lipoma HMGIC fusion partner-like 3 [Source:MGI Symbol;Acc:MGI:1925076]
Neurons 2Q vs 7Q	ENSMUSG00000034330	Plcg2	2.69525	0.000837394	0.0137382	protein_coding	phospholipase C, gamma 2 [Source:MGI Symbol;Acc:MGI:97616]
Neurons 2Q vs 7Q	ENSMUSG00000085251	Gm12326	2.68919	1.20245e-06	8.35366e-05	lincRNA	predicted gene 12326 [Source:MGI Symbol;Acc:MGI:3651350]
Neurons 2Q vs 7Q	ENSMUSG00000111837	Gm47135	2.68365	0.000114479	0.00305313	transcribed_unprocessed_pseudogene	predicted gene, 47135 [Source:MGI Symbol;Acc:MGI:6095892]
Neurons 2Q vs 7Q	ENSMUSG00000087230	Mroh3	2.63106	2.28804e-05	0.000884932	protein_coding	maestro heat-like repeat family member 3 [Source:MGI Symbol;Acc:MGI:1923672]
Neurons 2Q vs 7Q	ENSMUSG00000030317	Timp4	2.62735	3.55213e-21	1.08991e-17	protein_coding	tissue inhibitor of metalloproteinase 4 [Source:MGI Symbol;Acc:MGI:109125]
Neurons 2Q vs 7Q	ENSMUSG00000013584	Aldh1a2	2.61327	0.00146311	0.020468	protein_coding	aldehyde dehydrogenase family 1, subfamily A2 [Source:MGI Symbol;Acc:MGI:107928]
Neurons 2Q vs 7Q	ENSMUSG00000087242	C78197	2.598	0.00125226	0.0183845	antisense	expressed sequence C78197 [Source:MGI Symbol;Acc:MGI:2144636]
Neurons 2Q vs 7Q	ENSMUSG00000059900	Tmem40	2.58813	7.00324e-06	0.000334014	protein_coding	transmembrane protein 40 [Source:MGI Symbol;Acc:MGI:2137870]
Neurons 2Q vs 7Q	ENSMUSG00000026437	Cdk18	2.54869	4.79367e-06	0.000244984	protein_coding	cyclin-dependent kinase 18 [Source:MGI Symbol;Acc:MGI:97518]
Neurons 2Q vs 7Q	ENSMUSG00000038692	Hoxb4	2.54065	3.71705e-05	0.00128388	protein_coding	homeobox B4 [Source:MGI Symbol;Acc:MGI:96185]
Neurons 2Q vs 7Q	ENSMUSG00000104192	Gm37253	2.52741	0.00304126	0.0342234	TEC	predicted gene, 37253 [Source:MGI Symbol;Acc:MGI:5610481]
Neurons 2Q vs 7Q	ENSMUSG00000074517	Gm10710	2.51275	0.000815325	0.0135239	lincRNA	predicted gene 10710 [Source:MGI Symbol;Acc:MGI:3642896]
Neurons 2Q vs 7Q	ENSMUSG00000006522	Itih3	2.50696	1.32927e-08	1.98958e-06	protein_coding	inter-alpha trypsin inhibitor, heavy chain 3 [Source:MGI Symbol;Acc:MGI:96620]
Neurons 2Q vs 7Q	ENSMUSG00000085682	Gm14267	2.50657	0.00359104	0.0382231	transcribed_processed_pseudogene	predicted gene 14267 [Source:MGI Symbol;Acc:MGI:3649851]
Neurons 2Q vs 7Q	ENSMUSG00000030769	Slc5a11	2.48554	0.000495007	0.00931285	protein_coding	solute carrier family 5 (sodium/glucose cotransporter), member 11 [Source:MGI Symbol;Acc:MGI:1919316]
Neurons 2Q vs 7Q	ENSMUSG00000026387	Sctr	2.47391	3.56308e-08	4.43219e-06	protein_coding	secretin receptor [Source:MGI Symbol;Acc:MGI:2441720]
Neurons 2Q vs 7Q	ENSMUSG00000020838	Slc6a4	2.45014	4.46138e-06	0.000230713	protein_coding	solute carrier family 6 (neurotransmitter transporter, serotonin), member 4 [Source:MGI Symbol;Acc:MGI:96285]
Neurons 2Q vs 7Q	ENSMUSG00000022096	Hr	2.44754	1.15148e-08	1.76206e-06	protein_coding	lysine demethylase and nuclear receptor corepressor [Source:MGI Symbol;Acc:MGI:96223]
Neurons 2Q vs 7Q	ENSMUSG00000073607	Gm10548	2.4454	0.00111459	0.0168885	transcribed_processed_pseudogene	predicted gene 10548 [Source:MGI Symbol;Acc:MGI:3641893]
Neurons 2Q vs 7Q	ENSMUSG00000031074	Fgf3	2.43276	8.83795e-07	6.64108e-05	protein_coding	fibroblast growth factor 3 [Source:MGI Symbol;Acc:MGI:95517]
Neurons 2Q vs 7Q	ENSMUSG00000067780	Pi15	2.41414	3.05585e-14	2.08364e-11	protein_coding	peptidase inhibitor 15 [Source:MGI Symbol;Acc:MGI:1934659]
Neurons 2Q vs 7Q	ENSMUSG00000040055	Gjb6	2.39984	1.18353e-07	1.22409e-05	protein_coding	gap junction protein, beta 6 [Source:MGI Symbol;Acc:MGI:107588]
Neurons 2Q vs 7Q	ENSMUSG00000084371	Gm14113	2.39771	0.00331609	0.0362741	processed_pseudogene	predicted gene 14113 [Source:MGI Symbol;Acc:MGI:3652260]
Neurons 2Q vs 7Q	ENSMUSG00000055415	Atp10b	2.38969	0.000167141	0.00406483	protein_coding	ATPase, class V, type 10B [Source:MGI Symbol;Acc:MGI:2442688]
Neurons 2Q vs 7Q	ENSMUSG00000047281	Sfn	2.3846	0.000494261	0.00931285	protein_coding	stratifin [Source:MGI Symbol;Acc:MGI:1891831]
Neurons 2Q vs 7Q	ENSMUSG00000027460	Angpt4	2.35891	0.00154115	0.0211893	protein_coding	angiopoietin 4 [Source:MGI Symbol;Acc:MGI:1336887]
Neurons 2Q vs 7Q	ENSMUSG00000006782	Cnp	2.35719	8.76041e-16	7.67996e-13	protein_coding	2',3'-cyclic nucleotide 3' phosphodiesterase [Source:MGI Symbol;Acc:MGI:88437]
Neurons 2Q vs 7Q	ENSMUSG00000037625	Cldn11	2.34903	8.30662e-09	1.3654e-06	protein_coding	claudin 11 [Source:MGI Symbol;Acc:MGI:106925]
Neurons 2Q vs 7Q	ENSMUSG00000026778	Prkcq	2.34311	2.85852e-14	2.08364e-11	protein_coding	protein kinase C, theta [Source:MGI Symbol;Acc:MGI:97601]
Neurons 2Q vs 7Q	ENSMUSG00000026574	Dpt	2.33782	1.38727e-10	4.05393e-08	protein_coding	dermatopontin [Source:MGI Symbol;Acc:MGI:1928392]
Neurons 2Q vs 7Q	ENSMUSG00000105389	BB187690	2.33121	0.000252462	0.00564743	TEC	expressed sequence BB187690 [Source:MGI Symbol;Acc:MGI:2140033]
Neurons 2Q vs 7Q	ENSMUSG00000022132	Cldn10	2.31949	2.68398e-06	0.000157363	protein_coding	claudin 10 [Source:MGI Symbol;Acc:MGI:1913101]
Neurons 2Q vs 7Q	ENSMUSG00000006764	Tph2	2.31384	3.96612e-06	0.000210534	protein_coding	tryptophan hydroxylase 2 [Source:MGI Symbol;Acc:MGI:2651811]
Neurons 2Q vs 7Q	ENSMUSG00000026829	Gbgt1	2.31173	8.36616e-05	0.00241491	protein_coding	globoside alpha-1,3-N-acetylgalactosaminyltransferase 1 [Source:MGI Symbol;Acc:MGI:2449143]
Neurons 2Q vs 7Q	ENSMUSG00000055430	Nap1l5	2.29875	6.43102e-08	7.39969e-06	protein_coding	nucleosome assembly protein 1-like 5 [Source:MGI Symbol;Acc:MGI:1923555]
Neurons 2Q vs 7Q	ENSMUSG00000027611	Procr	2.29423	8.06102e-05	0.00234816	protein_coding	protein C receptor, endothelial [Source:MGI Symbol;Acc:MGI:104596]
Neurons 2Q vs 7Q	ENSMUSG00000043068	Fam89a	2.29028	0.000746819	0.0127305	protein_coding	family with sequence similarity 89, member A [Source:MGI Symbol;Acc:MGI:1916877]
Neurons 2Q vs 7Q	ENSMUSG00000005716	Pvalb	2.28423	1.41281e-06	9.56246e-05	protein_coding	parvalbumin [Source:MGI Symbol;Acc:MGI:97821]
Neurons 2Q vs 7Q	ENSMUSG00000053545	6430503K07Rik	2.26496	0.000349713	0.00714838	antisense	RIKEN cDNA 6430503K07 gene [Source:MGI Symbol;Acc:MGI:1925318]
Neurons 2Q vs 7Q	ENSMUSG00000028655	Mfsd2a	2.23607	1.22408e-13	7.0423e-11	protein_coding	major facilitator superfamily domain containing 2A [Source:MGI Symbol;Acc:MGI:1923824]
Neurons 2Q vs 7Q	ENSMUSG00000006800	Sulf2	2.23005	5.0676e-13	2.52147e-10	protein_coding	sulfatase 2 [Source:MGI Symbol;Acc:MGI:1919293]
Neurons 2Q vs 7Q	ENSMUSG00000046714	Foxc2	2.22435	0.000196844	0.00462822	protein_coding	forkhead box C2 [Source:MGI Symbol;Acc:MGI:1347481]
Neurons 2Q vs 7Q	ENSMUSG00000114082	Gm40383	2.20452	2.7659e-09	5.65781e-07	bidirectional_promoter_lncRNA	predicted gene, 40383 [Source:MGI Symbol;Acc:MGI:5623268]
Neurons 2Q vs 7Q	ENSMUSG00000090326	Dthd1	2.20396	0.000288592	0.00624225	protein_coding	death domain containing 1 [Source:MGI Symbol;Acc:MGI:4937018]
Neurons 2Q vs 7Q	ENSMUSG00000029334	Prkg2	2.2023	2.55848e-05	0.000954755	protein_coding	protein kinase, cGMP-dependent, type II [Source:MGI Symbol;Acc:MGI:108173]
Neurons 2Q vs 7Q	ENSMUSG00000059336	Slc14a1	2.20224	1.74715e-07	1.73865e-05	protein_coding	solute carrier family 14 (urea transporter), member 1 [Source:MGI Symbol;Acc:MGI:1351654]
Neurons 2Q vs 7Q	ENSMUSG00000022231	Sema5a	2.20004	4.61519e-12	1.93104e-09	protein_coding	sema domain, seven thrombospondin repeats (type 1 and type 1-like), transmembrane domain (TM) and short cytoplasmic domain, (semaphorin) 5A [Source:MGI Symbol;Acc:MGI:107556]
Neurons 2Q vs 7Q	ENSMUSG00000017868	Sgk2	2.19961	0.00188337	0.0245732	protein_coding	serum/glucocorticoid regulated kinase 2 [Source:MGI Symbol;Acc:MGI:1351318]
Neurons 2Q vs 7Q	ENSMUSG00000035385	Ccl2	2.18442	0.00184712	0.0242461	protein_coding	chemokine (C-C motif) ligand 2 [Source:MGI Symbol;Acc:MGI:98259]
Neurons 2Q vs 7Q	ENSMUSG00000029999	Tgfa	2.18231	8.05282e-15	6.73874e-12	protein_coding	transforming growth factor alpha [Source:MGI Symbol;Acc:MGI:98724]
Neurons 2Q vs 7Q	ENSMUSG00000027102	Hoxd8	2.17684	0.000316235	0.00663979	protein_coding	homeobox D8 [Source:MGI Symbol;Acc:MGI:96209]
Neurons 2Q vs 7Q	ENSMUSG00000027434	Nkx2-2	2.16945	8.92333e-09	1.44104e-06	protein_coding	NK2 homeobox 2 [Source:MGI Symbol;Acc:MGI:97347]
Neurons 2Q vs 7Q	ENSMUSG00000085696	Hoxaas3	2.16398	0.000642069	0.0112362	antisense	Hoxa cluster antisense RNA 3 [Source:MGI Symbol;Acc:MGI:1919878]
Neurons 2Q vs 7Q	ENSMUSG00000034265	Zdhhc14	2.15248	3.06665e-10	7.73384e-08	protein_coding	zinc finger, DHHC domain containing 14 [Source:MGI Symbol;Acc:MGI:2653229]
Neurons 2Q vs 7Q	ENSMUSG00000034842	Art3	2.15235	0.000500441	0.00937245	protein_coding	ADP-ribosyltransferase 3 [Source:MGI Symbol;Acc:MGI:1202729]
Neurons 2Q vs 7Q	ENSMUSG00000036231	Agr3	2.15088	0.00154828	0.0212715	protein_coding	anterior gradient 3 [Source:MGI Symbol;Acc:MGI:2685734]
Neurons 2Q vs 7Q	ENSMUSG00000033595	Lgi3	2.14122	1.38503e-11	4.99969e-09	protein_coding	leucine-rich repeat LGI family, member 3 [Source:MGI Symbol;Acc:MGI:2182619]
Neurons 2Q vs 7Q	ENSMUSG00000029561	Oasl2	2.12838	2.42246e-05	0.000917645	protein_coding	2'-5' oligoadenylate synthetase-like 2 [Source:MGI Symbol;Acc:MGI:1344390]
Neurons 2Q vs 7Q	ENSMUSG00000033227	Wnt6	2.12694	2.69585e-10	6.99022e-08	protein_coding	wingless-type MMTV integration site family, member 6 [Source:MGI Symbol;Acc:MGI:98960]
Neurons 2Q vs 7Q	ENSMUSG00000030711	Sult1a1	2.12621	2.32587e-07	2.21861e-05	protein_coding	sulfotransferase family 1A, phenol-preferring, member 1 [Source:MGI Symbol;Acc:MGI:102896]
Neurons 2Q vs 7Q	ENSMUSG00000048373	Fgfbp1	2.117	1.14116e-05	0.000500208	protein_coding	fibroblast growth factor binding protein 1 [Source:MGI Symbol;Acc:MGI:1096350]
Neurons 2Q vs 7Q	ENSMUSG00000030737	Slco2b1	2.1077	0.000977045	0.0153215	protein_coding	solute carrier organic anion transporter family, member 2b1 [Source:MGI Symbol;Acc:MGI:1351872]
Neurons 2Q vs 7Q	ENSMUSG00000017446	C1qtnf1	2.10459	2.04026e-06	0.000126896	protein_coding	C1q and tumor necrosis factor related protein 1 [Source:MGI Symbol;Acc:MGI:1919254]
Neurons 2Q vs 7Q	ENSMUSG00000041801	Phlda3	2.10046	2.42047e-10	6.4581e-08	protein_coding	pleckstrin homology like domain, family A, member 3 [Source:MGI Symbol;Acc:MGI:1351485]
Neurons 2Q vs 7Q	ENSMUSG00000047735	Samd9l	2.09641	9.96166e-05	0.00275781	protein_coding	sterile alpha motif domain containing 9-like [Source:MGI Symbol;Acc:MGI:1343184]
Neurons 2Q vs 7Q	ENSMUSG00000030307	Slc6a11	2.09451	0.00178998	0.0236905	protein_coding	solute carrier family 6 (neurotransmitter transporter, GABA), member 11 [Source:MGI Symbol;Acc:MGI:95630]
Neurons 2Q vs 7Q	ENSMUSG00000025407	Gli1	2.08553	0.000173943	0.00419558	protein_coding	GLI-Kruppel family member GLI1 [Source:MGI Symbol;Acc:MGI:95727]
Neurons 2Q vs 7Q	ENSMUSG00000029084	Cd38	2.08392	2.62862e-07	2.44619e-05	protein_coding	CD38 antigen [Source:MGI Symbol;Acc:MGI:107474]
Neurons 2Q vs 7Q	ENSMUSG00000097993	Ptprv	2.0817	7.63789e-06	0.000357716	polymorphic_pseudogene	protein tyrosine phosphatase, receptor type, V [Source:MGI Symbol;Acc:MGI:108027]
Neurons 2Q vs 7Q	ENSMUSG00000007655	Cav1	2.06649	6.21279e-07	4.9514e-05	protein_coding	caveolin 1, caveolae protein [Source:MGI Symbol;Acc:MGI:102709]
Neurons 2Q vs 7Q	ENSMUSG00000027848	Olfml3	2.06612	1.75376e-09	3.75427e-07	protein_coding	olfactomedin-like 3 [Source:MGI Symbol;Acc:MGI:1914877]
Neurons 2Q vs 7Q	ENSMUSG00000098132	Rassf10	2.0513	1.49666e-05	0.000627642	protein_coding	Ras association (RalGDS/AF-6) domain family (N-terminal) member 10 [Source:MGI Symbol;Acc:MGI:1925998]
Neurons 2Q vs 7Q	ENSMUSG00000046352	Gjb2	2.04846	0.00503545	0.0479003	protein_coding	gap junction protein, beta 2 [Source:MGI Symbol;Acc:MGI:95720]
Neurons 2Q vs 7Q	ENSMUSG00000031461	Myom2	2.048	0.0019328	0.024988	protein_coding	myomesin 2 [Source:MGI Symbol;Acc:MGI:1328358]
Neurons 2Q vs 7Q	ENSMUSG00000048779	P2ry6	2.04571	0.00162298	0.0219055	protein_coding	pyrimidinergic receptor P2Y, G-protein coupled, 6 [Source:MGI Symbol;Acc:MGI:2673874]
Neurons 2Q vs 7Q	ENSMUSG00000038415	Foxq1	2.03951	0.000726446	0.0124408	protein_coding	forkhead box Q1 [Source:MGI Symbol;Acc:MGI:1298228]
Neurons 2Q vs 7Q	ENSMUSG00000026109	Tmeff2	2.03697	2.05339e-10	5.64223e-08	protein_coding	transmembrane protein with EGF-like and two follistatin-like domains 2 [Source:MGI Symbol;Acc:MGI:1861735]
Neurons 2Q vs 7Q	ENSMUSG00000048368	Omd	2.0349	0.000296523	0.00636246	protein_coding	osteomodulin [Source:MGI Symbol;Acc:MGI:1350918]
Neurons 2Q vs 7Q	ENSMUSG00000016995	Matn4	2.02888	6.42348e-18	9.85469e-15	protein_coding	matrilin 4 [Source:MGI Symbol;Acc:MGI:1328314]
Neurons 2Q vs 7Q	ENSMUSG00000031871	Cdh5	2.02887	2.56715e-05	0.000954771	protein_coding	cadherin 5 [Source:MGI Symbol;Acc:MGI:105057]
Neurons 2Q vs 7Q	ENSMUSG00000035131	Brinp3	2.02853	0.000715825	0.0123508	protein_coding	bone morphogenetic protein/retinoic acid inducible neural specific 3 [Source:MGI Symbol;Acc:MGI:2443035]
Neurons 2Q vs 7Q	ENSMUSG00000002633	Shh	2.02582	8.98273e-07	6.64145e-05	protein_coding	sonic hedgehog [Source:MGI Symbol;Acc:MGI:98297]
Neurons 2Q vs 7Q	ENSMUSG00000021822	Plau	2.00884	3.26862e-05	0.00115945	protein_coding	plasminogen activator, urokinase [Source:MGI Symbol;Acc:MGI:97611]
Neurons 2Q vs 7Q	ENSMUSG00000004902	Slc25a18	2.0057	1.03861e-13	6.16802e-11	protein_coding	solute carrier family 25 (mitochondrial carrier), member 18 [Source:MGI Symbol;Acc:MGI:1919053]
Neurons 2Q vs 7Q	ENSMUSG00000018604	Tbx3	1.9958	0.000246292	0.00555667	protein_coding	T-box 3 [Source:MGI Symbol;Acc:MGI:98495]
Neurons 2Q vs 7Q	ENSMUSG00000028970	Abcb1b	1.98358	0.00025207	0.00564632	protein_coding	ATP-binding cassette, sub-family B (MDR/TAP), member 1B [Source:MGI Symbol;Acc:MGI:97568]
Neurons 2Q vs 7Q	ENSMUSG00000001497	Pax9	1.9801	1.29239e-05	0.000553324	protein_coding	paired box 9 [Source:MGI Symbol;Acc:MGI:97493]
Neurons 2Q vs 7Q	ENSMUSG00000007682	Dio2	1.97647	0.00212818	0.0266892	protein_coding	deiodinase, iodothyronine, type II [Source:MGI Symbol;Acc:MGI:1338833]
Neurons 2Q vs 7Q	ENSMUSG00000049404	Rarres1	1.97045	9.11381e-07	6.71141e-05	protein_coding	retinoic acid receptor responder (tazarotene induced) 1 [Source:MGI Symbol;Acc:MGI:1924461]
Neurons 2Q vs 7Q	ENSMUSG00000021213	Akr1c13	1.96607	3.35026e-09	6.56152e-07	protein_coding	aldo-keto reductase family 1, member C13 [Source:MGI Symbol;Acc:MGI:1351662]
Neurons 2Q vs 7Q	ENSMUSG00000039954	Stk32a	1.95691	1.27684e-11	4.79725e-09	protein_coding	serine/threonine kinase 32A [Source:MGI Symbol;Acc:MGI:2442403]
Neurons 2Q vs 7Q	ENSMUSG00000079110	Capn3	1.95361	7.69974e-05	0.00227532	protein_coding	calpain 3 [Source:MGI Symbol;Acc:MGI:107437]
Neurons 2Q vs 7Q	ENSMUSG00000046186	Cd109	1.95208	0.00341602	0.0369935	protein_coding	CD109 antigen [Source:MGI Symbol;Acc:MGI:2445221]
Neurons 2Q vs 7Q	ENSMUSG00000002289	Angptl4	1.93552	1.13538e-08	1.7565e-06	protein_coding	angiopoietin-like 4 [Source:MGI Symbol;Acc:MGI:1888999]
Neurons 2Q vs 7Q	ENSMUSG00000074591	Ankub1	1.93288	4.80388e-06	0.000244984	protein_coding	ankrin repeat and ubiquitin domain containing 1 [Source:MGI Symbol;Acc:MGI:2685256]
Neurons 2Q vs 7Q	ENSMUSG00000020000	Moxd1	1.93015	7.47626e-05	0.00221997	protein_coding	monooxygenase, DBH-like 1 [Source:MGI Symbol;Acc:MGI:1921582]
Neurons 2Q vs 7Q	ENSMUSG00000037855	Zfp365	1.92763	1.11559e-10	3.36687e-08	protein_coding	zinc finger protein 365 [Source:MGI Symbol;Acc:MGI:2143676]
Neurons 2Q vs 7Q	ENSMUSG00000039238	Zfp750	1.92005	0.000833533	0.013689	protein_coding	zinc finger protein 750 [Source:MGI Symbol;Acc:MGI:2442210]
Neurons 2Q vs 7Q	ENSMUSG00000021508	Cxcl14	1.91904	1.77344e-06	0.000114961	protein_coding	chemokine (C-X-C motif) ligand 14 [Source:MGI Symbol;Acc:MGI:1888514]
Neurons 2Q vs 7Q	ENSMUSG00000046500	Tafa4	1.91505	3.43666e-05	0.00120742	protein_coding	TAFA chemokine like family member 4 [Source:MGI Symbol;Acc:MGI:2444563]
Neurons 2Q vs 7Q	ENSMUSG00000046886	Zfp474	1.9121	0.000701605	0.0121396	protein_coding	zinc finger protein 474 [Source:MGI Symbol;Acc:MGI:1914008]
Neurons 2Q vs 7Q	ENSMUSG00000004892	Bcan	1.9109	1.91065e-23	7.03502e-20	protein_coding	brevican [Source:MGI Symbol;Acc:MGI:1096385]
Neurons 2Q vs 7Q	ENSMUSG00000059552	Trp53	1.90245	7.19024e-07	5.60899e-05	protein_coding	transformation related protein 53 [Source:MGI Symbol;Acc:MGI:98834]
Neurons 2Q vs 7Q	ENSMUSG00000051497	Kcnj16	1.90018	2.14441e-11	7.44877e-09	protein_coding	potassium inwardly-rectifying channel, subfamily J, member 16 [Source:MGI Symbol;Acc:MGI:1314842]
Neurons 2Q vs 7Q	ENSMUSG00000063611	Gm10134	1.89772	0.0035785	0.0381251	lincRNA	predicted gene 10134 [Source:MGI Symbol;Acc:MGI:3642322]
Neurons 2Q vs 7Q	ENSMUSG00000110080	Gm6145	1.88623	3.9665e-08	4.86822e-06	processed_transcript	predicted gene 6145 [Source:MGI Symbol;Acc:MGI:3779559]
Neurons 2Q vs 7Q	ENSMUSG00000018339	Gpx3	1.88446	1.5151e-05	0.00063296	protein_coding	glutathione peroxidase 3 [Source:MGI Symbol;Acc:MGI:105102]
Neurons 2Q vs 7Q	ENSMUSG00000041329	Atp1b2	1.88101	3.2423e-07	2.82894e-05	protein_coding	ATPase, Na+/K+ transporting, beta 2 polypeptide [Source:MGI Symbol;Acc:MGI:88109]
Neurons 2Q vs 7Q	ENSMUSG00000073988	Ttpa	1.88063	3.92584e-06	0.000210101	protein_coding	tocopherol (alpha) transfer protein [Source:MGI Symbol;Acc:MGI:1354168]
Neurons 2Q vs 7Q	ENSMUSG00000059108	Ifitm6	1.88017	0.000183981	0.00437045	protein_coding	interferon induced transmembrane protein 6 [Source:MGI Symbol;Acc:MGI:2686976]
Neurons 2Q vs 7Q	ENSMUSG00000041548	Hspb8	1.87079	8.4744e-14	5.20046e-11	protein_coding	heat shock protein 8 [Source:MGI Symbol;Acc:MGI:2135756]
Neurons 2Q vs 7Q	ENSMUSG00000037166	Ppp1r14a	1.86584	2.10841e-05	0.000825842	protein_coding	protein phosphatase 1, regulatory inhibitor subunit 14A [Source:MGI Symbol;Acc:MGI:1931139]
Neurons 2Q vs 7Q	ENSMUSG00000024168	Tmem204	1.8561	0.000165481	0.00403512	protein_coding	transmembrane protein 204 [Source:MGI Symbol;Acc:MGI:3039635]
Neurons 2Q vs 7Q	ENSMUSG00000024176	Sox8	1.8401	9.52976e-07	6.9345e-05	protein_coding	SRY (sex determining region Y)-box 8 [Source:MGI Symbol;Acc:MGI:98370]
Neurons 2Q vs 7Q	ENSMUSG00000035860	Cdhr3	1.82207	0.00134233	0.0192463	protein_coding	cadherin-related family member 3 [Source:MGI Symbol;Acc:MGI:1916014]
Neurons 2Q vs 7Q	ENSMUSG00000025930	Msc	1.82173	0.00133067	0.0191538	protein_coding	musculin [Source:MGI Symbol;Acc:MGI:1333884]
Neurons 2Q vs 7Q	ENSMUSG00000039676	Capsl	1.81981	8.08337e-06	0.000373906	protein_coding	calcyphosine-like [Source:MGI Symbol;Acc:MGI:1922818]
Neurons 2Q vs 7Q	ENSMUSG00000053279	Aldh1a1	1.81974	2.8928e-06	0.000168002	protein_coding	aldehyde dehydrogenase family 1, subfamily A1 [Source:MGI Symbol;Acc:MGI:1353450]
Neurons 2Q vs 7Q	ENSMUSG00000043164	Tmem212	1.81577	0.000449952	0.00865582	protein_coding	transmembrane protein 212 [Source:MGI Symbol;Acc:MGI:2685410]
Neurons 2Q vs 7Q	ENSMUSG00000035594	Chrna5	1.81129	0.00105533	0.0162519	protein_coding	cholinergic receptor, nicotinic, alpha polypeptide 5 [Source:MGI Symbol;Acc:MGI:87889]
Neurons 2Q vs 7Q	ENSMUSG00000042540	Acot5	1.80275	5.30241e-05	0.00170958	protein_coding	acyl-CoA thioesterase 5 [Source:MGI Symbol;Acc:MGI:2384969]
Neurons 2Q vs 7Q	ENSMUSG00000026147	Col9a1	1.7935	2.50969e-14	1.92514e-11	protein_coding	collagen, type IX, alpha 1 [Source:MGI Symbol;Acc:MGI:88465]
Neurons 2Q vs 7Q	ENSMUSG00000001773	Folh1	1.78744	5.75e-05	0.00180615	protein_coding	folate hydrolase 1 [Source:MGI Symbol;Acc:MGI:1858193]
Neurons 2Q vs 7Q	ENSMUSG00000030093	Wnt7a	1.78575	0.00112731	0.0170113	protein_coding	wingless-type MMTV integration site family, member 7A [Source:MGI Symbol;Acc:MGI:98961]
Neurons 2Q vs 7Q	ENSMUSG00000039236	Isg20	1.78526	0.00230067	0.0281431	protein_coding	interferon-stimulated protein [Source:MGI Symbol;Acc:MGI:1928895]
Neurons 2Q vs 7Q	ENSMUSG00000041836	Ptpre	1.78271	0.000471945	0.00902233	protein_coding	protein tyrosine phosphatase, receptor type, E [Source:MGI Symbol;Acc:MGI:97813]
Neurons 2Q vs 7Q	ENSMUSG00000032092	Mpzl2	1.7678	0.000910678	0.0144781	protein_coding	myelin protein zero-like 2 [Source:MGI Symbol;Acc:MGI:1289160]
Neurons 2Q vs 7Q	ENSMUSG00000000942	Hoxa4	1.76775	0.00375629	0.0394261	protein_coding	homeobox A4 [Source:MGI Symbol;Acc:MGI:96176]
Neurons 2Q vs 7Q	ENSMUSG00000030107	Usp18	1.756	0.000298914	0.00639142	protein_coding	ubiquitin specific peptidase 18 [Source:MGI Symbol;Acc:MGI:1344364]
Neurons 2Q vs 7Q	ENSMUSG00000046814	Gchfr	1.75218	0.000616981	0.0109428	protein_coding	GTP cyclohydrolase I feedback regulator [Source:MGI Symbol;Acc:MGI:2443977]
Neurons 2Q vs 7Q	ENSMUSG00000035296	Sgcg	1.74576	0.00022155	0.00509843	protein_coding	sarcoglycan, gamma (dystrophin-associated glycoprotein) [Source:MGI Symbol;Acc:MGI:1346524]
Neurons 2Q vs 7Q	ENSMUSG00000021696	Elovl7	1.74287	3.21462e-11	1.03826e-08	protein_coding	ELOVL family member 7, elongation of long chain fatty acids (yeast) [Source:MGI Symbol;Acc:MGI:1921809]
Neurons 2Q vs 7Q	ENSMUSG00000028946	Hes3	1.73852	0.00135246	0.0193235	protein_coding	hes family bHLH transcription factor 3 [Source:MGI Symbol;Acc:MGI:104877]
Neurons 2Q vs 7Q	ENSMUSG00000022754	Tmem45a	1.7374	2.9763e-08	3.85871e-06	protein_coding	transmembrane protein 45a [Source:MGI Symbol;Acc:MGI:1913122]
Neurons 2Q vs 7Q	ENSMUSG00000067786	Nnat	1.73701	1.42186e-08	2.11101e-06	protein_coding	neuronatin [Source:MGI Symbol;Acc:MGI:104716]
Neurons 2Q vs 7Q	ENSMUSG00000032724	Abtb2	1.73676	4.62815e-07	3.85539e-05	protein_coding	ankyrin repeat and BTB (POZ) domain containing 2 [Source:MGI Symbol;Acc:MGI:2139365]
Neurons 2Q vs 7Q	ENSMUSG00000040254	Sema3d	1.73614	1.98212e-08	2.70302e-06	protein_coding	sema domain, immunoglobulin domain (Ig), short basic domain, secreted, (semaphorin) 3D [Source:MGI Symbol;Acc:MGI:1860118]
Neurons 2Q vs 7Q	ENSMUSG00000051735	Rinl	1.72736	6.45262e-05	0.00196677	protein_coding	Ras and Rab interactor-like [Source:MGI Symbol;Acc:MGI:2444024]
Neurons 2Q vs 7Q	ENSMUSG00000034457	Eda2r	1.72581	0.000137169	0.00348928	protein_coding	ectodysplasin A2 receptor [Source:MGI Symbol;Acc:MGI:2442860]
Neurons 2Q vs 7Q	ENSMUSG00000032204	Aqp9	1.72503	0.00328321	0.0360267	protein_coding	aquaporin 9 [Source:MGI Symbol;Acc:MGI:1891066]
Neurons 2Q vs 7Q	ENSMUSG00000031610	Scrg1	1.71824	2.75404e-05	0.00100407	protein_coding	scrapie responsive gene 1 [Source:MGI Symbol;Acc:MGI:1328308]
Neurons 2Q vs 7Q	ENSMUSG00000036585	Fgf1	1.7159	4.34658e-07	3.65391e-05	protein_coding	fibroblast growth factor 1 [Source:MGI Symbol;Acc:MGI:95515]
Neurons 2Q vs 7Q	ENSMUSG00000023019	Gpd1	1.71458	0.000198876	0.00465222	protein_coding	glycerol-3-phosphate dehydrogenase 1 (soluble) [Source:MGI Symbol;Acc:MGI:95679]
Neurons 2Q vs 7Q	ENSMUSG00000024935	Slc1a1	1.70665	0.000251662	0.00564632	protein_coding	solute carrier family 1 (neuronal/epithelial high affinity glutamate transporter, system Xag), member 1 [Source:MGI Symbol;Acc:MGI:105083]
Neurons 2Q vs 7Q	ENSMUSG00000113106	Gm47139	1.7057	0.000457982	0.00878276	TEC	predicted gene, 47139 [Source:MGI Symbol;Acc:MGI:6095898]
Neurons 2Q vs 7Q	ENSMUSG00000032268	Tmprss5	1.70084	0.00102105	0.0158898	protein_coding	transmembrane protease, serine 5 (spinesin) [Source:MGI Symbol;Acc:MGI:1933407]
Neurons 2Q vs 7Q	ENSMUSG00000004951	Hspb1	1.70057	5.3351e-05	0.00171677	protein_coding	heat shock protein 1 [Source:MGI Symbol;Acc:MGI:96240]
Neurons 2Q vs 7Q	ENSMUSG00000021340	Gpld1	1.69946	2.15116e-10	5.82396e-08	protein_coding	glycosylphosphatidylinositol specific phospholipase D1 [Source:MGI Symbol;Acc:MGI:106604]
Neurons 2Q vs 7Q	ENSMUSG00000067212	H2-T23	1.69617	0.000399706	0.00789548	protein_coding	histocompatibility 2, T region locus 23 [Source:MGI Symbol;Acc:MGI:95957]
Neurons 2Q vs 7Q	ENSMUSG00000033805	Ephx4	1.69072	6.12497e-08	7.09186e-06	protein_coding	epoxide hydrolase 4 [Source:MGI Symbol;Acc:MGI:2686228]
Neurons 2Q vs 7Q	ENSMUSG00000070337	Gpr179	1.68294	3.11651e-06	0.000178183	protein_coding	G protein-coupled receptor 179 [Source:MGI Symbol;Acc:MGI:2443409]
Neurons 2Q vs 7Q	ENSMUSG00000062488	Ifit3b	1.68201	4.06883e-06	0.00021402	protein_coding	interferon-induced protein with tetratricopeptide repeats 3B [Source:MGI Symbol;Acc:MGI:3698419]
Neurons 2Q vs 7Q	ENSMUSG00000033717	Adra2a	1.67622	6.06958e-18	9.85469e-15	protein_coding	adrenergic receptor, alpha 2a [Source:MGI Symbol;Acc:MGI:87934]
Neurons 2Q vs 7Q	ENSMUSG00000030170	Wnt5b	1.67579	2.16478e-07	2.08657e-05	protein_coding	wingless-type MMTV integration site family, member 5B [Source:MGI Symbol;Acc:MGI:98959]
Neurons 2Q vs 7Q	ENSMUSG00000007888	Crlf1	1.66726	8.58735e-09	1.39905e-06	protein_coding	cytokine receptor-like factor 1 [Source:MGI Symbol;Acc:MGI:1340030]
Neurons 2Q vs 7Q	ENSMUSG00000053004	Hrh1	1.6646	6.59115e-06	0.000318486	protein_coding	histamine receptor H1 [Source:MGI Symbol;Acc:MGI:107619]
Neurons 2Q vs 7Q	ENSMUSG00000050103	Agmo	1.65823	7.98728e-05	0.00233406	protein_coding	alkylglycerol monooxygenase [Source:MGI Symbol;Acc:MGI:2442495]
Neurons 2Q vs 7Q	ENSMUSG00000085412	Halr1	1.6558	0.000323437	0.00672346	lincRNA	Hoxa adjacent long noncoding RNA 1 [Source:MGI Symbol;Acc:MGI:3705267]
Neurons 2Q vs 7Q	ENSMUSG00000110332	Gm19935	1.6556	0.000893144	0.0143105	protein_coding	predicted gene, 19935 [Source:MGI Symbol;Acc:MGI:5012120]
Neurons 2Q vs 7Q	ENSMUSG00000040605	Bace2	1.65476	9.79124e-08	1.048e-05	protein_coding	beta-site APP-cleaving enzyme 2 [Source:MGI Symbol;Acc:MGI:1860440]
Neurons 2Q vs 7Q	ENSMUSG00000049115	Agtr1a	1.64288	0.0043788	0.0437741	protein_coding	angiotensin II receptor, type 1a [Source:MGI Symbol;Acc:MGI:87964]
Neurons 2Q vs 7Q	ENSMUSG00000083284	Gm13688	1.6411	0.00198618	0.0253576	processed_pseudogene	predicted gene 13688 [Source:MGI Symbol;Acc:MGI:3652062]
Neurons 2Q vs 7Q	ENSMUSG00000009378	Slc16a12	1.63556	0.000950499	0.0149689	protein_coding	solute carrier family 16 (monocarboxylic acid transporters), member 12 [Source:MGI Symbol;Acc:MGI:2147716]
Neurons 2Q vs 7Q	ENSMUSG00000038094	Atp13a4	1.63355	0.00110839	0.0168084	protein_coding	ATPase type 13A4 [Source:MGI Symbol;Acc:MGI:1924456]
Neurons 2Q vs 7Q	ENSMUSG00000050315	Synpo2	1.63291	5.58683e-11	1.74328e-08	protein_coding	synaptopodin 2 [Source:MGI Symbol;Acc:MGI:2153070]
Neurons 2Q vs 7Q	ENSMUSG00000024659	Anxa1	1.63088	6.10522e-07	4.92969e-05	protein_coding	annexin A1 [Source:MGI Symbol;Acc:MGI:96819]
Neurons 2Q vs 7Q	ENSMUSG00000035413	Tmem98	1.63052	4.86137e-10	1.1933e-07	protein_coding	transmembrane protein 98 [Source:MGI Symbol;Acc:MGI:1923457]
Neurons 2Q vs 7Q	ENSMUSG00000020701	Tmem132e	1.62452	1.25556e-08	1.89466e-06	protein_coding	transmembrane protein 132E [Source:MGI Symbol;Acc:MGI:2685490]
Neurons 2Q vs 7Q	ENSMUSG00000040121	Rep15	1.62452	0.00392131	0.0406483	protein_coding	RAB15 effector protein [Source:MGI Symbol;Acc:MGI:1913782]
Neurons 2Q vs 7Q	ENSMUSG00000029231	Pdgfra	1.62201	6.77206e-25	4.15578e-21	protein_coding	platelet derived growth factor receptor, alpha polypeptide [Source:MGI Symbol;Acc:MGI:97530]
Neurons 2Q vs 7Q	ENSMUSG00000026399	Cd55	1.62026	1.01509e-08	1.59725e-06	protein_coding	CD55 molecule, decay accelerating factor for complement [Source:MGI Symbol;Acc:MGI:104850]
Neurons 2Q vs 7Q	ENSMUSG00000041660	Bbox1	1.61533	1.03518e-08	1.61506e-06	protein_coding	butyrobetaine (gamma), 2-oxoglutarate dioxygenase 1 (gamma-butyrobetaine hydroxylase) [Source:MGI Symbol;Acc:MGI:1891372]
Neurons 2Q vs 7Q	ENSMUSG00000026170	Cyp27a1	1.61451	2.46148e-06	0.000148091	protein_coding	cytochrome P450, family 27, subfamily a, polypeptide 1 [Source:MGI Symbol;Acc:MGI:88594]
Neurons 2Q vs 7Q	ENSMUSG00000097881	Celrr	1.61418	1.82615e-07	1.79783e-05	lincRNA	cerebellum expressed regulatory RNA [Source:MGI Symbol;Acc:MGI:2685664]
Neurons 2Q vs 7Q	ENSMUSG00000017007	Rbpjl	1.60861	0.000842148	0.0137681	protein_coding	recombination signal binding protein for immunoglobulin kappa J region-like [Source:MGI Symbol;Acc:MGI:1196616]
Neurons 2Q vs 7Q	ENSMUSG00000001313	Rnd2	1.606	3.41502e-18	6.28705e-15	protein_coding	Rho family GTPase 2 [Source:MGI Symbol;Acc:MGI:1338755]
Neurons 2Q vs 7Q	ENSMUSG00000029844	Hoxa1	1.60361	0.00520885	0.048901	protein_coding	homeobox A1 [Source:MGI Symbol;Acc:MGI:96170]
Neurons 2Q vs 7Q	ENSMUSG00000045655	Fam216b	1.58924	1.57232e-05	0.000646127	protein_coding	family with sequence similarity 216, member B [Source:MGI Symbol;Acc:MGI:2145738]
Neurons 2Q vs 7Q	ENSMUSG00000027358	Bmp2	1.58522	0.00062976	0.0110899	protein_coding	bone morphogenetic protein 2 [Source:MGI Symbol;Acc:MGI:88177]
Neurons 2Q vs 7Q	ENSMUSG00000021835	Bmp4	1.57877	8.93846e-08	9.79507e-06	protein_coding	bone morphogenetic protein 4 [Source:MGI Symbol;Acc:MGI:88180]
Neurons 2Q vs 7Q	ENSMUSG00000051295	9630028B13Rik	1.57089	0.000285418	0.00619639	lincRNA	RIKEN cDNA 9630028B13 gene [Source:MGI Symbol;Acc:MGI:2442281]
Neurons 2Q vs 7Q	ENSMUSG00000030708	Dnajb13	1.56756	3.46259e-06	0.000192802	protein_coding	DnaJ heat shock protein family (Hsp40) member B13 [Source:MGI Symbol;Acc:MGI:1916637]
Neurons 2Q vs 7Q	ENSMUSG00000046546	Fam43a	1.56031	6.25592e-07	4.96429e-05	protein_coding	family with sequence similarity 43, member A [Source:MGI Symbol;Acc:MGI:2676309]
Neurons 2Q vs 7Q	ENSMUSG00000020396	Nefh	1.55996	0.00256756	0.0303391	protein_coding	neurofilament, heavy polypeptide [Source:MGI Symbol;Acc:MGI:97309]
Neurons 2Q vs 7Q	ENSMUSG00000017897	Eya2	1.55475	8.36676e-06	0.00038508	protein_coding	EYA transcriptional coactivator and phosphatase 2 [Source:MGI Symbol;Acc:MGI:109341]
Neurons 2Q vs 7Q	ENSMUSG00000031104	Rab33a	1.55295	5.64888e-06	0.000283368	protein_coding	RAB33A, member RAS oncogene family [Source:MGI Symbol;Acc:MGI:109493]
Neurons 2Q vs 7Q	ENSMUSG00000027082	Tfpi	1.55175	2.72323e-05	0.0009987	protein_coding	tissue factor pathway inhibitor [Source:MGI Symbol;Acc:MGI:1095418]
Neurons 2Q vs 7Q	ENSMUSG00000044708	Kcnj10	1.5517	1.46262e-08	2.15415e-06	protein_coding	potassium inwardly-rectifying channel, subfamily J, member 10 [Source:MGI Symbol;Acc:MGI:1194504]
Neurons 2Q vs 7Q	ENSMUSG00000027199	Gatm	1.54724	6.93881e-05	0.00208051	protein_coding	glycine amidinotransferase (L-arginine:glycine amidinotransferase) [Source:MGI Symbol;Acc:MGI:1914342]
Neurons 2Q vs 7Q	ENSMUSG00000030116	Mfap5	1.54669	2.03411e-05	0.00080017	protein_coding	microfibrillar associated protein 5 [Source:MGI Symbol;Acc:MGI:1354387]
Neurons 2Q vs 7Q	ENSMUSG00000030228	Pik3c2g	1.54427	0.00465261	0.0456244	protein_coding	phosphatidylinositol-4-phosphate 3-kinase catalytic subunit type 2 gamma [Source:MGI Symbol;Acc:MGI:1203730]
Neurons 2Q vs 7Q	ENSMUSG00000059182	Skap2	1.5427	2.21957e-09	4.64345e-07	protein_coding	src family associated phosphoprotein 2 [Source:MGI Symbol;Acc:MGI:1889206]
Neurons 2Q vs 7Q	ENSMUSG00000042312	S100a13	1.53965	2.24406e-08	3.01556e-06	protein_coding	S100 calcium binding protein A13 [Source:MGI Symbol;Acc:MGI:109581]
Neurons 2Q vs 7Q	ENSMUSG00000021662	Arhgef28	1.53872	7.84548e-07	6.01813e-05	protein_coding	Rho guanine nucleotide exchange factor (GEF) 28 [Source:MGI Symbol;Acc:MGI:1346016]
Neurons 2Q vs 7Q	ENSMUSG00000052415	Tchh	1.53777	0.000264132	0.00581659	protein_coding	trichohyalin [Source:MGI Symbol;Acc:MGI:2177944]
Neurons 2Q vs 7Q	ENSMUSG00000046402	Rbp1	1.53698	9.54551e-05	0.00269855	protein_coding	retinol binding protein 1, cellular [Source:MGI Symbol;Acc:MGI:97876]
Neurons 2Q vs 7Q	ENSMUSG00000053886	Sh2d4a	1.53248	0.000336174	0.00694609	protein_coding	SH2 domain containing 4A [Source:MGI Symbol;Acc:MGI:1919531]
Neurons 2Q vs 7Q	ENSMUSG00000030109	Slc6a12	1.53242	0.00173443	0.0230381	protein_coding	solute carrier family 6 (neurotransmitter transporter, betaine/GABA), member 12 [Source:MGI Symbol;Acc:MGI:95628]
Neurons 2Q vs 7Q	ENSMUSG00000035104	Eva1a	1.53202	2.75424e-05	0.00100407	protein_coding	eva-1 homolog A (C. elegans) [Source:MGI Symbol;Acc:MGI:2385247]
Neurons 2Q vs 7Q	ENSMUSG00000036856	Wnt4	1.53095	0.000888907	0.0142675	protein_coding	wingless-type MMTV integration site family, member 4 [Source:MGI Symbol;Acc:MGI:98957]
Neurons 2Q vs 7Q	ENSMUSG00000032377	Plscr4	1.52916	3.59878e-06	0.00019672	protein_coding	phospholipid scramblase 4 [Source:MGI Symbol;Acc:MGI:2143267]
Neurons 2Q vs 7Q	ENSMUSG00000087626	Gm15050	1.52414	0.000608119	0.0108306	antisense	predicted gene 15050 [Source:MGI Symbol;Acc:MGI:3705180]
[truncated: 1,080 more rows]

## Sheet: Expr. Level of DEGs (rosette)
Mean expression levels of DEGs, between 0Q vs 7Q rosettes, in 0Q, 2Q, 4Q, and 7Q cell lines
[truncated: 43 more rows]

[truncated: 3 more sheets: GO analysis (rosette), Expr. level of DEGs (neuron), GO analysis (neuron)]
