# Supplementary material for: The evolutionary history of the polyQ tract in huntingtin sheds light on its functional pro-neural activities
Source: Cell Death Differ. 2022 Jan 1;29(2):293–305. doi: 10.1038/s41418-021-00914-9 (PMC8817008; doi:10.1038/s41418-021-00914-9)
Supplement: Supplementary file 30 — Dataset 23 [file 41418_2021_914_MOESM30_ESM.xlsx]

## Sheet: Foglio1
Cas9 gRNA sequences
gRNA2p	﻿taaactagcagaggccccgc
gRNA5i	﻿atgcttttaggaggtctcgg
Cas9 HAL	﻿tcattgggtttctcactgca
Cas9 HAR	﻿tctggaatctaagaacactg
RMCE cassette and homology arms
Left homology arm	﻿tgaaagtctttatcggaagtgaagttactagatcttaattcagttacttatgttttcatataaattaggacacagacacagagggatgatgatgatgtgaggcctcaagtggaagatgctctaccaacatcttgattttgtatttttagtttgaaggactttgagaatataaacaactattgatagctcccaggcagtggtaccctgatacagcagtgtaagccaaccaatatacctattgttgccaaacaaattaccagagtatagttgcctagcaaaacatatttataactatccagtttctgtggttccagaatctgggcccagctcacataggtcctctgttagcacttctcacagcgggcaattaggtaccagtgccttatctgagaacttgg…
RMCE cassette	﻿gaagttcctattccgaagttcctattctctagaaagtataggaacttcctcgagaagcttgatatcgaattcccacggggttggggttgcgccttttccaaggcagccctgggtttgcgcagggacgcggctgctctgggcgtggttccgggaaacgcagcggcgccgaccctgggtctcgcacattcttcacgtccgttcgcagcgtcacccggatcttcgccgctacccttgtgggccccccggcgacgcttcctgctccgcccctaagtcgggaaggttccttgcggttcgcggcgtgccggacgtgacaaacggaagccgcacgtctcactagtaccctcgcagacggacagcgccagggagcaatggcagcgcgccgaccgcgatgggctgtg…
Right homology arm	﻿gtgaatctatacactagattaatgtggtggaaatttgaatataatgggttagggaaagagatgccataactctgggaggaaaatttccctggactcttatcctcgtgaaacagcttccaggcttttcgcctgacaaaccgatccaaactggagagttggctttcgccagaatatccaggaggagagtcctagaaattcatttctcatgagcagctttttggcatttttgcctcacaagctgactccaccagagtaccctgacacaagtattgtctagttattttgattattaccatgactctgcctctgggtgagaggaattgtggaagtttacatattccccatatcttctataaacctctgtgtgtgtgtgtgtgtgtgtgtgtgtgtgtgtgtgt…
primers HTT locus for screening and genotyping
crHTTexon1kofw (orange)	TGCGTTCGGGAAGCTCAG	KO screening Supplementary Figure S7A
crHTTexon1korev (brown)	CTCATCCAACTGCCTGCAGA
crHTTexon1kofw (orange)	TGCGTTCGGGAAGCTCAG	3 primers-based PCR Supplementary Figure S7, A and B
crHTTexon1korev (brown)	CTCATCCAACTGCCTGCAGA
HttEx1KO_FW3 (red)	ACCACCGCCGCTGCCAGGTC
Donor-Amp-RV1	CAGTGCTGCAATGATACCGC	screening random integration
PURO_RV2	ACCTTGCCGATGTCGAGCCC
Donor-Amp-FW1	GGGAACCGGAGCTGAATGAA
HSV-tk-FW1	GGAGGACAGACACATCGACC
Donor-Amp-RV1	CAGTGCTGCAATGATACCGC
HSV-tk-RV1	CGAAAGCTGTCCCCAATCCT
RMCEFW	TGACCCTTCGCCTTGCATTAG	screening 5' RMCE integration
RMCERV_RMCE	GAACCTTCCCGACTTAGGGG
HSV-tk-FW1	GGAGGACAGACACATCGACC	screening 3' RMCE integration
RMCERV2	CCTACTTTACTGCATGCGCC
RMCEFW	TGACCCTTCGCCTTGCATTAG	genotyping KO allele
RMCERV2	CCTACTTTACTGCATGCGCC
RMCEFW	TGACCCTTCGCCTTGCATTAG	genotyping KO allele
RMCERV_KO	AGCTTGCTCCTGGGTACAAA
FRT_FW2 (pink)	TGCTCTCCTTCCCAGTTTAACA	3 primers-based PCR HTT RMCE and KI Figure 2B and S7H
FRTpPGK_RV (blue)	GTGAAGAATGTGCGAGACCCA
FRT_RV2 (green)	CAAAACCGTTCCGGCTTCAG
primers HTT locus for sequencing
KO allele amplified with crHTTexon1kofw/crHTTexon1korev oligos		Supplementary Figure S7E
crHTTexon1kofw (yellow)	TGCGTTCGGGAAGCTCAG
5' WT allele amplified with HTTex1FW2/HTTQMAM-RV		Supplementary Figure S7E
HTTex1FW2	TCTTTTCTATCGCTGGTGCC
HTTQMAM-RV	GGTCGGTGCAGCGGCTCCT
3' WT allele amplified with crHTTexon1kofw/crHTTexon1korev oligos		Supplementary Figure S7E
HttEx1KO_FW3	CACCGACCACCGCCGCTGCCAGGTC
crHTTexon1korev (brown)	CTCATCCAACTGCCTGCAGA
5' RMCE allele amplified with RMCE_FW/HSV-tk-RV1 oligos		Supplementary Figure S7F
RMCE_FW	TGACCCTTCGCCTTGCATTAG
HAL_RMCE_FW	ACTAGCAACTACCAACCCTGG
HAL_RMCE_SEQ_FW	GGACACAGACACAGAGGGATG
HSV-tk-RV1	CGAAAGCTGTCCCCAATCCT
3' RMCE allele amplified with HSV-tk-FW1/RMCERV2 oligos		Supplementary Figure S7F
HSV-tk-FW1	GGAGGACAGACACATCGACC
RMCERV2	CCTACTTTACTGCATGCGCC
KO allele amplified with RMCE_FW/RMCERV2 oligos		Supplementary Figure S7F
RMCE_FW	TGACCCTTCGCCTTGCATTAG
RMCERV2	CCTACTTTACTGCATGCGCC
primers HTT cDNA
Ex3-F	CGCTATGGAACTGTTTCTGCTGTG	Supplementary Figure S7, C and I
Ex3-R	TCGGGTCAGGCATGGAAGAAG
primers for real-time qPCR (sequence 5' > 3')
18S-F	AGTTCCAGCACATTTTGCGAG
18S-R	TCATCCTCCGTGAGTTCTCCA
Oct4-F	ATCACTCACATCGCCAATCAG
Oct4-R	GCCGGTTACAGAACCATACT
Sox2-F	CACATGGCCCAGCACTACC
Sox2-R	CACATGTGCGACAGGGGC
Nanog-F	CAGTGGTTGAAGACTAGCAAT
Nanog-R	TGCAATGGATGCTGGGATAC
Nnat-F	CACCCACTTTCGGAACCAT
Nnat-R	GCAGGGAGTACCTGAACACCT
Plagl1-F	AGAGATTTGGGCGCAAAGAC
Plagl1-R	ACGAAGTTGAAGGCGCAATG
Tbr1-F	AGTACGGCCACTCCTACCAA
Tbr1-R	AACATGCGCCTTCCCTGTTT
Shh-F	TCAGAGGTGCAAAGACAAGTTA
Shh-R	ACCCTCATAGTGTAGAGACTCC
Ptpn5-F	GCTCTGGACCCTTTCTTGCT
Ptpn5-R	TGCTGTGAGGATTGGGAAGG
Grik1-F	AGGATGCCAAACCTCTGCTC
Grik1-R	CCAAAGCAAACAAGTCCAGGG
Cacng3-F	TCTTCTACGAGCTGTGAGGGC
Cacng3-R	TCCCCCGAAAAACAGCAGAG
Cdk5r1-F	AGATCCGCAGGACTAAACGC
Cdk5r1-R	CGATAGCTGGGGGATAGGGA
Igsf9-F	GGTGGAGTCTGCTTCTTGGG
Igsf9-R	GGAGCAGAGTGTGAGCCTG
