# Supplementary material for: The evolutionary history of the polyQ tract in huntingtin sheds light on its functional pro-neural activities
Source: Cell Death Differ. 2022 Jan 1;29(2):293–305. doi: 10.1038/s41418-021-00914-9 (PMC8817008; doi:10.1038/s41418-021-00914-9)
Supplement: Supplementary file 31 — Dataset 25 [file 41418_2021_914_MOESM31_ESM.xlsx]

## Sheet: Summary of E14 cell lines exp.
Supplementary dataset S25												COLUMNS LEGEND
												EXP: Serial number of the experiments
												WELL: Serial number of the well (it is not the same in each experiment)
Figure 3	Mean lumen area (μm2) (D,E)		EXP	WELL	0Q/-	2Q/-	4Q/-	7Q/-				+/+: HTT wild-type cells (one clone) (E14)
			1	1	1378.7	2079.8	2113.7	1852.6				+/-: Heterozygous HTT knock-out cells (two clones) (E14)
			1	2	1330.6	1969.5	2934.4	4038.2				-/-: Homozygous HTT knock-out cells (two clones) (E14)
			1	3	1191.2	1099.3	1623.9	2464.5				RMCE/-: Homozygous HTT knock-out cells with RMCE cassette in one allele (one clone) (E14)
			1	4	1977.3	1859.1	-	1564.6				0Q/-: Heterozygous HTT knock-in cells (two clones)
			2	1	471.5	477.7	-	1887.8				2Q/-: Heterozygous HTT knock-in cells (two clones)
			2	2	564.9	436.4	-	3573.4				4Q/-: Heterozygous HTT knock-in cells (two clones)
			2	3	513.7	1324.0	1353.3	2116.9				7Q/-: Heterozygous HTT knock-in cells (two clones)
			2	4	600.9	-	1183.9	1854.8
			3	1	1046.6	1813.1	1466.0	2230.1
			3	2	1384.6	1249.2	1618.1	2014.9
			3	3	1317.6	1245.2	1250.0	3023.4
			4	1	2167.9	2116.5	2806.2	2660.6
			4	2	2201.8	2199.6	2567.3	2529.5
			4	3	1583.0	2265.6	2267.1	2555.7
			5	1	1094.0	1304.4	-	1419.7
			5	2	1192.8	800.7	-	1686.8
			5	3	734.1	1744.9	-	1862.4
			6	1	1412.7	1757.8	1601.9	1589.7
			6	2	1737.6	1507.1	1501.6	1665.0
			6	3	1581.9	2375.4	1285.9	1764.8
				Mean	1274.2	1559.2	1826.7	2217.8
				SD	521.9	581.6	597.7	691.0
				Biological replicates	N=20	N=19	N=14	N=20
Figure S8	Mean lumen area (μm2) (B)		EXP	WELL	+/+	+/- #1	+/- #2	-/- #1	-/- #2	RMCE/-
			1	1	1782	876	695	233	246	-
			2	1	1262	633	781	134	129	-
			3	1	1729	1156	-	518	524	-
			4	1	2635	1567	-	726	625	-
			5	1	1722	730	-	335	320	-
			6	1	1223	-	-	316	-	-
			6	2	1571	-	-	316	-	-
			7	1	2552	-	-	519	-	-
			8	1	936	-	-	244	-	161
			8	2	919	-	-	281	-	162
			9	1	1128	-	-	325	-	179
			9	2	563	-	-	483	-	199
			10	1	1882	-	2316	-	-	490
			10	2	2279	-	1957	-	-	509
			10	3	-	-	-	-	-	592
			10	4	-	-	-	-	-	567
			10	5	-	-	-	-	-	530
			11	1	1708	-	1849	-	-	321
			11	2	2091	-	1459	-	-	495
			12	1	1326	-	1596	-	-	920
			12	2	1421	-	1226	-	-	514
			12	3	-	-	-	-	-	893
			12	4	-	-	-	-	-	689
				Mean	1596.1	1295.5		369.1		481.4
				SD	563.7	388.4		105.2		243.6
				Biological replicates	N=18	N=13		N=17		N=15
Figure S9	Mean lumen area (μm2) (B)		EXP	WELL	RMCE/-	0Q/-	7Q/-	10Q/-	13Q/-	17Q/-
			1	1	857.7	1094.0	1419.7	-	-	-
			1	2	810.5	1192.8	1686.8	-	-	-
			1	3	874.9	734.1	1862.4	-	-	-
			2	1	689.2	1412.7	1589.7	-	-	-
			2	2	600.2	1737.6	1665.0	-	-	-
			2	3	733.4	1581.9	1764.8	-	-	-
			3	1	571.2	1178.9	3631.5	1636.2	1747.1	1572.0
			3	2	537.6	1574.4	2764.5	1564.7	1708.9	1656.0
			4	1	-	1362.2	4027.2	2510.1	3134.0	2326.1
			4	2	-	928.9	2853.0	1941.3	2354.3	1050.1
			5	1	387.6	812.7	3440.3	2298.4	2201.7	3290.8
			5	2	423.5	687.3	2361.7	1891.6	2853.0	2302.7
			6	1	-	1370.1	-	2213.4	2484.7	1993.8
			6	2	-	1706.9	2900.9	2657.2	1515.5	1774.3
			7	1	371.7	971.1	-	-	-	-
			7	2	348.9	1378.3	2249.4	-	-	-
			8	1	331.9	1091.4	-	-	-	-
			8	2	401.0	782.2	2551.1	-	-	-
			9	1	272.9	744.7	3830.2	2281.5	2125.8	2701.5
			9	2	306.3	729.0	2769.2	2344.1	2279.1	2650.1
				Mean	532.4	1153.6	2551.0	2133.8	2240.4	2131.7
				SD	206.5	348.2	830.5	362.4	507.1	654.9
				Biological replicates	N=16	N=20	N=17	N=10	N=10	N=10

## Sheet: Summary of R1 cell lines exp.
Supplementary Data 25											COLUMNS LEGEND
											EXP: Serial number of the experiments
Increasing PolyQ subset (Figure S10)	Mean % NESTIN+ cells inside the rosettes (F)		EXP	WELL	0Q	2Q	4Q	7Q	Raw data in Sheet 1		WELL: Serial number of the well (it is not the same in each experiment)
			1	1	30.38	61.29	75.27	85.33			Hdh +/+: HTT wild-type cells (R1)
			1	2	22.40	39.54	55.94	93.72			Hdh ex4-5: Homozygous HTT knock-out cells (R1)
			1	3	48.43	49.21	56.61	73.44			0Q: Hdh ex4-5 overexpressing the N548aa portion of HTT carrying 0Q
			2	1	-	50.50	76.14	-			2Q: Hdh ex4-5 overexpressing the N548aa portion of HTT carrying 0Q
			2	2	-	42.80	65.13	-			4Q: Hdh ex4-5 overexpressing the N548aa portion of HTT carrying 0Q
			2	3	-	60.42	80.98	-			7Q: Hdh ex4-5 overexpressing the N548aa portion of HTT carrying 0Q
			3	1	64.47	76.71	92.37	89.93			Q3PQ3: Hdh ex4-5 overexpressing the N548aa portion of HTT carrying P interruption in 4th position of polyQ tract
			3	2	40.78	73.97	89.58	88.74			Q3Q(CAA)Q3: Hdh ex4-5 overexpressing the N548aa portion of HTT carrying CAA interruption in 4th position of polyQ tract
			3	3	48.23	75.08	85.30	88.13
			4	1	44.71	78.52	75.06	89.86
			4	2	60.60	89.17	86.55	86.63
			4	3	56.31	80.99	86.15	86.12
				Mean	46.26	64.85	77.09	86.88
				SD	13.70	16.45	12.29	5.63
				Biological replicates	N=9	N=12	N=12	N=9
	Mean rosette area (μm2) (G)		EXP	WELL	0Q	2Q	4Q	7Q	Raw data in Sheet 2
			1	1	8947.88	10448.10	13915.37	16290.96
			1	2	4707.18	6996.86	10290.42	15928.34
			1	3	12033.18	9998.64	11588.19	16388.30
			2	1	-	13340.71	10260.51	-
			2	2	-	14567.21	15846.09	-
			2	3	-	11000.50	13475.21	-
			3	1	5165.52	-	-	13212.33
			3	2	6982.73	-	-	10752.01
			3	3	7117.83	-	-	13572.62
			4	1	11915.07	7410.98	9385.94	15105.89
			4	2	7102.46	8637.26	11458.11	22892.37
			4	3	15046.16	5832.51	11931.40	17522.08
			5	1	10569.49	-	-	25557.36
			5	2	7746.03	-	-	21974.22
			5	3	8646.88	-	-	20070.02
			6	1	6470.72	10467.62	12820.89	17798.97
			6	2	6413.42	14643.25	12809.80	26505.17
			6	3	10286.27	17128.42	16163.06	16143.84
				Mean	8610.05	10872.67	12495.42	17980.97
				SD	2868.83	3459.15	2123.52	4554.57
				Biological replicates	N=15	N=12	N=12	N=15
	Mean lumen area (μm2) (H)		EXP	WELL	0Q	2Q	4Q	7Q	Raw data in Sheet 3
			1	1	148.98	195.93	663.48	301.25
			1	2	148.10	112.23	345.41	916.30
			1	3	186.48	202.41	277.10	668.00
			2	1	-	177.78	522.40	-
			2	2	-	193.88	518.98	-
			2	3	-	154.07	503.64	-
			3	1	374.07	216.21	557.53	673.43
			3	2	346.64	206.42	715.22	930.73
			3	3	595.33	169.77	471.83	570.07
			4	1	69.56	514.68	457.83	935.55
			4	2	139.18	662.84	709.89	2428.41
			4	3	351.43	290.75	223.55	744.08
				Mean	262.20	258.08	497.24	907.54
				SD	166.73	163.09	157.76	605.68
				Biological replicates	N=9	N=12	N=12	N=9
Deleted PolyQ subset (Figure S10)	Mean % NESTIN+ cells inside the rosettes (I)		EXP	WELL	Hdh +/+	Hdh ex4-5	0Q	7Q	Raw data in Sheet 4
			1	1	90.29	68.94	30.38	85.33
			1	2	94.53	57.83	22.40	93.72
			1	3	87.35	44.14	48.43	73.44
			2	1	90.55	78.92	81.73	80.76
			2	2	82.31	76.24	66.27	73.22
			2	3	77.65	61.35	79.40	77.52
			3	1	88.54	14.76	64.47	89.93
			3	2	96.73	31.71	40.78	88.74
			3	3	91.96	25.59	48.23	88.13
			4	1	84.03	54.00	31.97	91.31
			4	2	95.92	68.63	34.34	93.11
			4	3	90.26	45.18	38.70	92.08
			5	1	92.59	31.69	50.71	95.98
			5	2	93.88	13.90	52.41	97.98
			5	3	85.77	12.54	52.17	96.95
			6	1	90.90	61.48	44.71	89.86
			6	2	81.68	64.39	60.60	86.63
			6	3	91.19	60.11	56.31	86.12
				Mean	89.23	48.41	50.22	87.82
				SD	5.21	21.83	16.22	7.44
				Biological replicates	N=18	N=18	N=18	N=18
	Mean rosette area (μm2) (J)		EXP	WELL	Hdh +/+	Hdhex4-5	0Q	7Q	Raw data in Sheet 5
			1	1	16560.93	7633.97	8947.88	16290.96
			1	2	25829.48	5804.97	4707.18	15928.34
			1	3	15659.43	6749.98	12033.18	16388.30
			2	1	12921.34	11325.38	5165.52	13212.33
			2	2	16726.83	11694.36	6982.74	10752.01
			2	3	16144.48	13725.86	7117.83	13572.62
			3	1	25693.03	5828.04	11915.07	15105.89
			3	2	27718.66	8324.38	7102.46	22892.37
			3	3	28909.75	5029.07	15046.16	17522.08
			4	1	20476.07	7296.45	10871.64	-
			4	2	19587.66	10028.07	14559.95	-
			4	3	15527.11	9652.60	12963.61	-
			5	1	19004.71	5651.02	10569.49	25557.36
			5	2	25590.67	4900.30	7746.03	21974.22
			5	3	22079.91	7457.25	8646.88	20070.02
			6	1	20653.46	9386.54	6470.72	17798.97
			6	2	17999.64	15533.26	6413.42	26505.17
			6	3	24138.63	16050.01	10286.27	16143.84
				Mean	20623.43	9003.97	9308.11	17980.97
				SD	4748.03	3478.90	3124.11	4554.57
				Biological replicates	N=18	N=18	N=18	N=15
	Mean lumen area (μm2) (K)		EXP	WELL	Hdh +/+	Hdhex4-5	0Q	7Q	Raw data in Sheet 6
			1	1	610.16	97.66	148.98	301.25
			1	2	442.39	74.02	148.10	916.30
			1	3	1042.09	93.65	186.48	668.00
			2	1	1121.71	84.56	374.07	673.43
			2	2	1626.60	198.91	346.64	930.73
			2	3	740.58	142.47	595.33	570.07
			3	1	601.79	106.02	69.56	935.55
			3	2	379.64	236.94	139.18	744.08
			3	3	428.71	136.82	351.43	-
			4	1	459.97	138.06	-	-
			4	2	967.20	192.64	-	-
			4	3	-	53.78	-	-
				Mean	765.53	129.63	262.20	717.43
				SD	386.93	55.86	166.73	217.99
				Biological replicates	N=11	N=12	N=9	N=8
	Caspase-3 activity per number of cells (L)			EXP	Hdh +/+	Hdhex4-5	0Q	7Q	Raw data in Sheet 7
				1	1	2.0	1.1	1.1
				2	1	2.4	1.3	1.0
				3	1	2.0	1.5	1.5
				4	1	1.5	1.2	1.1
				5	1	2.7	1.8	1.8
				6	1	1.7	1.2	1.0
				7	1	1.3	1.0	1.0
				8	1	1.9	1.8	1.4
				9	1	1.7	1.1	1.9
				10	1	4.7	0.9	0.7
				Mean	1.00	2.19	1.28	1.24
				SD	0.00	0.97	0.31	0.39
				Biological replicates	N=10	N=10	N=10	N=10
Interrupted PolyQ subset (Figure S10)	Mean % NESTIN+ cells inside the rosettes (N)		EXP	WELL	Hdh +/+	Hdh ex4-5	7Q	Q3PQ3	Q3Q(CAA)Q3	Raw data in Sheet 8
			1	1	62.43	33.10	90.48	41.52	-
			1	2	67.59	28.82	84.76	45.16	-
			1	3	61.96	32.71	72.73	41.77	-
			1	4	-	-	-	24.44	-
			1	5	-	-	-	39.91	-
			1	6	-	-	-	44.49	-
			2	1	51.81	45.43	73.81	82.73	-
			2	2	55.73	55.19	68.75	76.19	-
			2	3	69.17	37.07	64.12	70.96	-
			3	1	58.52	7.53	73.22	-	-
			3	2	79.05	12.71	74.75	-	-
			3	3	51.38	10.20	71.82	-	-
			4	1	66.43	5.27	80.41	61.69	-
			4	2	68.45	12.15	86.52	51.27	-
			4	3	64.36	16.51	80.96	55.13	-
			5	1	76.37	39.81	58.23	73.68	79.56
			5	2	83.03	33.87	68.04	76.03	75.87
			5	3	85.37	16.99	60.18	75.91	76.08
			5	4	-	-	-	22.51	-
			5	5	-	-	-	29.18	-
			5	6	-	-	-	12.51	-
			6	1	61.12	48.95	-	14.41	-
			6	2	64.64	19.07	-	42.86	-
			6	3	69.58	37.11	-	68.98	-
			7	1	76.89	25.12	63.47	-	63.10
			7	2	84.39	36.77	42.71	-	74.57
			7	3	82.65	17.35	52.59	-	74.32
			8	1	94.26	0.00	85.46	83.89	74.58
			8	2	94.58	2.89	78.82	83.73	75.98
			8	3	92.00	13.46	80.16	66.67	68.47
			8	4	-	-	-	45.10	-
			8	5	-	-	-	70.28	-
			8	6	-	-	-	72.78	-
			9	1	78.05	30.85	68.76	47.89	70.91
			9	2	85.14	33.06	71.55	74.12	76.22
			9	3	78.38	19.30	72.80	64.54	76.86
			9	4	-	-	-	63.38	-
			9	5	-	-	-	69.36	-
			9	6	-	-	-	61.66	-
			10	1	72.43	26.61	82.48	47.18	83.11
			10	2	78.06	12.06	85.36	52.50	77.45
			10	3	64.01	11.64	87.84	50.00	75.18
			10	4	-	-	-	60.12	-
			10	5	-	-	-	51.50	-
			10	6	-	-	-	43.20	-
				Mean	72.59	24.05	73.36	55.36	74.82
				SD	12.01	14.30	11.43	18.88	4.64
				Biological replicates	N=30	N=30	N=27	N=39	N=15
	Mean rosette area (μm2) (O)		EXP	WELL	Hdh +/+	Hdh ex4-5	7Q	Q3PQ3	Q3Q(CAA)Q3	Raw data in Sheet 9
			1	1	13995.58	6105.18	29779.07	8908.29	-
			1	2	20759.75	3864.64	29869.25	11811.82	-
			2	1	14290.89	6347.33	-	13631.43	22466.68
			2	2	17127.79	6725.37	-	15346.96	22342.95
			2	3	16169.80	-	-	2208.22	-
			2	4	-	-	-	1394.95	-
			3	1	31182.78	8994.32	20284.43	15385.11	20598.48
			3	2	39554.43	4568.48	16394.29	17394.51	20812.61
			3	3	-	-	-	20926.71	-
			3	4	-	-	-	15467.36	-
			4	1	19412.70	6987.05	16469.02	11132.70	21949.06
			4	2	19406.15	8846.01	16632.86	17502.58	20468.10
			4	3	-	-	-	15101.11	-
			4	4	-	-	-	11152.17	-
			5	1	22311.11	5637.41	26719.20	7814.87	17839.51
			5	2	23308.35	9235.55	26450.85	5885.03	18973.71
			5	3	-	-	18888.71	7069.66	-
			5	4	-	-	-	7000.22	-
				Mean	21592.67	6731.13	22387.52	11396.32	20681.39
				SD	7672.39	1842.75	5772.93	5440.01	1630.82
				Biological replicates	N=11	N=10	N=9	N=18	N=8
	Mean lumen area (μm2) (P)		EXP		Hdh +/+	Hdh ex4-5	7Q	Q3PQ3	Q3Q(CAA)Q3	Raw data in Sheet 10
			1	1	680.46	152.64	1186.05	123.32	-
			1	2	767.40	135.35	1109.92	174.54	-
			2	1	677.05	324.45	-	122.65	989.85
			2	2	635.20	356.55	-	171.64	986.32
			3	1	342.76	151.89	446.41	542.85	926.39
			3	2	1008.42	44.98	635.73	153.85	642.13
			4	1	975.83	277.66	562.59	235.65	501.35
			4	2	1324.10	212.30	427.59	258.85	802.20
			5	1	618.84	88.00	813.76	201.53	469.55
			5	2	811.64	130.44	597.62	164.65	612.16
			5	3	-	-	1580.89	293.04	-
			5	4	-	-	-	151.66	-
				Mean	784.17	187.43	817.84	216.18	741.24
				SD	267.95	102.60	393.74	115.53	213.04
				Biological replicates	N=10	N=10	N=9	N=12	N=8

## Sheet: Sheet 1
EXP	GENO	Genotype	WEL	PIC	% NESTIN+ cells inside rosettes	PROPO	WEL_MOD		COLUMNS LEGEND
1	0	0Q	1	1	66.00	0.660006964	101		EXP: Serial number of the experiments
1	0	0Q	1	2	19.04	0.190390229	101		GENO: Code number assigned to each genotype
1	0	0Q	1	3	14.22	0.14218747	101		Genotype: Cell line name
1	0	0Q	1	4	22.28	0.222796152	101		WEL: Number of the well
1	0	0Q	2	1	32.33	0.323337763	102		PIC: Number of the picture
1	0	0Q	2	2	16.12	0.161162413	102		% NESTIN+ cells inside rosettes: % of NESTIN+ cells inside rosettes measured
1	0	0Q	2	3	18.84	0.188394184	102		WEL_MOD: Code number for each well
1	0	0Q	2	4	22.30	0.223034775	102		0Q: Hdh ex4-5 overexpressing the N548aa portion of HTT carrying 0Q
1	0	0Q	3	1	48.85	0.4885433	103		2Q: Hdh ex4-5 overexpressing the N548aa portion of HTT carrying 0Q
1	0	0Q	3	2	70.56	0.705614204	103		4Q: Hdh ex4-5 overexpressing the N548aa portion of HTT carrying 0Q
1	0	0Q	3	3	50.45	0.504492478	103		7Q: Hdh ex4-5 overexpressing the N548aa portion of HTT carrying 0Q
1	0	0Q	3	4	23.85	0.238465455	103
1	2	2Q	1	1	71.60	0.716018566	121
1	2	2Q	1	2	60.89	0.608862208	121
1	2	2Q	1	3	49.74	0.497436428	121
1	2	2Q	1	4	62.92	0.629154383	121
1	2	2Q	2	1	26.75	0.267541784	122
1	2	2Q	2	2	55.83	0.558298176	122
1	2	2Q	2	3	46.86	0.468580788	122
1	2	2Q	2	4	28.73	0.287337548	122
1	2	2Q	3	1	24.13	0.241252439	123
1	2	2Q	3	2	32.33	0.323268818	123
1	2	2Q	3	3	52.01	0.520110909	123
1	2	2Q	3	4	88.37	0.883653343	123
1	4	4Q	1	1	75.81	0.758084002	141
1	4	4Q	1	2	84.04	0.840354663	141
1	4	4Q	1	3	75.57	0.755735682	141
1	4	4Q	1	4	65.65	0.656528725	141
1	4	4Q	2	1	34.20	0.341956571	142
1	4	4Q	2	2	62.93	0.629260288	142
1	4	4Q	2	3	48.46	0.484571551	142
1	4	4Q	2	4	78.19	0.781943992	142
1	4	4Q	3	1	29.47	0.294723158	143
1	4	4Q	3	2	81.42	0.81421973	143
1	4	4Q	3	3	59.11	0.591109858	143
1	4	4Q	3	4	56.43	0.564251114	143
1	7	7Q	1	1	90.83	0.908264794	171
1	7	7Q	1	2	62.03	0.6202877	171
1	7	7Q	1	3	98.50	0.985006903	171
1	7	7Q	1	4	89.95	0.899504595	171
1	7	7Q	2	1	92.19	0.921920819	172
1	7	7Q	2	2	93.56	0.935576015	172
1	7	7Q	2	3	94.64	0.946434062	172
1	7	7Q	2	4	94.47	0.944711713	172
1	7	7Q	3	1	82.64	0.826350359	173
1	7	7Q	3	2	52.59	0.525881724	173
1	7	7Q	3	3	62.98	0.629759019	173
1	7	7Q	3	4	95.57	0.955701479	173
2	2	2Q	1	1	24.13	0.241322066	221
2	2	2Q	1	2	49.11	0.491129646	221
2	2	2Q	1	3	47.25	0.472528068	221
2	2	2Q	1	4	81.49	0.814918244	221
2	2	2Q	2	1	33.77	0.337676898	222
2	2	2Q	2	2	41.92	0.419226745	222
2	2	2Q	2	3	59.21	0.592111578	222
2	2	2Q	2	4	36.30	0.363035003	222
2	2	2Q	3	1	36.53	0.365280768	223
2	2	2Q	3	2	68.31	0.683076266	223
2	2	2Q	3	3	77.51	0.775144521	223
2	2	2Q	3	4	59.34	0.593407055	223
2	4	4Q	1	1	86.06	0.860565682	241
2	4	4Q	1	2	80.16	0.801630993	241
2	4	4Q	1	3	64.08	0.640800563	241
2	4	4Q	1	4	74.26	0.742595407	241
2	4	4Q	2	1	59.78	0.597819906	242
2	4	4Q	2	2	56.05	0.560505437	242
2	4	4Q	2	3	61.98	0.619833424	242
2	4	4Q	2	4	82.70	0.827042275	242
2	4	4Q	3	1	67.97	0.679738983	243
2	4	4Q	3	2	81.85	0.81846181	243
2	4	4Q	3	3	95.19	0.951888356	243
2	4	4Q	3	4	78.91	0.789083047	243
3	0	0Q	1	1	77.66	0.776635226	301
3	0	0Q	1	2	71.15	0.711484769	301
3	0	0Q	1	3	88.14	0.881352531	301
3	0	0Q	1	4	20.93	0.209280755	301
3	0	0Q	2	1	59.02	0.590172197	302
3	0	0Q	2	2	31.18	0.311772939	302
3	0	0Q	2	3	17.13	0.171316848	302
3	0	0Q	2	4	55.79	0.557949098	302
3	0	0Q	3	1	32.24	0.32239925	303
3	0	0Q	3	2	68.93	0.689300772	303
3	0	0Q	3	3	47.71	0.477096839	303
3	0	0Q	3	4	44.02	0.440222495	303
3	2	2Q	1	1	79.57	0.795701156	321
3	2	2Q	1	2	64.60	0.646019903	321
3	2	2Q	1	3	84.32	0.843215417	321
3	2	2Q	1	4	78.36	0.783565176	321
3	2	2Q	2	1	74.69	0.746917773	322
3	2	2Q	2	2	70.33	0.703302033	322
3	2	2Q	2	3	75.99	0.759871467	322
3	2	2Q	2	4	74.86	0.748622642	322
3	2	2Q	3	1	72.53	0.725251001	323
3	2	2Q	3	2	72.08	0.72082896	323
3	2	2Q	3	3	80.64	0.806367432	323
3	4	4Q	1	1	91.45	0.91450335	341
3	4	4Q	1	2	94.89	0.948948905	341
3	4	4Q	1	3	94.52	0.945242222	341
3	4	4Q	1	4	88.60	0.886032715	341
3	4	4Q	2	1	86.25	0.862466889	342
3	4	4Q	2	2	88.42	0.884154129	342
3	4	4Q	2	3	96.16	0.961571569	342
3	4	4Q	2	4	87.52	0.87519765	342
3	4	4Q	3	1	95.69	0.95691069	343
3	4	4Q	3	2	81.77	0.81768607	343
3	4	4Q	3	3	82.94	0.829432157	343
3	4	4Q	3	4	80.78	0.807805239	343
3	7	7Q	1	1	84.58	0.845807387	371
3	7	7Q	1	2	90.11	0.90108021	371
3	7	7Q	1	3	96.03	0.960320873	371
3	7	7Q	1	4	89.01	0.890084289	371
3	7	7Q	2	1	96.24	0.962426195	372
3	7	7Q	2	2	81.40	0.814027899	372
3	7	7Q	2	3	80.89	0.808944219	372
3	7	7Q	2	4	96.43	0.964265574	372
3	7	7Q	3	1	88.83	0.888250698	373
3	7	7Q	3	2	93.21	0.932108879	373
3	7	7Q	3	3	75.07	0.750689778	373
3	7	7Q	3	4	95.42	0.954212515	373
4	0	0Q	1	1	58.22	0.582202632	401
4	0	0Q	1	2	33.49	0.334879227	401
4	0	0Q	1	3	49.03	0.490304872	401
4	0	0Q	1	4	38.10	0.380994115	401
4	0	0Q	2	1	48.03	0.48030597	402
4	0	0Q	2	2	61.03	0.610307695	402
4	0	0Q	2	3	65.70	0.656957986	402
4	0	0Q	2	4	67.64	0.676447662	402
4	0	0Q	3	1	10.27	0.102676542	403
4	0	0Q	3	2	67.58	0.675770949	403
4	0	0Q	3	3	71.41	0.714072855	403
4	0	0Q	3	4	76.00	0.760040413	403
4	2	2Q	1	1	83.68	0.836755065	421
4	2	2Q	1	2	74.08	0.740835997	421
4	2	2Q	1	3	96.36	0.963576256	421
4	2	2Q	1	4	59.98	0.599823671	421
4	2	2Q	2	1	73.90	0.739037369	422
4	2	2Q	2	2	93.77	0.937726356	422
4	2	2Q	2	3	94.85	0.948514797	422
4	2	2Q	2	4	94.16	0.941628127	422
4	2	2Q	3	1	86.87	0.868671103	423
4	2	2Q	3	2	91.82	0.918222815	423
4	2	2Q	3	3	55.24	0.552381456	423
4	2	2Q	3	4	90.01	0.900144471	423
4	4	4Q	1	1	72.65	0.726464924	441
4	4	4Q	1	2	79.90	0.798990378	441
4	4	4Q	1	3	66.20	0.661953568	441
4	4	4Q	1	4	81.50	0.814994116	441
4	4	4Q	2	1	80.75	0.807480385	442
4	4	4Q	2	2	89.04	0.890363641	442
4	4	4Q	2	3	92.06	0.920606478	442
4	4	4Q	2	4	84.36	0.843573733	442
4	4	4Q	3	1	88.66	0.886577925	443
4	4	4Q	3	2	90.74	0.907382627	443
4	4	4Q	3	3	84.40	0.843980365	443
4	4	4Q	3	4	80.81	0.80811756	443
4	7	7Q	1	1	95.58	0.955772926	471
4	7	7Q	1	2	96.99	0.969857262	471
4	7	7Q	1	3	93.54	0.935448892	471
4	7	7Q	1	4	73.33	0.733272412	471
4	7	7Q	2	1	79.69	0.796942581	472
4	7	7Q	2	2	82.30	0.823014437	472
4	7	7Q	2	3	93.54	0.935411838	472
4	7	7Q	2	4	90.97	0.90973471	472
4	7	7Q	3	1	88.59	0.885936283	473
4	7	7Q	3	2	83.81	0.838109294	473
4	7	7Q	3	3	93.63	0.936316547	473
4	7	7Q	3	4	78.45	0.784545132	473

## Sheet: Sheet 2
EXP	GENO	Genotype	WEL	PIC	N° rosettes	ARE (rosette area μm2)	PIC_MOD	WEL_MOD		COLUMNS LEGEND
1	0	0Q	1	1	1	4674.03	1011	101		EXP: Serial number of the experiments
1	0	0Q	1	1	2	1085.01	1011	101		GENO: Code number assigned to each genotype
1	0	0Q	1	1	3	38449.31	1011	101		Genotype: Cell line name
1	0	0Q	1	2	1	5463.18	1012	101		WEL: Number of the well
1	0	0Q	1	2	2	6173.20	1012	101		PIC: Number of the picture
1	0	0Q	1	2	3	14153.96	1012	101		N° rosettes: serial number of the measured rosettes
1	0	0Q	1	2	4	12219.49	1012	101		ARE: Rosette area (μm2)
1	0	0Q	1	2	5	6710.61	1012	101		PIC_MOD: code number for each pictures
1	0	0Q	1	2	6	2490.69	1012	101		WEL_MOD: code number for each well
1	0	0Q	1	2	7	1477.76	1012	101		0Q: Hdh ex4-5 overexpressing the N548aa portion of HTT carrying 0Q
1	0	0Q	1	4	1	13582.60	1014	101		2Q: Hdh ex4-5 overexpressing the N548aa portion of HTT carrying 0Q
1	0	0Q	1	4	2	13498.00	1014	101		4Q: Hdh ex4-5 overexpressing the N548aa portion of HTT carrying 0Q
1	0	0Q	1	4	3	3322.14	1014	101		7Q: Hdh ex4-5 overexpressing the N548aa portion of HTT carrying 0Q
1	0	0Q	1	4	4	13968.04	1014	101
1	0	0Q	1	4	5	3052.65	1014	101
1	0	0Q	1	4	6	10655.56	1014	101
1	0	0Q	1	4	7	1630.78	1014	101
1	0	0Q	1	4	8	14105.91	1014	101
1	0	0Q	1	4	1	3296.81	1014	101
1	0	0Q	2	5	2	8959.75	1025	102
1	0	0Q	2	5	3	4580.81	1025	102
1	0	0Q	2	5	4	4577.67	1025	102
1	0	0Q	2	5	5	4649.22	1025	102
1	0	0Q	2	5	6	4638.78	1025	102
1	0	0Q	2	5	7	5285.87	1025	102
1	0	0Q	2	5	8	809.51	1025	102
1	0	0Q	2	5	9	4792.32	1025	102
1	0	0Q	2	5	10	2707.69	1025	102
1	0	0Q	2	5	11	1322.38	1025	102
1	0	0Q	2	5	12	3884.10	1025	102
1	0	0Q	2	5	1	6141.34	1025	102
1	0	0Q	2	6	2	3135.69	1026	102
1	0	0Q	2	6	3	4981.38	1026	102
1	0	0Q	2	6	1	10141.12	1026	102
1	0	0Q	3	9	2	8218.66	1039	103
1	0	0Q	3	9	3	13939.31	1039	103
1	0	0Q	3	9	4	11501.37	1039	103
1	0	0Q	3	9	1	10201.45	1039	103
1	0	0Q	3	10	2	11293.24	10310	103
1	0	0Q	3	10	3	7615.18	10310	103
1	0	0Q	3	10	4	2321.74	10310	103
1	0	0Q	3	10	5	7229.74	10310	103
1	0	0Q	3	10	6	8618.98	10310	103
1	0	0Q	3	10	7	4268.75	10310	103
1	0	0Q	3	10	1	17676.39	10310	103
1	0	0Q	3	11	2	8743.80	10311	103
1	0	0Q	3	11	3	14917.00	10311	103
1	0	0Q	3	11	4	14462.10	10311	103
1	0	0Q	3	11	5	39489.93	10311	103
1	2	2Q	1	1	1	2006.81	1211	121
1	2	2Q	1	1	2	4093.53	1211	121
1	2	2Q	1	1	3	44330.56	1211	121
1	2	2Q	1	1	4	6694.68	1211	121
1	2	2Q	1	1	5	3569.44	1211	121
1	2	2Q	1	1	6	6503.01	1211	121
1	2	2Q	1	1	7	4515.78	1211	121
1	2	2Q	1	1	8	23440.40	1211	121
1	2	2Q	1	1	9	31199.46	1211	121
1	2	2Q	1	1	10	21904.41	1211	121
1	2	2Q	1	2	1	3634.72	1212	121
1	2	2Q	1	2	2	5459.00	1212	121
1	2	2Q	1	2	3	21192.04	1212	121
1	2	2Q	1	2	4	1431.01	1212	121
1	2	2Q	1	2	5	11098.18	1212	121
1	2	2Q	1	2	6	18566.34	1212	121
1	2	2Q	1	2	7	14346.42	1212	121
1	2	2Q	1	2	8	19820.56	1212	121
1	2	2Q	1	2	9	4521.27	1212	121
1	2	2Q	1	2	10	9116.70	1212	121
1	2	2Q	1	2	11	6467.23	1212	121
1	2	2Q	1	2	12	3277.75	1212	121
1	2	2Q	1	2	13	5896.40	1212	121
1	2	2Q	1	2	14	2438.73	1212	121
1	2	2Q	1	2	15	3054.48	1212	121
1	2	2Q	1	2	16	3672.06	1212	121
1	2	2Q	1	2	17	2730.41	1212	121
1	2	2Q	1	3	1	1747.51	1213	121
1	2	2Q	1	3	2	1760.30	1213	121
1	2	2Q	1	3	3	30856.59	1213	121
1	2	2Q	1	3	4	12388.18	1213	121
1	2	2Q	1	3	5	2891.53	1213	121
1	2	2Q	1	3	6	1726.09	1213	121
1	2	2Q	1	3	7	8602.26	1213	121
1	2	2Q	1	4	1	19382.38	1214	121
1	2	2Q	1	4	2	1627.12	1214	121
1	2	2Q	1	4	3	1784.59	1214	121
1	2	2Q	1	4	4	1703.37	1214	121
1	2	2Q	1	4	5	10394.16	1214	121
1	2	2Q	1	4	6	27167.56	1214	121
1	2	2Q	1	4	7	2456.22	1214	121
1	2	2Q	1	4	8	29350.89	1214	121
1	2	2Q	2	5	1	18988.07	1225	122
1	2	2Q	2	5	2	15172.91	1225	122
1	2	2Q	2	5	3	12650.09	1225	122
1	2	2Q	2	5	4	10072.18	1225	122
1	2	2Q	2	5	5	3455.58	1225	122
1	2	2Q	2	5	6	1866.58	1225	122
1	2	2Q	2	5	7	4527.53	1225	122
1	2	2Q	2	5	8	1756.65	1225	122
1	2	2Q	2	5	9	2023.52	1225	122
1	2	2Q	2	5	10	1911.24	1225	122
1	2	2Q	2	6	1	18762.97	1226	122
1	2	2Q	2	6	2	15988.95	1226	122
1	2	2Q	2	6	3	8588.42	1226	122
1	2	2Q	2	6	4	17352.07	1226	122
1	2	2Q	2	6	5	4637.47	1226	122
1	2	2Q	2	6	6	4709.02	1226	122
1	2	2Q	2	6	7	3230.22	1226	122
1	2	2Q	2	6	8	4138.71	1226	122
1	2	2Q	2	6	9	15826.00	1226	122
1	2	2Q	2	7	1	6612.16	1227	122
1	2	2Q	2	7	2	10644.59	1227	122
1	2	2Q	2	7	3	2681.84	1227	122
1	2	2Q	2	7	4	10379.54	1227	122
1	2	2Q	2	7	5	12490.54	1227	122
1	2	2Q	2	7	6	1852.48	1227	122
1	2	2Q	2	7	7	2249.41	1227	122
1	2	2Q	2	7	8	1187.90	1227	122
1	2	2Q	2	7	9	10889.01	1227	122
1	2	2Q	2	7	10	5142.50	1227	122
1	2	2Q	2	7	11	5323.47	1227	122
1	2	2Q	2	7	12	6664.91	1227	122
1	2	2Q	2	8	1	17614.77	1228	122
1	2	2Q	2	8	2	5925.38	1228	122
1	2	2Q	2	8	3	2788.12	1228	122
1	2	2Q	2	8	4	4351.27	1228	122
1	2	2Q	2	8	5	3631.59	1228	122
1	2	2Q	2	8	6	1593.44	1228	122
1	2	2Q	2	8	7	618.36	1228	122
1	2	2Q	2	8	8	3973.41	1228	122
1	2	2Q	2	8	9	1427.10	1228	122
1	2	2Q	2	8	10	3171.47	1228	122
1	2	2Q	3	9	1	3126.81	1239	123
1	2	2Q	3	9	2	3220.04	1239	123
1	2	2Q	3	9	3	4926.29	1239	123
1	2	2Q	3	9	4	2488.34	1239	123
1	2	2Q	3	9	5	12641.74	1239	123
1	2	2Q	3	9	6	3743.35	1239	123
1	2	2Q	3	9	7	5616.20	1239	123
1	2	2Q	3	9	8	12785.36	1239	123
1	2	2Q	3	9	9	4368.50	1239	123
1	2	2Q	3	9	10	8321.02	1239	123
1	2	2Q	3	10	1	31985.21	12310	123
1	2	2Q	3	10	2	5175.67	12310	123
1	2	2Q	3	10	3	6808.80	12310	123
1	2	2Q	3	11	1	35076.51	12311	123
1	2	2Q	3	11	2	9263.45	12311	123
1	2	2Q	3	11	3	7291.11	12311	123
1	2	2Q	3	11	4	16193.16	12311	123
1	2	2Q	3	11	5	13194.04	12311	123
1	2	2Q	3	11	6	7237.06	12311	123
1	2	2Q	3	12	1	40565.28	12312	123
1	2	2Q	3	12	2	20995.40	12312	123
1	2	2Q	3	12	3	10047.12	12312	123
1	2	2Q	3	12	4	31545.72	12312	123
1	2	2Q	3	12	5	5021.86	12312	123
1	2	2Q	3	12	6	869.84	12312	123
1	2	2Q	3	12	7	18762.97	12312	123
1	2	2Q	3	12	8	4719.73	12312	123
1	2	2Q	3	12	9	3401.27	12312	123
1	2	2Q	3	12	10	3926.14	12312	123
1	2	2Q	3	12	11	792.54	12312	123
1	2	2Q	3	12	12	658.84	12312	123
1	2	2Q	3	12	13	3979.68	12312	123
1	2	2Q	3	12	14	27536.28	12312	123
1	2	2Q	3	12	15	1991.93	12312	123
1	2	2Q	3	12	16	512.34	12312	123
1	2	2Q	3	12	17	545.51	12312	123
1	2	2Q	3	12	18	5954.63	12312	123
1	2	2Q	3	12	19	4658.62	12312	123
1	4	4Q	1	1	1	7594.03	1411	141
1	4	4Q	1	1	2	18662.17	1411	141
1	4	4Q	1	1	3	4946.92	1411	141
1	4	4Q	1	1	4	58236.45	1411	141
1	4	4Q	1	1	5	16718.03	1411	141
1	4	4Q	1	1	6	7287.19	1411	141
1	4	4Q	1	1	7	4947.44	1411	141
1	4	4Q	1	1	8	16349.31	1411	141
1	4	4Q	1	1	9	22357.74	1411	141
1	4	4Q	1	1	10	17853.18	1411	141
1	4	4Q	1	2	1	38177.73	1412	141
1	4	4Q	1	2	2	9641.57	1412	141
1	4	4Q	1	2	3	4626.50	1412	141
1	4	4Q	1	2	4	7009.87	1412	141
1	4	4Q	1	2	5	3630.28	1412	141
1	4	4Q	1	2	6	1202.00	1412	141
1	4	4Q	1	2	7	6839.87	1412	141
1	4	4Q	1	2	8	23991.13	1412	141
1	4	4Q	1	3	1	28652.36	1413	141
1	4	4Q	1	3	2	54543.76	1413	141
1	4	4Q	1	3	3	19717.68	1413	141
1	4	4Q	1	3	4	4254.91	1413	141
1	4	4Q	1	3	5	4745.58	1413	141
1	4	4Q	1	3	6	1692.67	1413	141
1	4	4Q	1	3	7	12039.04	1413	141
1	4	4Q	1	3	8	7689.08	1413	141
1	4	4Q	1	4	1	18587.23	1414	141
1	4	4Q	1	4	2	6622.87	1414	141
1	4	4Q	1	4	3	12604.14	1414	141
1	4	4Q	1	4	4	10250.02	1414	141
1	4	4Q	1	4	5	3846.50	1414	141
1	4	4Q	1	4	6	6304.29	1414	141
1	4	4Q	1	4	7	7720.41	1414	141
1	4	4Q	1	4	8	1340.40	1414	141
1	4	4Q	1	4	9	16355.58	1414	141
1	4	4Q	2	5	1	10492.61	1425	142
1	4	4Q	2	5	2	4746.10	1425	142
1	4	4Q	2	5	3	8029.34	1425	142
1	4	4Q	2	6	1	17764.66	1426	142
1	4	4Q	2	6	2	5815.18	1426	142
1	4	4Q	2	6	3	44376.26	1426	142
1	4	4Q	2	6	4	28788.41	1426	142
1	4	4Q	2	6	5	12953.01	1426	142
1	4	4Q	2	6	6	8249.21	1426	142
1	4	4Q	2	6	7	8052.84	1426	142
1	4	4Q	2	6	8	13092.19	1426	142
1	4	4Q	2	6	9	2604.02	1426	142
1	4	4Q	2	6	10	2589.66	1426	142
1	4	4Q	2	7	1	22441.56	1427	142
1	4	4Q	2	7	2	10204.58	1427	142
1	4	4Q	2	7	3	6214.20	1427	142
1	4	4Q	2	7	4	2257.24	1427	142
1	4	4Q	2	7	5	1992.97	1427	142
1	4	4Q	2	7	6	4479.22	1427	142
1	4	4Q	2	7	7	1483.50	1427	142
1	4	4Q	2	7	8	3642.55	1427	142
1	4	4Q	2	7	9	4345.79	1427	142
1	4	4Q	2	7	10	2420.71	1427	142
1	4	4Q	2	7	11	15540.32	1427	142
1	4	4Q	2	7	12	1986.97	1427	142
1	4	4Q	2	7	13	1375.65	1427	142
1	4	4Q	2	8	1	31905.30	1428	142
1	4	4Q	2	8	2	15327.24	1428	142
1	4	4Q	2	8	3	41490.99	1428	142
1	4	4Q	2	8	4	24753.38	1428	142
1	4	4Q	2	8	5	4253.08	1428	142
1	4	4Q	2	8	6	17462.00	1428	142
1	4	4Q	2	8	7	6815.33	1428	142
1	4	4Q	2	8	8	3987.77	1428	142
1	4	4Q	2	8	9	3355.83	1428	142
1	4	4Q	2	8	10	1253.44	1428	142
1	4	4Q	2	8	11	2410.26	1428	142
1	4	4Q	2	8	12	1376.70	1428	142
1	4	4Q	2	8	13	996.49	1428	142
1	4	4Q	3	9	1	24098.97	1439	143
1	4	4Q	3	9	2	2799.09	1439	143
1	4	4Q	3	9	3	7251.68	1439	143
1	4	4Q	3	9	4	9514.92	1439	143
1	4	4Q	3	10	1	23781.70	14310	143
1	4	4Q	3	10	2	8848.77	14310	143
1	4	4Q	3	10	3	12081.87	14310	143
1	4	4Q	3	10	4	15496.97	14310	143
1	4	4Q	3	10	5	13556.23	14310	143
1	4	4Q	3	10	6	3222.13	14310	143
1	4	4Q	3	10	7	27194.97	14310	143
1	4	4Q	3	10	8	4633.03	14310	143
1	4	4Q	3	10	9	23204.33	14310	143
1	4	4Q	3	10	10	6826.82	14310	143
1	4	4Q	3	10	11	5198.65	14310	143
1	4	4Q	3	10	12	8129.35	14310	143
1	4	4Q	3	10	13	2998.34	14310	143
1	4	4Q	3	10	14	3124.20	14310	143
1	4	4Q	3	10	15	3011.65	14310	143
1	4	4Q	3	10	16	2590.18	14310	143
1	4	4Q	3	10	17	1903.93	14310	143
1	4	4Q	3	10	18	1346.67	14310	143
1	4	4Q	3	11	1	38589.54	14311	143
1	4	4Q	3	11	2	17468.27	14311	143
1	4	4Q	3	11	3	27142.75	14311	143
1	4	4Q	3	11	4	7919.14	14311	143
1	4	4Q	3	11	5	4412.90	14311	143
1	4	4Q	3	11	6	3797.41	14311	143
1	4	4Q	3	11	7	8015.76	14311	143
1	4	4Q	3	11	8	7841.32	14311	143
1	4	4Q	3	12	1	19299.60	14312	143
1	4	4Q	3	12	2	9801.13	14312	143
1	4	4Q	3	12	3	26181.78	14312	143
1	4	4Q	3	12	4	20784.67	14312	143
1	4	4Q	3	12	5	20858.05	14312	143
1	4	4Q	3	12	6	1994.54	14312	143
1	4	4Q	3	12	7	3841.80	14312	143
1	7	7Q	1	1	1	21194.12	1711	171
1	7	7Q	1	1	2	26187.00	1711	171
1	7	7Q	1	1	3	16587.47	1711	171
1	7	7Q	1	1	4	8167.48	1711	171
1	7	7Q	1	1	5	5166.79	1711	171
1	7	7Q	1	1	6	36664.98	1711	171
1	7	7Q	1	1	7	4789.97	1711	171
1	7	7Q	1	1	8	6301.94	1711	171
1	7	7Q	1	1	9	5004.10	1711	171
1	7	7Q	1	2	1	51509.91	1712	171
1	7	7Q	1	2	2	6223.07	1712	171
1	7	7Q	1	2	3	5818.32	1712	171
1	7	7Q	1	2	4	8119.69	1712	171
1	7	7Q	1	2	5	11367.93	1712	171
1	7	7Q	1	2	6	17928.91	1712	171
1	7	7Q	1	2	7	15821.82	1712	171
1	7	7Q	1	2	8	9473.67	1712	171
1	7	7Q	1	2	9	9709.21	1712	171
1	7	7Q	1	2	10	4613.45	1712	171
1	7	7Q	1	2	11	3304.91	1712	171
1	7	7Q	1	2	12	2314.17	1712	171
1	7	7Q	1	2	13	1453.21	1712	171
1	7	7Q	1	2	14	3457.15	1712	171
1	7	7Q	1	2	1	14121.84	1712	171
1	7	7Q	1	3	2	71797.64	1713	171
1	7	7Q	1	3	3	32400.15	1713	171
1	7	7Q	1	3	4	49361.30	1713	171
1	7	7Q	1	3	5	14724.80	1713	171
1	7	7Q	1	3	6	1833.94	1713	171
1	7	7Q	1	3	7	2357.25	1713	171
1	7	7Q	1	3	8	3244.85	1713	171
1	7	7Q	1	3	1	29715.96	1713	171
1	7	7Q	1	4	2	23947.78	1714	171
1	7	7Q	1	4	3	14848.58	1714	171
1	7	7Q	1	4	4	9156.65	1714	171
1	7	7Q	1	4	1	37784.46	1714	171
1	7	7Q	2	5	2	9498.73	1725	172
1	7	7Q	2	5	3	30547.93	1725	172
1	7	7Q	2	5	4	44682.57	1725	172
1	7	7Q	2	5	5	15023.80	1725	172
1	7	7Q	2	5	6	30662.83	1725	172
1	7	7Q	2	5	7	6295.67	1725	172
1	7	7Q	2	6	1	39872.23	1726	172
1	7	7Q	2	6	2	4407.67	1726	172
1	7	7Q	2	6	3	12372.51	1726	172
1	7	7Q	2	6	4	35599.30	1726	172
1	7	7Q	2	6	5	19902.56	1726	172
1	7	7Q	2	6	6	7307.56	1726	172
1	7	7Q	2	6	7	8870.97	1726	172
1	7	7Q	2	6	8	21861.32	1726	172
1	7	7Q	2	6	9	21071.39	1726	172
1	7	7Q	2	6	10	7436.04	1726	172
1	7	7Q	2	6	11	4320.98	1726	172
1	7	7Q	2	6	12	13982.40	1726	172
1	7	7Q	2	6	13	8961.84	1726	172
1	7	7Q	2	6	14	3099.13	1726	172
1	7	7Q	2	6	15	23370.93	1726	172
1	7	7Q	2	6	16	7177.00	1726	172
1	7	7Q	2	7	1	8395.45	1727	172
1	7	7Q	2	7	2	9770.05	1727	172
1	7	7Q	2	7	3	23889.28	1727	172
1	7	7Q	2	7	4	21338.79	1727	172
1	7	7Q	2	7	5	20802.16	1727	172
1	7	7Q	2	7	6	2660.95	1727	172
1	7	7Q	2	7	7	7186.66	1727	172
1	7	7Q	2	8	1	21851.14	1728	172
1	7	7Q	2	8	2	24904.83	1728	172
1	7	7Q	2	8	3	4377.12	1728	172
1	7	7Q	2	8	4	2546.58	1728	172
1	7	7Q	2	8	5	20793.81	1728	172
1	7	7Q	2	8	6	12649.83	1728	172
1	7	7Q	3	9	1	14864.51	1739	173
1	7	7Q	3	9	2	32180.01	1739	173
1	7	7Q	3	9	3	29035.44	1739	173
1	7	7Q	3	9	4	27338.60	1739	173
1	7	7Q	3	9	5	21102.99	1739	173
1	7	7Q	3	9	6	25922.47	1739	173
1	7	7Q	3	9	7	61113.88	1739	173
1	7	7Q	3	10	1	10511.15	17310	173
1	7	7Q	3	10	2	25941.53	17310	173
1	7	7Q	3	10	3	19439.31	17310	173
1	7	7Q	3	10	4	9594.05	17310	173
1	7	7Q	3	10	5	37512.62	17310	173
1	7	7Q	3	10	6	31728.25	17310	173
1	7	7Q	3	11	1	37509.49	17311	173
1	7	7Q	3	11	2	16700.80	17311	173
1	7	7Q	3	11	3	4620.50	17311	173
1	7	7Q	3	11	4	14586.92	17311	173
1	7	7Q	3	11	5	3288.98	17311	173
1	7	7Q	3	11	6	5480.15	17311	173
1	7	7Q	3	11	7	6219.16	17311	173
1	7	7Q	3	11	8	10298.06	17311	173
1	7	7Q	3	11	9	8490.50	17311	173
1	7	7Q	3	12	1	18199.44	17312	173
1	7	7Q	3	12	2	8655.53	17312	173
1	7	7Q	3	12	3	16049.53	17312	173
1	7	7Q	3	12	4	2638.49	17312	173
1	7	7Q	3	12	5	7508.90	17312	173
1	7	7Q	3	12	6	7429.77	17312	173
1	7	7Q	3	12	7	15671.93	17312	173
1	7	7Q	3	12	8	9538.69	17312	173
1	7	7Q	3	12	9	8470.39	17312	173
1	7	7Q	3	12	10	2638.49	17312	173
1	7	7Q	3	12	11	7187.96	17312	173
1	7	7Q	3	12	12	8520.01	17312	173
1	7	7Q	3	12	13	7601.86	17312	173
2	2	2Q	1	1	1	9658.81	2211	221
2	2	2Q	1	1	2	13960.99	2211	221
2	2	2Q	1	1	3	6208.71	2211	221
2	2	2Q	1	2	1	13810.05	2212	221
2	2	2Q	1	2	2	7831.92	2212	221
2	2	2Q	1	2	3	4312.88	2212	221
2	2	2Q	1	2	4	10152.87	2212	221
2	2	2Q	1	2	5	11065.80	2212	221
2	2	2Q	1	2	6	14337.28	2212	221
2	2	2Q	1	2	7	7466.07	2212	221
2	2	2Q	1	2	8	9578.12	2212	221
2	2	2Q	1	2	9	19233.79	2212	221
2	2	2Q	1	2	10	3539.67	2212	221
2	2	2Q	1	2	11	6675.10	2212	221
2	2	2Q	1	3	1	33566.63	2213	221
2	2	2Q	1	3	2	19038.99	2213	221
2	2	2Q	1	3	3	14940.24	2213	221
2	2	2Q	1	3	4	8942.52	2213	221
2	2	2Q	1	3	5	22753.35	2213	221
2	2	2Q	1	4	1	27567.09	2214	221
2	2	2Q	1	4	2	25379.57	2214	221
2	2	2Q	1	4	3	4901.74	2214	221
2	2	2Q	1	4	4	8174.00	2214	221
2	2	2Q	1	4	5	3147.97	2214	221
2	2	2Q	1	4	6	19932.85	2214	221
2	2	2Q	1	4	7	10962.91	2214	221
2	2	2Q	1	4	8	23059.14	2214	221
2	2	2Q	2	5	1	13633.79	2225	222
2	2	2Q	2	5	2	4915.84	2225	222
2	2	2Q	2	5	3	3536.01	2225	222
2	2	2Q	2	5	4	7329.76	2225	222
2	2	2Q	2	5	5	28296.17	2225	222
2	2	2Q	2	6	1	35010.70	2226	222
2	2	2Q	2	6	2	24284.90	2226	222
2	2	2Q	2	6	3	15704.84	2226	222
2	2	2Q	2	6	4	17536.95	2226	222
2	2	2Q	2	7	1	15580.54	2227	222
2	2	2Q	2	7	2	4523.36	2227	222
2	2	2Q	2	7	3	8071.12	2227	222
2	2	2Q	2	7	4	9140.20	2227	222
2	2	2Q	2	7	5	12554.78	2227	222
2	2	2Q	2	7	6	20257.96	2227	222
2	2	2Q	2	8	1	24863.83	2228	222
2	2	2Q	2	8	2	19609.30	2228	222
2	2	2Q	2	8	3	6570.90	2228	222
2	2	2Q	2	8	4	7185.61	2228	222
2	2	2Q	2	8	5	12737.57	2228	222
2	2	2Q	3	9	1	18185.08	2239	223
2	2	2Q	3	9	2	5404.42	2239	223
2	2	2Q	3	9	3	6752.13	2239	223
2	2	2Q	3	9	4	3954.87	2239	223
2	2	2Q	3	9	5	10659.47	2239	223
2	2	2Q	3	9	6	1620.07	2239	223
2	2	2Q	3	10	1	11114.89	22310	223
2	2	2Q	3	10	2	10364.13	22310	223
2	2	2Q	3	10	3	16913.36	22310	223
2	2	2Q	3	10	4	10843.31	22310	223
2	2	2Q	3	10	5	25802.61	22310	223
2	2	2Q	3	10	6	4363.54	22310	223
2	2	2Q	3	10	7	5375.17	22310	223
2	2	2Q	3	10	8	19171.38	22310	223
2	2	2Q	3	10	9	2664.09	22310	223
2	2	2Q	3	11	1	24015.15	22311	223
2	2	2Q	3	11	2	6343.20	22311	223
2	2	2Q	3	11	3	11974.28	22311	223
2	2	2Q	3	11	4	10732.07	22311	223
2	2	2Q	3	11	5	16521.66	22311	223
2	2	2Q	3	11	6	13314.68	22311	223
2	2	2Q	3	11	7	4417.60	22311	223
2	2	2Q	3	11	8	6196.44	22311	223
2	2	2Q	3	11	9	1224.98	22311	223
2	2	2Q	3	11	10	5684.36	22311	223
2	2	2Q	3	12	1	22821.25	22312	223
2	2	2Q	3	12	2	25740.98	22312	223
2	2	2Q	3	12	3	7969.01	22312	223
2	2	2Q	3	12	4	8870.19	22312	223
2	4	4Q	1	1	1	27074.33	2411	241
2	4	4Q	1	1	2	22304.20	2411	241
2	4	4Q	1	1	3	21787.94	2411	241
2	4	4Q	1	1	4	19724.46	2411	241
2	4	4Q	1	1	5	10538.31	2411	241
2	4	4Q	1	1	6	16949.92	2411	241
2	4	4Q	1	1	7	27684.86	2411	241
2	4	4Q	1	1	8	8810.39	2411	241
2	4	4Q	1	1	9	16749.37	2411	241
2	4	4Q	1	1	10	13227.72	2411	241
2	4	4Q	1	1	11	7180.39	2411	241
2	4	4Q	1	1	12	17982.44	2411	241
2	4	4Q	1	1	13	8277.41	2411	241
2	4	4Q	1	1	14	2911.64	2411	241
2	4	4Q	1	1	15	5437.06	2411	241
2	4	4Q	1	2	1	34580.88	2412	241
2	4	4Q	1	2	2	30605.38	2412	241
2	4	4Q	1	2	3	8449.24	2412	241
2	4	4Q	1	2	4	9133.15	2412	241
2	4	4Q	1	2	5	2779.77	2412	241
2	4	4Q	1	2	6	1300.71	2412	241
2	4	4Q	1	2	7	3865.30	2412	241
2	4	4Q	1	2	8	3898.20	2412	241
2	4	4Q	1	2	9	8188.11	2412	241
2	4	4Q	1	2	10	6847.71	2412	241
2	4	4Q	1	2	11	5019.25	2412	241
2	4	4Q	1	2	12	13358.81	2412	241
2	4	4Q	1	2	13	1682.48	2412	241
2	4	4Q	1	2	14	5418.26	2412	241
2	4	4Q	1	2	15	4165.08	2412	241
2	4	4Q	1	2	16	6945.63	2412	241
2	4	4Q	1	2	17	8241.90	2412	241
2	4	4Q	1	2	18	5922.77	2412	241
2	4	4Q	1	2	19	12193.11	2412	241
2	4	4Q	1	2	20	11031.07	2412	241
2	4	4Q	1	2	21	14921.96	2412	241
2	4	4Q	1	2	22	7041.47	2412	241
2	4	4Q	1	2	23	3358.96	2412	241
2	4	4Q	1	2	24	960.19	2412	241
2	4	4Q	1	2	25	11784.96	2412	241
2	4	4Q	1	2	26	5269.94	2412	241
2	4	4Q	1	2	27	15873.27	2412	241
2	4	4Q	1	2	28	7070.98	2412	241
2	4	4Q	1	2	29	1543.56	2412	241
2	4	4Q	1	2	30	1258.66	2412	241
2	4	4Q	1	3	1	12896.08	2413	241
2	4	4Q	1	3	2	40842.08	2413	241
2	4	4Q	1	3	3	5890.13	2413	241
2	4	4Q	1	3	4	4537.20	2413	241
2	4	4Q	1	3	5	8598.87	2413	241
2	4	4Q	1	3	6	3683.03	2413	241
2	4	4Q	1	3	7	1658.46	2413	241
2	4	4Q	1	3	8	4517.87	2413	241
2	4	4Q	1	3	9	3723.77	2413	241
2	4	4Q	1	3	10	10891.62	2413	241
2	4	4Q	1	3	11	7834.79	2413	241
2	4	4Q	1	3	12	9014.59	2413	241
2	4	4Q	1	3	13	8155.72	2413	241
2	4	4Q	1	3	14	12355.80	2413	241
2	4	4Q	1	3	15	19233.53	2413	241
2	4	4Q	1	4	1	10089.94	2414	241
2	4	4Q	1	4	2	17251.53	2414	241
2	4	4Q	1	4	3	6631.23	2414	241
2	4	4Q	1	4	4	34496.27	2414	241
2	4	4Q	1	4	5	3082.16	2414	241
2	4	4Q	1	4	6	3929.28	2414	241
2	4	4Q	1	4	7	3815.42	2414	241
2	4	4Q	1	4	8	9271.29	2414	241
2	4	4Q	1	4	9	6543.22	2414	241
2	4	4Q	1	4	10	4168.74	2414	241
2	4	4Q	1	4	11	20179.36	2414	241
2	4	4Q	1	4	12	7872.39	2414	241
2	4	4Q	1	4	13	11586.24	2414	241
2	4	4Q	1	4	14	5345.14	2414	241
2	4	4Q	1	4	15	2462.49	2414	241
2	4	4Q	1	4	16	16012.45	2414	241
2	4	4Q	1	4	17	2264.55	2414	241
2	4	4Q	1	4	18	5823.80	2414	241
2	4	4Q	1	4	19	3157.89	2414	241
2	4	4Q	1	4	20	5314.33	2414	241
2	4	4Q	1	4	21	9673.69	2414	241
2	4	4Q	1	4	22	5198.39	2414	241
2	4	4Q	1	4	23	1461.30	2414	241
2	4	4Q	1	4	24	23426.03	2414	241
2	4	4Q	1	4	25	19901.51	2414	241
2	4	4Q	2	5	1	36588.47	2425	242
2	4	4Q	2	5	2	15907.74	2425	242
2	4	4Q	2	5	3	23992.95	2425	242
2	4	4Q	2	5	4	10621.35	2425	242
2	4	4Q	2	5	5	16794.55	2425	242
2	4	4Q	2	5	6	17245.00	2425	242
2	4	4Q	2	6	1	33452.26	2426	242
2	4	4Q	2	6	2	12492.63	2426	242
2	4	4Q	2	6	3	10148.96	2426	242
2	4	4Q	2	6	4	7741.57	2426	242
2	4	4Q	2	6	5	11965.66	2426	242
2	4	4Q	2	6	6	15577.14	2426	242
2	4	4Q	2	6	7	26394.86	2426	242
2	4	4Q	2	6	8	6881.39	2426	242
2	4	4Q	2	6	9	10630.75	2426	242
2	4	4Q	2	7	1	15059.84	2427	242
2	4	4Q	2	7	2	11642.90	2427	242
2	4	4Q	2	7	3	6336.67	2427	242
2	4	4Q	2	7	4	9544.69	2427	242
2	4	4Q	2	7	5	7147.75	2427	242
2	4	4Q	2	7	6	20254.83	2427	242
2	4	4Q	2	7	7	22796.70	2427	242
2	4	4Q	2	8	1	20853.61	2428	242
2	4	4Q	2	8	2	16517.22	2428	242
2	4	4Q	2	8	3	25135.94	2428	242
2	4	4Q	2	8	4	12190.76	2428	242
2	4	4Q	2	8	5	3928.23	2428	242
2	4	4Q	3	9	1	37214.15	2439	243
2	4	4Q	3	9	2	18888.84	2439	243
2	4	4Q	3	9	3	14719.32	2439	243
2	4	4Q	3	9	4	14982.80	2439	243
2	4	4Q	3	9	5	7082.99	2439	243
2	4	4Q	3	9	6	26240.01	2439	243
2	4	4Q	3	9	7	1851.70	2439	243
2	4	4Q	3	9	8	1319.51	2439	243
2	4	4Q	3	10	1	29832.42	24310	243
2	4	4Q	3	10	2	13857.05	24310	243
2	4	4Q	3	10	3	11848.41	24310	243
2	4	4Q	3	10	4	15082.55	24310	243
2	4	4Q	3	10	5	10356.30	24310	243
2	4	4Q	3	10	6	13408.95	24310	243
2	4	4Q	3	10	7	9953.11	24310	243
2	4	4Q	3	10	8	9348.06	24310	243
2	4	4Q	3	10	9	12737.05	24310	243
2	4	4Q	3	10	10	15631.20	24310	243
2	4	4Q	3	10	11	3683.55	24310	243
2	4	4Q	3	10	12	7463.46	24310	243
2	4	4Q	3	10	13	3560.56	24310	243
2	4	4Q	3	11	1	21132.24	24311	243
2	4	4Q	3	11	2	20696.67	24311	243
2	4	4Q	3	11	3	9295.83	24311	243
2	4	4Q	3	11	4	6240.31	24311	243
2	4	4Q	3	11	5	3109.58	24311	243
2	4	4Q	3	11	6	16942.61	24311	243
2	4	4Q	3	11	7	8596.00	24311	243
2	4	4Q	3	11	8	6441.38	24311	243
2	4	4Q	3	11	9	9197.13	24311	243
2	4	4Q	3	11	10	10422.89	24311	243
2	4	4Q	3	11	11	7460.33	24311	243
2	4	4Q	3	11	12	8997.62	24311	243
2	4	4Q	3	11	13	8235.11	24311	243
2	4	4Q	3	11	14	14877.04	24311	243
2	4	4Q	3	11	15	10972.83	24311	243
2	4	4Q	3	11	16	13209.18	24311	243
2	4	4Q	3	11	17	15947.43	24311	243
2	4	4Q	3	11	18	924.15	24311	243
2	4	4Q	3	12	1	17201.39	24312	243
2	4	4Q	3	12	2	17860.23	24312	243
2	4	4Q	3	12	3	26721.54	24312	243
2	4	4Q	3	12	4	24729.87	24312	243
2	4	4Q	3	12	5	8369.33	24312	243
2	4	4Q	3	12	6	21736.50	24312	243
2	4	4Q	3	12	7	22568.21	24312	243
2	4	4Q	3	12	8	34471.46	24312	243
2	4	4Q	3	12	9	13472.67	24312	243
2	4	4Q	3	12	10	1393.67	24312	243
3	0	0Q	1	1	1	2964.65	3011	301
3	0	0Q	1	1	2	3437.04	3011	301
3	0	0Q	1	1	3	2207.88	3011	301
3	0	0Q	1	1	4	1373.56	3011	301
3	0	0Q	1	1	5	554.91	3011	301
3	0	0Q	1	1	6	10405.91	3011	301
3	0	0Q	1	1	7	728.82	3011	301
3	0	0Q	1	1	8	8342.44	3011	301
3	0	0Q	1	1	9	18107.26	3011	301
3	0	0Q	1	1	10	5336.53	3011	301
3	0	0Q	1	1	11	5346.19	3011	301
3	0	0Q	1	1	12	3973.41	3011	301
3	0	0Q	1	1	13	4259.87	3011	301
3	0	0Q	1	1	14	2266.90	3011	301
3	0	0Q	1	1	15	1490.81	3011	301
3	0	0Q	1	1	16	6645.33	3011	301
3	0	0Q	1	1	17	4426.21	3011	301
3	0	0Q	1	1	18	2010.21	3011	301
3	0	0Q	1	2	1	2264.03	3012	301
3	0	0Q	1	2	2	3816.21	3012	301
3	0	0Q	1	2	3	5276.99	3012	301
3	0	0Q	1	2	4	7320.10	3012	301
3	0	0Q	1	2	5	4460.68	3012	301
3	0	0Q	1	2	6	909.79	3012	301
3	0	0Q	1	2	7	30857.90	3012	301
3	0	0Q	1	2	8	15218.34	3012	301
3	0	0Q	1	2	9	1855.09	3012	301
3	0	0Q	1	2	10	1880.16	3012	301
3	0	0Q	1	2	11	3039.86	3012	301
3	0	0Q	1	2	12	3002.51	3012	301
3	0	0Q	1	2	13	4081.00	3012	301
3	0	0Q	1	2	14	6460.18	3012	301
3	0	0Q	1	2	15	1800.52	3012	301
3	0	0Q	1	2	16	1564.71	3012	301
3	0	0Q	1	2	17	2079.15	3012	301
3	0	0Q	1	2	18	2610.03	3012	301
3	0	0Q	1	2	19	4811.65	3012	301
3	0	0Q	1	2	20	2055.12	3012	301
3	0	0Q	1	2	21	1486.90	3012	301
3	0	0Q	1	2	22	2190.13	3012	301
3	0	0Q	1	2	23	7985.73	3012	301
3	0	0Q	1	2	24	7680.98	3012	301
3	0	0Q	1	3	1	7015.88	3013	301
3	0	0Q	1	3	2	10569.90	3013	301
3	0	0Q	1	3	3	2487.04	3013	301
3	0	0Q	1	3	4	1273.55	3013	301
3	0	0Q	1	3	5	5534.73	3013	301
3	0	0Q	1	3	6	4977.99	3013	301
3	0	0Q	1	3	7	3990.12	3013	301
3	0	0Q	1	3	8	4035.04	3013	301
3	0	0Q	1	3	9	2857.59	3013	301
3	0	0Q	1	3	10	10330.45	3013	301
3	0	0Q	1	3	11	8615.32	3013	301
3	0	0Q	1	3	12	3411.19	3013	301
3	0	0Q	1	3	13	4605.61	3013	301
3	0	0Q	1	3	14	1187.37	3013	301
3	0	0Q	1	3	15	2626.48	3013	301
3	0	0Q	1	3	16	2619.95	3013	301
3	0	0Q	1	3	17	1247.17	3013	301
3	0	0Q	1	3	18	2332.71	3013	301
3	0	0Q	1	3	19	3675.72	3013	301
3	0	0Q	1	3	20	3927.97	3013	301
3	0	0Q	1	3	21	2293.80	3013	301
3	0	0Q	1	3	22	4049.14	3013	301
3	0	0Q	1	3	23	929.90	3013	301
3	0	0Q	1	3	24	4358.32	3013	301
3	0	0Q	1	3	25	967.24	3013	301
3	0	0Q	1	3	26	8301.44	3013	301
3	0	0Q	1	4	1	7983.38	3014	301
3	0	0Q	1	4	2	7340.47	3014	301
3	0	0Q	1	4	3	7821.47	3014	301
3	0	0Q	1	4	4	3983.59	3014	301
3	0	0Q	1	4	5	6761.53	3014	301
3	0	0Q	1	4	6	5643.62	3014	301
3	0	0Q	1	4	7	4340.30	3014	301
3	0	0Q	1	4	8	8154.16	3014	301
3	0	0Q	1	4	9	3942.33	3014	301
3	0	0Q	1	4	10	5031.52	3014	301
3	0	0Q	1	4	11	5366.82	3014	301
3	0	0Q	1	4	12	4810.60	3014	301
3	0	0Q	1	4	13	3191.58	3014	301
3	0	0Q	1	4	14	16104.37	3014	301
3	0	0Q	1	4	15	4667.24	3014	301
3	0	0Q	1	4	16	4989.74	3014	301
3	0	0Q	1	4	17	9755.95	3014	301
3	0	0Q	1	4	18	9907.15	3014	301
3	0	0Q	1	4	19	8436.97	3014	301
3	0	0Q	1	4	20	7363.18	3014	301
3	0	0Q	1	4	21	4228.28	3014	301
3	0	0Q	1	4	22	3807.07	3014	301
3	0	0Q	1	4	23	10940.45	3014	301
3	0	0Q	1	4	24	5520.10	3014	301
3	0	0Q	1	4	25	3493.97	3014	301
3	0	0Q	2	5	1	16967.94	3025	302
3	0	0Q	2	5	2	5707.34	3025	302
3	0	0Q	2	5	3	10941.50	3025	302
3	0	0Q	2	5	4	3996.39	3025	302
3	0	0Q	2	5	5	7837.14	3025	302
3	0	0Q	2	5	6	6960.78	3025	302
3	0	0Q	2	5	7	5700.81	3025	302
3	0	0Q	2	5	8	3001.99	3025	302
3	0	0Q	2	5	9	10045.55	3025	302
3	0	0Q	2	5	10	1783.02	3025	302
3	0	0Q	2	5	11	2613.69	3025	302
3	0	0Q	2	5	12	7536.05	3025	302
3	0	0Q	2	5	13	6386.28	3025	302
3	0	0Q	2	5	14	2029.01	3025	302
3	0	0Q	2	5	15	1696.32	3025	302
3	0	0Q	2	5	16	6192.00	3025	302
3	0	0Q	2	5	17	2094.55	3025	302
3	0	0Q	2	5	18	7409.93	3025	302
3	0	0Q	2	5	19	4987.91	3025	302
3	0	0Q	2	5	20	5883.60	3025	302
3	0	0Q	2	5	21	4748.19	3025	302
3	0	0Q	2	5	22	676.34	3025	302
3	0	0Q	2	5	23	5244.35	3025	302
3	0	0Q	2	5	24	5908.15	3025	302
3	0	0Q	2	5	25	4817.13	3025	302
3	0	0Q	2	5	26	3614.35	3025	302
3	0	0Q	2	5	27	4542.42	3025	302
3	0	0Q	2	5	28	1489.77	3025	302
3	0	0Q	2	6	1	4382.08	3026	302
3	0	0Q	2	6	2	3661.88	3026	302
3	0	0Q	2	6	3	2488.34	3026	302
3	0	0Q	2	6	4	2510.02	3026	302
3	0	0Q	2	6	5	7159.50	3026	302
3	0	0Q	2	6	6	2995.46	3026	302
3	0	0Q	2	6	7	7849.94	3026	302
3	0	0Q	2	6	8	8920.06	3026	302
3	0	0Q	2	6	9	5089.23	3026	302
3	0	0Q	2	6	10	1024.43	3026	302
3	0	0Q	2	6	11	20259.01	3026	302
3	0	0Q	2	6	12	12382.96	3026	302
3	0	0Q	2	6	13	2258.28	3026	302
3	0	0Q	2	6	14	1465.22	3026	302
3	0	0Q	2	6	15	6862.85	3026	302
3	0	0Q	2	6	16	4105.80	3026	302
3	0	0Q	2	6	17	42655.13	3026	302
3	0	0Q	2	6	18	2371.88	3026	302
3	0	0Q	2	6	19	2028.23	3026	302
3	0	0Q	2	7	1	2255.41	3027	302
3	0	0Q	2	7	2	32854.78	3027	302
3	0	0Q	2	7	3	8435.66	3027	302
3	0	0Q	2	7	4	2266.90	3027	302
3	0	0Q	2	7	5	1245.87	3027	302
3	0	0Q	2	7	6	22721.23	3027	302
3	0	0Q	2	7	7	27082.69	3027	302
3	0	0Q	2	7	8	7068.89	3027	302
3	0	0Q	2	7	9	1404.64	3027	302
3	0	0Q	2	7	10	7027.11	3027	302
3	0	0Q	2	7	11	5555.10	3027	302
3	0	0Q	2	7	12	10425.76	3027	302
3	0	0Q	2	8	1	2857.59	3028	302
3	0	0Q	2	8	2	1904.71	3028	302
3	0	0Q	2	8	3	6571.17	3028	302
3	0	0Q	2	8	4	10595.76	3028	302
3	0	0Q	2	8	5	10521.33	3028	302
3	0	0Q	2	8	6	9107.03	3028	302
3	0	0Q	2	8	7	4592.03	3028	302
3	0	0Q	2	8	8	5844.43	3028	302
3	0	0Q	2	8	9	1141.94	3028	302
3	0	0Q	2	8	10	9045.93	3028	302
3	0	0Q	3	9	1	9708.95	3039	303
3	0	0Q	3	9	2	25702.07	3039	303
3	0	0Q	3	9	3	11269.74	3039	303
3	0	0Q	3	9	4	22152.22	3039	303
3	0	0Q	3	9	5	4811.13	3039	303
3	0	0Q	3	9	6	3751.18	3039	303
3	0	0Q	3	9	7	2980.84	3039	303
3	0	0Q	3	9	8	4228.80	3039	303
3	0	0Q	3	9	9	9942.14	3039	303
3	0	0Q	3	9	10	2125.37	3039	303
3	0	0Q	3	9	11	2727.54	3039	303
3	0	0Q	3	9	12	2487.04	3039	303
3	0	0Q	3	9	13	13291.44	3039	303
3	0	0Q	3	9	14	5533.68	3039	303
3	0	0Q	3	9	15	4731.48	3039	303
3	0	0Q	3	9	16	2625.96	3039	303
3	0	0Q	3	9	17	3431.30	3039	303
3	0	0Q	3	9	18	8482.66	3039	303
3	0	0Q	3	9	19	9091.89	3039	303
3	0	0Q	3	9	20	8326.51	3039	303
3	0	0Q	3	9	21	19659.70	3039	303
3	0	0Q	3	9	22	5164.18	3039	303
3	0	0Q	3	9	23	10107.44	3039	303
3	0	0Q	3	9	24	10179.51	3039	303
3	0	0Q	3	9	25	3613.57	3039	303
3	0	0Q	3	9	26	11648.13	3039	303
3	0	0Q	3	9	27	8991.61	3039	303
3	0	0Q	3	9	28	21428.62	3039	303
3	0	0Q	3	9	29	1514.58	3039	303
3	0	0Q	3	10	1	15379.20	30310	303
3	0	0Q	3	10	2	9924.64	30310	303
3	0	0Q	3	10	3	5300.23	30310	303
3	0	0Q	3	10	4	17372.43	30310	303
3	0	0Q	3	10	5	8606.70	30310	303
3	0	0Q	3	10	6	10827.90	30310	303
3	0	0Q	3	10	7	22139.17	30310	303
3	0	0Q	3	10	8	16559.26	30310	303
3	0	0Q	3	10	9	7777.08	30310	303
3	0	0Q	3	10	10	3514.34	30310	303
3	0	0Q	3	10	11	6323.35	30310	303
3	0	0Q	3	10	12	10514.28	30310	303
3	0	0Q	3	10	13	10444.30	30310	303
3	0	0Q	3	10	14	1305.93	30310	303
3	0	0Q	3	10	15	3268.61	30310	303
3	0	0Q	3	11	1	7798.23	30311	303
3	0	0Q	3	11	2	15743.22	30311	303
3	0	0Q	3	11	3	2048.59	30311	303
3	0	0Q	3	11	4	22478.90	30311	303
3	0	0Q	3	11	5	5994.06	30311	303
3	0	0Q	3	11	6	3499.71	30311	303
3	0	0Q	3	11	7	18823.29	30311	303
3	0	0Q	3	11	8	2437.94	30311	303
3	0	0Q	3	11	9	4078.38	30311	303
3	0	0Q	3	11	10	1810.70	30311	303
3	0	0Q	3	11	11	5524.02	30311	303
3	0	0Q	3	11	12	7781.78	30311	303
3	0	0Q	3	11	13	2790.21	30311	303
3	0	0Q	3	11	14	1615.63	30311	303
3	0	0Q	3	11	15	9938.22	30311	303
3	0	0Q	3	11	16	1895.57	30311	303
3	0	0Q	3	11	17	4629.90	30311	303
3	0	0Q	3	11	18	8947.74	30311	303
3	0	0Q	3	11	19	2219.11	30311	303
3	0	0Q	3	11	20	2207.10	30311	303
3	0	0Q	3	11	21	3371.76	30311	303
3	0	0Q	3	11	22	3264.17	30311	303
3	0	0Q	3	11	23	5576.25	30311	303
3	0	0Q	3	11	24	5731.88	30311	303
3	0	0Q	3	11	25	5846.00	30311	303
3	0	0Q	3	12	1	8989.79	30312	303
3	0	0Q	3	12	2	2599.32	30312	303
3	0	0Q	3	12	3	552.56	30312	303
3	0	0Q	3	12	4	1384.79	30312	303
3	0	0Q	3	12	5	2480.25	30312	303
3	0	0Q	3	12	6	3014.27	30312	303
3	0	0Q	3	12	7	6781.64	30312	303
3	0	0Q	3	12	8	5379.35	30312	303
3	0	0Q	3	12	9	5072.00	30312	303
3	0	0Q	3	12	10	3000.69	30312	303
3	0	0Q	3	12	11	3662.40	30312	303
3	0	0Q	3	12	12	3674.67	30312	303
3	0	0Q	3	12	13	3361.57	30312	303
3	0	0Q	3	12	14	8548.21	30312	303
3	0	0Q	3	12	15	4544.77	30312	303
3	0	0Q	3	12	16	3461.59	30312	303
3	0	0Q	3	12	17	7408.62	30312	303
3	0	0Q	3	12	18	5456.91	30312	303
3	0	0Q	3	12	19	11623.32	30312	303
3	0	0Q	3	12	20	5115.87	30312	303
3	0	0Q	3	12	21	7695.87	30312	303
3	0	0Q	3	12	22	5845.21	30312	303
3	0	0Q	3	12	23	4195.11	30312	303
3	0	0Q	3	12	24	1871.02	30312	303
3	0	0Q	3	12	25	1707.29	30312	303
3	0	0Q	3	12	26	3747.27	30312	303
3	7	7Q	1	1	1	10442.99	3711	371
3	7	7Q	1	1	2	34603.86	3711	371
3	7	7Q	1	1	3	11636.11	3711	371
3	7	7Q	1	1	4	14868.95	3711	371
3	7	7Q	1	1	5	1445.90	3711	371
3	7	7Q	1	1	6	17435.89	3711	371
3	7	7Q	1	1	7	29569.46	3711	371
3	7	7Q	1	1	8	3349.30	3711	371
3	7	7Q	1	1	9	12336.73	3711	371
3	7	7Q	1	1	10	6171.63	3711	371
3	7	7Q	1	2	1	13889.70	3712	371
3	7	7Q	1	2	2	8217.87	3712	371
3	7	7Q	1	2	3	3457.41	3712	371
3	7	7Q	1	2	4	4738.27	3712	371
3	7	7Q	1	2	5	52688.92	3712	371
3	7	7Q	1	2	6	14985.15	3712	371
3	7	7Q	1	2	7	7711.01	3712	371
3	7	7Q	1	2	8	2685.24	3712	371
3	7	7Q	1	2	9	17420.22	3712	371
3	7	7Q	1	2	10	1786.68	3712	371
3	7	7Q	1	2	11	2705.34	3712	371
3	7	7Q	1	2	12	2002.90	3712	371
3	7	7Q	1	2	13	2099.51	3712	371
3	7	7Q	1	3	1	30452.09	3713	371
3	7	7Q	1	3	2	18500.79	3713	371
3	7	7Q	1	3	3	13137.89	3713	371
3	7	7Q	1	3	4	4627.03	3713	371
3	7	7Q	1	3	5	4544.51	3713	371
3	7	7Q	1	3	6	3749.10	3713	371
3	7	7Q	1	3	7	4624.94	3713	371
3	7	7Q	1	3	8	22208.11	3713	371
3	7	7Q	1	3	9	27406.23	3713	371
3	7	7Q	1	3	10	3707.05	3713	371
3	7	7Q	1	4	1	16854.08	3714	371
3	7	7Q	1	4	2	17571.68	3714	371
3	7	7Q	1	4	3	9318.81	3714	371
3	7	7Q	1	4	4	28998.62	3714	371
3	7	7Q	1	4	5	12816.44	3714	371
3	7	7Q	1	4	6	18911.03	3714	371
3	7	7Q	1	4	7	26301.64	3714	371
3	7	7Q	1	4	8	2652.07	3714	371
3	7	7Q	1	4	9	23914.09	3714	371
3	7	7Q	1	4	10	1584.82	3714	371
3	7	7Q	2	5	1	21345.58	3725	372
3	7	7Q	2	5	2	5248.00	3725	372
3	7	7Q	2	5	3	12848.03	3725	372
3	7	7Q	2	5	4	10699.95	3725	372
3	7	7Q	2	5	5	3741.26	3725	372
3	7	7Q	2	5	6	4701.97	3725	372
3	7	7Q	2	5	7	5126.58	3725	372
3	7	7Q	2	5	8	10504.10	3725	372
3	7	7Q	2	5	9	6933.88	3725	372
3	7	7Q	2	5	10	13408.43	3725	372
3	7	7Q	2	5	11	32480.58	3725	372
3	7	7Q	2	5	12	6791.82	3725	372
3	7	7Q	2	5	13	2358.30	3725	372
3	7	7Q	2	5	14	2831.47	3725	372
3	7	7Q	2	5	15	1641.49	3725	372
3	7	7Q	2	5	16	4093.79	3725	372
3	7	7Q	2	5	17	3660.05	3725	372
3	7	7Q	2	6	1	48633.26	3726	372
3	7	7Q	2	6	2	5377.52	3726	372
3	7	7Q	2	6	3	1625.82	3726	372
3	7	7Q	2	6	4	4046.00	3726	372
3	7	7Q	2	6	5	13315.20	3726	372
3	7	7Q	2	6	6	11595.90	3726	372
3	7	7Q	2	6	7	4747.15	3726	372
3	7	7Q	2	6	8	6038.98	3726	372
3	7	7Q	2	6	9	17592.57	3726	372
3	7	7Q	2	6	10	8513.22	3726	372
3	7	7Q	2	6	11	10932.36	3726	372
3	7	7Q	2	6	12	6197.22	3726	372
3	7	7Q	2	6	13	2689.15	3726	372
3	7	7Q	2	6	14	5396.33	3726	372
3	7	7Q	2	7	1	46192.97	3727	372
3	7	7Q	2	7	2	4085.17	3727	372
3	7	7Q	2	7	3	3076.15	3727	372
3	7	7Q	2	7	4	25428.14	3727	372
3	7	7Q	2	7	5	6634.10	3727	372
3	7	7Q	2	7	6	4018.85	3727	372
3	7	7Q	2	7	7	2392.25	3727	372
3	7	7Q	2	8	1	23148.97	3728	372
3	7	7Q	2	8	2	11960.96	3728	372
3	7	7Q	2	8	3	17841.43	3728	372
3	7	7Q	2	8	4	13863.84	3728	372
3	7	7Q	2	8	5	16070.94	3728	372
3	7	7Q	2	8	6	15831.75	3728	372
3	7	7Q	2	8	7	9127.93	3728	372
3	7	7Q	2	8	8	7125.03	3728	372
3	7	7Q	2	8	9	3429.99	3728	372
3	7	7Q	3	9	1	41742.73	3739	373
3	7	7Q	3	9	2	17079.70	3739	373
3	7	7Q	3	9	3	21328.35	3739	373
3	7	7Q	3	9	4	959.14	3739	373
3	7	7Q	3	9	5	1317.94	3739	373
3	7	7Q	3	9	6	23972.32	3739	373
3	7	7Q	3	9	7	26887.10	3739	373
3	7	7Q	3	9	8	4773.52	3739	373
3	7	7Q	3	9	9	5096.02	3739	373
3	7	7Q	3	9	10	7166.81	3739	373
3	7	7Q	3	9	11	4996.27	3739	373
3	7	7Q	3	9	12	3637.59	3739	373
3	7	7Q	3	9	13	7176.21	3739	373
3	7	7Q	3	9	14	6620.78	3739	373
3	7	7Q	3	9	15	18666.35	3739	373
3	7	7Q	3	9	16	3408.32	3739	373
3	7	7Q	3	9	17	4433.27	3739	373
3	7	7Q	3	9	18	3110.36	3739	373
3	7	7Q	3	10	1	6120.45	37310	373
3	7	7Q	3	10	2	45367.26	37310	373
3	7	7Q	3	10	3	13098.98	37310	373
3	7	7Q	3	10	4	9091.63	37310	373
3	7	7Q	3	10	5	6587.88	37310	373
3	7	7Q	3	10	6	5040.92	37310	373
3	7	7Q	3	10	7	17914.03	37310	373
3	7	7Q	3	10	8	5604.97	37310	373
3	7	7Q	3	10	9	34666.79	37310	373
3	7	7Q	3	10	10	14658.73	37310	373
3	7	7Q	3	10	11	22949.99	37310	373
3	7	7Q	3	10	12	10330.71	37310	373
3	7	7Q	3	11	1	18419.58	37311	373
3	7	7Q	3	11	2	8060.41	37311	373
3	7	7Q	3	11	3	6365.65	37311	373
3	7	7Q	3	11	4	6520.25	37311	373
3	7	7Q	3	11	5	13302.67	37311	373
3	7	7Q	3	11	6	11525.65	37311	373
3	7	7Q	3	11	7	8183.67	37311	373
3	7	7Q	3	11	8	1546.43	37311	373
3	7	7Q	3	11	9	14013.47	37311	373
3	7	7Q	3	11	10	20614.15	37311	373
3	7	7Q	3	11	11	17470.36	37311	373
3	7	7Q	3	11	12	35969.32	37311	373
3	7	7Q	3	11	13	5714.91	37311	373
3	7	7Q	3	11	14	6649.77	37311	373
3	7	7Q	3	11	15	6213.15	37311	373
3	7	7Q	3	11	16	35232.67	37311	373
3	7	7Q	3	12	1	6432.50	37312	373
3	7	7Q	3	12	2	3412.23	37312	373
3	7	7Q	3	12	3	48406.07	37312	373
3	7	7Q	3	12	4	4213.91	37312	373
3	7	7Q	3	12	5	33221.68	37312	373
3	7	7Q	3	12	6	10085.76	37312	373
3	7	7Q	3	12	7	3969.23	37312	373
4	0	0Q	1	1	1	16016.08	4011	401
4	0	0Q	1	1	2	6710.21	4011	401
4	0	0Q	1	1	3	8008302	4011	401
4	0	0Q	1	1	4	8863755	4011	401
4	0	0Q	1	1	5	7464422	4011	401
4	0	0Q	1	1	6	5930.36	4011	401
4	0	0Q	1	1	7	5035143	4011	401
4	0	0Q	1	1	8	2144389	4011	401
4	0	0Q	1	1	9	1808225	4011	401
4	0	0Q	1	1	10	5071506	4011	401
4	0	0Q	1	1	11	5711919	4011	401
4	0	0Q	1	1	12	9608549	4011	401
4	0	0Q	1	1	13	4185968	4011	401
4	0	0Q	1	1	14	6996931	4011	401
4	0	0Q	1	1	15	3112596	4011	401
4	0	0Q	1	1	16	12257055	4011	401
4	0	0Q	1	2	1	31321376	4012	401
4	0	0Q	1	2	2	3044839	4012	401
4	0	0Q	1	2	3	8487304	4012	401
4	0	0Q	1	2	4	11574262	4012	401
4	0	0Q	1	2	5	15464.09	4012	401
4	0	0Q	1	2	6	5819962	4012	401
4	0	0Q	1	2	7	13966131	4012	401
4	0	0Q	1	2	8	11913304	4012	401
4	0	0Q	1	3	1	4114287	4013	401
4	0	0Q	1	3	2	3986.1	4013	401
4	0	0Q	1	3	3	25322474	4013	401
4	0	0Q	1	3	4	95140833	4013	401
4	0	0Q	1	3	5	2970282	4013	401
4	0	0Q	1	3	6	6087063	4013	401
4	0	0Q	1	4	1	21229377	4014	401
4	0	0Q	2	5	1	1657278	4025	402
4	0	0Q	2	5	2	13686473	4025	402
4	0	0Q	2	5	3	3330514	4025	402
4	0	0Q	2	5	4	7321846	4025	402
4	0	0Q	2	5	5	1806132	4025	402
4	0	0Q	2	5	6	4266804	4025	402
4	0	0Q	2	5	7	1560483	4025	402
4	0	0Q	2	5	8	6552984	4025	402
4	0	0Q	2	5	9	3867854	4025	402
4	0	0Q	2	5	10	40426332	4025	402
4	0	0Q	2	5	11	6490983	4025	402
4	0	0Q	2	6	1	19717552	4026	402
4	0	0Q	2	6	2	3365308	4026	402
4	0	0Q	2	6	3	16851.39	4026	402
4	0	0Q	2	6	4	7191304	4026	402
4	0	0Q	2	6	5	1738376	4026	402
4	0	0Q	2	6	6	2832415	4026	402
4	0	0Q	2	6	7	1850867	4026	402
4	0	0Q	2	6	8	1095.87	4026	402
4	0	0Q	2	6	9	3626653	4026	402
4	0	0Q	2	6	10	5491123	4026	402
4	0	0Q	2	6	11	540218	4026	402
4	0	0Q	2	6	12	576581	4026	402
4	0	0Q	2	7	1	19592504	4027	402
4	0	0Q	2	7	2	2620513	4027	402
4	0	0Q	2	7	3	18912589	4027	402
4	0	0Q	2	7	4	4113241	4027	402
4	0	0Q	2	7	5	2823259	4027	402
4	0	0Q	2	7	6	1192665	4027	402
4	0	0Q	2	8	1	14658342	4028	402
4	0	0Q	2	8	2	6060117	4028	402
4	0	0Q	2	8	3	5490.6	4028	402
4	0	0Q	2	8	4	5735725	4028	402
4	0	0Q	2	8	5	6255537	4028	402
4	0	0Q	2	8	6	5285762	4028	402
4	0	0Q	3	9	1	27138286	4039	403
4	0	0Q	3	9	2	3065768	4039	403
4	0	0Q	3	9	3	2596707	4039	403
4	0	0Q	3	9	4	9082197	4039	403
4	0	0Q	3	9	5	1277425	4039	403
4	0	0Q	3	10	1	29115.77	40310	403
4	0	0Q	3	10	2	17101486	40310	403
4	0	0Q	3	10	3	2324636	40310	403
4	0	0Q	3	10	4	27422391	40310	403
4	0	0Q	3	10	5	1458457	40310	403
4	0	0Q	3	10	6	24543.41	40310	403
4	0	0Q	3	10	7	1916007	40310	403
4	0	0Q	3	10	8	12795.18	40310	403
4	0	0Q	3	10	9	2519272	40310	403
4	0	0Q	3	10	10	2065384	40310	403
4	0	0Q	3	10	11	1352506	40310	403
4	0	0Q	3	10	12	29115509	40310	403
4	0	0Q	3	10	13	2705274	40310	403
4	0	0Q	3	10	14	61200252	40310	403
4	0	0Q	3	11	1	20994716	40311	403
4	0	0Q	3	11	2	2111689	40311	403
4	0	0Q	3	11	3	4056211	40311	403
4	0	0Q	3	11	4	4454899	40311	403
4	0	0Q	3	11	5	60474817	40311	403
4	0	0Q	3	12	1	6483397	40312	403
4	0	0Q	3	12	2	6917925	40312	403
4	0	0Q	3	12	3	45216.35	40312	403
4	0	0Q	3	12	4	11786425	40312	403
4	2	2Q	1	1	1	12029196	4211	421
4	2	2Q	1	1	2	3744637	4211	421
4	2	2Q	1	1	3	12271443	4211	421
4	2	2Q	1	1	4	18678451	4211	421
4	2	2Q	1	1	5	3949737	4211	421
4	2	2Q	1	1	6	9245963	4211	421
4	2	2Q	1	1	7	1801946	4211	421
4	2	2Q	1	1	8	3178259	4211	421
4	2	2Q	1	1	9	12505581	4211	421
4	2	2Q	1	1	10	9314765	4211	421
4	2	2Q	1	1	11	9081151	4211	421
4	2	2Q	1	1	12	9265.06	4211	421
4	2	2Q	1	1	13	730406	4211	421
4	2	2Q	1	1	14	7234208	4211	421
4	2	2Q	1	2	1	11493425	4212	421
4	2	2Q	1	2	2	7720796	4212	421
4	2	2Q	1	2	3	7746434	4212	421
4	2	2Q	1	2	4	8613398	4212	421
4	2	2Q	1	2	5	8875789	4212	421
4	2	2Q	1	2	6	15359971	4212	421
4	2	2Q	1	2	7	11884789	4212	421
4	2	2Q	1	2	8	2090.76	4212	421
4	2	2Q	1	2	9	3960463	4212	421
4	2	2Q	1	2	10	13928983	4212	421
4	2	2Q	1	2	11	3415274	4212	421
4	2	2Q	1	2	12	2804685	4212	421
4	2	2Q	1	2	13	810457	4212	421
4	2	2Q	1	2	14	1297307	4212	421
4	2	2Q	1	2	15	2512732	4212	421
4	2	2Q	1	3	1	12197147	4213	421
4	2	2Q	1	3	2	13282291	4213	421
4	2	2Q	1	3	3	2405473	4213	421
4	2	2Q	1	3	4	5855541	4213	421
4	2	2Q	1	3	5	8850414	4213	421
4	2	2Q	1	3	6	6928651	4213	421
4	2	2Q	1	3	7	758136	4213	421
4	2	2Q	1	3	8	12660714	4213	421
4	2	2Q	1	3	9	1775524	4213	421
4	2	2Q	1	3	10	6795232	4213	421
4	2	2Q	1	3	11	4550647	4213	421
4	2	2Q	1	3	12	2537061	4213	421
4	2	2Q	1	3	13	14213349	4213	421
4	2	2Q	1	3	14	933151	4213	421
4	2	2Q	1	3	15	5039852	4213	421
4	2	2Q	1	3	16	2057013	4213	421
4	2	2Q	1	3	17	8077628	4213	421
4	2	2Q	1	3	18	11122729	4213	421
4	2	2Q	1	3	19	1602602	4213	421
4	2	2Q	1	3	20	6710471	4213	421
4	2	2Q	1	3	21	8220465	4213	421
4	2	2Q	1	3	22	2497035	4213	421
4	2	2Q	1	3	23	11135286	4213	421
4	2	2Q	1	3	24	6098835	4213	421
4	2	2Q	1	3	25	3903432	4213	421
4	2	2Q	1	3	26	7630803	4213	421
4	2	2Q	1	3	27	7384108	4213	421
4	2	2Q	1	3	28	2396055	4213	421
4	2	2Q	1	3	29	22001117	4213	421
4	2	2Q	1	3	30	1869703	4213	421
4	2	2Q	1	4	1	20519377	4214	421
4	2	2Q	1	4	2	10280094	4214	421
4	2	2Q	1	4	3	17699519	4214	421
4	2	2Q	1	4	4	13782745	4214	421
4	2	2Q	1	4	5	13652988	4214	421
4	2	2Q	1	4	6	6783.46	4214	421
4	2	2Q	1	4	7	10583557	4214	421
4	2	2Q	1	4	8	2015417	4214	421
4	2	2Q	1	4	9	2269961	4214	421
4	2	2Q	1	4	10	11374656	4214	421
4	2	2Q	1	4	11	1350937	4214	421
4	2	2Q	1	4	12	6591179	4214	421
4	2	2Q	1	4	13	5813161	4214	421
4	2	2Q	1	4	14	1247602	4214	421
4	2	2Q	2	5	1	13214274	4225	422
4	2	2Q	2	5	2	9036677	4225	422
4	2	2Q	2	5	3	7485.35	4225	422
4	2	2Q	2	5	4	2408612	4225	422
4	2	2Q	2	5	5	4515853	4225	422
4	2	2Q	2	5	6	10316719	4225	422
4	2	2Q	2	5	7	13978.95	4225	422
4	2	2Q	2	5	8	23816405	4225	422
4	2	2Q	2	5	9	3675.05	4225	422
4	2	2Q	2	5	10	8831839	4225	422
4	2	2Q	2	5	11	1764275	4225	422
4	2	2Q	2	5	12	2126.6	4225	422
4	2	2Q	2	5	13	2307.37	4225	422
4	2	2Q	2	5	14	5861819	4225	422
4	2	2Q	2	5	15	5946318	4225	422
4	2	2Q	2	6	1	19710751	4226	422
4	2	2Q	2	6	2	6861.68	4226	422
4	2	2Q	2	6	3	5137692	4226	422
4	2	2Q	2	6	4	9072518	4226	422
4	2	2Q	2	6	5	7473055	4226	422
4	2	2Q	2	6	6	4157452	4226	422
4	2	2Q	2	6	7	6887579	4226	422
4	2	2Q	2	6	8	10505337	4226	422
4	2	2Q	2	6	9	3124629	4226	422
4	2	2Q	2	6	10	7448464	4226	422
4	2	2Q	2	6	11	6676463	4226	422
4	2	2Q	2	6	12	10400433	4226	422
4	2	2Q	2	6	13	11653005	4226	422
4	2	2Q	2	6	14	6190397	4226	422
4	2	2Q	2	6	15	8470299	4226	422
4	2	2Q	2	6	16	9354006	4226	422
4	2	2Q	2	6	17	8747602	4226	422
4	2	2Q	2	6	18	10164202	4226	422
4	2	2Q	2	6	19	2122414	4226	422
4	2	2Q	2	6	20	3874394	4226	422
4	2	2Q	2	7	1	16632687	4227	422
4	2	2Q	2	7	2	13179.48	4227	422
4	2	2Q	2	7	3	24088737	4227	422
4	2	2Q	2	7	4	17787942	4227	422
4	2	2Q	2	7	5	13838205	4227	422
4	2	2Q	2	7	6	5122781	4227	422
4	2	2Q	2	7	7	1812672	4227	422
4	2	2Q	2	7	8	9045.31	4227	422
4	2	2Q	2	7	9	1484618	4227	422
4	2	2Q	2	8	1	12865552	4228	422
4	2	2Q	2	8	2	19446005	4228	422
4	2	2Q	2	8	3	10964457	4228	422
4	2	2Q	2	8	4	5998.64	4228	422
4	2	2Q	2	8	5	7284436	4228	422
4	2	2Q	2	8	6	9685723	4228	422
4	2	2Q	2	8	7	3468381	4228	422
4	2	2Q	2	8	8	3315341	4228	422
4	2	2Q	2	8	9	4936517	4228	422
4	2	2Q	2	8	10	2085.79	4228	422
4	2	2Q	2	8	11	33656999	4228	422
4	2	2Q	2	8	12	4655813	4228	422
4	2	2Q	2	8	13	3605462	4228	422
4	2	2Q	2	8	14	2680945	4228	422
4	2	2Q	3	9	1	4345548	4239	423
4	2	2Q	3	9	2	6746835	4239	423
4	2	2Q	3	9	3	9469898	4239	423
4	2	2Q	3	9	4	2081342	4239	423
4	2	2Q	3	9	5	5646256	4239	423
4	2	2Q	3	9	6	4727232	4239	423
4	2	2Q	3	9	7	4770658	4239	423
4	2	2Q	3	9	8	10836269	4239	423
4	2	2Q	3	9	9	4162161	4239	423
4	2	2Q	3	9	10	964282	4239	423
4	2	2Q	3	9	11	7435383	4239	423
4	2	2Q	3	9	12	1787035	4239	423
4	2	2Q	3	9	13	515627	4239	423
4	2	2Q	3	9	14	2705274	4239	423
4	2	2Q	3	9	15	13982612	4239	423
4	2	2Q	3	9	16	1904758	4239	423
4	2	2Q	3	9	17	872458	4239	423
4	2	2Q	3	9	18	13007081	4239	423
4	2	2Q	3	9	19	1054013	4239	423
4	2	2Q	3	9	20	4692438	4239	423
4	2	2Q	3	9	21	11468311	4239	423
4	2	2Q	3	9	22	1182724	4239	423
4	2	2Q	3	9	23	3117566	4239	423
4	2	2Q	3	9	24	5546.06	4239	423
4	2	2Q	3	9	25	9640204	4239	423
4	2	2Q	3	9	26	4532335	4239	423
4	2	2Q	3	9	27	3329467	4239	423
4	2	2Q	3	9	28	2722.54	4239	423
4	2	2Q	3	9	29	3245753	4239	423
4	2	2Q	3	9	30	4683543	4239	423
4	2	2Q	3	9	31	3729726	4239	423
4	2	2Q	3	9	32	1795929	4239	423
4	2	2Q	3	9	33	1810318	4239	423
4	2	2Q	3	9	34	5262.74	4239	423
4	2	2Q	3	10	1	16877028	42310	423
4	2	2Q	3	10	2	18967788	42310	423
4	2	2Q	3	10	3	6972078	42310	423
4	2	2Q	3	10	4	7182933	42310	423
4	2	2Q	3	10	5	4739789	42310	423
4	2	2Q	3	10	6	13495239	42310	423
4	2	2Q	3	10	7	13776728	42310	423
4	2	2Q	3	10	8	7058931	42310	423
4	2	2Q	3	10	9	3721616	42310	423
4	2	2Q	3	10	10	17124246	42310	423
4	2	2Q	3	10	11	6887841	42310	423
4	2	2Q	3	10	12	16757212	42310	423
4	2	2Q	3	10	13	6720151	42310	423
4	2	2Q	3	10	14	4929454	42310	423
4	2	2Q	3	10	15	2984.67	42310	423
4	2	2Q	3	10	16	3073616	42310	423
4	2	2Q	3	10	17	2778262	42310	423
4	2	2Q	3	11	1	20866529	42311	423
4	2	2Q	3	11	2	1383376	42311	423
4	2	2Q	3	11	3	17797883	42311	423
4	2	2Q	3	11	4	7537671	42311	423
4	2	2Q	3	11	5	4672817	42311	423
4	2	2Q	3	11	6	13288047	42311	423
4	2	2Q	3	11	7	8572849	42311	423
4	2	2Q	3	11	8	8288744	42311	423
4	2	2Q	3	11	9	4612.91	42311	423
4	2	2Q	3	11	10	1708814	42311	423
4	2	2Q	3	11	11	3899.77	42311	423
4	2	2Q	3	11	12	1256235	42311	423
4	2	2Q	3	11	13	4550647	42311	423
4	2	2Q	3	11	14	953295	42311	423
4	2	2Q	3	11	15	4487077	42311	423
4	2	2Q	3	11	16	10171789	42311	423
4	2	2Q	3	11	17	926611	42311	423
4	2	2Q	3	11	18	1063693	42311	423
4	2	2Q	3	11	19	4236981	42311	423
4	2	2Q	3	11	20	5188444	42311	423
4	2	2Q	3	11	21	1636611	42311	423
4	2	2Q	3	11	22	2946737	42311	423
4	2	2Q	3	11	23	3089836	42311	423
4	2	2Q	3	11	24	4181.52	42311	423
4	2	2Q	3	11	25	2915083	42311	423
4	2	2Q	3	11	26	1239492	42311	423
4	2	2Q	3	11	27	4238812	42311	423
4	2	2Q	3	11	28	2227057	42311	423
4	2	2Q	3	11	29	839757	42311	423
4	4	4Q	1	1	1	30740086	4411	441
4	4	4Q	1	1	2	20161499	4411	441
4	4	4Q	1	1	3	21149325	4411	441
4	4	4Q	1	1	4	28605376	4411	441
4	4	4Q	1	1	5	3576947	4411	441
4	4	4Q	1	1	6	20180858	4411	441
4	4	4Q	1	1	7	2948568	4411	441
4	4	4Q	1	1	8	4432139	4411	441
4	4	4Q	1	1	9	3784925	4411	441
4	4	4Q	1	1	10	1371865	4411	441
4	4	4Q	1	1	11	4752607	4411	441
4	4	4Q	1	1	12	3644703	4411	441
4	4	4Q	1	1	13	3164655	4411	441
4	4	4Q	1	1	14	2764136	4411	441
4	4	4Q	1	1	15	6813806	4411	441
4	4	4Q	1	1	16	8388155	4411	441
4	4	4Q	1	1	17	3672957	4411	441
4	4	4Q	1	1	18	4472.95	4411	441
4	4	4Q	1	1	19	3034637	4411	441
4	4	4Q	1	2	1	16237138	4412	441
4	4	4Q	1	2	2	3332868	4412	441
4	4	4Q	1	2	3	1906851	4412	441
4	4	4Q	1	2	4	7985804	4412	441
4	4	4Q	1	2	5	13129251	4412	441
4	4	4Q	1	2	6	15602.48	4412	441
4	4	4Q	1	2	7	13901514	4412	441
4	4	4Q	1	2	8	17715477	4412	441
4	4	4Q	1	2	9	10456417	4412	441
4	4	4Q	1	2	10	4477136	4412	441
4	4	4Q	1	2	11	12333706	4412	441
4	4	4Q	1	2	12	7110729	4412	441
4	4	4Q	1	2	13	4993024	4412	441
4	4	4Q	1	2	14	9249887	4412	441
4	4	4Q	1	2	15	17788727	4412	441
4	4	4Q	1	2	16	12025.01	4412	441
4	4	4Q	1	2	17	6764362	4412	441
4	4	4Q	1	2	18	10006715	4412	441
4	4	4Q	1	2	19	27596882	4412	441
4	4	4Q	1	2	20	9768914	4412	441
4	4	4Q	1	2	21	3309324	4412	441
4	4	4Q	1	2	22	17860.93	4412	441
4	4	4Q	1	2	23	4747375	4412	441
4	4	4Q	1	3	1	9103387	4413	441
4	4	4Q	1	3	2	9851059	4413	441
4	4	4Q	1	3	3	4800743	4413	441
4	4	4Q	1	3	4	3021556	4413	441
4	4	4Q	1	3	5	9665.58	4413	441
4	4	4Q	1	3	6	4164777	4413	441
4	4	4Q	1	3	7	6915309	4413	441
4	4	4Q	1	3	8	11897084	4413	441
4	4	4Q	1	3	9	5421536	4413	441
4	4	4Q	1	3	10	2367802	4413	441
4	4	4Q	1	3	11	16937197	4413	441
4	4	4Q	1	3	12	26453923	4413	441
4	4	4Q	1	3	13	17669696	4413	441
4	4	4Q	1	3	14	2640396	4413	441
4	4	4Q	1	3	15	4564512	4413	441
4	4	4Q	1	3	16	3394869	4413	441
4	4	4Q	1	3	17	2262636	4413	441
4	4	4Q	1	3	18	27697862	4413	441
4	4	4Q	1	3	19	4790279	4413	441
4	4	4Q	1	3	20	19417.49	4413	441
4	4	4Q	1	3	21	4905386	4413	441
4	4	4Q	1	3	22	3132478	4413	441
4	4	4Q	1	3	23	14378946	4413	441
4	4	4Q	1	3	24	15674684	4413	441
4	4	4Q	1	3	25	13723883	4413	441
4	4	4Q	1	3	26	1019219	4413	441
4	4	4Q	1	3	27	1070494	4413	441
4	4	4Q	1	3	28	3427.57	4413	441
4	4	4Q	1	3	29	1526475	4413	441
4	4	4Q	1	4	1	16443807	4414	441
4	4	4Q	1	4	2	3993425	4414	441
4	4	4Q	1	4	3	2188863	4414	441
4	4	4Q	1	4	4	4980205	4414	441
4	4	4Q	1	4	5	5436.97	4414	441
4	4	4Q	1	4	6	6982281	4414	441
4	4	4Q	1	4	7	3423646	4414	441
4	4	4Q	1	4	8	5653581	4414	441
4	4	4Q	1	4	9	4602445	4414	441
4	4	4Q	1	4	10	4865621	4414	441
4	4	4Q	1	4	11	1742562	4414	441
4	4	4Q	1	4	12	4998779	4414	441
4	4	4Q	1	4	13	21422443	4414	441
4	4	4Q	1	4	14	7835641	4414	441
4	4	4Q	1	4	15	20056595	4414	441
4	4	4Q	1	4	16	17047595	4414	441
4	4	4Q	1	4	17	4099899	4414	441
4	4	4Q	1	4	18	5628205	4414	441
4	4	4Q	1	4	19	5787262	4414	441
4	4	4Q	1	4	20	13691182	4414	441
4	4	4Q	1	4	21	17038177	4414	441
4	4	4Q	1	4	22	4514807	4414	441
4	4	4Q	1	4	23	4891521	4414	441
4	4	4Q	1	4	24	31693642	4414	441
4	4	4Q	1	4	25	9648314	4414	441
4	4	4Q	1	4	26	3910757	4414	441
4	4	4Q	2	5	1	10321951	4425	442
4	4	4Q	2	5	2	2995657	4425	442
4	4	4Q	2	5	3	2897032	4425	442
4	4	4Q	2	5	4	3027312	4425	442
4	4	4Q	2	5	5	6727999	4425	442
4	4	4Q	2	5	6	4803621	4425	442
4	4	4Q	2	5	7	5546322	4425	442
4	4	4Q	2	5	8	8498029	4425	442
4	4	4Q	2	5	9	4532858	4425	442
4	4	4Q	2	5	10	8499337	4425	442
4	4	4Q	2	5	11	20065751	4425	442
4	4	4Q	2	5	12	4077401	4425	442
4	4	4Q	2	5	13	7507587	4425	442
4	4	4Q	2	5	14	10517632	4425	442
4	4	4Q	2	5	15	34879749	4425	442
4	4	4Q	2	5	16	4095975	4425	442
4	4	4Q	2	5	17	1944.26	4425	442
4	4	4Q	2	5	18	5795371	4425	442
4	4	4Q	2	5	19	3689961	4425	442
4	4	4Q	2	5	20	29085947	4425	442
4	4	4Q	2	5	21	7063379	4425	442
4	4	4Q	2	5	22	5112.84	4425	442
4	4	4Q	2	5	23	32161656	4425	442
4	4	4Q	2	5	24	10819003	4425	442
4	4	4Q	2	5	25	1734.19	4425	442
4	4	4Q	2	6	1	16454533	4426	442
4	4	4Q	2	6	2	16137989	4426	442
4	4	4Q	2	6	3	10721686	4426	442
4	4	4Q	2	6	4	2346088	4426	442
4	4	4Q	2	6	5	12085964	4426	442
4	4	4Q	2	6	6	3302784	4426	442
4	4	4Q	2	6	7	6314399	4426	442
4	4	4Q	2	6	8	10136995	4426	442
4	4	4Q	2	6	9	6222837	4426	442
4	4	4Q	2	6	10	10138826	4426	442
4	4	4Q	2	6	11	8529684	4426	442
4	4	4Q	2	6	12	4412.78	4426	442
4	4	4Q	2	6	13	4232.01	4426	442
4	4	4Q	2	6	14	16469445	4426	442
4	4	4Q	2	6	15	9278664	4426	442
4	4	4Q	2	6	16	10410374	4426	442
4	4	4Q	2	6	17	11294343	4426	442
4	4	4Q	2	6	18	17462242	4426	442
4	4	4Q	2	6	19	20895829	4426	442
4	4	4Q	2	7	1	22420472	4427	442
4	4	4Q	2	7	2	4972.88	4427	442
4	4	4Q	2	7	3	16590.83	4427	442
4	4	4Q	2	7	4	16569.64	4427	442
4	4	4Q	2	7	5	14103998	4427	442
4	4	4Q	2	7	6	26412066	4427	442
4	4	4Q	2	7	7	22252782	4427	442
4	4	4Q	2	7	8	15947278	4427	442
4	4	4Q	2	7	9	33159947	4427	442
4	4	4Q	2	7	10	3330775	4427	442
4	4	4Q	2	7	11	4638809	4427	442
4	4	4Q	2	7	12	8268.6	4427	442
4	4	4Q	2	7	13	14217796	4427	442
4	4	4Q	2	7	14	14914455	4427	442
4	4	4Q	2	7	15	3956015	4427	442
4	4	4Q	2	8	1	19154052	4428	442
4	4	4Q	2	8	2	17499913	4428	442
4	4	4Q	2	8	3	15854931	4428	442
4	4	4Q	2	8	4	6623095	4428	442
4	4	4Q	2	8	5	3537706	4428	442
4	4	4Q	2	8	6	8920001	4428	442
4	4	4Q	2	8	7	28343769	4428	442
4	4	4Q	2	8	8	21107207	4428	442
4	4	4Q	2	8	9	2029806	4428	442
4	4	4Q	2	8	10	26402648	4428	442
4	4	4Q	2	8	11	5969863	4428	442
4	4	4Q	2	8	12	17192525	4428	442
4	4	4Q	2	8	13	14944801	4428	442
4	4	4Q	2	8	14	12786547	4428	442
4	4	4Q	2	8	15	4516377	4428	442
4	4	4Q	2	8	16	4667585	4428	442
4	4	4Q	2	8	17	2653999	4428	442
4	4	4Q	2	8	18	15064879	4428	442
4	4	4Q	3	9	1	28613224	4439	443
4	4	4Q	3	9	2	29822.37	4439	443
4	4	4Q	3	9	3	3382574	4439	443
4	4	4Q	3	9	4	11488716	4439	443
4	4	4Q	3	9	5	6616293	4439	443
4	4	4Q	3	9	6	7212756	4439	443
4	4	4Q	3	9	7	12468956	4439	443
4	4	4Q	3	9	8	8654993	4439	443
4	4	4Q	3	9	9	11117758	4439	443
4	4	4Q	3	9	10	34318603	4439	443
4	4	4Q	3	9	11	16915222	4439	443
4	4	4Q	3	9	12	26045032	4439	443
4	4	4Q	3	9	13	24812341	4439	443
4	4	4Q	3	9	14	5650441	4439	443
4	4	4Q	3	9	15	13304789	4439	443
4	4	4Q	3	9	16	3660138	4439	443
4	4	4Q	3	10	1	12280861	44310	443
4	4	4Q	3	10	2	4479229	44310	443
4	4	4Q	3	10	3	32550665	44310	443
4	4	4Q	3	10	4	25644774	44310	443
4	4	4Q	3	10	5	24580296	44310	443
4	4	4Q	3	10	6	9784088	44310	443
4	4	4Q	3	10	7	20711658	44310	443
4	4	4Q	3	10	8	6543305	44310	443
4	4	4Q	3	10	9	4564251	44310	443
4	4	4Q	3	10	10	7043497	44310	443
4	4	4Q	3	10	11	3737574	44310	443
4	4	4Q	3	10	12	2208745	44310	443
4	4	4Q	3	10	13	22040096	44310	443
4	4	4Q	3	10	14	1958387	44310	443
4	4	4Q	3	10	15	7490582	44310	443
4	4	4Q	3	11	1	7857616	44311	443
4	4	4Q	3	11	2	21294779	44311	443
4	4	4Q	3	11	3	3414.49	44311	443
4	4	4Q	3	11	4	3517563	44311	443
4	4	4Q	3	11	5	26496303	44311	443
4	4	4Q	3	11	6	5756.13	44311	443
4	4	4Q	3	11	7	34153267	44311	443
4	4	4Q	3	11	8	4248753	44311	443
4	4	4Q	3	11	9	7462329	44311	443
4	4	4Q	3	11	10	5702763	44311	443
4	4	4Q	3	11	11	11242806	44311	443
4	4	4Q	3	11	12	4427.43	44311	443
4	4	4Q	3	11	13	32955109	44311	443
4	4	4Q	3	11	14	30861733	44311	443
4	4	4Q	3	12	1	8183578	44312	443
4	4	4Q	3	12	2	12353065	44312	443
4	4	4Q	3	12	3	22066.78	44312	443
4	4	4Q	3	12	4	2744253	44312	443
4	4	4Q	3	12	5	2041.84	44312	443
4	4	4Q	3	12	6	3105794	44312	443
4	4	4Q	3	12	7	980.24	44312	443
4	4	4Q	3	12	8	1684485	44312	443
4	4	4Q	3	12	9	1250.48	44312	443
4	4	4Q	3	12	10	2014894	44312	443
4	4	4Q	3	12	11	2853867	44312	443
4	4	4Q	3	12	12	2728034	44312	443
4	4	4Q	3	12	13	14477049	44312	443
4	4	4Q	3	12	14	8518696	44312	443
4	4	4Q	3	12	15	19854896	44312	443
4	4	4Q	3	12	16	4442865	44312	443
4	4	4Q	3	12	17	10075779	44312	443
4	4	4Q	3	12	18	2768583	44312	443
4	4	4Q	3	12	19	23495937	44312	443
4	4	4Q	3	12	20	8996.39	44312	443
4	4	4Q	3	12	21	11502.32	44312	443
4	4	4Q	3	12	22	9215093	44312	443
4	4	4Q	3	12	23	6887317	44312	443
4	7	7Q	1	1	1	38923926	4711	471
4	7	7Q	1	1	2	10206321	4711	471
4	7	7Q	1	1	3	14346769	4711	471
4	7	7Q	1	1	4	4752869	4711	471
4	7	7Q	1	1	5	7684694	4711	471
4	7	7Q	1	1	6	17967143	4711	471
4	7	7Q	1	1	7	17945952	4711	471
4	7	7Q	1	1	8	16265392	4711	471
4	7	7Q	1	2	1	16438575	4712	471
4	7	7Q	1	2	2	26370732	4712	471
4	7	7Q	1	2	3	5913094	4712	471
4	7	7Q	1	2	4	14793069	4712	471
4	7	7Q	1	2	5	18766874	4712	471
4	7	7Q	1	2	6	13780.39	4712	471
4	7	7Q	1	2	7	11760526	4712	471
4	7	7Q	1	3	1	22778873	4713	471
4	7	7Q	1	3	2	15855977	4713	471
4	7	7Q	1	4	1	12873662	4714	471
4	7	7Q	1	4	2	23741585	4714	471
4	7	7Q	1	4	3	11076424	4714	471
4	7	7Q	1	4	4	18322666	4714	471
4	7	7Q	1	4	5	5430.43	4714	471
4	7	7Q	1	4	6	11845024	4714	471
4	7	7Q	1	4	7	4700286	4714	471
4	7	7Q	2	5	1	28326765	4725	472
4	7	7Q	2	5	2	118666.07	4725	472
4	7	7Q	2	5	3	27478898	4725	472
4	7	7Q	2	5	4	1402996	4725	472
4	7	7Q	2	6	1	14317992	4726	472
4	7	7Q	2	6	2	10514232	4726	472
4	7	7Q	2	6	3	8414577	4726	472
4	7	7Q	2	6	4	1557867	4726	472
4	7	7Q	2	7	1	38251073	4727	472
4	7	7Q	2	7	2	7954411	4727	472
4	7	7Q	2	7	3	41086627	4727	472
4	7	7Q	2	7	4	4392637	4727	472
4	7	7Q	2	7	5	4900154	4727	472
4	7	7Q	2	8	1	42738412	4728	472
4	7	7Q	2	8	2	7136105	4728	472
4	7	7Q	2	8	3	33746992	4728	472
4	7	7Q	2	8	4	12860581	4728	472
4	7	7Q	2	8	5	15496268	4728	472
4	7	7Q	2	8	6	17950923	4728	472
4	7	7Q	2	8	7	20653843	4728	472
4	7	7Q	3	9	1	13441871	4739	473
4	7	7Q	3	9	2	4286686	4739	473
4	7	7Q	3	9	3	8495152	4739	473
4	7	7Q	3	9	4	4003889	4739	473
4	7	7Q	3	9	5	11060989	4739	473
4	7	7Q	3	9	6	12829189	4739	473
4	7	7Q	3	9	7	27372424	4739	473
4	7	7Q	3	9	8	19298982	4739	473
4	7	7Q	3	9	9	11471973	4739	473
4	7	7Q	3	9	10	3758241	4739	473
4	7	7Q	3	9	11	9145244	4739	473
4	7	7Q	3	9	12	13589679	4739	473
4	7	7Q	3	9	13	12637954	4739	473
4	7	7Q	3	9	14	3784925	4739	473
4	7	7Q	3	10	1	75734331	47310	473
4	7	7Q	3	10	2	9220848	47310	473
4	7	7Q	3	10	3	25089906	47310	473
4	7	7Q	3	10	4	9537916	47310	473
4	7	7Q	3	10	5	5715.32	47310	473
4	7	7Q	3	10	6	32593.83	47310	473
4	7	7Q	3	11	1	11725209	47311	473
4	7	7Q	3	11	2	4389236	47311	473
4	7	7Q	3	11	3	47805993	47311	473
4	7	7Q	3	11	4	8380.83	47311	473
4	7	7Q	3	11	5	55620445	47311	473
4	7	7Q	3	12	1	38874743	47312	473
4	7	7Q	3	12	2	4715459	47312	473
4	7	7Q	3	12	3	13192299	47312	473
4	7	7Q	3	12	4	19519778	47312	473
4	7	7Q	3	12	5	20419181	47312	473
4	7	7Q	3	12	6	5472026	47312	473
5	0	0Q	1	1	1	38532.61	5011	501
5	0	0Q	1	1	2	8383.43	5011	501
5	0	0Q	1	1	3	10910.95	5011	501
5	0	0Q	1	1	4	34249.24	5011	501
5	0	0Q	1	1	5	4601.70	5011	501
5	0	0Q	1	1	6	18125.28	5011	501
5	0	0Q	1	1	7	7936.37	5011	501
5	0	0Q	1	1	8	5512.79	5011	501
5	0	0Q	1	1	9	9482.54	5011	501
5	0	0Q	1	1	10	9966.69	5011	501
5	0	0Q	1	1	11	1569.41	5011	501
5	0	0Q	1	1	12	1423.44	5011	501
5	0	0Q	1	1	13	984.74	5011	501
5	0	0Q	1	2	1	16218.49	5012	501
5	0	0Q	1	2	2	12251.34	5012	501
5	0	0Q	1	2	3	16928.77	5012	501
5	0	0Q	1	2	4	6677.45	5012	501
5	0	0Q	1	2	5	3370.71	5012	501
5	0	0Q	1	2	6	5204.92	5012	501
5	0	0Q	1	2	7	2189.08	5012	501
5	0	0Q	1	2	8	1899.23	5012	501
5	0	0Q	1	2	9	9811.31	5012	501
5	0	0Q	1	2	10	12107.98	5012	501
5	0	0Q	1	2	11	7850.46	5012	501
5	0	0Q	1	2	12	8698.62	5012	501
5	0	0Q	1	2	13	1195.73	5012	501
5	0	0Q	1	2	14	530.10	5012	501
5	0	0Q	1	2	15	651.53	5012	501
5	0	0Q	1	3	1	9835.34	5013	501
5	0	0Q	1	3	2	29410.43	5013	501
5	0	0Q	1	3	3	12891.64	5013	501
5	0	0Q	1	3	4	5961.16	5013	501
5	0	0Q	1	3	5	6771.19	5013	501
5	0	0Q	1	3	6	16633.95	5013	501
5	0	0Q	1	3	7	2972.22	5013	501
5	0	0Q	1	3	8	2952.12	5013	501
5	0	0Q	1	3	9	3458.98	5013	501
5	0	0Q	1	3	10	10019.70	5013	501
5	0	0Q	1	3	11	6965.22	5013	501
5	0	0Q	1	3	12	1195.99	5013	501
5	0	0Q	1	3	13	1314.55	5013	501
5	0	0Q	1	3	14	1550.35	5013	501
5	0	0Q	1	3	15	3276.44	5013	501
5	0	0Q	1	3	16	2953.68	5013	501
5	0	0Q	1	3	17	1057.59	5013	501
5	0	0Q	1	3	18	3079.03	5013	501
5	0	0Q	1	4	1	40474.66	5014	501
5	0	0Q	1	4	2	31437.87	5014	501
5	0	0Q	1	4	3	84531.55	5014	501
5	0	0Q	1	4	4	22090.34	5014	501
5	0	0Q	1	4	5	4199.81	5014	501
5	0	0Q	1	4	6	2359.60	5014	501
5	0	0Q	1	4	7	4752.89	5014	501
5	0	0Q	1	4	8	1341.18	5014	501
5	0	0Q	2	5	1	5268.63	5025	502
5	0	0Q	2	5	2	11479.96	5025	502
5	0	0Q	2	5	3	4581.59	5025	502
5	0	0Q	2	5	4	1815.40	5025	502
5	0	0Q	2	5	5	1490.29	5025	502
5	0	0Q	2	5	6	3498.67	5025	502
5	0	0Q	2	5	7	4278.67	5025	502
5	0	0Q	2	5	8	6318.13	5025	502
5	0	0Q	2	5	9	4965.98	5025	502
5	0	0Q	2	5	10	13531.42	5025	502
5	0	0Q	2	5	11	7738.43	5025	502
5	0	0Q	2	5	12	4173.18	5025	502
5	0	0Q	2	5	13	5573.11	5025	502
5	0	0Q	2	5	14	6621.04	5025	502
5	0	0Q	2	5	15	1258.93	5025	502
5	0	0Q	2	5	16	1131.49	5025	502
5	0	0Q	2	5	17	1183.72	5025	502
5	0	0Q	2	5	18	2476.07	5025	502
5	0	0Q	2	5	19	1801.04	5025	502
5	0	0Q	2	5	20	1289.22	5025	502
5	0	0Q	2	5	21	1000.14	5025	502
5	0	0Q	2	6	1	80576.69	5026	502
5	0	0Q	2	6	2	12458.68	5026	502
5	0	0Q	2	6	3	4732.26	5026	502
5	0	0Q	2	6	4	3380.90	5026	502
5	0	0Q	2	6	5	12869.45	5026	502
5	0	0Q	2	6	6	19421.29	5026	502
5	0	0Q	2	6	7	4452.33	5026	502
5	0	0Q	2	6	8	6733.59	5026	502
5	0	0Q	2	6	9	14361.30	5026	502
5	0	0Q	2	6	10	4483.40	5026	502
5	0	0Q	2	6	11	4412.64	5026	502
5	0	0Q	2	6	12	3134.65	5026	502
5	0	0Q	2	6	13	2932.27	5026	502
5	0	0Q	2	6	14	1142.20	5026	502
5	0	0Q	2	6	15	635.60	5026	502
5	0	0Q	2	6	16	3855.12	5026	502
5	0	0Q	2	6	17	2297.98	5026	502
5	0	0Q	2	7	1	7255.60	5027	502
5	0	0Q	2	7	2	32519.23	5027	502
5	0	0Q	2	7	3	37819.46	5027	502
5	0	0Q	2	7	4	9617.55	5027	502
5	0	0Q	2	7	5	5330.26	5027	502
5	0	0Q	2	7	6	15623.88	5027	502
5	0	0Q	2	7	7	4554.17	5027	502
5	0	0Q	2	7	8	6137.42	5027	502
5	0	0Q	2	7	9	1372.26	5027	502
5	0	0Q	2	7	10	1435.97	5027	502
5	0	0Q	2	7	11	1879.90	5027	502
5	0	0Q	2	8	1	23365.97	5028	502
5	0	0Q	2	8	2	18341.50	5028	502
5	0	0Q	2	8	3	13876.64	5028	502
5	0	0Q	2	8	4	9833.25	5028	502
5	0	0Q	2	8	5	17149.95	5028	502
5	0	0Q	2	8	6	7998.78	5028	502
5	0	0Q	2	8	7	1790.85	5028	502
5	0	0Q	2	8	8	1404.12	5028	502
5	0	0Q	2	8	9	1494.99	5028	502
5	0	0Q	2	8	10	1209.05	5028	502
5	0	0Q	2	8	11	1806.78	5028	502
5	0	0Q	2	8	12	1362.60	5028	502
5	0	0Q	2	8	13	2175.24	5028	502
5	0	0Q	2	8	14	1605.97	5028	502
5	0	0Q	2	8	15	1989.58	5028	502
5	0	0Q	2	8	16	1185.81	5028	502
5	0	0Q	3	9	1	42936.11	5039	503
5	0	0Q	3	9	2	6627.83	5039	503
5	0	0Q	3	9	3	3800.54	5039	503
5	0	0Q	3	9	4	21219.72	5039	503
5	0	0Q	3	9	5	33273.90	5039	503
5	0	0Q	3	9	6	6873.56	5039	503
5	0	0Q	3	9	7	1846.48	5039	503
5	0	0Q	3	9	8	5443.33	5039	503
5	0	0Q	3	9	9	5896.14	5039	503
5	0	0Q	3	9	10	1013.46	5039	503
5	0	0Q	3	9	11	7692.21	5039	503
5	0	0Q	3	9	12	14256.59	5039	503
5	0	0Q	3	9	13	43223.35	5039	503
5	0	0Q	3	9	14	4703.02	5039	503
5	0	0Q	3	9	15	11461.41	5039	503
5	0	0Q	3	9	16	17219.93	5039	503
5	0	0Q	3	9	17	982.39	5039	503
5	0	0Q	3	9	18	721.51	5039	503
5	0	0Q	3	9	19	1860.06	5039	503
5	0	0Q	3	10	1	5996.67	50310	503
5	0	0Q	3	10	2	6751.87	50310	503
5	0	0Q	3	10	3	5534.73	50310	503
5	0	0Q	3	10	4	11596.42	50310	503
5	0	0Q	3	10	5	9528.50	50310	503
5	0	0Q	3	10	6	7133.13	50310	503
5	0	0Q	3	10	7	3624.53	50310	503
5	0	0Q	3	10	8	9848.39	50310	503
5	0	0Q	3	10	9	6923.70	50310	503
5	0	0Q	3	10	10	3754.06	50310	503
5	0	0Q	3	10	11	3796.10	50310	503
5	0	0Q	3	10	12	1080.31	50310	503
5	0	0Q	3	10	13	1791.64	50310	503
5	0	0Q	3	10	14	1681.18	50310	503
5	0	0Q	3	10	15	2012.82	50310	503
5	0	0Q	3	10	16	2129.28	50310	503
5	0	0Q	3	10	17	1313.24	50310	503
5	0	0Q	3	10	18	1894.00	50310	503
5	0	0Q	3	10	19	1101.20	50310	503
5	0	0Q	3	10	20	1463.13	50310	503
5	0	0Q	3	10	21	719.16	50310	503
5	0	0Q	3	10	22	1924.29	50310	503
5	0	0Q	3	10	23	10424.71	50310	503
5	0	0Q	3	10	24	5953.06	50310	503
5	0	0Q	3	11	1	6730.46	50311	503
5	0	0Q	3	11	2	3358.18	50311	503
5	0	0Q	3	11	3	2127.19	50311	503
5	0	0Q	3	11	4	2380.49	50311	503
5	0	0Q	3	11	5	3858.25	50311	503
5	0	0Q	3	11	6	2496.44	50311	503
5	0	0Q	3	11	7	2429.07	50311	503
5	0	0Q	3	11	8	1644.88	50311	503
5	0	0Q	3	11	9	1141.94	50311	503
5	0	0Q	3	11	10	1212.97	50311	503
5	0	0Q	3	11	11	1783.28	50311	503
5	0	0Q	3	12	1	33064.74	50312	503
5	0	0Q	3	12	2	26403.74	50312	503
5	0	0Q	3	12	3	22852.85	50312	503
5	0	0Q	3	12	4	35763.29	50312	503
5	0	0Q	3	12	5	14874.43	50312	503
5	0	0Q	3	12	6	17663.08	50312	503
5	7	7Q	1	1	1	3035.42	5711	571
5	7	7Q	1	1	2	57466.62	5711	571
5	7	7Q	1	1	3	55248.29	5711	571
5	7	7Q	1	1	4	8088.35	5711	571
5	7	7Q	1	1	5	14765.28	5711	571
5	7	7Q	1	1	6	26594.37	5711	571
5	7	7Q	1	1	7	8097.23	5711	571
5	7	7Q	1	1	8	51152.15	5711	571
5	7	7Q	1	1	9	14077.97	5711	571
5	7	7Q	1	1	10	2770.89	5711	571
5	7	7Q	1	1	11	7145.92	5711	571
5	7	7Q	1	1	12	19237.19	5711	571
5	7	7Q	1	1	13	1501.78	5711	571
5	7	7Q	1	2	1	31235.76	5712	571
5	7	7Q	1	2	2	61751.57	5712	571
5	7	7Q	1	2	3	35024.80	5712	571
5	7	7Q	1	2	4	16642.31	5712	571
5	7	7Q	1	2	5	63762.29	5712	571
5	7	7Q	1	2	6	78781.65	5712	571
5	7	7Q	1	2	7	16740.49	5712	571
5	7	7Q	1	3	1	70355.92	5713	571
5	7	7Q	1	3	2	65299.07	5713	571
5	7	7Q	1	3	3	46897.50	5713	571
5	7	7Q	1	3	4	10586.36	5713	571
5	7	7Q	1	3	5	42853.07	5713	571
5	7	7Q	1	3	6	4325.42	5713	571
5	7	7Q	1	3	7	4828.10	5713	571
5	7	7Q	1	3	8	3225.26	5713	571
5	7	7Q	1	3	9	19850.59	5713	571
5	7	7Q	1	3	10	5432.10	5713	571
5	7	7Q	1	3	11	3081.12	5713	571
5	7	7Q	1	3	12	14328.66	5713	571
5	7	7Q	1	3	13	2034.49	5713	571
5	7	7Q	1	4	1	67160.16	5714	571
5	7	7Q	1	4	2	31314.88	5714	571
5	7	7Q	1	4	3	18371.27	5714	571
5	7	7Q	1	4	4	12939.43	5714	571
5	7	7Q	1	4	5	10517.68	5714	571
5	7	7Q	1	4	6	19611.92	5714	571
5	7	7Q	1	4	7	49092.59	5714	571
5	7	7Q	1	4	8	32944.35	5714	571
5	7	7Q	1	4	9	4112.59	5714	571
5	7	7Q	1	4	10	1012.42	5714	571
5	7	7Q	1	4	11	23177.96	5714	571
5	7	7Q	1	4	12	13607.93	5714	571
5	7	7Q	2	5	1	135003.45	5725	572
5	7	7Q	2	5	2	19420.24	5725	572
5	7	7Q	2	5	3	41540.61	5725	572
5	7	7Q	2	5	4	67541.68	5725	572
5	7	7Q	2	5	5	1005.63	5725	572
5	7	7Q	2	5	6	1682.22	5725	572
5	7	7Q	2	5	7	47985.91	5725	572
5	7	7Q	2	6	1	83499.29	5726	572
5	7	7Q	2	6	2	19604.34	5726	572
5	7	7Q	2	6	3	7299.47	5726	572
5	7	7Q	2	6	4	35982.90	5726	572
5	7	7Q	2	6	5	25101.47	5726	572
5	7	7Q	2	6	6	20024.77	5726	572
5	7	7Q	2	6	7	30063.00	5726	572
5	7	7Q	2	6	8	18932.71	5726	572
5	7	7Q	2	6	9	3709.40	5726	572
5	7	7Q	2	6	10	2882.13	5726	572
5	7	7Q	2	6	11	2896.49	5726	572
5	7	7Q	2	7	1	91361.76	5727	572
5	7	7Q	2	7	2	9036.01	5727	572
5	7	7Q	2	7	3	21670.69	5727	572
5	7	7Q	2	7	4	31183.27	5727	572
5	7	7Q	2	7	5	71434.92	5727	572
5	7	7Q	2	7	6	9753.08	5727	572
5	7	7Q	2	7	7	39271.88	5727	572
5	7	7Q	2	7	8	1822.97	5727	572
5	7	7Q	2	8	1	44605.80	5728	572
5	7	7Q	2	8	2	6703.56	5728	572
5	7	7Q	2	8	3	4480.53	5728	572
5	7	7Q	2	8	4	14053.69	5728	572
5	7	7Q	2	8	5	12527.88	5728	572
5	7	7Q	2	8	6	6921.35	5728	572
5	7	7Q	2	8	7	5751.21	5728	572
5	7	7Q	2	8	8	14312.47	5728	572
5	7	7Q	2	8	9	7170.99	5728	572
5	7	7Q	2	8	10	4265.88	5728	572
5	7	7Q	2	8	11	23812.77	5728	572
5	7	7Q	2	8	12	7569.74	5728	572
5	7	7Q	2	8	13	13963.86	5728	572
5	7	7Q	2	8	14	32324.16	5728	572
5	7	7Q	2	8	15	7053.48	5728	572
5	7	7Q	2	8	16	9587.78	5728	572
5	7	7Q	2	8	17	17057.77	5728	572
5	7	7Q	2	8	18	5875.25	5728	572
5	7	7Q	2	8	19	11565.35	5728	572
5	7	7Q	2	8	20	10643.54	5728	572
5	7	7Q	2	8	21	7293.20	5728	572
5	7	7Q	2	8	22	15684.47	5728	572
5	7	7Q	2	8	23	4787.88	5728	572
5	7	7Q	2	8	24	6307.42	5728	572
5	7	7Q	2	8	25	3961.92	5728	572
5	7	7Q	2	8	26	15560.17	5728	572
5	7	7Q	2	8	27	21059.38	5728	572
5	7	7Q	2	8	28	11996.22	5728	572
5	7	7Q	3	9	1	41006.85	5739	573
5	7	7Q	3	9	2	42950.99	5739	573
5	7	7Q	3	9	3	2727.02	5739	573
5	7	7Q	3	9	4	14878.61	5739	573
5	7	7Q	3	9	5	7381.46	5739	573
5	7	7Q	3	9	6	3736.30	5739	573
5	7	7Q	3	9	7	37426.19	5739	573
5	7	7Q	3	9	8	14132.03	5739	573
5	7	7Q	3	9	9	37214.93	5739	573
5	7	7Q	3	9	10	25679.62	5739	573
5	7	7Q	3	9	11	8605.92	5739	573
5	7	7Q	3	9	12	2740.86	5739	573
5	7	7Q	3	9	13	2049.64	5739	573
5	7	7Q	3	9	14	2899.37	5739	573
5	7	7Q	3	9	15	52358.85	5739	573
5	7	7Q	3	9	16	11247.81	5739	573
5	7	7Q	3	10	1	81455.40	57310	573
5	7	7Q	3	10	2	13772.71	57310	573
5	7	7Q	3	10	3	3290.81	57310	573
5	7	7Q	3	10	4	1698.41	57310	573
5	7	7Q	3	10	5	55272.58	57310	573
5	7	7Q	3	10	6	6124.89	57310	573
5	7	7Q	3	10	7	78996.57	57310	573
5	7	7Q	3	10	8	19633.07	57310	573
5	7	7Q	3	10	9	18055.04	57310	573
5	7	7Q	3	10	10	4850.30	57310	573
5	7	7Q	3	10	11	2983.19	57310	573
5	7	7Q	3	11	1	105607.38	57311	573
5	7	7Q	3	11	2	4271.10	57311	573
5	7	7Q	3	11	3	5877.33	57311	573
5	7	7Q	3	11	4	14917.00	57311	573
5	7	7Q	3	11	5	19279.49	57311	573
5	7	7Q	3	11	6	8249.21	57311	573
5	7	7Q	3	11	7	13415.22	57311	573
5	7	7Q	3	11	8	9802.17	57311	573
5	7	7Q	3	11	9	10385.28	57311	573
5	7	7Q	3	11	10	17607.19	57311	573
5	7	7Q	3	11	11	16230.50	57311	573
5	7	7Q	3	11	12	37049.89	57311	573
5	7	7Q	3	11	13	3499.19	57311	573
5	7	7Q	3	11	14	10980.41	57311	573
5	7	7Q	3	11	15	2254.63	57311	573
5	7	7Q	3	11	16	17782.94	57311	573
5	7	7Q	3	11	17	21221.80	57311	573
5	7	7Q	3	12	1	52779.28	57312	573
5	7	7Q	3	12	2	6014.69	57312	573
5	7	7Q	3	12	3	5177.50	57312	573
5	7	7Q	3	12	4	6469.06	57312	573
5	7	7Q	3	12	5	30990.29	57312	573
5	7	7Q	3	12	6	33660.64	57312	573
5	7	7Q	3	12	7	33783.64	57312	573
5	7	7Q	3	12	8	78659.18	57312	573
5	7	7Q	3	12	9	9914.46	57312	573
5	7	7Q	3	12	10	4052.79	57312	573
5	7	7Q	3	12	11	1075.87	57312	573
5	7	7Q	3	12	12	1623.47	57312	573
5	7	7Q	3	12	13	2475.29	57312	573
5	7	7Q	3	12	14	3484.83	57312	573
5	7	7Q	3	12	15	2370.05	57312	573
6	0	0Q	1	1	1	27581.97	6011	601
6	0	0Q	1	1	2	5240.77	6011	601
6	0	0Q	1	1	3	1473.11	6011	601
6	0	0Q	1	1	4	2252.70	6011	601
6	0	0Q	1	1	5	1051.40	6011	601
6	0	0Q	1	1	6	1227.98	6011	601
6	0	0Q	1	1	7	8393.65	6011	601
6	0	0Q	1	2	1	4304.21	6012	601
6	0	0Q	1	2	2	7069.13	6012	601
6	0	0Q	1	2	3	963.76	6012	601
6	0	0Q	1	2	4	1271.41	6012	601
6	0	0Q	1	2	5	894.17	6012	601
6	0	0Q	1	2	6	5073.34	6012	601
6	0	0Q	1	2	7	2081.87	6012	601
6	0	0Q	1	2	8	7778.35	6012	601
6	0	0Q	1	2	9	3065.51	6012	601
[truncated: 596 more rows]

## Sheet: Sheet 3
EXP	GENO	Genotype	WEL	PIC	N° lumens	AREL (lumen area μm2)	PIC_MOD	WEL_MOD		COLUMNS LEGEND
1	0	0Q	1	1	1	33.7	1011	101		EXP: Serial number of the experiments
1	0	0Q	1	1	2	175.0	1011	101		GENO: Code number assigned to each genotype
1	0	0Q	1	1	3	63.2	1011	101		Genotype: Cell line name
1	0	0Q	1	1	4	69.5	1011	101		WEL: Number of the well
1	0	0Q	1	1	5	319.4	1011	101		PIC: Number of the picture
1	0	0Q	1	2	1	139.4	1012	101		N° lumens: serial number of the measured lumens
1	0	0Q	1	2	2	286.5	1012	101		AREL: Lumen area (μm2)
1	0	0Q	1	2	3	255.4	1012	101		PIC_MOD: Code number for each pictures
1	0	0Q	1	2	4	157.7	1012	101		WEL_MOD: Code number for each well
1	0	0Q	1	4	1	358.5	1014	101		0Q: Hdh ex4-5 overexpressing the N548aa portion of HTT carrying 0Q
1	0	0Q	1	4	2	9.4	1014	101		2Q: Hdh ex4-5 overexpressing the N548aa portion of HTT carrying 0Q
1	0	0Q	1	4	3	38.9	1014	101		4Q: Hdh ex4-5 overexpressing the N548aa portion of HTT carrying 0Q
1	0	0Q	1	4	4	27.9	1014	101		7Q: Hdh ex4-5 overexpressing the N548aa portion of HTT carrying 0Q
1	0	0Q	1	4	5	151.2	1014	101
1	0	0Q	2	5	1	43.1	1025	102
1	0	0Q	2	5	2	86.4	1025	102
1	0	0Q	2	5	3	147.0	1025	102
1	0	0Q	2	5	4	189.8	1025	102
1	0	0Q	2	5	5	583.4	1025	102
1	0	0Q	2	5	6	36.6	1025	102
1	0	0Q	2	5	7	38.9	1025	102
1	0	0Q	2	5	8	59.5	1025	102
1	0	0Q	3	11	1	573.2	10311	103
1	0	0Q	3	11	2	483.4	10311	103
1	0	0Q	3	11	3	172.9	10311	103
1	0	0Q	3	11	4	35.0	10311	103
1	0	0Q	3	11	5	82.5	10311	103
1	0	0Q	3	11	6	27.2	10311	103
1	0	0Q	3	12	1	55.1	10312	103
1	0	0Q	3	12	2	154.9	10312	103
1	0	0Q	3	12	3	89.0	10312	103
1	0	0Q	3	12	4	191.7	10312	103
1	2	2Q	1	1	1	616.8	1211	121
1	2	2Q	1	1	2	474.0	1211	121
1	2	2Q	1	1	3	184.1	1211	121
1	2	2Q	1	1	4	94.8	1211	121
1	2	2Q	1	1	5	767.2	1211	121
1	2	2Q	1	1	6	161.4	1211	121
1	2	2Q	1	1	7	306.6	1211	121
1	2	2Q	1	2	1	175.2	1212	121
1	2	2Q	1	2	2	106.8	1212	121
1	2	2Q	1	2	3	149.1	1212	121
1	2	2Q	1	2	4	61.1	1212	121
1	2	2Q	1	2	5	43.6	1212	121
1	2	2Q	1	2	6	83.6	1212	121
1	2	2Q	1	2	7	294.6	1212	121
1	2	2Q	1	2	8	56.9	1212	121
1	2	2Q	1	2	9	97.7	1212	121
1	2	2Q	1	2	10	85.4	1212	121
1	2	2Q	1	2	11	186.7	1212	121
1	2	2Q	1	2	12	217.8	1212	121
1	2	2Q	1	2	13	78.6	1212	121
1	2	2Q	1	2	14	31.9	1212	121
1	2	2Q	1	3	1	134.5	1213	121
1	2	2Q	1	3	2	34.5	1213	121
1	2	2Q	1	3	3	43.3	1213	121
1	2	2Q	1	3	4	140.8	1213	121
1	2	2Q	1	3	5	236.1	1213	121
1	2	2Q	1	3	6	357.8	1213	121
1	2	2Q	1	4	1	260.9	1214	121
1	2	2Q	1	4	2	167.1	1214	121
1	2	2Q	1	4	3	229.3	1214	121
1	2	2Q	2	5	1	91.7	1225	122
1	2	2Q	2	5	2	134.5	1225	122
1	2	2Q	2	5	3	69.5	1225	122
1	2	2Q	2	5	4	65.3	1225	122
1	2	2Q	2	5	5	54.3	1225	122
1	2	2Q	2	5	6	100.5	1225	122
1	2	2Q	2	6	1	228.5	1226	122
1	2	2Q	2	6	2	118.6	1226	122
1	2	2Q	2	6	3	78.9	1226	122
1	2	2Q	2	6	4	71.6	1226	122
1	2	2Q	2	6	5	40.5	1226	122
1	2	2Q	2	6	6	105.0	1226	122
1	2	2Q	2	6	7	230.8	1226	122
1	2	2Q	2	6	8	156.4	1226	122
1	2	2Q	2	6	9	47.5	1226	122
1	2	2Q	2	6	10	137.1	1226	122
1	2	2Q	2	7	1	81.5	1227	122
1	2	2Q	2	7	2	449.2	1227	122
1	2	2Q	2	7	3	97.4	1227	122
1	2	2Q	2	7	4	224.1	1227	122
1	2	2Q	2	7	5	53.0	1227	122
1	2	2Q	2	7	6	137.9	1227	122
1	2	2Q	2	7	7	188.5	1227	122
1	2	2Q	2	7	8	144.4	1227	122
1	2	2Q	2	7	9	54.6	1227	122
1	2	2Q	2	8	1	126.1	1228	122
1	2	2Q	2	8	2	155.6	1228	122
1	2	2Q	2	8	3	42.6	1228	122
1	2	2Q	2	8	4	37.9	1228	122
1	2	2Q	2	8	5	50.1	1228	122
1	2	2Q	2	8	6	73.9	1228	122
1	2	2Q	2	8	7	27.2	1228	122
1	2	2Q	2	8	8	29.2	1228	122
1	2	2Q	3	9	1	59.5	1239	123
1	2	2Q	3	9	2	92.2	1239	123
1	2	2Q	3	9	3	132.1	1239	123
1	2	2Q	3	9	4	76.5	1239	123
1	2	2Q	3	9	5	103.9	1239	123
1	2	2Q	3	9	6	137.9	1239	123
1	2	2Q	3	9	7	108.1	1239	123
1	2	2Q	3	9	8	245.2	1239	123
1	2	2Q	3	10	1	1034.9	12310	123
1	2	2Q	3	10	2	180.7	12310	123
1	2	2Q	3	10	3	147.3	12310	123
1	2	2Q	3	11	1	1034.9	12311	123
1	2	2Q	3	11	2	180.7	12311	123
1	2	2Q	3	11	3	147.3	12311	123
1	2	2Q	3	11	4	1018.2	12311	123
1	2	2Q	3	11	5	81.7	12311	123
1	2	2Q	3	11	6	76.0	12311	123
1	2	2Q	3	11	7	90.1	12311	123
1	2	2Q	3	11	8	384.7	12311	123
1	2	2Q	3	11	9	302.1	12311	123
1	2	2Q	3	12	1	174.7	12312	123
1	2	2Q	3	12	2	64.8	12312	123
1	2	2Q	3	12	3	50.4	12312	123
1	2	2Q	3	12	4	29.5	12312	123
1	2	2Q	3	12	5	96.9	12312	123
1	2	2Q	3	12	6	574.0	12312	123
1	2	2Q	3	12	7	226.7	12312	123
1	2	2Q	3	12	8	363.8	12312	123
1	2	2Q	3	12	9	45.4	12312	123
1	2	2Q	3	12	10	386.5	12312	123
1	2	2Q	3	12	11	76.8	12312	123
1	2	2Q	3	12	12	88.3	12312	123
1	2	2Q	3	12	13	53.3	12312	123
1	2	2Q	3	12	14	111.2	12312	123
1	2	2Q	3	12	15	34.2	12312	123
1	2	2Q	3	12	16	14.6	12312	123
1	2	2Q	3	12	17	171.3	12312	123
1	2	2Q	3	13	1	646.6	12313	123
1	2	2Q	3	13	2	53.8	12313	123
1	2	2Q	3	13	3	22.2	12313	123
1	2	2Q	3	13	4	152.0	12313	123
1	2	2Q	3	13	5	53.3	12313	123
1	2	2Q	3	13	6	200.0	12313	123
1	2	2Q	3	13	7	138.1	12313	123
1	2	2Q	3	13	8	44.4	12313	123
1	2	2Q	3	13	9	21.4	12313	123
1	2	2Q	3	13	10	76.0	12313	123
1	2	2Q	3	13	11	111.8	12313	123
1	4	4Q	1	1	1	558.3	1411	141
1	4	4Q	1	1	2	3358.2	1411	141
1	4	4Q	1	1	3	172.1	1411	141
1	4	4Q	1	1	4	399.0	1411	141
1	4	4Q	1	1	5	166.3	1411	141
1	4	4Q	1	1	6	38.9	1411	141
1	4	4Q	1	1	7	61.1	1411	141
1	4	4Q	1	1	8	118.0	1411	141
1	4	4Q	1	1	9	132.7	1411	141
1	4	4Q	1	2	1	1347.5	1412	141
1	4	4Q	1	2	2	435.8	1412	141
1	4	4Q	1	2	3	118.8	1412	141
1	4	4Q	1	2	4	525.7	1412	141
1	4	4Q	1	2	5	2107.1	1412	141
1	4	4Q	1	2	6	516.5	1412	141
1	4	4Q	1	2	7	1148.7	1412	141
1	4	4Q	1	2	8	915.3	1412	141
1	4	4Q	1	2	9	526.4	1412	141
1	4	4Q	1	2	10	1750.6	1412	141
1	4	4Q	1	2	11	439.5	1412	141
1	4	4Q	1	2	12	68.4	1412	141
1	4	4Q	1	2	13	636.6	1412	141
1	4	4Q	1	2	14	362.5	1412	141
1	4	4Q	1	3	1	522.8	1413	141
1	4	4Q	1	3	2	1588.7	1413	141
1	4	4Q	1	3	3	1975.2	1413	141
1	4	4Q	1	3	4	792.0	1413	141
1	4	4Q	1	3	5	1577.3	1413	141
1	4	4Q	1	3	6	1106.4	1413	141
1	4	4Q	1	3	7	798.0	1413	141
1	4	4Q	1	3	8	89.6	1413	141
1	4	4Q	1	3	9	168.4	1413	141
1	4	4Q	1	3	10	150.7	1413	141
1	4	4Q	1	3	11	50.1	1413	141
1	4	4Q	1	3	12	629.9	1413	141
1	4	4Q	1	3	13	228.8	1413	141
1	4	4Q	1	3	14	813.7	1413	141
1	4	4Q	1	3	15	200.3	1413	141
1	4	4Q	1	4	1	1329.2	1414	141
1	4	4Q	1	4	2	80.7	1414	141
1	4	4Q	1	4	3	284.4	1414	141
1	4	4Q	1	4	4	145.7	1414	141
1	4	4Q	1	4	5	93.7	1414	141
1	4	4Q	2	5	1	64.5	1425	142
1	4	4Q	2	5	2	91.4	1425	142
1	4	4Q	2	5	3	25.1	1425	142
1	4	4Q	2	5	4	46.7	1425	142
1	4	4Q	2	6	1	997.5	1426	142
1	4	4Q	2	6	2	1235.9	1426	142
1	4	4Q	2	6	3	85.1	1426	142
1	4	4Q	2	6	4	1021.3	1426	142
1	4	4Q	2	6	5	260.6	1426	142
1	4	4Q	2	6	6	61.1	1426	142
1	4	4Q	2	6	7	55.4	1426	142
1	4	4Q	2	6	8	101.8	1426	142
1	4	4Q	2	6	9	508.4	1426	142
1	4	4Q	2	6	10	105.8	1426	142
1	4	4Q	2	6	11	704.5	1426	142
1	4	4Q	2	7	1	339.5	1427	142
1	4	4Q	2	7	2	45.7	1427	142
1	4	4Q	2	7	3	39.7	1427	142
1	4	4Q	2	7	4	420.4	1427	142
1	4	4Q	2	7	5	94.8	1427	142
1	4	4Q	2	7	6	188.8	1427	142
1	4	4Q	2	7	7	148.1	1427	142
1	4	4Q	2	7	8	59.0	1427	142
1	4	4Q	2	7	9	557.0	1427	142
1	4	4Q	2	7	10	216.0	1427	142
1	4	4Q	2	7	11	32.9	1427	142
1	4	4Q	2	8	1	1489.8	1428	142
1	4	4Q	2	8	2	963.3	1428	142
1	4	4Q	2	8	3	503.5	1428	142
1	4	4Q	2	8	4	146.0	1428	142
1	4	4Q	2	8	5	354.1	1428	142
1	4	4Q	2	8	6	89.3	1428	142
1	4	4Q	3	9	1	387.0	1439	143
1	4	4Q	3	9	2	845.0	1439	143
1	4	4Q	3	10	1	1835.3	14310	143
1	4	4Q	3	10	2	502.2	14310	143
1	4	4Q	3	10	3	174.4	14310	143
1	4	4Q	3	10	4	348.9	14310	143
1	4	4Q	3	10	5	708.7	14310	143
1	4	4Q	3	10	6	67.9	14310	143
1	4	4Q	3	10	7	36.6	14310	143
1	4	4Q	3	10	8	37.9	14310	143
1	4	4Q	3	10	9	524.1	14310	143
1	4	4Q	3	10	10	735.9	14310	143
1	4	4Q	3	10	11	31.1	14310	143
1	4	4Q	3	10	12	710.0	14310	143
1	4	4Q	3	10	13	459.3	14310	143
1	4	4Q	3	10	14	77.3	14310	143
1	4	4Q	3	10	15	40.5	14310	143
1	4	4Q	3	10	16	32.6	14310	143
1	4	4Q	3	10	17	142.6	14310	143
1	4	4Q	3	11	1	53.0	14311	143
1	4	4Q	3	11	2	146.5	14311	143
1	4	4Q	3	11	3	241.8	14311	143
1	4	4Q	3	11	4	104.5	14311	143
1	4	4Q	3	11	5	222.5	14311	143
1	4	4Q	3	11	6	170.8	14311	143
1	4	4Q	3	11	7	36.6	14311	143
1	4	4Q	3	11	8	18.8	14311	143
1	4	4Q	3	11	9	20.1	14311	143
1	4	4Q	3	11	10	8.6	14311	143
1	4	4Q	3	12	1	100.3	14312	143
1	4	4Q	3	12	2	71.8	14312	143
1	4	4Q	3	12	3	341.8	14312	143
1	4	4Q	3	12	4	96.1	14312	143
1	4	4Q	3	12	5	182.5	14312	143
1	4	4Q	3	12	6	66.6	14312	143
1	4	4Q	3	12	7	33.7	14312	143
1	4	4Q	3	12	8	849.5	14312	143
1	4	4Q	3	12	9	67.1	14312	143
1	7	7Q	1	1	1	240.2	1711	171
1	7	7Q	1	1	2	181.7	1711	171
1	7	7Q	1	1	3	364.0	1711	171
1	7	7Q	1	1	4	59.5	1711	171
1	7	7Q	1	1	5	870.1	1711	171
1	7	7Q	1	1	6	54.6	1711	171
1	7	7Q	1	1	7	95.6	1711	171
1	7	7Q	1	1	8	44.7	1711	171
1	7	7Q	1	2	1	254.3	1712	171
1	7	7Q	1	2	2	471.3	1712	171
1	7	7Q	1	2	3	382.6	1712	171
1	7	7Q	1	2	4	114.6	1712	171
1	7	7Q	1	2	5	602.4	1712	171
1	7	7Q	1	2	6	115.9	1712	171
1	7	7Q	1	2	7	96.1	1712	171
1	7	7Q	1	2	8	59.5	1712	171
1	7	7Q	1	2	9	47.0	1712	171
1	7	7Q	1	2	10	15.7	1712	171
1	7	7Q	1	2	11	30.6	1712	171
1	7	7Q	1	2	12	1814.6	1712	171
1	7	7Q	1	2	13	35.3	1712	171
1	7	7Q	1	2	14	23.5	1712	171
1	7	7Q	1	2	15	37.6	1712	171
1	7	7Q	1	2	16	39.7	1712	171
1	7	7Q	1	3	1	1331.5	1713	171
1	7	7Q	1	3	2	264.8	1713	171
1	7	7Q	1	3	3	241.0	1713	171
1	7	7Q	1	3	4	156.9	1713	171
1	7	7Q	1	3	5	1082.4	1713	171
1	7	7Q	1	3	6	454.6	1713	171
1	7	7Q	1	4	1	231.6	1714	171
1	7	7Q	1	4	2	205.3	1714	171
1	7	7Q	1	4	3	131.9	1714	171
1	7	7Q	1	4	4	91.1	1714	171
1	7	7Q	2	5	1	842.2	1725	172
1	7	7Q	2	5	2	58.5	1725	172
1	7	7Q	2	5	3	748.4	1725	172
1	7	7Q	2	5	4	1848.0	1725	172
1	7	7Q	2	5	5	4867.5	1725	172
1	7	7Q	2	5	6	2024.1	1725	172
1	7	7Q	2	5	7	509.7	1725	172
1	7	7Q	2	6	1	2632.8	1726	172
1	7	7Q	2	6	2	538.7	1726	172
1	7	7Q	2	6	3	187.0	1726	172
1	7	7Q	2	6	4	2225.9	1726	172
1	7	7Q	2	6	5	424.1	1726	172
1	7	7Q	2	6	6	1529.5	1726	172
1	7	7Q	2	6	7	471.1	1726	172
1	7	7Q	2	6	8	1795.6	1726	172
1	7	7Q	2	6	9	3612.3	1726	172
1	7	7Q	2	6	10	406.3	1726	172
1	7	7Q	2	6	11	172.3	1726	172
1	7	7Q	2	6	12	497.7	1726	172
1	7	7Q	2	6	13	174.2	1726	172
1	7	7Q	2	7	1	382.0	1727	172
1	7	7Q	2	7	2	64.0	1727	172
1	7	7Q	2	7	3	409.7	1727	172
1	7	7Q	2	7	4	254.6	1727	172
1	7	7Q	2	7	5	33.2	1727	172
1	7	7Q	2	8	1	225.9	1728	172
1	7	7Q	2	8	2	182.8	1728	172
1	7	7Q	2	8	3	29.8	1728	172
1	7	7Q	2	8	4	314.4	1728	172
1	7	7Q	2	8	5	26.9	1728	172
1	7	7Q	3	9	1	876.4	1739	173
1	7	7Q	3	9	2	158.0	1739	173
1	7	7Q	3	9	3	992.3	1739	173
1	7	7Q	3	9	4	3121.1	1739	173
1	7	7Q	3	9	5	2572.2	1739	173
1	7	7Q	3	9	6	160.1	1739	173
1	7	7Q	3	9	7	475.5	1739	173
1	7	7Q	3	9	8	109.9	1739	173
1	7	7Q	3	9	9	2205.0	1739	173
1	7	7Q	3	9	10	1268.1	1739	173
1	7	7Q	3	9	11	45.7	1739	173
1	7	7Q	3	10	1	131.4	17310	173
1	7	7Q	3	10	2	565.1	17310	173
1	7	7Q	3	10	3	233.5	17310	173
1	7	7Q	3	10	4	88.8	17310	173
1	7	7Q	3	10	5	3994.0	17310	173
1	7	7Q	3	11	1	860.2	17311	173
1	7	7Q	3	11	2	75.5	17311	173
1	7	7Q	3	11	3	43.3	17311	173
1	7	7Q	3	11	4	33.7	17311	173
1	7	7Q	3	11	5	35.5	17311	173
1	7	7Q	3	11	6	166.1	17311	173
1	7	7Q	3	11	7	144.1	17311	173
1	7	7Q	3	11	8	74.7	17311	173
1	7	7Q	3	11	9	3026.0	17311	173
1	7	7Q	3	11	10	1908.4	17311	173
1	7	7Q	3	11	11	1797.9	17311	173
1	7	7Q	3	12	1	575.8	17312	173
1	7	7Q	3	12	2	369.5	17312	173
1	7	7Q	3	12	3	92.4	17312	173
1	7	7Q	3	12	4	88.5	17312	173
1	7	7Q	3	12	5	170.5	17312	173
1	7	7Q	3	12	6	69.7	17312	173
1	7	7Q	3	12	7	203.4	17312	173
1	7	7Q	3	12	8	315.2	17312	173
1	7	7Q	3	12	9	89.0	17312	173
1	7	7Q	3	12	10	155.1	17312	173
1	7	7Q	3	12	11	47.0	17312	173
1	7	7Q	3	12	12	47.5	17312	173
1	7	7Q	3	12	13	390.9	17312	173
1	7	7Q	3	12	14	130.6	17312	173
1	7	7Q	3	12	15	148.3	17312	173
2	2	2Q	1	1	1	76.0	2211	221
2	2	2Q	1	1	2	39.4	2211	221
2	2	2Q	1	1	3	400.6	2211	221
2	2	2Q	1	2	1	65.3	2212	221
2	2	2Q	1	2	2	79.6	2212	221
2	2	2Q	1	2	3	41.3	2212	221
2	2	2Q	1	2	4	94.3	2212	221
2	2	2Q	1	2	5	51.4	2212	221
2	2	2Q	1	2	6	41.8	2212	221
2	2	2Q	1	2	7	116.7	2212	221
2	2	2Q	1	2	8	55.1	2212	221
2	2	2Q	1	2	9	15.7	2212	221
2	2	2Q	1	3	1	203.2	2213	221
2	2	2Q	1	3	2	414.4	2213	221
2	2	2Q	1	3	3	101.3	2213	221
2	2	2Q	1	3	4	47.5	2213	221
2	2	2Q	1	4	1	182.3	2214	221
2	2	2Q	1	4	2	174.2	2214	221
2	2	2Q	1	4	3	266.6	2214	221
2	2	2Q	1	4	4	281.5	2214	221
2	2	2Q	1	4	5	89.6	2214	221
2	2	2Q	1	4	6	50.7	2214	221
2	2	2Q	1	4	7	392.0	2214	221
2	2	2Q	1	4	8	981.9	2214	221
2	2	2Q	1	4	9	93.5	2214	221
2	2	2Q	1	4	10	511.0	2214	221
2	2	2Q	1	4	11	57.7	2214	221
2	2	2Q	1	4	12	53.3	2214	221
2	2	2Q	2	5	1	137.4	2225	222
2	2	2Q	2	5	2	190.6	2225	222
2	2	2Q	2	6	1	196.9	2226	222
2	2	2Q	2	6	2	100.5	2226	222
2	2	2Q	2	6	3	184.6	2226	222
2	2	2Q	2	6	4	98.4	2226	222
2	2	2Q	2	7	1	127.7	2227	222
2	2	2Q	2	7	2	539.0	2227	222
2	2	2Q	2	7	3	208.9	2227	222
2	2	2Q	2	7	4	105.2	2227	222
2	2	2Q	2	7	5	52.2	2227	222
2	2	2Q	2	7	6	54.6	2227	222
2	2	2Q	2	8	1	309.4	2228	222
2	2	2Q	2	8	2	419.9	2228	222
2	2	2Q	2	8	3	400.8	2228	222
2	2	2Q	2	8	4	117.2	2228	222
2	2	2Q	2	8	5	52.5	2228	222
2	2	2Q	3	9	1	43.6	2239	223
2	2	2Q	3	9	2	101.8	2239	223
2	2	2Q	3	9	3	166.3	2239	223
2	2	2Q	3	10	1	574.8	22310	223
2	2	2Q	3	10	2	127.4	22310	223
2	2	2Q	3	10	3	103.7	22310	223
2	2	2Q	3	10	4	223.8	22310	223
2	2	2Q	3	10	5	105.5	22310	223
2	2	2Q	3	10	6	458.3	22310	223
2	2	2Q	3	10	7	266.9	22310	223
2	2	2Q	3	10	8	48.3	22310	223
2	2	2Q	3	11	1	144.4	22311	223
2	2	2Q	3	11	2	50.9	22311	223
2	2	2Q	3	11	3	162.2	22311	223
2	2	2Q	3	11	4	66.1	22311	223
2	2	2Q	3	11	5	86.7	22311	223
2	2	2Q	3	11	6	92.7	22311	223
2	2	2Q	3	11	7	86.2	22311	223
2	2	2Q	3	12	1	103.7	22312	223
2	2	2Q	3	12	2	68.2	22312	223
2	4	4Q	1	1	1	235.0	2411	241
2	4	4Q	1	1	2	613.7	2411	241
2	4	4Q	1	1	3	335.0	2411	241
2	4	4Q	1	1	4	372.9	2411	241
2	4	4Q	1	1	5	325.9	2411	241
2	4	4Q	1	1	6	305.3	2411	241
2	4	4Q	1	1	7	201.3	2411	241
2	4	4Q	1	1	8	528.3	2411	241
2	4	4Q	1	1	9	264.3	2411	241
2	4	4Q	1	1	10	472.1	2411	241
2	4	4Q	1	1	11	1429.2	2411	241
2	4	4Q	1	1	12	1586.9	2411	241
2	4	4Q	1	1	13	655.4	2411	241
2	4	4Q	1	1	14	182.3	2411	241
2	4	4Q	1	2	1	1124.4	2412	241
2	4	4Q	1	2	2	1195.5	2412	241
2	4	4Q	1	2	3	246.8	2412	241
2	4	4Q	1	2	4	236.3	2412	241
2	4	4Q	1	2	5	55.1	2412	241
2	4	4Q	1	2	6	218.8	2412	241
2	4	4Q	1	2	7	69.2	2412	241
2	4	4Q	1	2	8	173.4	2412	241
2	4	4Q	1	2	9	136.8	2412	241
2	4	4Q	1	2	10	356.4	2412	241
2	4	4Q	1	2	11	85.1	2412	241
2	4	4Q	1	2	12	419.4	2412	241
2	4	4Q	1	2	13	1126.8	2412	241
2	4	4Q	1	2	14	452.5	2412	241
2	4	4Q	1	2	15	3483.3	2412	241
2	4	4Q	1	2	16	153.8	2412	241
2	4	4Q	1	2	17	736.1	2412	241
2	4	4Q	1	2	18	976.9	2412	241
2	4	4Q	1	2	19	95.1	2412	241
2	4	4Q	1	2	20	952.4	2412	241
2	4	4Q	1	2	21	65.0	2412	241
2	4	4Q	1	2	22	51.4	2412	241
2	4	4Q	1	3	1	289.6	2413	241
2	4	4Q	1	3	2	988.7	2413	241
2	4	4Q	1	3	3	783.1	2413	241
2	4	4Q	1	3	4	517.0	2413	241
2	4	4Q	1	3	5	96.1	2413	241
2	4	4Q	1	3	6	445.0	2413	241
2	4	4Q	1	3	7	1003.3	2413	241
2	4	4Q	1	3	8	83.0	2413	241
2	4	4Q	1	3	9	170.5	2413	241
2	4	4Q	1	3	10	1807.3	2413	241
2	4	4Q	1	4	1	1107.2	2414	241
2	4	4Q	1	4	2	221.7	2414	241
2	4	4Q	1	4	3	121.4	2414	241
2	4	4Q	1	4	4	1582.5	2414	241
2	4	4Q	1	4	5	488.1	2414	241
2	4	4Q	1	4	6	885.8	2414	241
2	4	4Q	1	4	7	251.5	2414	241
2	4	4Q	1	4	8	48.3	2414	241
2	4	4Q	1	4	9	651.0	2414	241
2	4	4Q	1	4	10	152.2	2414	241
2	4	4Q	1	4	11	118.3	2414	241
2	4	4Q	1	4	12	54.8	2414	241
2	4	4Q	1	4	13	66.6	2414	241
2	4	4Q	1	4	14	561.2	2414	241
2	4	4Q	1	4	15	308.7	2414	241
2	4	4Q	1	4	16	141.3	2414	241
2	4	4Q	1	4	17	48.8	2414	241
2	4	4Q	2	5	1	794.1	2425	242
2	4	4Q	2	5	2	138.4	2425	242
2	4	4Q	2	5	3	218.0	2425	242
2	4	4Q	2	5	4	1051.8	2425	242
2	4	4Q	2	5	5	435.8	2425	242
2	4	4Q	2	6	1	528.8	2426	242
2	4	4Q	2	6	2	133.2	2426	242
2	4	4Q	2	6	3	174.7	2426	242
2	4	4Q	2	6	4	279.9	2426	242
2	4	4Q	2	6	5	2741.4	2426	242
2	4	4Q	2	6	6	272.9	2426	242
2	4	4Q	2	7	1	93.7	2427	242
2	4	4Q	2	7	2	169.2	2427	242
2	4	4Q	2	7	3	196.9	2427	242
2	4	4Q	2	7	4	141.8	2427	242
2	4	4Q	2	7	5	96.4	2427	242
2	4	4Q	2	7	6	1126.0	2427	242
2	4	4Q	2	8	1	351.5	2428	242
2	4	4Q	2	8	2	916.1	2428	242
2	4	4Q	3	9	1	367.2	2439	243
2	4	4Q	3	9	2	164.5	2439	243
2	4	4Q	3	9	3	519.1	2439	243
2	4	4Q	3	9	4	90.6	2439	243
2	4	4Q	3	9	5	553.1	2439	243
2	4	4Q	3	9	6	334.5	2439	243
2	4	4Q	3	9	7	701.1	2439	243
2	4	4Q	3	9	8	1238.3	2439	243
2	4	4Q	3	9	9	58.2	2439	243
2	4	4Q	3	10	1	248.3	24310	243
2	4	4Q	3	10	2	128.2	24310	243
2	4	4Q	3	10	3	319.4	24310	243
2	4	4Q	3	10	4	130.6	24310	243
2	4	4Q	3	10	5	261.1	24310	243
2	4	4Q	3	10	6	220.7	24310	243
2	4	4Q	3	10	7	56.4	24310	243
2	4	4Q	3	10	8	87.5	24310	243
2	4	4Q	3	10	9	199.2	24310	243
2	4	4Q	3	10	10	357.0	24310	243
2	4	4Q	3	10	11	43.3	24310	243
2	4	4Q	3	10	12	41.5	24310	243
2	4	4Q	3	10	13	409.2	24310	243
2	4	4Q	3	11	1	589.9	24311	243
2	4	4Q	3	11	2	259.6	24311	243
2	4	4Q	3	11	3	267.4	24311	243
2	4	4Q	3	11	4	188.5	24311	243
2	4	4Q	3	11	5	177.6	24311	243
2	4	4Q	3	11	6	410.8	24311	243
2	4	4Q	3	11	7	152.0	24311	243
2	4	4Q	3	11	8	970.9	24311	243
2	4	4Q	3	11	9	1484.5	24311	243
2	4	4Q	3	11	10	86.4	24311	243
2	4	4Q	3	11	11	93.7	24311	243
2	4	4Q	3	11	12	168.7	24311	243
2	4	4Q	3	11	13	2074.4	24311	243
2	4	4Q	3	11	14	2547.4	24311	243
2	4	4Q	3	11	15	1192.3	24311	243
2	4	4Q	3	12	1	776.4	24312	243
2	4	4Q	3	12	2	168.2	24312	243
2	4	4Q	3	12	3	579.5	24312	243
2	4	4Q	3	12	4	841.4	24312	243
2	4	4Q	3	12	5	241.0	24312	243
2	4	4Q	3	12	6	311.8	24312	243
2	4	4Q	3	12	7	458.6	24312	243
2	4	4Q	3	12	8	2386.2	24312	243
2	4	4Q	3	12	9	211.3	24312	243
3	0	0Q	1	1	1	2988.7	3011	301
3	0	0Q	1	1	2	736.7	3011	301
3	0	0Q	1	1	3	265.1	3011	301
3	0	0Q	1	1	4	554.1	3011	301
3	0	0Q	1	1	5	140.0	3011	301
3	0	0Q	1	1	6	214.1	3011	301
3	0	0Q	1	1	7	198.7	3011	301
3	0	0Q	1	1	8	317.0	3011	301
3	0	0Q	1	1	9	123.0	3011	301
3	0	0Q	1	1	10	53.8	3011	301
3	0	0Q	1	1	11	64.8	3011	301
3	0	0Q	1	1	12	85.7	3011	301
3	0	0Q	1	1	13	46.7	3011	301
3	0	0Q	1	1	14	89.3	3011	301
3	0	0Q	1	1	15	263.7	3011	301
3	0	0Q	1	2	1	301.9	3012	301
3	0	0Q	1	2	2	491.2	3012	301
3	0	0Q	1	2	3	520.2	3012	301
3	0	0Q	1	2	4	371.9	3012	301
3	0	0Q	1	2	5	550.7	3012	301
3	0	0Q	1	2	6	64.2	3012	301
3	0	0Q	1	2	7	40.2	3012	301
3	0	0Q	1	2	8	33.4	3012	301
3	0	0Q	1	2	9	340.5	3012	301
3	0	0Q	1	2	10	111.2	3012	301
3	0	0Q	1	2	11	169.2	3012	301
3	0	0Q	1	3	1	1806.5	3013	301
3	0	0Q	1	3	2	282.8	3013	301
3	0	0Q	1	3	3	381.8	3013	301
3	0	0Q	1	3	4	353.3	3013	301
3	0	0Q	1	3	5	24.3	3013	301
3	0	0Q	1	3	6	31.1	3013	301
3	0	0Q	1	4	1	674.2	3014	301
3	0	0Q	1	4	2	28.5	3014	301
3	0	0Q	2	5	1	745.3	3025	302
3	0	0Q	2	5	2	100.5	3025	302
3	0	0Q	2	5	3	212.6	3025	302
3	0	0Q	2	5	4	587.6	3025	302
3	0	0Q	2	5	5	130.3	3025	302
3	0	0Q	2	5	6	146.2	3025	302
3	0	0Q	2	5	7	40.0	3025	302
3	0	0Q	2	5	8	44.1	3025	302
3	0	0Q	2	6	1	569.5	3026	302
3	0	0Q	2	6	2	149.4	3026	302
3	0	0Q	2	6	3	55.4	3026	302
3	0	0Q	2	6	4	2065.3	3026	302
3	0	0Q	2	6	5	223.0	3026	302
3	0	0Q	2	7	1	201.3	3027	302
3	0	0Q	2	7	2	24.5	3027	302
3	0	0Q	2	8	1	634.8	3028	302
3	0	0Q	2	8	2	102.9	3028	302
3	0	0Q	2	8	3	206.8	3028	302
3	0	0Q	3	9	1	597.0	3039	303
3	0	0Q	3	9	2	238.7	3039	303
3	0	0Q	3	9	3	78.3	3039	303
3	0	0Q	3	9	4	48.0	3039	303
3	0	0Q	3	10	1	702.2	30310	303
3	0	0Q	3	10	2	596.7	30310	303
3	0	0Q	3	10	3	1216.1	30310	303
3	0	0Q	3	10	4	129.8	30310	303
3	0	0Q	3	10	5	1219.0	30310	303
3	0	0Q	3	10	6	162.4	30310	303
3	0	0Q	3	10	7	2116.8	30310	303
3	0	0Q	3	10	8	153.3	30310	303
3	0	0Q	3	10	9	210.7	30310	303
3	0	0Q	3	11	1	995.2	30311	303
3	0	0Q	3	11	2	302.1	30311	303
3	0	0Q	3	11	3	43.9	30311	303
3	0	0Q	3	11	4	92.4	30311	303
3	0	0Q	3	12	1	2858.4	30312	303
3	0	0Q	3	12	2	50.4	30312	303
3	0	0Q	3	12	3	95.3	30312	303
3	2	2Q	1	1	1	103.3	3211	321
3	2	2Q	1	1	2	123.7	3211	321
3	2	2Q	1	1	3	154.9	3211	321
3	2	2Q	1	1	4	171.1	3211	321
3	2	2Q	1	1	5	307.9	3211	321
3	2	2Q	1	1	6	70.9	3211	321
3	2	2Q	1	1	7	38.7	3211	321
3	2	2Q	1	1	8	108.3	3211	321
3	2	2Q	1	1	9	23.0	3211	321
3	2	2Q	1	2	1	144.4	3212	321
3	2	2Q	1	2	2	45.8	3212	321
3	2	2Q	1	2	3	74.3	3212	321
3	2	2Q	1	2	4	77.7	3212	321
3	2	2Q	1	2	5	61.2	3212	321
3	2	2Q	1	2	6	171.1	3212	321
3	2	2Q	1	2	7	272.3	3212	321
3	2	2Q	1	2	8	134.5	3212	321
3	2	2Q	1	2	9	89.2	3212	321
3	2	2Q	1	2	10	41.1	3212	321
3	2	2Q	1	2	11	269.2	3212	321
3	2	2Q	1	3	1	2954.3	3213	321
3	2	2Q	1	3	2	82.1	3213	321
3	2	2Q	1	3	3	40.5	3213	321
3	2	2Q	1	3	4	109.4	3213	321
3	2	2Q	1	3	5	704.5	3213	321
3	2	2Q	1	3	6	130.5	3213	321
3	2	2Q	1	3	7	47.9	3213	321
3	2	2Q	1	3	8	324.1	3213	321
3	2	2Q	1	3	9	117.5	3213	321
3	2	2Q	1	3	10	72.7	3213	321
3	2	2Q	1	3	11	525.3	3213	321
3	2	2Q	1	3	12	185.5	3213	321
3	2	2Q	1	3	13	60.4	3213	321
3	2	2Q	1	3	14	183.1	3213	321
3	2	2Q	1	3	15	506.2	3213	321
3	2	2Q	1	3	16	166.9	3213	321
3	2	2Q	1	3	17	278.9	3213	321
3	2	2Q	1	3	18	114.8	3213	321
3	2	2Q	1	3	19	135.5	3213	321
3	2	2Q	1	3	20	152.8	3213	321
3	2	2Q	1	3	21	75.6	3213	321
3	2	2Q	1	3	22	102.6	3213	321
3	2	2Q	1	3	23	183.6	3213	321
3	2	2Q	1	4	1	211.6	3214	321
3	2	2Q	1	4	2	155.4	3214	321
3	2	2Q	1	4	3	116.9	3214	321
3	2	2Q	1	4	4	422.8	3214	321
3	2	2Q	1	4	5	298.0	3214	321
3	2	2Q	1	4	6	58.1	3214	321
3	2	2Q	1	4	7	170.8	3214	321
3	2	2Q	1	4	8	53.1	3214	321
3	2	2Q	1	4	9	94.4	3214	321
3	2	2Q	1	4	10	140.5	3214	321
3	2	2Q	2	5	1	93.9	3225	322
3	2	2Q	2	5	2	171.9	3225	322
3	2	2Q	2	5	3	336.4	3225	322
3	2	2Q	2	5	4	90.3	3225	322
3	2	2Q	2	5	5	76.9	3225	322
3	2	2Q	2	5	6	95.0	3225	322
3	2	2Q	2	5	7	182.3	3225	322
3	2	2Q	2	5	8	46.3	3225	322
3	2	2Q	2	5	9	85.5	3225	322
3	2	2Q	2	5	10	267.9	3225	322
3	2	2Q	2	6	1	486.9	3226	322
3	2	2Q	2	6	2	93.4	3226	322
3	2	2Q	2	6	3	233.6	3226	322
3	2	2Q	2	6	4	129.2	3226	322
3	2	2Q	2	6	5	880.0	3226	322
3	2	2Q	2	6	6	1421.0	3226	322
3	2	2Q	2	6	7	167.4	3226	322
3	2	2Q	2	6	8	123.2	3226	322
3	2	2Q	2	6	9	151.7	3226	322
3	2	2Q	2	6	10	69.3	3226	322
3	2	2Q	2	6	11	111.4	3226	322
3	2	2Q	2	6	12	63.3	3226	322
3	2	2Q	2	6	13	72.5	3226	322
3	2	2Q	2	6	14	128.4	3226	322
3	2	2Q	2	6	15	79.3	3226	322
3	2	2Q	2	6	16	103.6	3226	322
3	2	2Q	2	6	17	80.6	3226	322
3	2	2Q	2	6	18	99.1	3226	322
3	2	2Q	2	7	1	373.6	3227	322
3	2	2Q	2	7	2	219.2	3227	322
3	2	2Q	2	7	3	239.1	3227	322
3	2	2Q	2	7	4	81.6	3227	322
3	2	2Q	2	7	5	293.0	3227	322
3	2	2Q	2	7	6	393.2	3227	322
3	2	2Q	2	7	7	92.9	3227	322
3	2	2Q	2	7	8	287.0	3227	322
3	2	2Q	2	7	9	78.2	3227	322
3	2	2Q	2	8	1	189.1	3228	322
3	2	2Q	2	8	2	120.6	3228	322
3	2	2Q	2	8	3	463.6	3228	322
3	2	2Q	2	8	4	700.6	3228	322
3	2	2Q	2	8	5	106.2	3228	322
3	2	2Q	2	8	6	102.3	3228	322
3	2	2Q	2	8	7	68.3	3228	322
3	2	2Q	2	8	8	125.3	3228	322
3	2	2Q	2	8	9	68.3	3228	322
3	2	2Q	2	8	10	65.7	3228	322
3	2	2Q	2	8	11	44.5	3228	322
3	2	2Q	2	8	12	61.7	3228	322
3	2	2Q	3	9	1	101.0	3239	323
3	2	2Q	3	9	2	83.7	3239	323
3	2	2Q	3	9	3	87.1	3239	323
3	2	2Q	3	9	4	56.2	3239	323
3	2	2Q	3	9	5	67.8	3239	323
3	2	2Q	3	9	6	226.0	3239	323
3	2	2Q	3	9	7	56.5	3239	323
3	2	2Q	3	9	8	48.9	3239	323
3	2	2Q	3	9	9	160.1	3239	323
3	2	2Q	3	9	10	454.1	3239	323
3	2	2Q	3	9	11	82.1	3239	323
3	2	2Q	3	9	12	41.9	3239	323
3	2	2Q	3	9	13	52.8	3239	323
3	2	2Q	3	9	14	732.0	3239	323
3	2	2Q	3	9	15	101.0	3239	323
3	2	2Q	3	9	16	41.9	3239	323
3	2	2Q	3	9	17	41.6	3239	323
3	2	2Q	3	9	18	252.7	3239	323
3	2	2Q	3	9	19	248.3	3239	323
3	2	2Q	3	9	20	189.4	3239	323
3	2	2Q	3	9	21	134.5	3239	323
3	2	2Q	3	9	22	141.5	3239	323
3	2	2Q	3	9	23	83.2	3239	323
3	2	2Q	3	9	24	171.1	3239	323
3	2	2Q	3	9	25	33.0	3239	323
3	2	2Q	3	9	26	50.0	3239	323
3	2	2Q	3	10	1	491.0	32310	323
3	2	2Q	3	10	2	121.9	32310	323
3	2	2Q	3	10	3	154.3	32310	323
3	2	2Q	3	10	4	414.4	32310	323
3	2	2Q	3	10	5	121.4	32310	323
3	2	2Q	3	10	6	275.7	32310	323
3	2	2Q	3	10	7	212.7	32310	323
3	2	2Q	3	10	8	83.2	32310	323
3	2	2Q	3	10	9	90.5	32310	323
3	2	2Q	3	10	10	482.4	32310	323
3	2	2Q	3	10	11	46.3	32310	323
3	2	2Q	3	10	12	68.3	32310	323
3	2	2Q	3	10	13	98.9	32310	323
3	2	2Q	3	10	14	57.3	32310	323
3	2	2Q	3	11	1	963.0	32311	323
3	2	2Q	3	11	2	306.6	32311	323
3	2	2Q	3	11	3	193.6	32311	323
3	2	2Q	3	11	4	122.7	32311	323
3	2	2Q	3	11	5	110.4	32311	323
3	2	2Q	3	11	6	59.6	32311	323
3	2	2Q	3	11	7	71.2	32311	323
3	2	2Q	3	11	8	85.5	32311	323
3	2	2Q	3	11	9	69.1	32311	323
3	2	2Q	3	11	10	97.1	32311	323
3	2	2Q	3	11	11	85.3	32311	323
3	2	2Q	3	11	12	110.7	32311	323
3	2	2Q	3	11	13	133.9	32311	323
3	2	2Q	3	11	14	380.9	32311	323
3	2	2Q	3	11	15	73.5	32311	323
3	2	2Q	3	11	16	66.7	32311	323
3	2	2Q	3	11	17	331.5	32311	323
3	2	2Q	3	11	18	157.2	32311	323
3	2	2Q	3	11	19	59.1	32311	323
3	2	2Q	3	11	20	171.4	32311	323
3	2	2Q	3	11	21	250.4	32311	323
3	4	4Q	1	1	1	1714.0	3411	341
3	4	4Q	1	1	2	965.1	3411	341
3	4	4Q	1	1	3	1633.7	3411	341
3	4	4Q	1	1	4	128.4	3411	341
3	4	4Q	1	1	5	43.2	3411	341
3	4	4Q	1	1	6	63.0	3411	341
3	4	4Q	1	1	7	52.1	3411	341
3	4	4Q	1	1	8	42.9	3411	341
3	4	4Q	1	1	9	56.5	3411	341
3	4	4Q	1	1	10	1608.4	3411	341
3	4	4Q	1	1	11	2029.8	3411	341
3	4	4Q	1	1	12	1097.2	3411	341
3	4	4Q	1	1	13	224.2	3411	341
3	4	4Q	1	1	14	1088.0	3411	341
3	4	4Q	1	1	15	367.8	3411	341
3	4	4Q	1	1	16	386.1	3411	341
3	4	4Q	1	1	17	683.8	3411	341
3	4	4Q	1	1	18	119.0	3411	341
3	4	4Q	1	2	1	1431.8	3412	341
3	4	4Q	1	2	2	195.2	3412	341
3	4	4Q	1	2	3	422.0	3412	341
3	4	4Q	1	2	4	40.8	3412	341
3	4	4Q	1	2	5	207.5	3412	341
3	4	4Q	1	2	6	251.7	3412	341
3	4	4Q	1	2	7	1977.7	3412	341
3	4	4Q	1	2	8	494.7	3412	341
3	4	4Q	1	2	9	63.6	3412	341
3	4	4Q	1	2	10	74.0	3412	341
3	4	4Q	1	2	11	366.0	3412	341
3	4	4Q	1	2	12	661.6	3412	341
3	4	4Q	1	2	13	512.7	3412	341
3	4	4Q	1	2	14	52.8	3412	341
3	4	4Q	1	2	15	390.3	3412	341
3	4	4Q	1	2	16	723.9	3412	341
3	4	4Q	1	2	17	657.2	3412	341
3	4	4Q	1	2	18	593.1	3412	341
3	4	4Q	1	2	19	1440.4	3412	341
3	4	4Q	1	2	20	817.3	3412	341
3	4	4Q	1	2	21	315.8	3412	341
3	4	4Q	1	2	22	650.6	3412	341
3	4	4Q	1	3	1	1311.7	3413	341
3	4	4Q	1	3	2	97.1	3413	341
3	4	4Q	1	3	3	254.3	3413	341
3	4	4Q	1	3	4	570.8	3413	341
3	4	4Q	1	3	5	50.5	3413	341
3	4	4Q	1	3	6	211.6	3413	341
3	4	4Q	1	3	7	570.0	3413	341
3	4	4Q	1	3	8	638.1	3413	341
3	4	4Q	1	3	9	1002.5	3413	341
3	4	4Q	1	3	10	1929.9	3413	341
3	4	4Q	1	3	11	892.6	3413	341
3	4	4Q	1	3	12	110.4	3413	341
3	4	4Q	1	3	13	101.5	3413	341
3	4	4Q	1	3	14	1897.2	3413	341
3	4	4Q	1	3	15	511.2	3413	341
3	4	4Q	1	3	16	1133.0	3413	341
3	4	4Q	1	3	17	239.6	3413	341
3	4	4Q	1	3	18	2113.5	3413	341
3	4	4Q	1	3	19	586.3	3413	341
3	4	4Q	1	3	20	776.2	3413	341
3	4	4Q	1	3	21	202.0	3413	341
3	4	4Q	1	3	22	238.6	3413	341
3	4	4Q	1	3	23	538.6	3413	341
3	4	4Q	1	3	24	2137.6	3413	341
3	4	4Q	1	3	25	304.0	3413	341
3	4	4Q	1	3	26	54.9	3413	341
3	4	4Q	1	3	27	43.7	3413	341
3	4	4Q	1	3	28	90.0	3413	341
3	4	4Q	1	4	1	915.9	3414	341
3	4	4Q	1	4	2	98.4	3414	341
3	4	4Q	1	4	3	103.1	3414	341
3	4	4Q	1	4	4	62.3	3414	341
3	4	4Q	1	4	5	50.0	3414	341
3	4	4Q	1	4	6	208.5	3414	341
3	4	4Q	1	4	7	97.8	3414	341
3	4	4Q	1	4	8	256.4	3414	341
3	4	4Q	1	4	9	84.0	3414	341
3	4	4Q	1	4	10	119.8	3414	341
3	4	4Q	1	4	11	662.1	3414	341
3	4	4Q	1	4	12	140.2	3414	341
3	4	4Q	1	4	13	50.2	3414	341
3	4	4Q	1	4	14	554.6	3414	341
3	4	4Q	1	4	15	130.3	3414	341
3	4	4Q	1	4	16	500.5	3414	341
3	4	4Q	1	4	17	390.8	3414	341
3	4	4Q	1	4	18	514.3	3414	341
3	4	4Q	1	4	19	329.4	3414	341
3	4	4Q	1	4	20	275.2	3414	341
3	4	4Q	1	4	21	1246.3	3414	341
3	4	4Q	1	4	22	136.6	3414	341
3	4	4Q	2	5	1	741.4	3425	342
3	4	4Q	2	5	2	191.8	3425	342
3	4	4Q	2	5	3	81.1	3425	342
3	4	4Q	2	5	4	521.9	3425	342
3	4	4Q	2	5	5	2621.8	3425	342
3	4	4Q	2	5	6	2269.4	3425	342
3	4	4Q	2	5	7	593.1	3425	342
3	4	4Q	2	5	8	182.1	3425	342
3	4	4Q	2	5	9	933.4	3425	342
3	4	4Q	2	5	10	315.8	3425	342
3	4	4Q	2	5	11	228.9	3425	342
3	4	4Q	2	5	12	215.8	3425	342
3	4	4Q	2	5	13	116.9	3425	342
3	4	4Q	2	5	14	4115.6	3425	342
3	4	4Q	2	5	15	1719.5	3425	342
3	4	4Q	2	5	16	823.5	3425	342
3	4	4Q	2	5	17	361.8	3425	342
3	4	4Q	2	5	18	795.8	3425	342
3	4	4Q	2	5	19	75.3	3425	342
3	4	4Q	2	5	20	65.9	3425	342
3	4	4Q	2	5	21	123.7	3425	342
3	4	4Q	2	5	22	122.4	3425	342
3	4	4Q	2	5	23	72.2	3425	342
3	4	4Q	2	5	24	79.5	3425	342
3	4	4Q	2	5	25	71.4	3425	342
3	4	4Q	2	5	26	64.1	3425	342
3	4	4Q	2	6	1	198.3	3426	342
3	4	4Q	2	6	2	223.4	3426	342
3	4	4Q	2	6	3	513.5	3426	342
3	4	4Q	2	6	4	1162.8	3426	342
3	4	4Q	2	6	5	1223.0	3426	342
3	4	4Q	2	6	6	63.6	3426	342
3	4	4Q	2	6	7	81.9	3426	342
3	4	4Q	2	6	8	928.7	3426	342
3	4	4Q	2	6	9	738.8	3426	342
3	4	4Q	2	6	10	903.1	3426	342
3	4	4Q	2	6	11	1155.8	3426	342
3	4	4Q	2	6	12	407.3	3426	342
3	4	4Q	2	6	13	307.6	3426	342
3	4	4Q	2	6	14	51.3	3426	342
3	4	4Q	2	6	15	148.9	3426	342
3	4	4Q	2	6	16	359.7	3426	342
3	4	4Q	2	6	17	103.9	3426	342
3	4	4Q	2	6	18	285.7	3426	342
3	4	4Q	2	6	19	1005.9	3426	342
3	4	4Q	2	6	20	1574.1	3426	342
3	4	4Q	2	6	21	332.8	3426	342
3	4	4Q	2	6	22	884.0	3426	342
3	4	4Q	2	7	1	651.9	3427	342
3	4	4Q	2	7	2	134.2	3427	342
3	4	4Q	2	7	3	297.7	3427	342
3	4	4Q	2	7	4	80.8	3427	342
3	4	4Q	2	7	5	104.6	3427	342
3	4	4Q	2	7	6	354.5	3427	342
3	4	4Q	2	7	7	1044.3	3427	342
3	4	4Q	2	7	8	1063.7	3427	342
3	4	4Q	2	7	9	303.5	3427	342
3	4	4Q	2	7	10	719.2	3427	342
3	4	4Q	2	7	11	4118.0	3427	342
3	4	4Q	2	7	12	154.3	3427	342
3	4	4Q	2	7	13	81.4	3427	342
3	4	4Q	2	7	14	127.1	3427	342
3	4	4Q	2	7	15	868.5	3427	342
3	4	4Q	2	8	1	541.3	3428	342
3	4	4Q	2	8	2	866.2	3428	342
3	4	4Q	2	8	3	558.8	3428	342
3	4	4Q	2	8	4	814.4	3428	342
3	4	4Q	2	8	5	612.9	3428	342
3	4	4Q	2	8	6	130.5	3428	342
3	4	4Q	2	8	7	338.8	3428	342
3	4	4Q	2	8	8	394.5	3428	342
3	4	4Q	2	8	9	607.7	3428	342
3	4	4Q	2	8	10	769.1	3428	342
3	4	4Q	2	8	11	124.0	3428	342
3	4	4Q	2	8	12	630.5	3428	342
3	4	4Q	2	8	13	799.7	3428	342
3	4	4Q	2	8	14	202.7	3428	342
3	4	4Q	2	8	15	48.1	3428	342
3	4	4Q	2	8	16	143.1	3428	342
3	4	4Q	2	8	17	1863.2	3428	342
3	4	4Q	2	8	18	9158.1	3428	342
3	4	4Q	2	8	19	254.0	3428	342
3	4	4Q	2	8	20	327.3	3428	342
3	4	4Q	2	8	21	1226.2	3428	342
3	4	4Q	2	8	22	120.3	3428	342
3	4	4Q	3	9	1	2415.4	3439	343
3	4	4Q	3	9	2	187.8	3439	343
3	4	4Q	3	9	3	269.5	3439	343
3	4	4Q	3	9	4	113.3	3439	343
3	4	4Q	3	9	5	434.5	3439	343
3	4	4Q	3	9	6	101.5	3439	343
3	4	4Q	3	9	7	86.6	3439	343
3	4	4Q	3	9	8	478.5	3439	343
3	4	4Q	3	9	9	1147.4	3439	343
3	4	4Q	3	9	10	451.3	3439	343
3	4	4Q	3	9	11	771.0	3439	343
3	4	4Q	3	9	12	680.2	3439	343
3	4	4Q	3	9	13	327.5	3439	343
3	4	4Q	3	9	14	84.0	3439	343
3	4	4Q	3	9	15	43.7	3439	343
3	4	4Q	3	9	16	48.1	3439	343
3	4	4Q	3	9	17	96.3	3439	343
3	4	4Q	3	10	1	183.6	34310	343
3	4	4Q	3	10	2	430.9	34310	343
3	4	4Q	3	10	3	102.6	34310	343
3	4	4Q	3	10	4	1317.2	34310	343
3	4	4Q	3	10	5	233.9	34310	343
3	4	4Q	3	10	6	72.5	34310	343
3	4	4Q	3	10	7	238.1	34310	343
3	4	4Q	3	10	8	847.6	34310	343
3	4	4Q	3	10	9	807.1	34310	343
3	4	4Q	3	10	10	208.2	34310	343
3	4	4Q	3	10	11	57.0	34310	343
3	4	4Q	3	10	12	55.5	34310	343
3	4	4Q	3	10	13	2503.1	34310	343
3	4	4Q	3	10	14	59.4	34310	343
3	4	4Q	3	10	15	71.7	34310	343
3	4	4Q	3	10	16	963.8	34310	343
3	4	4Q	3	10	17	88.7	34310	343
3	4	4Q	3	11	1	191.8	34311	343
3	4	4Q	3	11	2	2515.3	34311	343
3	4	4Q	3	11	3	1764.0	34311	343
3	4	4Q	3	11	4	118.0	34311	343
3	4	4Q	3	11	5	1477.8	34311	343
3	4	4Q	3	11	6	259.3	34311	343
3	4	4Q	3	11	7	116.7	34311	343
3	4	4Q	3	11	8	217.9	34311	343
3	4	4Q	3	11	9	183.9	34311	343
3	4	4Q	3	11	10	452.1	34311	343
3	4	4Q	3	11	11	228.1	34311	343
3	4	4Q	3	11	12	117.7	34311	343
3	4	4Q	3	12	1	173.2	34312	343
3	4	4Q	3	12	2	227.9	34312	343
3	4	4Q	3	12	3	804.7	34312	343
3	4	4Q	3	12	4	1554.7	34312	343
3	4	4Q	3	12	5	208.8	34312	343
3	4	4Q	3	12	6	84.5	34312	343
3	4	4Q	3	12	7	43.4	34312	343
3	4	4Q	3	12	8	260.6	34312	343
3	4	4Q	3	12	9	1048.8	34312	343
3	4	4Q	3	12	10	1173.0	34312	343
3	4	4Q	3	12	11	2719.9	34312	343
3	4	4Q	3	12	12	85.3	34312	343
3	4	4Q	3	12	13	177.1	34312	343
3	4	4Q	3	12	14	201.7	34312	343
3	4	4Q	3	12	15	310.8	34312	343
3	4	4Q	3	12	16	154.9	34312	343
3	4	4Q	3	12	17	86.9	34312	343
3	4	4Q	3	12	18	97.6	34312	343
3	4	4Q	3	12	19	51.5	34312	343
3	4	4Q	3	12	20	116.9	34312	343
3	4	4Q	3	12	21	135.3	34312	343
3	4	4Q	3	12	22	249.3	34312	343
3	4	4Q	3	12	23	264.7	34312	343
3	4	4Q	3	12	24	53.4	34312	343
3	4	4Q	3	12	25	17.5	34312	343
3	4	4Q	3	12	26	49.4	34312	343
3	7	7Q	1	1	1	1962.1	3711	371
3	7	7Q	1	1	2	2362.3	3711	371
3	7	7Q	1	1	3	634.9	3711	371
3	7	7Q	1	1	4	557.2	3711	371
3	7	7Q	1	1	5	400.8	3711	371
3	7	7Q	1	1	6	2201.9	3711	371
3	7	7Q	1	1	7	928.4	3711	371
3	7	7Q	1	1	8	180.0	3711	371
3	7	7Q	1	1	9	764.9	3711	371
3	7	7Q	1	1	10	147.3	3711	371
3	7	7Q	1	1	11	217.7	3711	371
3	7	7Q	1	1	12	462.5	3711	371
3	7	7Q	1	1	13	374.9	3711	371
3	7	7Q	1	2	1	2307.1	3712	371
3	7	7Q	1	2	2	2529.5	3712	371
3	7	7Q	1	2	3	1058.2	3712	371
3	7	7Q	1	2	4	314.5	3712	371
3	7	7Q	1	2	5	296.4	3712	371
3	7	7Q	1	2	6	625.2	3712	371
3	7	7Q	1	2	7	78.7	3712	371
3	7	7Q	1	2	8	145.7	3712	371
3	7	7Q	1	2	9	83.2	3712	371
3	7	7Q	1	2	10	34.5	3712	371
3	7	7Q	1	2	11	56.0	3712	371
3	7	7Q	1	2	12	38.2	3712	371
3	7	7Q	1	2	13	402.1	3712	371
3	7	7Q	1	2	14	42.6	3712	371
3	7	7Q	1	2	15	107.8	3712	371
3	7	7Q	1	2	16	53.9	3712	371
3	7	7Q	1	2	17	55.5	3712	371
3	7	7Q	1	2	18	54.2	3712	371
3	7	7Q	1	2	19	82.9	3712	371
3	7	7Q	1	2	20	1003.8	3712	371
3	7	7Q	1	3	1	1198.9	3713	371
3	7	7Q	1	3	2	423.3	3713	371
3	7	7Q	1	3	3	964.8	3713	371
3	7	7Q	1	3	4	445.5	3713	371
3	7	7Q	1	4	1	2636.2	3714	371
3	7	7Q	1	4	2	483.7	3714	371
3	7	7Q	1	4	3	525.6	3714	371
3	7	7Q	1	4	4	517.2	3714	371
3	7	7Q	1	4	5	313.7	3714	371
3	7	7Q	1	4	6	386.4	3714	371
3	7	7Q	1	4	7	405.8	3714	371
3	7	7Q	1	4	8	563.5	3714	371
3	7	7Q	1	4	9	1797.0	3714	371
3	7	7Q	1	4	10	1375.0	3714	371
3	7	7Q	1	4	11	1268.3	3714	371
3	7	7Q	1	4	12	213.5	3714	371
3	7	7Q	1	4	13	369.1	3714	371
3	7	7Q	1	4	14	1938.8	3714	371
3	7	7Q	1	4	15	525.6	3714	371
3	7	7Q	1	4	16	191.2	3714	371
3	7	7Q	1	4	17	135.3	3714	371
3	7	7Q	1	4	18	534.7	3714	371
3	7	7Q	1	4	19	195.2	3714	371
3	7	7Q	1	4	20	543.9	3714	371
3	7	7Q	1	4	21	542.0	3714	371
3	7	7Q	2	5	1	5981.4	3725	372
3	7	7Q	2	5	2	387.2	3725	372
3	7	7Q	2	5	3	282.8	3725	372
3	7	7Q	2	6	1	493.4	3726	372
3	7	7Q	2	6	2	280.7	3726	372
3	7	7Q	2	6	3	182.6	3726	372
3	7	7Q	2	6	4	2016.2	3726	372
3	7	7Q	2	6	5	491.3	3726	372
3	7	7Q	2	6	6	474.3	3726	372
3	7	7Q	2	6	7	491.3	3726	372
3	7	7Q	2	6	8	1498.5	3726	372
3	7	7Q	2	6	9	327.0	3726	372
3	7	7Q	2	6	10	334.9	3726	372
3	7	7Q	2	7	1	516.7	3727	372
3	7	7Q	2	7	2	373.3	3727	372
3	7	7Q	2	7	3	197.8	3727	372
3	7	7Q	2	7	4	414.1	3727	372
3	7	7Q	2	7	5	264.5	3727	372
3	7	7Q	2	7	6	180.2	3727	372
3	7	7Q	2	8	1	1133.8	3728	372
3	7	7Q	2	8	2	1407.4	3728	372
3	7	7Q	2	8	3	1015.6	3728	372
3	7	7Q	2	8	4	3507.1	3728	372
3	7	7Q	2	8	5	1133.5	3728	372
3	7	7Q	2	8	6	264.7	3728	372
3	7	7Q	2	8	7	548.6	3728	372
3	7	7Q	3	9	1	169.0	3739	373
3	7	7Q	3	9	2	55.2	3739	373
3	7	7Q	3	9	3	112.5	3739	373
3	7	7Q	3	9	4	105.7	3739	373
3	7	7Q	3	9	5	89.7	3739	373
3	7	7Q	3	9	6	79.8	3739	373
3	7	7Q	3	9	7	161.2	3739	373
3	7	7Q	3	9	8	246.4	3739	373
3	7	7Q	3	9	9	639.4	3739	373
3	7	7Q	3	9	10	480.6	3739	373
3	7	7Q	3	9	11	1013.2	3739	373
3	7	7Q	3	9	12	382.7	3739	373
3	7	7Q	3	9	13	41.6	3739	373
3	7	7Q	3	9	14	120.9	3739	373
3	7	7Q	3	9	15	151.2	3739	373
3	7	7Q	3	9	16	65.4	3739	373
3	7	7Q	3	9	17	92.6	3739	373
3	7	7Q	3	9	18	126.6	3739	373
3	7	7Q	3	9	19	44.2	3739	373
3	7	7Q	3	9	20	109.4	3739	373
3	7	7Q	3	9	21	1297.6	3739	373
3	7	7Q	3	10	1	243.0	37310	373
3	7	7Q	3	10	2	2470.6	37310	373
3	7	7Q	3	10	3	288.0	37310	373
3	7	7Q	3	10	4	241.7	37310	373
3	7	7Q	3	10	5	1012.2	37310	373
3	7	7Q	3	10	6	803.4	37310	373
3	7	7Q	3	10	7	805.7	37310	373
3	7	7Q	3	10	8	1010.1	37310	373
3	7	7Q	3	10	9	229.4	37310	373
3	7	7Q	3	10	10	316.5	37310	373
3	7	7Q	3	11	1	2492.3	37311	373
3	7	7Q	3	11	2	3123.3	37311	373
3	7	7Q	3	11	3	384.0	37311	373
3	7	7Q	3	11	4	80.1	37311	373
3	7	7Q	3	11	5	171.9	37311	373
3	7	7Q	3	11	6	1843.0	37311	373
3	7	7Q	3	11	7	185.7	37311	373
3	7	7Q	3	11	8	1014.0	37311	373
3	7	7Q	3	11	9	1230.6	37311	373
3	7	7Q	3	11	10	201.4	37311	373
3	7	7Q	3	11	11	175.5	37311	373
3	7	7Q	3	11	12	79.5	37311	373
3	7	7Q	3	11	13	401.8	37311	373
3	7	7Q	3	11	14	37.1	37311	373
3	7	7Q	3	11	15	1116.8	37311	373
3	7	7Q	3	11	16	95.7	37311	373
3	7	7Q	3	11	17	668.7	37311	373
3	7	7Q	3	11	18	1127.0	37311	373
3	7	7Q	3	12	1	971.1	37312	373
3	7	7Q	3	12	2	677.0	37312	373
3	7	7Q	3	12	3	319.4	37312	373
3	7	7Q	3	12	4	669.7	37312	373
3	7	7Q	3	12	5	1590.6	37312	373
3	7	7Q	3	12	6	112.8	37312	373
3	7	7Q	3	12	7	149.4	37312	373
4	0	0Q	1	1	1	24.1	4011	401
4	0	0Q	1	1	2	68.5	4011	401
4	0	0Q	1	1	3	177.6	4011	401
4	0	0Q	1	2	1	65.1	4012	401
4	0	0Q	1	2	2	31.4	4012	401
4	0	0Q	1	2	3	57.6	4012	401
4	0	0Q	1	2	4	115.9	4012	401
4	0	0Q	1	2	5	167.2	4012	401
4	0	0Q	1	3	1	131.9	4013	401
4	0	0Q	1	3	2	34.8	4013	401
4	0	0Q	1	3	3	71.7	4013	401
4	0	0Q	1	3	4	94.2	4013	401
4	0	0Q	1	3	5	19.4	4013	401
4	0	0Q	1	3	6	32.4	4013	401
4	0	0Q	1	4	1	43.2	4014	401
4	0	0Q	1	4	2	11.8	4014	401
4	0	0Q	1	4	3	35.8	4014	401
4	0	0Q	2	5	1	47.6	4025	402
4	0	0Q	2	5	2	45.8	4025	402
4	0	0Q	2	5	3	42.4	4025	402
4	0	0Q	2	5	4	16.2	4025	402
4	0	0Q	2	5	5	46.3	4025	402
4	0	0Q	2	5	6	29.8	4025	402
4	0	0Q	2	6	1	31.7	4026	402
4	0	0Q	2	6	2	26.2	4026	402
4	0	0Q	2	6	3	28.0	4026	402
4	0	0Q	2	6	4	304.5	4026	402
4	0	0Q	2	6	5	40.8	4026	402
4	0	0Q	2	6	6	1321.1	4026	402
4	0	0Q	2	6	7	172.7	4026	402
4	0	0Q	2	6	8	45.0	4026	402
4	0	0Q	2	6	9	23.5	4026	402
4	0	0Q	2	7	1	14.9	4027	402
4	0	0Q	2	7	2	17.0	4027	402
4	0	0Q	2	7	3	13.3	4027	402
4	0	0Q	2	7	4	38.7	4027	402
4	0	0Q	2	7	5	39.8	4027	402
4	0	0Q	2	7	6	65.1	4027	402
4	0	0Q	2	7	7	160.6	4027	402
4	0	0Q	2	7	8	67.0	4027	402
4	0	0Q	2	7	9	78.2	4027	402
4	0	0Q	2	7	10	636.5	4027	402
4	0	0Q	2	7	11	331.5	4027	402
4	0	0Q	2	7	12	142.6	4027	402
4	0	0Q	2	7	13	298.0	4027	402
4	0	0Q	2	7	14	30.3	4027	402
4	0	0Q	2	7	15	7.3	4027	402
4	0	0Q	2	7	16	11.0	4027	402
4	0	0Q	2	8	1	69.1	4028	402
4	0	0Q	2	8	2	34.3	4028	402
4	0	0Q	2	8	3	35.8	4028	402
4	0	0Q	2	8	4	26.4	4028	402
4	0	0Q	2	8	5	328.8	4028	402
4	0	0Q	2	8	6	54.2	4028	402
4	0	0Q	2	8	7	139.4	4028	402
4	0	0Q	2	8	8	619.5	4028	402
4	0	0Q	2	8	9	162.2	4028	402
4	0	0Q	2	8	10	43.2	4028	402
4	0	0Q	2	8	11	65.9	4028	402
4	0	0Q	2	8	12	29.8	4028	402
4	0	0Q	2	8	13	341.9	4028	402
4	0	0Q	3	9	1	172.1	4039	403
4	0	0Q	3	9	2	16.5	4039	403
4	0	0Q	3	9	3	109.9	4039	403
4	0	0Q	3	9	4	311.1	4039	403
4	0	0Q	3	9	5	24.9	4039	403
4	0	0Q	3	9	6	76.1	4039	403
4	0	0Q	3	9	7	13.1	4039	403
4	0	0Q	3	9	8	18.3	4039	403
4	0	0Q	3	9	9	78.2	4039	403
4	0	0Q	3	9	10	64.9	4039	403
4	0	0Q	3	9	11	19.6	4039	403
4	0	0Q	3	9	12	16.7	4039	403
4	0	0Q	3	10	1	101.8	40310	403
4	0	0Q	3	10	2	65.1	40310	403
4	0	0Q	3	10	3	61.7	40310	403
4	0	0Q	3	10	4	13.9	40310	403
4	0	0Q	3	10	5	24.1	40310	403
4	0	0Q	3	10	6	46.6	40310	403
4	0	0Q	3	10	7	78.0	40310	403
4	0	0Q	3	10	8	128.7	40310	403
4	0	0Q	3	10	9	563.0	40310	403
4	0	0Q	3	10	10	12.8	40310	403
4	0	0Q	3	10	11	54.2	40310	403
4	0	0Q	3	10	12	17.8	40310	403
4	0	0Q	3	10	13	771.7	40310	403
4	0	0Q	3	10	14	96.0	40310	403
4	0	0Q	3	10	15	2157.2	40310	403
4	0	0Q	3	10	16	45.0	40310	403
4	0	0Q	3	10	17	81.9	40310	403
4	0	0Q	3	10	18	91.3	40310	403
4	0	0Q	3	11	1	825.1	40311	403
4	0	0Q	3	11	2	978.7	40311	403
4	0	0Q	3	11	3	1191.6	40311	403
4	0	0Q	3	11	4	969.5	40311	403
4	0	0Q	3	11	5	1090.6	40311	403
4	0	0Q	3	11	6	1031.5	40311	403
4	0	0Q	3	11	7	367.0	40311	403
4	0	0Q	3	11	8	73.0	40311	403
4	0	0Q	3	11	9	18.6	40311	403
4	0	0Q	3	11	10	381.7	40311	403
4	0	0Q	3	11	11	147.0	40311	403
4	0	0Q	3	11	12	145.5	40311	403
4	0	0Q	3	11	13	2203.3	40311	403
4	0	0Q	3	11	14	263.2	40311	403
4	0	0Q	3	11	15	88.7	40311	403
4	0	0Q	3	11	16	62.8	40311	403
4	0	0Q	3	11	17	40.0	40311	403
4	0	0Q	3	11	18	209.5	40311	403
4	0	0Q	3	11	19	52.1	40311	403
4	0	0Q	3	11	20	135.0	40311	403
4	0	0Q	3	11	21	29.3	40311	403
4	0	0Q	3	11	22	68.0	40311	403
4	0	0Q	3	11	23	78.5	40311	403
4	0	0Q	3	11	24	64.6	40311	403
4	0	0Q	3	12	1	178.4	40312	403
4	0	0Q	3	12	2	79.8	40312	403
4	0	0Q	3	12	3	1001.4	40312	403
4	0	0Q	3	12	4	101.8	40312	403
4	0	0Q	3	12	5	581.3	40312	403
4	0	0Q	3	12	6	871.7	40312	403
4	0	0Q	3	12	7	718.9	40312	403
4	0	0Q	3	12	8	467.8	40312	403
4	0	0Q	3	12	9	218.2	40312	403
4	0	0Q	3	12	10	2219.2	40312	403
4	0	0Q	3	12	11	2087.9	40312	403
4	0	0Q	3	12	12	119.8	40312	403
4	0	0Q	3	12	13	16.5	40312	403
4	0	0Q	3	12	14	23.3	40312	403
4	0	0Q	3	12	15	71.9	40312	403
4	0	0Q	3	12	16	20.7	40312	403
4	0	0Q	3	12	17	326.0	40312	403
4	2	2Q	1	1	1	736.7	4211	421
4	2	2Q	1	1	2	494.7	4211	421
4	2	2Q	1	1	3	622.4	4211	421
4	2	2Q	1	1	4	1213.9	4211	421
4	2	2Q	1	1	5	30.6	4211	421
4	2	2Q	1	1	6	132.4	4211	421
4	2	2Q	1	1	7	158.3	4211	421
4	2	2Q	1	1	8	1419.2	4211	421
4	2	2Q	1	1	9	192.8	4211	421
4	2	2Q	1	1	10	1316.9	4211	421
4	2	2Q	1	1	11	689.1	4211	421
4	2	2Q	1	1	12	459.1	4211	421
4	2	2Q	1	1	13	181.8	4211	421
4	2	2Q	1	1	14	13.9	4211	421
4	2	2Q	1	1	15	1794.6	4211	421
4	2	2Q	1	1	16	94.2	4211	421
4	2	2Q	1	1	17	206.4	4211	421
4	2	2Q	1	1	18	1157.3	4211	421
4	2	2Q	1	1	19	408.4	4211	421
4	2	2Q	1	1	20	41.1	4211	421
4	2	2Q	1	1	21	25.9	4211	421
4	2	2Q	1	2	1	666.3	4212	421
4	2	2Q	1	2	2	62.5	4212	421
4	2	2Q	1	2	3	141.0	4212	421
4	2	2Q	1	2	4	349.2	4212	421
4	2	2Q	1	2	5	120.3	4212	421
4	2	2Q	1	2	6	763.9	4212	421
4	2	2Q	1	2	7	1151.9	4212	421
4	2	2Q	1	2	8	86.1	4212	421
4	2	2Q	1	2	9	65.1	4212	421
4	2	2Q	1	2	10	51.0	4212	421
4	2	2Q	1	2	11	311.3	4212	421
4	2	2Q	1	2	12	464.6	4212	421
4	2	2Q	1	2	13	826.4	4212	421
4	2	2Q	1	2	14	1992.7	4212	421
4	2	2Q	1	2	15	106.2	4212	421
4	2	2Q	1	2	16	38.2	4212	421
4	2	2Q	1	2	17	72.5	4212	421
4	2	2Q	1	2	18	955.9	4212	421
4	2	2Q	1	2	19	1290.5	4212	421
4	2	2Q	1	2	20	387.7	4212	421
4	2	2Q	1	2	21	48.1	4212	421
4	2	2Q	1	2	22	125.0	4212	421
4	2	2Q	1	2	23	810.7	4212	421
4	2	2Q	1	2	24	48.4	4212	421
4	2	2Q	1	2	25	40.0	4212	421
4	2	2Q	1	2	26	29.0	4212	421
4	2	2Q	1	3	1	863.8	4213	421
4	2	2Q	1	3	2	187.6	4213	421
4	2	2Q	1	3	3	299.0	4213	421
4	2	2Q	1	3	4	165.9	4213	421
4	2	2Q	1	3	5	2805.5	4213	421
4	2	2Q	1	3	6	2335.9	4213	421
4	2	2Q	1	3	7	1436.2	4213	421
4	2	2Q	1	3	8	285.7	4213	421
4	2	2Q	1	3	9	99.4	4213	421
4	2	2Q	1	3	10	79.0	4213	421
4	2	2Q	1	3	11	23.3	4213	421
4	2	2Q	1	3	12	362.3	4213	421
4	2	2Q	1	4	1	851.3	4214	421
4	2	2Q	1	4	2	2040.3	4214	421
4	2	2Q	1	4	3	635.4	4214	421
4	2	2Q	1	4	4	234.1	4214	421
4	2	2Q	1	4	5	267.6	4214	421
4	2	2Q	1	4	6	526.1	4214	421
4	2	2Q	1	4	7	36.6	4214	421
4	2	2Q	1	4	8	59.1	4214	421
4	2	2Q	1	4	9	734.1	4214	421
4	2	2Q	1	4	10	234.4	4214	421
4	2	2Q	1	4	11	3158.4	4214	421
4	2	2Q	1	4	12	40.8	4214	421
4	2	2Q	1	4	13	56.5	4214	421
4	2	2Q	1	4	14	146.8	4214	421
4	2	2Q	1	4	15	678.1	4214	421
4	2	2Q	1	4	16	158.5	4214	421
4	2	2Q	1	4	17	45.5	4214	421
4	2	2Q	1	4	18	36.6	4214	421
4	2	2Q	1	4	19	39.0	4214	421
4	2	2Q	1	4	20	58.9	4214	421
4	2	2Q	1	4	21	148.6	4214	421
4	2	2Q	1	4	22	184.4	4214	421
4	2	2Q	1	4	23	90.3	4214	421
4	2	2Q	1	4	24	919.5	4214	421
4	2	2Q	2	5	1	381.7	4225	422
4	2	2Q	2	5	2	322.6	4225	422
4	2	2Q	2	5	3	676.8	4225	422
4	2	2Q	2	5	4	536.3	4225	422
4	2	2Q	2	5	5	189.1	4225	422
4	2	2Q	2	5	6	1725.8	4225	422
4	2	2Q	2	5	7	307.1	4225	422
4	2	2Q	2	5	8	61.7	4225	422
4	2	2Q	2	6	1	517.5	4226	422
4	2	2Q	2	6	2	1817.1	4226	422
4	2	2Q	2	6	3	330.7	4226	422
4	2	2Q	2	6	4	2123.2	4226	422
4	2	2Q	2	6	5	297.2	4226	422
4	2	2Q	2	6	6	110.9	4226	422
4	2	2Q	2	6	7	440.0	4226	422
4	2	2Q	2	6	8	44.2	4226	422
4	2	2Q	2	6	9	106.0	4226	422
4	2	2Q	2	6	10	1449.3	4226	422
4	2	2Q	2	6	11	219.2	4226	422
4	2	2Q	2	6	12	840.0	4226	422
4	2	2Q	2	6	13	1265.1	4226	422
4	2	2Q	2	6	14	2552.5	4226	422
4	2	2Q	2	6	15	92.6	4226	422
4	2	2Q	2	7	1	858.3	4227	422
4	2	2Q	2	7	2	1964.4	4227	422
4	2	2Q	2	7	3	298.8	4227	422
4	2	2Q	2	7	4	227.6	4227	422
4	2	2Q	2	7	5	430.1	4227	422
4	2	2Q	2	7	6	35.1	4227	422
4	2	2Q	2	7	7	127.7	4227	422
4	2	2Q	2	7	8	221.8	4227	422
4	2	2Q	2	7	9	125.6	4227	422
4	2	2Q	2	7	10	443.9	4227	422
4	2	2Q	2	7	11	2946.7	4227	422
4	2	2Q	2	7	12	1968.6	4227	422
4	2	2Q	2	7	13	4005.2	4227	422
4	2	2Q	2	7	14	73.0	4227	422
4	2	2Q	2	7	15	13.9	4227	422
4	2	2Q	2	7	16	122.2	4227	422
4	2	2Q	2	7	17	129.5	4227	422
4	2	2Q	2	8	1	498.4	4228	422
4	2	2Q	2	8	2	1816.3	4228	422
4	2	2Q	2	8	3	194.9	4228	422
4	2	2Q	2	8	4	83.5	4228	422
4	2	2Q	2	8	5	49.7	4228	422
4	2	2Q	2	8	6	103.6	4228	422
4	2	2Q	2	8	7	190.5	4228	422
4	2	2Q	2	8	8	1015.3	4228	422
4	2	2Q	2	8	9	749.5	4228	422
4	2	2Q	2	8	10	380.1	4228	422
4	2	2Q	2	8	11	729.6	4228	422
4	2	2Q	2	8	12	202.7	4228	422
4	2	2Q	2	8	13	125.0	4228	422
4	2	2Q	2	8	14	315.8	4228	422
4	2	2Q	2	8	15	54.2	4228	422
4	2	2Q	2	8	16	211.1	4228	422
4	2	2Q	3	9	1	748.5	4239	423
4	2	2Q	3	9	2	310.8	4239	423
4	2	2Q	3	9	3	45.0	4239	423
4	2	2Q	3	10	1	299.0	42310	423
4	2	2Q	3	10	2	84.0	42310	423
4	2	2Q	3	10	3	33.2	42310	423
4	2	2Q	3	10	4	33.7	42310	423
4	2	2Q	3	10	5	15.7	42310	423
4	2	2Q	3	10	6	18.1	42310	423
4	2	2Q	3	10	7	24.3	42310	423
4	2	2Q	3	10	8	67.5	42310	423
4	2	2Q	3	10	9	77.4	42310	423
4	2	2Q	3	10	10	810.5	42310	423
4	2	2Q	3	10	11	192.8	42310	423
4	2	2Q	3	10	12	44.0	42310	423
4	2	2Q	3	10	13	245.1	42310	423
4	2	2Q	3	10	14	237.8	42310	423
4	2	2Q	3	10	15	87.6	42310	423
4	2	2Q	3	10	16	38.2	42310	423
4	2	2Q	3	11	1	889.5	42311	423
4	2	2Q	3	11	2	302.4	42311	423
4	2	2Q	3	11	3	397.9	42311	423
4	2	2Q	3	11	4	52.8	42311	423
4	2	2Q	3	12	1	1810.3	42312	423
4	2	2Q	3	12	2	434.5	42312	423
4	2	2Q	3	12	3	730.4	42312	423
4	2	2Q	3	12	4	381.2	42312	423
4	2	2Q	3	12	5	616.3	42312	423
4	2	2Q	3	12	6	98.1	42312	423
4	2	2Q	3	12	7	50.5	42312	423
4	2	2Q	3	12	8	36.6	42312	423
4	2	2Q	3	12	9	90.3	42312	423
4	4	4Q	1	1	1	523.5	4411	441
4	4	4Q	1	1	2	547.5	4411	441
4	4	4Q	1	1	3	94.4	4411	441
4	4	4Q	1	1	4	348.7	4411	441
4	4	4Q	1	1	5	1628.8	4411	441
4	4	4Q	1	1	6	372.8	4411	441
4	4	4Q	1	1	7	225.0	4411	441
4	4	4Q	1	1	8	1499.3	4411	441
4	4	4Q	1	1	9	95.5	4411	441
4	4	4Q	1	1	10	72.7	4411	441
4	4	4Q	1	1	11	29.6	4411	441
4	4	4Q	1	1	12	50.0	4411	441
4	4	4Q	1	1	13	41.6	4411	441
4	4	4Q	1	1	14	662.9	4411	441
4	4	4Q	1	1	15	46.0	4411	441
4	4	4Q	1	1	16	60.2	4411	441
4	4	4Q	1	2	1	2180.0	4412	441
4	4	4Q	1	2	2	467.2	4412	441
4	4	4Q	1	2	3	214.5	4412	441
4	4	4Q	1	2	4	124.0	4412	441
4	4	4Q	1	2	5	191.8	4412	441
4	4	4Q	1	2	6	234.4	4412	441
4	4	4Q	1	2	7	496.5	4412	441
4	4	4Q	1	2	8	380.6	4412	441
4	4	4Q	1	2	9	281.5	4412	441
4	4	4Q	1	2	10	120.6	4412	441
4	4	4Q	1	2	11	416.7	4412	441
4	4	4Q	1	2	12	1490.4	4412	441
4	4	4Q	1	2	13	63.0	4412	441
4	4	4Q	1	2	14	53.4	4412	441
4	4	4Q	1	2	15	95.7	4412	441
4	4	4Q	1	2	16	276.8	4412	441
4	4	4Q	1	2	17	704.2	4412	441
4	4	4Q	1	2	18	209.5	4412	441
4	4	4Q	1	2	19	64.9	4412	441
4	4	4Q	1	2	20	302.4	4412	441
4	4	4Q	1	2	21	103.1	4412	441
4	4	4Q	1	2	22	120.1	4412	441
4	4	4Q	1	3	1	2046.5	4413	441
4	4	4Q	1	3	2	515.4	4413	441
4	4	4Q	1	3	3	807.8	4413	441
4	4	4Q	1	3	4	90.0	4413	441
4	4	4Q	1	3	5	61.5	4413	441
4	4	4Q	1	3	6	668.9	4413	441
4	4	4Q	1	3	7	716.0	4413	441
4	4	4Q	1	3	8	30.3	4413	441
4	4	4Q	1	3	9	279.7	4413	441
4	4	4Q	1	3	10	746.6	4413	441
4	4	4Q	1	3	11	203.8	4413	441
4	4	4Q	1	3	12	277.6	4413	441
4	4	4Q	1	3	13	360.0	4413	441
4	4	4Q	1	3	14	94.2	4413	441
4	4	4Q	1	4	1	911.2	4414	441
4	4	4Q	1	4	2	89.7	4414	441
4	4	4Q	1	4	3	183.6	4414	441
4	4	4Q	1	4	4	54.7	4414	441
4	4	4Q	1	4	5	73.8	4414	441
4	4	4Q	1	4	6	149.9	4414	441
4	4	4Q	1	4	7	105.7	4414	441
4	4	4Q	1	4	8	1191.1	4414	441
4	4	4Q	1	4	9	176.6	4414	441
4	4	4Q	1	4	10	3825.0	4414	441
4	4	4Q	1	4	11	734.1	4414	441
4	4	4Q	1	4	12	289.6	4414	441
4	4	4Q	1	4	13	292.0	4414	441
4	4	4Q	1	4	14	351.9	4414	441
4	4	4Q	2	5	1	441.6	4425	442
4	4	4Q	2	5	2	660.0	4425	442
4	4	4Q	2	5	3	50.0	4425	442
4	4	4Q	2	5	4	71.2	4425	442
4	4	4Q	2	5	5	108.6	4425	442
4	4	4Q	2	5	6	80.1	4425	442
4	4	4Q	2	5	7	706.3	4425	442
4	4	4Q	2	5	8	518.5	4425	442
4	4	4Q	2	5	9	1714.3	4425	442
4	4	4Q	2	5	10	54.7	4425	442
4	4	4Q	2	6	1	627.3	4426	442
4	4	4Q	2	6	2	77.4	4426	442
4	4	4Q	2	6	3	43.7	4426	442
4	4	4Q	2	6	4	17.0	4426	442
4	4	4Q	2	6	5	38.5	4426	442
4	4	4Q	2	6	6	351.9	4426	442
4	4	4Q	2	6	7	866.2	4426	442
4	4	4Q	2	6	8	104.1	4426	442
4	4	4Q	2	6	9	642.5	4426	442
4	4	4Q	2	6	10	1253.9	4426	442
4	4	4Q	2	6	11	637.5	4426	442
4	4	4Q	2	6	12	3100.3	4426	442
4	4	4Q	2	6	13	409.2	4426	442
4	4	4Q	2	6	14	1157.9	4426	442
4	4	4Q	2	6	15	171.6	4426	442
4	4	4Q	2	7	1	2280.2	4427	442
4	4	4Q	2	7	2	181.8	4427	442
4	4	4Q	2	7	3	64.9	4427	442
4	4	4Q	2	7	4	135.3	4427	442
4	4	4Q	2	7	5	127.7	4427	442
4	4	4Q	2	7	6	160.9	4427	442
4	4	4Q	2	7	7	587.8	4427	442
4	4	4Q	2	7	8	707.9	4427	442
4	4	4Q	2	7	9	54.2	4427	442
4	4	4Q	2	7	10	248.5	4427	442
4	4	4Q	2	7	11	116.9	4427	442
4	4	4Q	2	7	12	2625.7	4427	442
4	4	4Q	2	7	13	353.7	4427	442
4	4	4Q	2	7	14	234.1	4427	442
4	4	4Q	2	7	15	136.3	4427	442
4	4	4Q	2	7	16	101.5	4427	442
4	4	4Q	2	7	17	91.6	4427	442
4	4	4Q	2	7	18	221.3	4427	442
4	4	4Q	2	8	1	4994.9	4428	442
4	4	4Q	2	8	2	4934.7	4428	442
4	4	4Q	2	8	3	132.1	4428	442
4	4	4Q	2	8	4	155.9	4428	442
4	4	4Q	2	8	5	127.4	4428	442
4	4	4Q	2	8	6	81.9	4428	442
4	4	4Q	2	8	7	57.0	4428	442
4	4	4Q	2	8	8	610.9	4428	442
4	4	4Q	2	8	9	127.1	4428	442
4	4	4Q	2	8	10	1837.3	4428	442
4	4	4Q	2	8	11	3353.3	4428	442
4	4	4Q	2	8	12	1248.4	4428	442
4	4	4Q	2	8	13	392.7	4428	442
4	4	4Q	2	8	14	75.9	4428	442
4	4	4Q	3	9	1	933.7	4439	443
4	4	4Q	3	9	2	232.8	4439	443
4	4	4Q	3	9	3	399.5	4439	443
4	4	4Q	3	9	4	209.0	4439	443
4	4	4Q	3	9	5	168.7	4439	443
4	4	4Q	3	9	6	146.0	4439	443
4	4	4Q	3	9	7	192.3	4439	443
4	4	4Q	3	10	1	588.6	44310	443
4	4	4Q	3	10	2	50.0	44310	443
4	4	4Q	3	10	3	60.7	44310	443
4	4	4Q	3	10	4	137.6	44310	443
4	4	4Q	3	10	5	412.0	44310	443
4	4	4Q	3	10	6	280.2	44310	443
4	4	4Q	3	10	7	575.3	44310	443
4	4	4Q	3	10	8	138.4	44310	443
4	4	4Q	3	10	9	329.6	44310	443
4	4	4Q	3	10	10	57.0	44310	443
4	4	4Q	3	10	11	50.2	44310	443
4	4	4Q	3	11	1	577.6	44311	443
4	4	4Q	3	11	2	79.0	44311	443
4	4	4Q	3	11	3	114.1	44311	443
4	4	4Q	3	11	4	64.4	44311	443
4	4	4Q	3	11	5	461.5	44311	443
4	4	4Q	3	11	6	165.3	44311	443
4	4	4Q	3	11	7	78.2	44311	443
4	4	4Q	3	11	8	80.8	44311	443
4	4	4Q	3	11	9	479.3	44311	443
4	4	4Q	3	11	10	185.2	44311	443
4	4	4Q	3	11	11	283.8	44311	443
4	4	4Q	3	11	12	87.1	44311	443
4	4	4Q	3	11	13	28.3	44311	443
4	4	4Q	3	11	14	26.4	44311	443
4	4	4Q	3	11	15	57.6	44311	443
4	4	4Q	3	11	16	42.4	44311	443
4	4	4Q	3	11	17	96.3	44311	443
4	4	4Q	3	12	1	345.6	44312	443
4	4	4Q	3	12	2	230.7	44312	443
4	4	4Q	3	12	3	131.9	44312	443
4	4	4Q	3	12	4	247.2	44312	443
4	4	4Q	3	12	5	570.6	44312	443
4	4	4Q	3	12	6	139.2	44312	443
4	4	4Q	3	12	7	41.6	44312	443
4	4	4Q	3	12	8	115.4	44312	443
4	4	4Q	3	12	9	214.8	44312	443
4	4	4Q	3	12	10	175.8	44312	443
4	4	4Q	3	12	11	201.7	44312	443
4	7	7Q	1	1	1	354.5	4711	471
4	7	7Q	1	1	2	71.5	4711	471
4	7	7Q	1	1	3	86.7	4711	471
4	7	7Q	1	1	4	142.5	4711	471
4	7	7Q	1	1	5	345.4	4711	471
4	7	7Q	1	1	6	82.2	4711	471
4	7	7Q	1	1	7	203.9	4711	471
4	7	7Q	1	1	8	577.5	4711	471
4	7	7Q	1	1	9	39.7	4711	471
4	7	7Q	1	1	10	708.8	4711	471
4	7	7Q	1	2	1	5139.9	4712	471
4	7	7Q	1	2	2	1151.6	4712	471
4	7	7Q	1	2	3	322.9	4712	471
4	7	7Q	1	2	4	57.7	4712	471
4	7	7Q	1	2	5	3812.6	4712	471
4	7	7Q	1	2	6	1959.1	4712	471
4	7	7Q	1	2	7	1139.6	4712	471
4	7	7Q	1	3	1	4761.6	4713	471
4	7	7Q	1	3	2	816.1	4713	471
4	7	7Q	1	3	3	35.2	4713	471
4	7	7Q	1	3	4	73.1	4713	471
4	7	7Q	1	3	5	1611.8	4713	471
4	7	7Q	1	4	1	1025.0	4714	471
4	7	7Q	1	4	2	292.7	4714	471
4	7	7Q	1	4	3	255.6	4714	471
4	7	7Q	1	4	4	103.1	4714	471
4	7	7Q	1	4	5	89.5	4714	471
4	7	7Q	2	5	1	2394.3	4725	472
4	7	7Q	2	5	2	4057.3	4725	472
4	7	7Q	2	5	3	458.7	4725	472
4	7	7Q	2	5	4	469.4	4725	472
4	7	7Q	2	5	5	88.5	4725	472
4	7	7Q	2	6	1	629.7	4726	472
4	7	7Q	2	6	2	2445.2	4726	472
4	7	7Q	2	6	3	104.2	4726	472
4	7	7Q	2	7	1	2069.2	4727	472
4	7	7Q	2	7	2	791.6	4727	472
4	7	7Q	2	7	3	285.6	4727	472
4	7	7Q	2	7	4	1687.5	4727	472
4	7	7Q	2	7	5	509.1	4727	472
4	7	7Q	2	7	6	989.5	4727	472
4	7	7Q	2	8	1	18588.3	4728	472
4	7	7Q	2	8	2	3286.6	4728	472
4	7	7Q	3	9	1	4320.7	4739	473
4	7	7Q	3	9	2	1168.8	4739	473
4	7	7Q	3	9	3	3146.4	4739	473
4	7	7Q	3	9	4	779.0	4739	473
4	7	7Q	3	9	5	55.6	4739	473
4	7	7Q	3	9	6	49.3	4739	473
4	7	7Q	3	9	7	338.9	4739	473
4	7	7Q	3	9	8	105.5	4739	473
4	7	7Q	3	10	1	1297.5	47310	473
4	7	7Q	3	10	2	888.7	47310	473
4	7	7Q	3	10	3	307.3	47310	473
4	7	7Q	3	10	4	405.2	47310	473
4	7	7Q	3	10	5	124.0	47310	473
4	7	7Q	3	10	6	1447.4	47310	473
4	7	7Q	3	10	7	381.4	47310	473
4	7	7Q	3	10	8	138.6	47310	473
4	7	7Q	3	10	9	349.6	47310	473
4	7	7Q	3	11	1	1698.3	47311	473
4	7	7Q	3	11	2	1456.2	47311	473
4	7	7Q	3	11	3	224.5	47311	473
4	7	7Q	3	11	4	496.3	47311	473
4	7	7Q	3	11	5	307.3	47311	473
4	7	7Q	3	11	6	84.3	47311	473
4	7	7Q	3	11	7	366.8	47311	473
4	7	7Q	3	11	8	231.0	47311	473
4	7	7Q	3	11	9	194.0	47311	473
4	7	7Q	3	12	1	3627.3	47312	473
4	7	7Q	3	12	2	1093.9	47312	473
4	7	7Q	3	12	3	646.9	47312	473
4	7	7Q	3	12	4	217.7	47312	473
4	7	7Q	3	12	5	147.5	47312	473
4	7	7Q	3	12	6	70.8	47312	473
4	7	7Q	3	12	7	289.5	47312	473
4	7	7Q	3	12	8	176.5	47312	473
4	7	7Q	3	12	9	691.3	47312	473
4	7	7Q	3	12	10	1049.0	47312	473
4	7	7Q	3	12	11	111.2	47312	473
4	7	7Q	3	12	12	575.9	47312	473
4	7	7Q	3	12	13	218.0	47312	473
4	7	7Q	3	12	14	1048.5	47312	473
4	7	7Q	3	12	15	180.9	47312	473

## Sheet: Sheet 4
EXP	GENO	Genotype	WEL	PIC	% NESTIN+ cells inside rosettes	PROPO	WEL_MOD		COLUMNS LEGEND
1	1	Hdh +/+	1	1	90.26	0.9026	111		EXP: Serial number of the experiments
1	1	Hdh +/+	1	2	96.80	0.9680	111		GENO: Code number assigned to each genotype
1	1	Hdh +/+	1	3	87.29	0.8729	111		Genotype: Cell line name
1	1	Hdh +/+	1	4	86.80	0.8680	111		WEL: Number of the well
1	1	Hdh +/+	2	1	98.01	0.9801	112		PIC: number of the picture
1	1	Hdh +/+	2	2	93.15	0.9315	112		% NESTIN+ cells inside rosettes: % of NESTIN+ cells inside rosettes measured
1	1	Hdh +/+	2	3	95.10	0.9510	112		WEL_MOD: Code number for each well
1	1	Hdh +/+	2	4	91.86	0.9186	112		Hdh +/+: HTT wild-type cells (R1)
1	1	Hdh +/+	3	1	88.85	0.8885	113		Hdh ex4-5: Homozygous HTT knock-out cells (R1)
1	1	Hdh +/+	3	2	94.93	0.9493	113		0Q: Hdh ex4-5 overexpressing the N548aa portion of HTT carrying 0Q
1	1	Hdh +/+	3	3	75.64	0.7564	113		7Q: Hdh ex4-5 overexpressing the N548aa portion of HTT carrying 0Q
1	1	Hdh +/+	3	4	89.98	0.8998	113
1	9	Hdh ex4-5	1	1	65.27	0.6527	191
1	9	Hdh ex4-5	1	2	79.06	0.7906	191
1	9	Hdh ex4-5	1	3	62.11	0.6211	191
1	9	Hdh ex4-5	1	4	69.33	0.6933	191
1	9	Hdh ex4-5	2	1	45.02	0.4502	192
1	9	Hdh ex4-5	2	2	37.83	0.3783	192
1	9	Hdh ex4-5	2	3	62.18	0.6218	192
1	9	Hdh ex4-5	2	4	86.28	0.8628	192
1	9	Hdh ex4-5	3	1	39.30	0.3930	193
1	9	Hdh ex4-5	3	2	20.01	0.2001	193
1	9	Hdh ex4-5	3	3	71.92	0.7192	193
1	9	Hdh ex4-5	3	4	45.33	0.4533	193
1	7	7Q	1	1	90.83	0.9083	171
1	7	7Q	1	2	62.03	0.6203	171
1	7	7Q	1	3	98.50	0.9850	171
1	7	7Q	1	4	89.95	0.8995	171
1	7	7Q	2	1	92.19	0.9219	172
1	7	7Q	2	2	93.56	0.9356	172
1	7	7Q	2	3	94.64	0.9464	172
1	7	7Q	2	4	94.47	0.9447	172
1	7	7Q	3	1	82.64	0.8264	173
1	7	7Q	3	2	52.59	0.5259	173
1	7	7Q	3	3	62.98	0.6298	173
1	7	7Q	3	4	95.57	0.9557	173
1	0	0Q	1	1	66.00	0.6600	101
1	0	0Q	1	2	19.04	0.1904	101
1	0	0Q	1	3	14.22	0.1422	101
1	0	0Q	1	4	22.28	0.2228	101
1	0	0Q	2	1	32.33	0.3233	102
1	0	0Q	2	2	16.12	0.1612	102
1	0	0Q	2	3	18.84	0.1884	102
1	0	0Q	2	4	22.30	0.2230	102
1	0	0Q	3	1	48.85	0.4885	103
1	0	0Q	3	2	70.56	0.7056	103
1	0	0Q	3	3	50.45	0.5045	103
1	0	0Q	3	4	23.85	0.2385	103
2	1	Hdh +/+	1	1	87.60	0.8760	211
2	1	Hdh +/+	1	2	97.94	0.9794	211
2	1	Hdh +/+	1	3	82.34	0.8234	211
2	1	Hdh +/+	1	4	94.31	0.9431	211
2	1	Hdh +/+	2	1	84.04	0.8404	212
2	1	Hdh +/+	2	2	74.34	0.7434	212
2	1	Hdh +/+	2	3	88.46	0.8846	212
2	1	Hdh +/+	2	4	82.41	0.8241	212
2	1	Hdh +/+	3	1	81.44	0.8144	213
2	1	Hdh +/+	3	2	55.09	0.5509	213
2	1	Hdh +/+	3	3	93.56	0.9356	213
2	1	Hdh +/+	3	4	80.51	0.8051	213
2	9	Hdh ex4-5	1	1	77.45	0.7745	291
2	9	Hdh ex4-5	1	2	78.52	0.7852	291
2	9	Hdh ex4-5	1	3	79.55	0.7955	291
2	9	Hdh ex4-5	1	4	80.16	0.8016	291
2	9	Hdh ex4-5	2	1	73.91	0.7391	292
2	9	Hdh ex4-5	2	2	91.42	0.9142	292
2	9	Hdh ex4-5	2	3	79.30	0.7930	292
2	9	Hdh ex4-5	2	4	60.32	0.6032	292
2	9	Hdh ex4-5	3	1	58.85	0.5885	293
2	9	Hdh ex4-5	3	2	85.52	0.8552	293
2	9	Hdh ex4-5	3	3	43.51	0.4351	293
2	9	Hdh ex4-5	3	4	57.52	0.5752	293
2	7	7Q	1	1	84.59	0.8459	271
2	7	7Q	1	2	81.63	0.8163	271
2	7	7Q	1	3	89.96	0.8996	271
2	7	7Q	1	4	66.84	0.6684	271
2	7	7Q	2	1	61.62	0.6162	272
2	7	7Q	2	2	83.85	0.8385	272
2	7	7Q	2	3	70.81	0.7081	272
2	7	7Q	2	4	76.59	0.7659	272
2	7	7Q	3	1	60.76	0.6076	273
2	7	7Q	3	2	78.53	0.7853	273
2	7	7Q	3	3	81.80	0.8180	273
2	7	7Q	3	4	88.98	0.8898	273
2	0	0Q	1	1	88.44	0.8844	201
2	0	0Q	1	2	91.60	0.9160	201
2	0	0Q	1	3	73.44	0.7344	201
2	0	0Q	1	4	73.44	0.7344	201
2	0	0Q	2	1	62.77	0.6277	202
2	0	0Q	2	2	72.20	0.7220	202
2	0	0Q	2	3	59.66	0.5966	202
2	0	0Q	2	4	70.46	0.7046	202
2	0	0Q	3	1	78.27	0.7827	203
2	0	0Q	3	2	78.55	0.7855	203
2	0	0Q	3	3	91.37	0.9137	203
2	0	0Q	3	4	69.43	0.6943	203
3	1	Hdh +/+	1	1	97.43	0.9743	311
3	1	Hdh +/+	1	2	84.80	0.8480	311
3	1	Hdh +/+	1	3	83.07	0.8307	311
3	1	Hdh +/+	1	4	88.85	0.8885	311
3	1	Hdh +/+	2	1	94.33	0.9433	312
3	1	Hdh +/+	2	2	95.19	0.9519	312
3	1	Hdh +/+	2	3	99.29	0.9929	312
3	1	Hdh +/+	2	4	98.11	0.9811	312
3	1	Hdh +/+	3	1	86.14	0.8614	313
3	1	Hdh +/+	3	2	89.67	0.8967	313
3	1	Hdh +/+	3	3	96.20	0.9620	313
3	1	Hdh +/+	3	4	95.84	0.9584	313
3	9	Hdh ex4-5	1	1	14.37	0.1437	391
3	9	Hdh ex4-5	1	2	0.00	0.0000	391
3	9	Hdh ex4-5	1	3	14.50	0.1450	391
3	9	Hdh ex4-5	1	4	30.17	0.3017	391
3	9	Hdh ex4-5	2	1	46.23	0.4623	392
3	9	Hdh ex4-5	2	2	21.81	0.2181	392
3	9	Hdh ex4-5	2	3	29.43	0.2943	392
3	9	Hdh ex4-5	2	4	29.38	0.2938	392
3	9	Hdh ex4-5	3	1	36.10	0.3610	393
3	9	Hdh ex4-5	3	2	20.52	0.2052	393
3	9	Hdh ex4-5	3	3	9.64	0.0964	393
3	9	Hdh ex4-5	3	4	36.12	0.3612	393
3	7	7Q	1	1	84.58	0.8458	371
3	7	7Q	1	2	90.11	0.9011	371
3	7	7Q	1	3	96.03	0.9603	371
3	7	7Q	1	4	89.01	0.8901	371
3	7	7Q	2	1	96.24	0.9624	372
3	7	7Q	2	2	81.40	0.8140	372
3	7	7Q	2	3	80.89	0.8089	372
3	7	7Q	2	4	96.43	0.9643	372
3	7	7Q	3	1	88.83	0.8883	373
3	7	7Q	3	2	93.21	0.9321	373
3	7	7Q	3	3	75.07	0.7507	373
3	7	7Q	3	4	95.42	0.9542	373
3	0	0Q	1	1	77.66	0.7766	301
3	0	0Q	1	2	71.15	0.7115	301
3	0	0Q	1	3	88.14	0.8814	301
3	0	0Q	1	4	20.93	0.2093	301
3	0	0Q	2	1	59.02	0.5902	302
3	0	0Q	2	2	31.18	0.3118	302
3	0	0Q	2	3	17.13	0.1713	302
3	0	0Q	2	4	55.79	0.5579	302
3	0	0Q	3	1	32.24	0.3224	303
3	0	0Q	3	2	68.93	0.6893	303
3	0	0Q	3	3	47.71	0.4771	303
3	0	0Q	3	4	44.02	0.4402	303
4	1	Hdh +/+	1	1	97.75	0.9775	411
4	1	Hdh +/+	1	2	75.73	0.7573	411
4	1	Hdh +/+	1	3	94.40	0.9440	411
4	1	Hdh +/+	1	4	68.23	0.6823	411
4	1	Hdh +/+	2	1	96.07	0.9607	412
4	1	Hdh +/+	2	2	97.21	0.9721	412
4	1	Hdh +/+	2	3	96.76	0.9676	412
4	1	Hdh +/+	2	4	93.65	0.9365	412
4	1	Hdh +/+	3	1	86.48	0.8648	413
4	1	Hdh +/+	3	2	98.41	0.9841	413
4	1	Hdh +/+	3	3	95.76	0.9576	413
4	1	Hdh +/+	3	4	80.38	0.8038	413
4	9	Hdh ex4-5	1	1	34.58	0.3458	491
4	9	Hdh ex4-5	1	2	56.81	0.5681	491
4	9	Hdh ex4-5	1	3	61.58	0.6158	491
4	9	Hdh ex4-5	1	4	63.04	0.6304	491
4	9	Hdh ex4-5	2	1	70.95	0.7095	492
4	9	Hdh ex4-5	2	2	91.03	0.9103	492
4	9	Hdh ex4-5	2	3	57.40	0.5740	492
4	9	Hdh ex4-5	2	4	55.13	0.5513	492
4	9	Hdh ex4-5	3	1	63.26	0.6326	493
4	9	Hdh ex4-5	3	2	29.84	0.2984	493
4	9	Hdh ex4-5	3	3	52.07	0.5207	493
4	9	Hdh ex4-5	3	4	35.53	0.3553	493
4	7	7Q	1	1	86.27	0.8627	471
4	7	7Q	1	2	94.00	0.9400	471
4	7	7Q	1	3	89.83	0.8983	471
4	7	7Q	1	4	95.14	0.9514	471
4	7	7Q	2	1	90.83	0.9083	472
4	7	7Q	2	2	93.59	0.9359	472
4	7	7Q	2	3	94.21	0.9421	472
4	7	7Q	2	4	93.79	0.9379	472
4	7	7Q	3	1	88.36	0.8836	473
4	7	7Q	3	2	89.61	0.8961	473
4	7	7Q	3	3	93.16	0.9316	473
4	7	7Q	3	4	97.19	0.9719	473
4	0	0Q	1	1	17.15	0.1715	401
4	0	0Q	1	2	14.38	0.1438	401
4	0	0Q	1	3	46.65	0.4665	401
4	0	0Q	1	4	49.71	0.4971	401
4	0	0Q	2	1	62.64	0.6264	402
4	0	0Q	2	2	35.48	0.3548	402
4	0	0Q	2	3	21.86	0.2186	402
4	0	0Q	2	4	17.37	0.1737	402
4	0	0Q	3	1	13.05	0.1305	403
4	0	0Q	3	2	54.25	0.5425	403
4	0	0Q	3	3	59.71	0.5971	403
4	0	0Q	3	4	27.79	0.2779	403
5	1	Hdh +/+	1	1	90.85	0.9085	511
5	1	Hdh +/+	1	2	90.18	0.9018	511
5	1	Hdh +/+	1	3	96.78	0.9678	511
5	1	Hdh +/+	1	4	92.53	0.9253	511
5	1	Hdh +/+	2	1	91.07	0.9107	512
5	1	Hdh +/+	2	2	95.92	0.9592	512
5	1	Hdh +/+	2	3	96.15	0.9615	512
5	1	Hdh +/+	2	4	92.36	0.9236	512
5	1	Hdh +/+	3	1	84.48	0.8448	513
5	1	Hdh +/+	3	2	84.21	0.8421	513
5	1	Hdh +/+	3	3	82.18	0.8218	513
5	1	Hdh +/+	3	4	92.20	0.9220	513
5	9	Hdh ex4-5	1	1	16.41	0.1641	591
5	9	Hdh ex4-5	1	2	24.23	0.2423	591
5	9	Hdh ex4-5	1	3	48.05	0.4805	591
5	9	Hdh ex4-5	1	4	38.06	0.3806	591
5	9	Hdh ex4-5	2	1	24.29	0.2429	592
5	9	Hdh ex4-5	2	2	4.31	0.0431	592
5	9	Hdh ex4-5	2	3	5.99	0.0599	592
5	9	Hdh ex4-5	2	4	20.99	0.2099	592
5	9	Hdh ex4-5	3	1	11.36	0.1136	593
5	9	Hdh ex4-5	3	2	12.82	0.1282	593
5	9	Hdh ex4-5	3	3	25.97	0.2597	593
5	9	Hdh ex4-5	3	4	0.00	0.0000	593
5	7	7Q	1	1	96.36	0.9636	571
5	7	7Q	1	2	95.33	0.9533	571
5	7	7Q	1	3	96.91	0.9691	571
5	7	7Q	1	4	95.29	0.9529	571
5	7	7Q	2	1	98.01	0.9801	572
5	7	7Q	2	2	99.02	0.9902	572
5	7	7Q	2	3	97.14	0.9714	572
5	7	7Q	2	4	97.77	0.9777	572
5	7	7Q	3	1	97.79	0.9779	573
5	7	7Q	3	2	95.85	0.9585	573
5	7	7Q	3	3	98.48	0.9848	573
5	7	7Q	3	4	95.68	0.9568	573
5	0	0Q	1	1	49.32	0.4932	501
5	0	0Q	1	2	34.24	0.3424	501
5	0	0Q	1	3	42.89	0.4289	501
5	0	0Q	1	4	76.39	0.7639	501
5	0	0Q	2	1	36.29	0.3629	502
5	0	0Q	2	2	52.30	0.5230	502
5	0	0Q	2	3	80.64	0.8064	502
5	0	0Q	2	4	40.41	0.4041	502
5	0	0Q	3	1	90.73	0.9073	503
5	0	0Q	3	2	25.75	0.2575	503
5	0	0Q	3	3	10.90	0.1090	503
5	0	0Q	3	4	81.31	0.8131	503
6	1	Hdh +/+	1	1	91.49	0.9149	611
6	1	Hdh +/+	1	2	90.33	0.9033	611
6	1	Hdh +/+	1	3	96.17	0.9617	611
6	1	Hdh +/+	1	4	85.60	0.8560	611
6	1	Hdh +/+	2	1	88.53	0.8853	612
6	1	Hdh +/+	2	2	74.63	0.7463	612
6	1	Hdh +/+	2	3	79.97	0.7997	612
6	1	Hdh +/+	2	4	83.59	0.8359	612
6	1	Hdh +/+	3	1	83.34	0.8334	613
6	1	Hdh +/+	3	2	89.53	0.8953	613
6	1	Hdh +/+	3	3	97.05	0.9705	613
6	1	Hdh +/+	3	4	94.84	0.9484	613
6	9	Hdh ex4-5	1	1	57.01	0.5701	691
6	9	Hdh ex4-5	1	2	65.81	0.6581	691
6	9	Hdh ex4-5	1	3	60.43	0.6043	691
6	9	Hdh ex4-5	1	4	62.66	0.6266	691
6	9	Hdh ex4-5	2	1	25.50	0.2550	692
6	9	Hdh ex4-5	2	2	79.00	0.7900	692
6	9	Hdh ex4-5	2	3	68.18	0.6818	692
6	9	Hdh ex4-5	2	4	84.87	0.8487	692
6	9	Hdh ex4-5	3	1	55.39	0.5539	693
6	9	Hdh ex4-5	3	2	22.44	0.2244	693
6	9	Hdh ex4-5	3	3	75.78	0.7578	693
6	9	Hdh ex4-5	3	4	86.84	0.8684	693
6	7	7Q	1	1	95.58	0.9558	671
6	7	7Q	1	2	96.99	0.9699	671
6	7	7Q	1	3	93.54	0.9354	671
6	7	7Q	1	4	73.33	0.7333	671
6	7	7Q	2	1	79.69	0.7969	672
6	7	7Q	2	2	82.30	0.8230	672
6	7	7Q	2	3	93.54	0.9354	672
6	7	7Q	2	4	90.97	0.9097	672
6	7	7Q	3	1	88.59	0.8859	673
6	7	7Q	3	2	83.81	0.8381	673
6	7	7Q	3	3	93.63	0.9363	673
6	7	7Q	3	4	78.45	0.7845	673
6	0	0Q	1	1	58.22	0.5822	601
6	0	0Q	1	2	33.49	0.3349	601
6	0	0Q	1	3	49.03	0.4903	601
6	0	0Q	1	4	38.10	0.3810	601
6	0	0Q	2	1	48.03	0.4803	602
6	0	0Q	2	2	61.03	0.6103	602
6	0	0Q	2	3	65.70	0.6570	602
6	0	0Q	2	4	67.64	0.6764	602
6	0	0Q	3	1	10.27	0.1027	603
6	0	0Q	3	2	67.58	0.6758	603
6	0	0Q	3	3	71.41	0.7141	603
6	0	0Q	3	4	76.00	0.7600	603

## Sheet: Sheet 5
EXP	GENO	Genotype	WEL	PIC	N° rosettes	ARE (rosette area μm2)	PIC_MOD	WEL_MOD		COLUMNS LEGEND
1	1	Hdh +/+	1	1	1	60954.1	1111	111		EXP: Serial number of the experiments
1	1	Hdh +/+	1	1	2	49053.4	1111	111		GENO: Code number assigned to each genotype
1	1	Hdh +/+	1	1	3	8460.7	1111	111		Genotype: Cell line name
1	1	Hdh +/+	1	1	4	6391.3	1111	111		WEL: Number of the well
1	1	Hdh +/+	1	1	5	21726.1	1111	111		PIC: Number of the picture
1	1	Hdh +/+	1	1	6	15070.5	1111	111		N° rosettes: Serial number of the measured rosettes
1	1	Hdh +/+	1	1	7	34847.5	1111	111		ARE: Rosette area (μm2)
1	1	Hdh +/+	1	2	1	63134.8	1112	111		PIC_MOD: Code number for each pictures
1	1	Hdh +/+	1	2	2	13498.8	1112	111		PIC_MOD: Code number for each pictures
1	1	Hdh +/+	1	2	3	5858.3	1112	111		PIC_MOD: Code number for each pictures
1	1	Hdh +/+	1	2	4	40884.9	1112	111		PIC_MOD: Code number for each pictures
1	1	Hdh +/+	1	2	5	5921.5	1112	111		PIC_MOD: Code number for each pictures
1	1	Hdh +/+	1	2	6	8846.4	1112	111		PIC_MOD: Code number for each pictures
1	1	Hdh +/+	1	2	7	18664.8	1112	111
1	1	Hdh +/+	1	2	8	2864.6	1112	111
1	1	Hdh +/+	1	2	9	27892.5	1112	111
1	1	Hdh +/+	1	2	10	6381.8	1112	111
1	1	Hdh +/+	1	2	11	7704.2	1112	111
1	1	Hdh +/+	1	2	12	23587.2	1112	111
1	1	Hdh +/+	1	2	13	24150.9	1112	111
1	1	Hdh +/+	1	3	1	8904.4	1113	111
1	1	Hdh +/+	1	3	2	6693.4	1113	111
1	1	Hdh +/+	1	3	3	2843.5	1113	111
1	1	Hdh +/+	1	3	4	29228.4	1113	111
1	1	Hdh +/+	1	3	5	30912.7	1113	111
1	1	Hdh +/+	1	3	6	7842.1	1113	111
1	1	Hdh +/+	1	3	7	33322.5	1113	111
1	1	Hdh +/+	1	3	8	3743.9	1113	111
1	1	Hdh +/+	1	3	9	9275.5	1113	111
1	1	Hdh +/+	1	3	10	11453.8	1113	111
1	1	Hdh +/+	1	3	11	3098.6	1113	111
1	1	Hdh +/+	1	3	12	1847.3	1113	111
1	1	Hdh +/+	1	3	13	2854.5	1113	111
1	1	Hdh +/+	1	3	14	17565.7	1113	111
1	1	Hdh +/+	1	3	15	16731.9	1113	111
1	1	Hdh +/+	1	3	16	4357.0	1113	111
1	1	Hdh +/+	1	3	17	28275.3	1113	111
1	1	Hdh +/+	1	3	18	5206.5	1113	111
1	1	Hdh +/+	1	3	19	2224.1	1113	111
1	1	Hdh +/+	1	4	1	24897.5	1114	111
1	1	Hdh +/+	1	4	2	47304.1	1114	111
1	1	Hdh +/+	1	4	3	5196.6	1114	111
1	1	Hdh +/+	1	4	4	22325.6	1114	111
1	1	Hdh +/+	1	4	5	25009.3	1114	111
1	1	Hdh +/+	1	4	6	30260.9	1114	111
1	1	Hdh +/+	1	4	7	28923.7	1114	111
1	1	Hdh +/+	1	4	8	10044.8	1114	111
1	1	Hdh +/+	1	4	9	15640.3	1114	111
1	1	Hdh +/+	1	4	10	10799.2	1114	111
1	1	Hdh +/+	1	4	11	5056.3	1114	111
1	1	Hdh +/+	1	4	12	2852.1	1114	111
1	1	Hdh +/+	1	4	13	2787.6	1114	111
1	1	Hdh +/+	1	4	14	1491.1	1114	111
1	1	Hdh +/+	1	4	15	2908.8	1114	111
1	1	Hdh +/+	1	4	16	3078.2	1114	111
1	1	Hdh +/+	2	5	1	57953.4	1125	112
1	1	Hdh +/+	2	5	2	50861.8	1125	112
1	1	Hdh +/+	2	5	3	39925.8	1125	112
1	1	Hdh +/+	2	5	4	8489.7	1125	112
1	1	Hdh +/+	2	5	5	6848.8	1125	112
1	1	Hdh +/+	2	5	6	20353.5	1125	112
1	1	Hdh +/+	2	6	1	33986.3	1126	112
1	1	Hdh +/+	2	6	2	21984.3	1126	112
1	1	Hdh +/+	2	6	3	4425.7	1126	112
1	1	Hdh +/+	2	6	4	30765.2	1126	112
1	1	Hdh +/+	2	6	5	85721.5	1126	112
1	1	Hdh +/+	2	6	6	11474.7	1126	112
1	1	Hdh +/+	2	7	1	16824.1	1127	112
1	1	Hdh +/+	2	7	2	13156.2	1127	112
1	1	Hdh +/+	2	7	3	53044.1	1127	112
1	1	Hdh +/+	2	7	4	52770.4	1127	112
1	1	Hdh +/+	2	7	5	48671.4	1127	112
1	1	Hdh +/+	2	7	6	5008.0	1127	112
1	1	Hdh +/+	2	7	7	4020.9	1127	112
1	1	Hdh +/+	2	7	8	7137.0	1127	112
1	1	Hdh +/+	2	7	9	6080.2	1127	112
1	1	Hdh +/+	2	8	1	39047.8	1128	112
1	1	Hdh +/+	2	8	2	15947.2	1128	112
1	1	Hdh +/+	2	8	3	17766.2	1128	112
1	1	Hdh +/+	2	8	4	17224.6	1128	112
1	1	Hdh +/+	2	8	5	2077.6	1128	112
1	1	Hdh +/+	3	9	1	9067.9	1139	113
1	1	Hdh +/+	3	9	2	10365.4	1139	113
1	1	Hdh +/+	3	9	3	9575.5	1139	113
1	1	Hdh +/+	3	9	4	5638.1	1139	113
1	1	Hdh +/+	3	9	5	2956.6	1139	113
1	1	Hdh +/+	3	9	6	1999.5	1139	113
1	1	Hdh +/+	3	9	7	3465.2	1139	113
1	1	Hdh +/+	3	9	8	3738.7	1139	113
1	1	Hdh +/+	3	9	9	8482.1	1139	113
1	1	Hdh +/+	3	10	1	26057.7	11310	113
1	1	Hdh +/+	3	10	2	27347.0	11310	113
1	1	Hdh +/+	3	10	3	7408.1	11310	113
1	1	Hdh +/+	3	10	4	36604.4	11310	113
1	1	Hdh +/+	3	10	5	24326.7	11310	113
1	1	Hdh +/+	3	10	6	12755.9	11310	113
1	1	Hdh +/+	3	10	7	43960.0	11310	113
1	1	Hdh +/+	3	10	8	7481.7	11310	113
1	1	Hdh +/+	3	10	9	2011.8	11310	113
1	1	Hdh +/+	3	10	10	5609.9	11310	113
1	1	Hdh +/+	3	10	11	20515.2	11310	113
1	1	Hdh +/+	3	11	1	59417.6	11311	113
1	1	Hdh +/+	3	11	2	7263.4	11311	113
1	1	Hdh +/+	3	11	3	25541.5	11311	113
1	1	Hdh +/+	3	11	4	22295.6	11311	113
1	1	Hdh +/+	3	11	5	9529.6	11311	113
1	1	Hdh +/+	3	12	1	12944.9	11312	113
1	1	Hdh +/+	3	12	2	24891.0	11312	113
1	1	Hdh +/+	3	12	3	5729.8	11312	113
1	1	Hdh +/+	3	12	4	33815.5	11312	113
1	1	Hdh +/+	3	12	5	22387.8	11312	113
1	1	Hdh +/+	3	12	6	36413.0	11312	113
1	1	Hdh +/+	3	12	7	6421.5	11312	113
1	1	Hdh +/+	3	12	8	8691.8	11312	113
1	1	Hdh +/+	3	12	9	5176.2	11312	113
1	1	Hdh +/+	3	12	10	5084.5	11312	113
1	1	Hdh +/+	3	12	11	8768.3	11312	113
1	9	Hdh ex4-5	1	1	1	42830.9	1911	191
1	9	Hdh ex4-5	1	1	2	4356.5	1911	191
1	9	Hdh ex4-5	1	1	3	5955.2	1911	191
1	9	Hdh ex4-5	1	1	4	2190.4	1911	191
1	9	Hdh ex4-5	1	1	5	2449.4	1911	191
1	9	Hdh ex4-5	1	1	6	1223.2	1911	191
1	9	Hdh ex4-5	1	2	1	14586.4	1912	191
1	9	Hdh ex4-5	1	2	2	32704.9	1912	191
1	9	Hdh ex4-5	1	2	3	15457.0	1912	191
1	9	Hdh ex4-5	1	2	4	8601.5	1912	191
1	9	Hdh ex4-5	1	2	5	6136.9	1912	191
1	9	Hdh ex4-5	1	2	6	14825.6	1912	191
1	9	Hdh ex4-5	1	2	7	7599.3	1912	191
1	9	Hdh ex4-5	1	2	8	5178.8	1912	191
1	9	Hdh ex4-5	1	2	9	5019.5	1912	191
1	9	Hdh ex4-5	1	2	10	3877.8	1912	191
1	9	Hdh ex4-5	1	2	11	10737.6	1912	191
1	9	Hdh ex4-5	1	2	12	7385.6	1912	191
1	9	Hdh ex4-5	1	3	1	33788.6	1913	191
1	9	Hdh ex4-5	1	3	2	15177.9	1913	191
1	9	Hdh ex4-5	1	3	3	6113.9	1913	191
1	9	Hdh ex4-5	1	3	4	9194.5	1913	191
1	9	Hdh ex4-5	1	3	5	6401.2	1913	191
1	9	Hdh ex4-5	1	3	6	9095.0	1913	191
1	9	Hdh ex4-5	1	3	7	4500.4	1913	191
1	9	Hdh ex4-5	1	3	8	2632.2	1913	191
1	9	Hdh ex4-5	1	3	9	4005.0	1913	191
1	9	Hdh ex4-5	1	4	1	15561.0	1914	191
1	9	Hdh ex4-5	1	4	2	3932.4	1914	191
1	9	Hdh ex4-5	1	4	3	6150.5	1914	191
1	9	Hdh ex4-5	1	4	4	2663.3	1914	191
1	9	Hdh ex4-5	1	4	5	2810.6	1914	191
1	9	Hdh ex4-5	1	4	6	3347.0	1914	191
1	9	Hdh ex4-5	1	4	7	2443.2	1914	191
1	9	Hdh ex4-5	1	4	8	10460.5	1914	191
1	9	Hdh ex4-5	1	4	9	10505.1	1914	191
1	9	Hdh ex4-5	1	4	10	3359.5	1914	191
1	9	Hdh ex4-5	1	4	11	2259.3	1914	191
1	9	Hdh ex4-5	1	4	12	5877.3	1914	191
1	9	Hdh ex4-5	1	4	13	2369.3	1914	191
1	9	Hdh ex4-5	1	4	14	1880.7	1914	191
1	9	Hdh ex4-5	1	4	15	3923.8	1914	191
1	9	Hdh ex4-5	1	4	16	5644.1	1914	191
1	9	Hdh ex4-5	1	4	17	9408.4	1914	191
1	9	Hdh ex4-5	1	4	18	5992.8	1914	191
1	9	Hdh ex4-5	1	4	19	3205.7	1914	191
1	9	Hdh ex4-5	1	4	20	3449.6	1914	191
1	9	Hdh ex4-5	1	4	21	1564.5	1914	191
1	9	Hdh ex4-5	1	4	22	3163.6	1914	191
1	9	Hdh ex4-5	1	4	23	2070.8	1914	191
1	9	Hdh ex4-5	1	4	24	1801.0	1914	191
1	9	Hdh ex4-5	1	4	25	1097.5	1914	191
1	9	Hdh ex4-5	2	5	1	9211.0	1925	192
1	9	Hdh ex4-5	2	5	2	6953.5	1925	192
1	9	Hdh ex4-5	2	5	3	3205.9	1925	192
1	9	Hdh ex4-5	2	5	4	2631.4	1925	192
1	9	Hdh ex4-5	2	5	5	7492.7	1925	192
1	9	Hdh ex4-5	2	5	6	6563.1	1925	192
1	9	Hdh ex4-5	2	6	1	7947.9	1926	192
1	9	Hdh ex4-5	2	6	2	10399.4	1926	192
1	9	Hdh ex4-5	2	6	3	3552.2	1926	192
1	9	Hdh ex4-5	2	6	4	5000.5	1926	192
1	9	Hdh ex4-5	2	6	5	8283.9	1926	192
1	9	Hdh ex4-5	2	6	6	5069.7	1926	192
1	9	Hdh ex4-5	2	6	7	6567.3	1926	192
1	9	Hdh ex4-5	2	6	8	7240.2	1926	192
1	9	Hdh ex4-5	2	6	9	4939.1	1926	192
1	9	Hdh ex4-5	2	6	10	1818.5	1926	192
1	9	Hdh ex4-5	2	6	11	1614.3	1926	192
1	9	Hdh ex4-5	2	6	12	2723.9	1926	192
1	9	Hdh ex4-5	2	6	13	4655.5	1926	192
1	9	Hdh ex4-5	2	6	14	4311.1	1926	192
1	9	Hdh ex4-5	2	6	15	1709.9	1926	192
1	9	Hdh ex4-5	2	6	16	4714.3	1926	192
1	9	Hdh ex4-5	2	6	17	1854.1	1926	192
1	9	Hdh ex4-5	2	7	1	13706.1	1927	192
1	9	Hdh ex4-5	2	7	2	13974.0	1927	192
1	9	Hdh ex4-5	2	7	3	7000.0	1927	192
1	9	Hdh ex4-5	2	7	4	4703.3	1927	192
1	9	Hdh ex4-5	2	7	5	4660.2	1927	192
1	9	Hdh ex4-5	2	7	6	4856.0	1927	192
1	9	Hdh ex4-5	2	7	7	3831.1	1927	192
1	9	Hdh ex4-5	2	7	8	4312.1	1927	192
1	9	Hdh ex4-5	2	7	9	1371.5	1927	192
1	9	Hdh ex4-5	2	7	10	3262.3	1927	192
1	9	Hdh ex4-5	2	7	11	2475.8	1927	192
1	9	Hdh ex4-5	2	7	12	1025.7	1927	192
1	9	Hdh ex4-5	2	7	13	4549.5	1927	192
1	9	Hdh ex4-5	2	7	14	3694.0	1927	192
1	9	Hdh ex4-5	2	8	1	15289.1	1928	192
1	9	Hdh ex4-5	2	8	2	14319.8	1928	192
1	9	Hdh ex4-5	2	8	3	10709.4	1928	192
1	9	Hdh ex4-5	3	9	1	21632.3	1939	193
1	9	Hdh ex4-5	3	9	2	4192.8	1939	193
1	9	Hdh ex4-5	3	9	3	1233.3	1939	193
1	9	Hdh ex4-5	3	9	4	548.1	1939	193
1	9	Hdh ex4-5	3	9	5	6136.1	1939	193
1	9	Hdh ex4-5	3	9	6	4301.9	1939	193
1	9	Hdh ex4-5	3	9	7	3733.7	1939	193
1	9	Hdh ex4-5	3	9	8	3753.8	1939	193
1	9	Hdh ex4-5	3	9	9	5197.9	1939	193
1	9	Hdh ex4-5	3	9	10	2157.0	1939	193
1	9	Hdh ex4-5	3	9	11	9157.7	1939	193
1	9	Hdh ex4-5	3	9	12	6391.0	1939	193
1	9	Hdh ex4-5	3	10	1	9121.7	19310	193
1	9	Hdh ex4-5	3	10	2	8229.1	19310	193
1	9	Hdh ex4-5	3	10	3	4740.1	19310	193
1	9	Hdh ex4-5	3	10	4	15026.7	19310	193
1	9	Hdh ex4-5	3	11	1	9440.8	19311	193
1	9	Hdh ex4-5	3	11	2	4331.7	19311	193
1	9	Hdh ex4-5	3	11	3	3803.9	19311	193
1	9	Hdh ex4-5	3	11	4	8801.5	19311	193
1	9	Hdh ex4-5	3	11	5	6093.0	19311	193
1	9	Hdh ex4-5	3	11	6	2714.5	19311	193
1	9	Hdh ex4-5	3	11	7	20811.3	19311	193
1	9	Hdh ex4-5	3	11	8	3492.4	19311	193
1	9	Hdh ex4-5	3	11	9	2004.5	19311	193
1	9	Hdh ex4-5	3	11	10	3574.4	19311	193
1	9	Hdh ex4-5	3	12	1	7598.5	19312	193
1	9	Hdh ex4-5	3	12	2	10779.9	19312	193
1	0	0Q	1	1	1	4674.0	1011	101
1	0	0Q	1	1	2	1085.0	1011	101
1	0	0Q	1	1	3	38449.3	1011	101
1	0	0Q	1	2	1	5463.2	1012	101
1	0	0Q	1	2	2	6173.2	1012	101
1	0	0Q	1	2	3	14154.0	1012	101
1	0	0Q	1	2	4	12219.5	1012	101
1	0	0Q	1	2	5	6710.6	1012	101
1	0	0Q	1	2	6	2490.7	1012	101
1	0	0Q	1	2	7	1477.8	1012	101
1	0	0Q	1	4	1	13582.6	1014	101
1	0	0Q	1	4	2	13498.0	1014	101
1	0	0Q	1	4	3	3322.1	1014	101
1	0	0Q	1	4	4	13968.0	1014	101
1	0	0Q	1	4	5	3052.7	1014	101
1	0	0Q	1	4	6	10655.6	1014	101
1	0	0Q	1	4	7	1630.8	1014	101
1	0	0Q	1	4	8	14105.9	1014	101
1	0	0Q	1	4	1	3296.8	1014	101
1	0	0Q	2	5	2	8959.8	1025	102
1	0	0Q	2	5	3	4580.8	1025	102
1	0	0Q	2	5	4	4577.7	1025	102
1	0	0Q	2	5	5	4649.2	1025	102
1	0	0Q	2	5	6	4638.8	1025	102
1	0	0Q	2	5	7	5285.9	1025	102
1	0	0Q	2	5	8	809.5	1025	102
1	0	0Q	2	5	9	4792.3	1025	102
1	0	0Q	2	5	10	2707.7	1025	102
1	0	0Q	2	5	11	1322.4	1025	102
1	0	0Q	2	5	12	3884.1	1025	102
1	0	0Q	2	5	1	6141.3	1025	102
1	0	0Q	2	6	2	3135.7	1026	102
1	0	0Q	2	6	3	4981.4	1026	102
1	0	0Q	2	6	1	10141.1	1026	102
1	0	0Q	3	9	2	8218.7	1039	103
1	0	0Q	3	9	3	13939.3	1039	103
1	0	0Q	3	9	4	11501.4	1039	103
1	0	0Q	3	9	1	10201.5	1039	103
1	0	0Q	3	10	2	11293.2	10310	103
1	0	0Q	3	10	3	7615.2	10310	103
1	0	0Q	3	10	4	2321.7	10310	103
1	0	0Q	3	10	5	7229.7	10310	103
1	0	0Q	3	10	6	8619.0	10310	103
1	0	0Q	3	10	7	4268.8	10310	103
1	0	0Q	3	10	1	17676.4	10310	103
1	0	0Q	3	11	2	8743.8	10311	103
1	0	0Q	3	11	3	14917.0	10311	103
1	0	0Q	3	11	4	14462.1	10311	103
1	0	0Q	3	11	5	39489.9	10311	103
1	7	7Q	1	1	1	21194.1	1711	171
1	7	7Q	1	1	2	26187.0	1711	171
1	7	7Q	1	1	3	16587.5	1711	171
1	7	7Q	1	1	4	8167.5	1711	171
1	7	7Q	1	1	5	5166.8	1711	171
1	7	7Q	1	1	6	36665.0	1711	171
1	7	7Q	1	1	7	4790.0	1711	171
1	7	7Q	1	1	8	6301.9	1711	171
1	7	7Q	1	1	9	5004.1	1711	171
1	7	7Q	1	2	1	51509.9	1712	171
1	7	7Q	1	2	2	6223.1	1712	171
1	7	7Q	1	2	3	5818.3	1712	171
1	7	7Q	1	2	4	8119.7	1712	171
1	7	7Q	1	2	5	11367.9	1712	171
1	7	7Q	1	2	6	17928.9	1712	171
1	7	7Q	1	2	7	15821.8	1712	171
1	7	7Q	1	2	8	9473.7	1712	171
1	7	7Q	1	2	9	9709.2	1712	171
1	7	7Q	1	2	10	4613.5	1712	171
1	7	7Q	1	2	11	3304.9	1712	171
1	7	7Q	1	2	12	2314.2	1712	171
1	7	7Q	1	2	13	1453.2	1712	171
1	7	7Q	1	2	14	3457.2	1712	171
1	7	7Q	1	2	1	14121.8	1712	171
1	7	7Q	1	3	2	71797.6	1713	171
1	7	7Q	1	3	3	32400.2	1713	171
1	7	7Q	1	3	4	49361.3	1713	171
1	7	7Q	1	3	5	14724.8	1713	171
1	7	7Q	1	3	6	1833.9	1713	171
1	7	7Q	1	3	7	2357.3	1713	171
1	7	7Q	1	3	8	3244.9	1713	171
1	7	7Q	1	3	1	29716.0	1713	171
1	7	7Q	1	4	2	23947.8	1714	171
1	7	7Q	1	4	3	14848.6	1714	171
1	7	7Q	1	4	4	9156.7	1714	171
1	7	7Q	1	4	1	37784.5	1714	171
1	7	7Q	2	5	2	9498.7	1725	172
1	7	7Q	2	5	3	30547.9	1725	172
1	7	7Q	2	5	4	44682.6	1725	172
1	7	7Q	2	5	5	15023.8	1725	172
1	7	7Q	2	5	6	30662.8	1725	172
1	7	7Q	2	5	7	6295.7	1725	172
1	7	7Q	2	6	1	39872.2	1726	172
1	7	7Q	2	6	2	4407.7	1726	172
1	7	7Q	2	6	3	12372.5	1726	172
1	7	7Q	2	6	4	35599.3	1726	172
1	7	7Q	2	6	5	19902.6	1726	172
1	7	7Q	2	6	6	7307.6	1726	172
1	7	7Q	2	6	7	8871.0	1726	172
1	7	7Q	2	6	8	21861.3	1726	172
1	7	7Q	2	6	9	21071.4	1726	172
1	7	7Q	2	6	10	7436.0	1726	172
1	7	7Q	2	6	11	4321.0	1726	172
1	7	7Q	2	6	12	13982.4	1726	172
1	7	7Q	2	6	13	8961.8	1726	172
1	7	7Q	2	6	14	3099.1	1726	172
1	7	7Q	2	6	15	23370.9	1726	172
1	7	7Q	2	6	16	7177.0	1726	172
1	7	7Q	2	7	1	8395.5	1727	172
1	7	7Q	2	7	2	9770.1	1727	172
1	7	7Q	2	7	3	23889.3	1727	172
1	7	7Q	2	7	4	21338.8	1727	172
1	7	7Q	2	7	5	20802.2	1727	172
1	7	7Q	2	7	6	2661.0	1727	172
1	7	7Q	2	7	7	7186.7	1727	172
1	7	7Q	2	8	1	21851.1	1728	172
1	7	7Q	2	8	2	24904.8	1728	172
1	7	7Q	2	8	3	4377.1	1728	172
1	7	7Q	2	8	4	2546.6	1728	172
1	7	7Q	2	8	5	20793.8	1728	172
1	7	7Q	2	8	6	12649.8	1728	172
1	7	7Q	3	9	1	14864.5	1739	173
1	7	7Q	3	9	2	32180.0	1739	173
1	7	7Q	3	9	3	29035.4	1739	173
1	7	7Q	3	9	4	27338.6	1739	173
1	7	7Q	3	9	5	21103.0	1739	173
1	7	7Q	3	9	6	25922.5	1739	173
1	7	7Q	3	9	7	61113.9	1739	173
1	7	7Q	3	10	1	10511.2	17310	173
1	7	7Q	3	10	2	25941.5	17310	173
1	7	7Q	3	10	3	19439.3	17310	173
1	7	7Q	3	10	4	9594.1	17310	173
1	7	7Q	3	10	5	37512.6	17310	173
1	7	7Q	3	10	6	31728.3	17310	173
1	7	7Q	3	11	1	37509.5	17311	173
1	7	7Q	3	11	2	16700.8	17311	173
1	7	7Q	3	11	3	4620.5	17311	173
1	7	7Q	3	11	4	14586.9	17311	173
1	7	7Q	3	11	5	3289.0	17311	173
1	7	7Q	3	11	6	5480.2	17311	173
1	7	7Q	3	11	7	6219.2	17311	173
1	7	7Q	3	11	8	10298.1	17311	173
1	7	7Q	3	11	9	8490.5	17311	173
1	7	7Q	3	12	1	18199.4	17312	173
1	7	7Q	3	12	2	8655.5	17312	173
1	7	7Q	3	12	3	16049.5	17312	173
1	7	7Q	3	12	4	2638.5	17312	173
1	7	7Q	3	12	5	7508.9	17312	173
1	7	7Q	3	12	6	7429.8	17312	173
1	7	7Q	3	12	7	15671.9	17312	173
1	7	7Q	3	12	8	9538.7	17312	173
1	7	7Q	3	12	9	8470.4	17312	173
1	7	7Q	3	12	10	2638.5	17312	173
1	7	7Q	3	12	11	7188.0	17312	173
1	7	7Q	3	12	12	8520.0	17312	173
1	7	7Q	3	12	13	7601.9	17312	173
2	1	Hdh +/+	1	1	1	18004.4	2111	211
2	1	Hdh +/+	1	1	2	147314.1	2111	211
2	1	Hdh +/+	1	1	3	2071.1	2111	211
2	1	Hdh +/+	1	1	4	36495.0	2111	211
2	1	Hdh +/+	1	1	5	19547.2	2111	211
2	1	Hdh +/+	1	1	6	6351.0	2111	211
2	1	Hdh +/+	1	1	7	3235.7	2111	211
2	1	Hdh +/+	1	2	1	32849.3	2112	211
2	1	Hdh +/+	1	2	2	31422.2	2112	211
2	1	Hdh +/+	1	2	3	2783.2	2112	211
2	1	Hdh +/+	1	2	4	31557.2	2112	211
2	1	Hdh +/+	1	2	5	3366.0	2112	211
2	1	Hdh +/+	1	2	6	3416.4	2112	211
2	1	Hdh +/+	1	2	7	2203.7	2112	211
2	1	Hdh +/+	1	2	8	1981.0	2112	211
2	1	Hdh +/+	1	3	1	31646.5	2113	211
2	1	Hdh +/+	1	3	2	4475.3	2113	211
2	1	Hdh +/+	1	3	3	23276.4	2113	211
2	1	Hdh +/+	1	3	4	5479.6	2113	211
2	1	Hdh +/+	1	3	5	3773.6	2113	211
2	1	Hdh +/+	1	3	6	69712.2	2113	211
2	1	Hdh +/+	1	3	7	8178.7	2113	211
2	1	Hdh +/+	1	3	8	1729.0	2113	211
2	1	Hdh +/+	1	3	9	2847.4	2113	211
2	1	Hdh +/+	1	3	10	44422.2	2113	211
2	1	Hdh +/+	1	3	11	3048.7	2113	211
2	1	Hdh +/+	1	3	12	2655.7	2113	211
2	1	Hdh +/+	1	3	13	2776.6	2113	211
2	1	Hdh +/+	1	3	14	4340.8	2113	211
2	1	Hdh +/+	1	3	15	3168.1	2113	211
2	1	Hdh +/+	1	3	16	1513.8	2113	211
2	1	Hdh +/+	1	4	1	14181.6	2114	211
2	1	Hdh +/+	1	4	2	11989.7	2114	211
2	1	Hdh +/+	1	4	3	12076.1	2114	211
2	1	Hdh +/+	1	4	4	11889.4	2114	211
2	1	Hdh +/+	1	4	5	13358.0	2114	211
2	1	Hdh +/+	1	4	6	16993.5	2114	211
2	1	Hdh +/+	1	4	7	4692.6	2114	211
2	1	Hdh +/+	1	4	8	1799.5	2114	211
2	1	Hdh +/+	1	4	9	3647.8	2114	211
2	1	Hdh +/+	1	4	10	9343.1	2114	211
2	1	Hdh +/+	1	4	11	2479.5	2114	211
2	1	Hdh +/+	1	4	12	16175.4	2114	211
2	1	Hdh +/+	1	4	13	2646.6	2114	211
2	1	Hdh +/+	1	4	14	4133.2	2114	211
2	1	Hdh +/+	1	4	15	5392.9	2114	211
2	1	Hdh +/+	1	4	16	4593.9	2114	211
2	1	Hdh +/+	1	4	17	2469.3	2114	211
2	1	Hdh +/+	1	4	18	4855.5	2114	211
2	1	Hdh +/+	1	4	19	3217.7	2114	211
2	1	Hdh +/+	1	4	20	4494.6	2114	211
2	1	Hdh +/+	1	4	21	2906.7	2114	211
2	1	Hdh +/+	1	4	22	5271.0	2114	211
2	1	Hdh +/+	1	4	23	4302.2	2114	211
2	1	Hdh +/+	1	4	24	2248.6	2114	211
2	1	Hdh +/+	1	4	25	2794.7	2114	211
2	1	Hdh +/+	2	5	1	58574.9	2125	212
2	1	Hdh +/+	2	5	2	2968.0	2125	212
2	1	Hdh +/+	2	5	3	53175.7	2125	212
2	1	Hdh +/+	2	5	4	3511.2	2125	212
2	1	Hdh +/+	2	5	5	4058.5	2125	212
2	1	Hdh +/+	2	5	6	3525.6	2125	212
2	1	Hdh +/+	2	5	7	5323.7	2125	212
2	1	Hdh +/+	2	6	1	9589.9	2126	212
2	1	Hdh +/+	2	6	2	10003.5	2126	212
2	1	Hdh +/+	2	6	3	8326.8	2126	212
2	1	Hdh +/+	2	6	4	5525.6	2126	212
2	1	Hdh +/+	2	6	5	29306.8	2126	212
2	1	Hdh +/+	2	6	6	4622.9	2126	212
2	1	Hdh +/+	2	6	7	7719.9	2126	212
2	1	Hdh +/+	2	6	8	8000.9	2126	212
2	1	Hdh +/+	2	6	9	9337.9	2126	212
2	1	Hdh +/+	2	6	10	33664.3	2126	212
2	1	Hdh +/+	2	6	11	2182.0	2126	212
2	1	Hdh +/+	2	6	12	1438.9	2126	212
2	1	Hdh +/+	2	7	1	52774.8	2127	212
2	1	Hdh +/+	2	7	2	24020.9	2127	212
2	1	Hdh +/+	2	7	3	3616.4	2127	212
2	1	Hdh +/+	2	7	4	81310.2	2127	212
2	1	Hdh +/+	2	7	5	28603.8	2127	212
2	1	Hdh +/+	2	7	6	13483.6	2127	212
2	1	Hdh +/+	2	7	7	2111.8	2127	212
2	1	Hdh +/+	2	7	8	3315.9	2127	212
2	1	Hdh +/+	2	8	1	16497.6	2128	212
2	1	Hdh +/+	2	8	2	28300.1	2128	212
2	1	Hdh +/+	2	8	3	24513.4	2128	212
2	1	Hdh +/+	2	8	4	3426.1	2128	212
2	1	Hdh +/+	2	8	5	11632.2	2128	212
2	1	Hdh +/+	2	8	6	7542.1	2128	212
2	1	Hdh +/+	2	8	7	5243.8	2128	212
2	1	Hdh +/+	2	8	8	14332.3	2128	212
2	1	Hdh +/+	2	8	9	20583.9	2128	212
2	1	Hdh +/+	3	9	1	54245.5	2139	213
2	1	Hdh +/+	3	9	2	1255.3	2139	213
2	1	Hdh +/+	3	9	3	3077.5	2139	213
2	1	Hdh +/+	3	9	4	5720.4	2139	213
2	1	Hdh +/+	3	9	5	100403.3	2139	213
2	1	Hdh +/+	3	9	6	2865.7	2139	213
2	1	Hdh +/+	3	9	7	9632.7	2139	213
2	1	Hdh +/+	3	9	8	5026.3	2139	213
2	1	Hdh +/+	3	9	9	4503.0	2139	213
2	1	Hdh +/+	3	9	10	7478.3	2139	213
2	1	Hdh +/+	3	9	11	7513.9	2139	213
2	1	Hdh +/+	3	9	12	9327.4	2139	213
2	1	Hdh +/+	3	9	13	3287.2	2139	213
2	1	Hdh +/+	3	9	14	2804.1	2139	213
2	1	Hdh +/+	3	9	15	5110.1	2139	213
2	1	Hdh +/+	3	9	16	1918.8	2139	213
2	1	Hdh +/+	3	9	17	3570.5	2139	213
2	1	Hdh +/+	3	9	18	1054.2	2139	213
2	1	Hdh +/+	3	9	19	1975.2	2139	213
2	1	Hdh +/+	3	9	20	3315.4	2139	213
2	1	Hdh +/+	3	10	1	38543.6	21310	213
2	1	Hdh +/+	3	10	2	63769.6	21310	213
2	1	Hdh +/+	3	10	3	53437.3	21310	213
2	1	Hdh +/+	3	11	1	75519.6	21311	213
2	1	Hdh +/+	3	11	2	34468.1	21311	213
2	1	Hdh +/+	3	11	3	5210.9	21311	213
2	1	Hdh +/+	3	11	4	2276.6	21311	213
2	1	Hdh +/+	3	11	5	11863.6	21311	213
2	1	Hdh +/+	3	11	6	2335.6	21311	213
2	1	Hdh +/+	3	11	7	3847.8	21311	213
2	1	Hdh +/+	3	12	1	33518.9	21312	213
2	1	Hdh +/+	3	12	2	7612.3	21312	213
2	1	Hdh +/+	3	12	3	4118.1	21312	213
2	1	Hdh +/+	3	12	4	4143.9	21312	213
2	1	Hdh +/+	3	12	5	13930.7	21312	213
2	1	Hdh +/+	3	12	6	696.7	21312	213
2	1	Hdh +/+	3	12	7	8303.8	21312	213
2	1	Hdh +/+	3	12	8	7165.2	21312	213
2	1	Hdh +/+	3	12	9	4806.7	21312	213
2	1	Hdh +/+	3	12	10	40692.5	21312	213
2	1	Hdh +/+	3	12	11	11577.6	21312	213
2	9	Hdh ex4-5	1	1	1	26018.6	2911	291
2	9	Hdh ex4-5	1	1	2	23373.6	2911	291
2	9	Hdh ex4-5	1	1	3	3147.7	2911	291
2	9	Hdh ex4-5	1	1	4	6228.6	2911	291
2	9	Hdh ex4-5	1	1	5	24349.9	2911	291
2	9	Hdh ex4-5	1	1	6	24979.8	2911	291
2	9	Hdh ex4-5	1	1	7	10983.5	2911	291
2	9	Hdh ex4-5	1	1	8	16889.6	2911	291
2	9	Hdh ex4-5	1	1	9	12499.2	2911	291
2	9	Hdh ex4-5	1	1	10	11000.5	2911	291
2	9	Hdh ex4-5	1	1	11	19336.9	2911	291
2	9	Hdh ex4-5	1	1	12	3848.9	2911	291
2	9	Hdh ex4-5	1	1	13	7769.8	2911	291
2	9	Hdh ex4-5	1	1	14	3891.7	2911	291
2	9	Hdh ex4-5	1	2	1	39614.8	2912	291
2	9	Hdh ex4-5	1	2	2	4318.1	2912	291
2	9	Hdh ex4-5	1	2	3	7566.1	2912	291
2	9	Hdh ex4-5	1	2	4	35035.5	2912	291
2	9	Hdh ex4-5	1	2	5	37922.6	2912	291
2	9	Hdh ex4-5	1	2	6	27260.0	2912	291
2	9	Hdh ex4-5	1	2	7	11664.6	2912	291
2	9	Hdh ex4-5	1	2	8	28653.1	2912	291
2	9	Hdh ex4-5	1	2	9	14671.5	2912	291
2	9	Hdh ex4-5	1	2	10	6031.1	2912	291
2	9	Hdh ex4-5	1	2	11	6565.9	2912	291
2	9	Hdh ex4-5	1	2	12	3849.9	2912	291
2	9	Hdh ex4-5	1	2	13	4141.1	2912	291
2	9	Hdh ex4-5	1	2	14	10175.9	2912	291
2	9	Hdh ex4-5	1	2	15	3106.2	2912	291
2	9	Hdh ex4-5	1	2	16	2635.9	2912	291
2	9	Hdh ex4-5	1	2	17	999.9	2912	291
2	9	Hdh ex4-5	1	3	1	17075.8	2913	291
2	9	Hdh ex4-5	1	3	2	21751.6	2913	291
2	9	Hdh ex4-5	1	3	3	17629.1	2913	291
2	9	Hdh ex4-5	1	3	4	22197.4	2913	291
2	9	Hdh ex4-5	1	3	5	7148.5	2913	291
2	9	Hdh ex4-5	1	3	6	7153.5	2913	291
2	9	Hdh ex4-5	1	3	7	9408.1	2913	291
2	9	Hdh ex4-5	1	3	8	8020.5	2913	291
2	9	Hdh ex4-5	1	3	9	5216.7	2913	291
2	9	Hdh ex4-5	1	3	10	13354.6	2913	291
2	9	Hdh ex4-5	1	3	11	5996.9	2913	291
2	9	Hdh ex4-5	1	3	12	12833.4	2913	291
2	9	Hdh ex4-5	1	3	13	7127.1	2913	291
2	9	Hdh ex4-5	1	3	14	18027.1	2913	291
2	9	Hdh ex4-5	1	3	15	3617.0	2913	291
2	9	Hdh ex4-5	1	3	16	7651.0	2913	291
2	9	Hdh ex4-5	1	3	17	1748.0	2913	291
2	9	Hdh ex4-5	1	3	18	6319.4	2913	291
2	9	Hdh ex4-5	1	3	19	2612.9	2913	291
2	9	Hdh ex4-5	1	3	20	965.9	2913	291
2	9	Hdh ex4-5	1	3	21	3602.3	2913	291
2	9	Hdh ex4-5	1	3	22	2999.6	2913	291
2	9	Hdh ex4-5	1	3	23	1208.0	2913	291
2	9	Hdh ex4-5	1	3	24	1356.6	2913	291
2	9	Hdh ex4-5	1	4	1	17153.3	2914	291
2	9	Hdh ex4-5	1	4	2	4613.5	2914	291
2	9	Hdh ex4-5	1	4	3	16241.5	2914	291
2	9	Hdh ex4-5	1	4	4	10389.2	2914	291
2	9	Hdh ex4-5	1	4	5	10446.7	2914	291
2	9	Hdh ex4-5	1	4	6	28505.3	2914	291
2	9	Hdh ex4-5	1	4	7	6284.4	2914	291
2	9	Hdh ex4-5	1	4	8	5490.3	2914	291
2	9	Hdh ex4-5	1	4	9	11053.3	2914	291
2	9	Hdh ex4-5	1	4	10	8949.1	2914	291
2	9	Hdh ex4-5	1	4	11	5434.5	2914	291
2	9	Hdh ex4-5	1	4	12	8247.9	2914	291
2	9	Hdh ex4-5	1	4	13	4427.8	2914	291
2	9	Hdh ex4-5	1	4	14	2952.9	2914	291
2	9	Hdh ex4-5	1	4	15	9035.7	2914	291
2	9	Hdh ex4-5	2	5	1	18063.4	2925	292
2	9	Hdh ex4-5	2	5	2	4041.6	2925	292
2	9	Hdh ex4-5	2	5	3	21301.2	2925	292
2	9	Hdh ex4-5	2	5	4	6779.0	2925	292
2	9	Hdh ex4-5	2	5	5	18325.6	2925	292
2	9	Hdh ex4-5	2	5	6	19248.2	2925	292
2	9	Hdh ex4-5	2	5	7	13276.8	2925	292
2	9	Hdh ex4-5	2	5	8	13791.8	2925	292
2	9	Hdh ex4-5	2	5	9	26873.5	2925	292
2	9	Hdh ex4-5	2	5	10	8113.2	2925	292
2	9	Hdh ex4-5	2	5	11	11226.4	2925	292
2	9	Hdh ex4-5	2	5	12	6544.0	2925	292
2	9	Hdh ex4-5	2	5	13	2038.9	2925	292
2	9	Hdh ex4-5	2	5	14	5718.6	2925	292
2	9	Hdh ex4-5	2	5	15	2189.6	2925	292
2	9	Hdh ex4-5	2	5	16	2417.8	2925	292
2	9	Hdh ex4-5	2	6	1	28002.9	2926	292
2	9	Hdh ex4-5	2	6	2	15520.0	2926	292
2	9	Hdh ex4-5	2	6	3	30332.0	2926	292
2	9	Hdh ex4-5	2	6	4	16983.4	2926	292
2	9	Hdh ex4-5	2	6	5	12398.6	2926	292
2	9	Hdh ex4-5	2	6	6	13981.6	2926	292
2	9	Hdh ex4-5	2	6	7	6613.5	2926	292
2	9	Hdh ex4-5	2	6	8	16522.7	2926	292
2	9	Hdh ex4-5	2	6	9	6341.9	2926	292
2	9	Hdh ex4-5	2	6	10	2917.4	2926	292
2	9	Hdh ex4-5	2	6	11	6024.9	2926	292
2	9	Hdh ex4-5	2	6	12	1975.7	2926	292
2	9	Hdh ex4-5	2	6	13	4473.0	2926	292
2	9	Hdh ex4-5	2	7	1	12687.2	2927	292
2	9	Hdh ex4-5	2	7	2	15121.5	2927	292
2	9	Hdh ex4-5	2	7	3	15679.8	2927	292
2	9	Hdh ex4-5	2	7	4	13124.8	2927	292
2	9	Hdh ex4-5	2	7	5	8638.3	2927	292
2	9	Hdh ex4-5	2	7	6	8988.0	2927	292
2	9	Hdh ex4-5	2	7	7	14651.2	2927	292
2	9	Hdh ex4-5	2	7	8	5590.6	2927	292
2	9	Hdh ex4-5	2	7	9	6461.2	2927	292
2	9	Hdh ex4-5	2	7	10	5065.7	2927	292
2	9	Hdh ex4-5	2	7	11	12094.1	2927	292
2	9	Hdh ex4-5	2	7	12	8491.8	2927	292
2	9	Hdh ex4-5	2	7	13	4826.0	2927	292
2	9	Hdh ex4-5	2	7	14	4322.3	2927	292
2	9	Hdh ex4-5	2	7	15	5864.3	2927	292
2	9	Hdh ex4-5	2	8	1	9336.3	2928	292
2	9	Hdh ex4-5	2	8	2	24202.6	2928	292
2	9	Hdh ex4-5	2	8	3	15429.1	2928	292
2	9	Hdh ex4-5	2	8	4	33798.8	2928	292
2	9	Hdh ex4-5	2	8	5	8370.4	2928	292
2	9	Hdh ex4-5	2	8	6	29555.6	2928	292
2	9	Hdh ex4-5	2	8	7	4373.5	2928	292
2	9	Hdh ex4-5	2	8	8	6201.7	2928	292
2	9	Hdh ex4-5	2	8	9	4889.2	2928	292
2	9	Hdh ex4-5	3	9	1	28734.1	2939	293
2	9	Hdh ex4-5	3	9	2	6417.6	2939	293
2	9	Hdh ex4-5	3	9	3	17524.4	2939	293
2	9	Hdh ex4-5	3	9	4	1926.1	2939	293
2	9	Hdh ex4-5	3	9	5	25891.1	2939	293
2	9	Hdh ex4-5	3	9	6	3476.5	2939	293
2	9	Hdh ex4-5	3	9	7	4299.0	2939	293
2	9	Hdh ex4-5	3	9	8	41858.4	2939	293
2	9	Hdh ex4-5	3	9	9	47575.9	2939	293
2	9	Hdh ex4-5	3	9	10	18505.5	2939	293
2	9	Hdh ex4-5	3	9	11	7447.5	2939	293
2	9	Hdh ex4-5	3	10	1	39766.2	29310	293
2	9	Hdh ex4-5	3	10	2	3551.9	29310	293
2	9	Hdh ex4-5	3	10	3	2739.0	29310	293
2	9	Hdh ex4-5	3	10	4	17402.2	29310	293
2	9	Hdh ex4-5	3	10	5	11093.0	29310	293
2	9	Hdh ex4-5	3	10	6	26051.0	29310	293
2	9	Hdh ex4-5	3	10	7	7040.4	29310	293
2	9	Hdh ex4-5	3	10	8	20551.0	29310	293
2	9	Hdh ex4-5	3	10	9	28147.1	29310	293
2	9	Hdh ex4-5	3	10	10	8019.2	29310	293
2	9	Hdh ex4-5	3	10	11	3421.9	29310	293
2	9	Hdh ex4-5	3	10	12	12467.3	29310	293
2	9	Hdh ex4-5	3	10	13	7399.5	29310	293
2	9	Hdh ex4-5	3	10	14	5518.8	29310	293
2	9	Hdh ex4-5	3	10	15	4507.2	29310	293
2	9	Hdh ex4-5	3	10	16	2162.2	29310	293
2	9	Hdh ex4-5	3	10	17	6409.3	29310	293
2	9	Hdh ex4-5	3	10	18	3507.6	29310	293
2	9	Hdh ex4-5	3	10	19	3022.9	29310	293
2	9	Hdh ex4-5	3	10	20	1760.8	29310	293
2	9	Hdh ex4-5	3	10	21	1879.9	29310	293
2	9	Hdh ex4-5	3	10	22	2953.9	29310	293
2	9	Hdh ex4-5	3	10	23	3793.5	29310	293
2	9	Hdh ex4-5	3	11	1	33486.2	29311	293
2	9	Hdh ex4-5	3	11	2	5757.0	29311	293
2	9	Hdh ex4-5	3	11	3	27641.8	29311	293
2	9	Hdh ex4-5	3	11	4	16021.1	29311	293
2	9	Hdh ex4-5	3	11	5	16541.0	29311	293
2	9	Hdh ex4-5	3	11	6	18299.7	29311	293
2	9	Hdh ex4-5	3	11	7	7477.8	29311	293
2	9	Hdh ex4-5	3	11	8	13035.0	29311	293
2	9	Hdh ex4-5	3	11	9	9646.3	29311	293
2	9	Hdh ex4-5	3	11	10	15518.9	29311	293
2	9	Hdh ex4-5	3	11	11	1870.2	29311	293
2	9	Hdh ex4-5	3	11	12	15998.4	29311	293
2	9	Hdh ex4-5	3	11	13	21662.3	29311	293
2	9	Hdh ex4-5	3	11	14	5790.1	29311	293
2	9	Hdh ex4-5	3	11	15	2531.7	29311	293
2	9	Hdh ex4-5	3	11	16	1801.8	29311	293
2	9	Hdh ex4-5	3	11	17	3387.2	29311	293
2	9	Hdh ex4-5	3	12	1	30731.5	29312	293
2	9	Hdh ex4-5	3	12	2	22480.2	29312	293
2	9	Hdh ex4-5	3	12	3	37306.3	29312	293
2	9	Hdh ex4-5	3	12	4	15257.3	29312	293
2	9	Hdh ex4-5	3	12	5	31404.7	29312	293
2	9	Hdh ex4-5	3	12	6	13233.2	29312	293
2	9	Hdh ex4-5	3	12	7	2398.5	29312	293
2	0	0Q	1	1	1	2964.7	2011	201
2	0	0Q	1	1	2	3437.0	2011	201
2	0	0Q	1	1	3	2207.9	2011	201
2	0	0Q	1	1	4	1373.6	2011	201
2	0	0Q	1	1	5	554.9	2011	201
2	0	0Q	1	1	6	10405.9	2011	201
2	0	0Q	1	1	7	728.8	2011	201
2	0	0Q	1	1	8	8342.4	2011	201
2	0	0Q	1	1	9	18107.3	2011	201
2	0	0Q	1	1	10	5336.5	2011	201
2	0	0Q	1	1	11	5346.2	2011	201
2	0	0Q	1	1	12	3973.4	2011	201
2	0	0Q	1	1	13	4259.9	2011	201
2	0	0Q	1	1	14	2266.9	2011	201
2	0	0Q	1	1	15	1490.8	2011	201
2	0	0Q	1	1	16	6645.3	2011	201
2	0	0Q	1	1	17	4426.2	2011	201
2	0	0Q	1	1	18	2010.2	2011	201
2	0	0Q	1	2	1	2264.0	2012	201
2	0	0Q	1	2	2	3816.2	2012	201
2	0	0Q	1	2	3	5277.0	2012	201
2	0	0Q	1	2	4	7320.1	2012	201
2	0	0Q	1	2	5	4460.7	2012	201
2	0	0Q	1	2	6	909.8	2012	201
2	0	0Q	1	2	7	30857.9	2012	201
2	0	0Q	1	2	8	15218.3	2012	201
2	0	0Q	1	2	9	1855.1	2012	201
2	0	0Q	1	2	10	1880.2	2012	201
2	0	0Q	1	2	11	3039.9	2012	201
2	0	0Q	1	2	12	3002.5	2012	201
2	0	0Q	1	2	13	4081.0	2012	201
2	0	0Q	1	2	14	6460.2	2012	201
2	0	0Q	1	2	15	1800.5	2012	201
2	0	0Q	1	2	16	1564.7	2012	201
2	0	0Q	1	2	17	2079.2	2012	201
2	0	0Q	1	2	18	2610.0	2012	201
2	0	0Q	1	2	19	4811.7	2012	201
2	0	0Q	1	2	20	2055.1	2012	201
2	0	0Q	1	2	21	1486.9	2012	201
2	0	0Q	1	2	22	2190.1	2012	201
2	0	0Q	1	2	23	7985.7	2012	201
2	0	0Q	1	2	24	7681.0	2012	201
2	0	0Q	1	3	1	7015.9	2013	201
2	0	0Q	1	3	2	10569.9	2013	201
2	0	0Q	1	3	3	2487.0	2013	201
2	0	0Q	1	3	4	1273.6	2013	201
2	0	0Q	1	3	5	5534.7	2013	201
2	0	0Q	1	3	6	4978.0	2013	201
2	0	0Q	1	3	7	3990.1	2013	201
2	0	0Q	1	3	8	4035.0	2013	201
2	0	0Q	1	3	9	2857.6	2013	201
2	0	0Q	1	3	10	10330.5	2013	201
2	0	0Q	1	3	11	8615.3	2013	201
2	0	0Q	1	3	12	3411.2	2013	201
2	0	0Q	1	3	13	4605.6	2013	201
2	0	0Q	1	3	14	1187.4	2013	201
2	0	0Q	1	3	15	2626.5	2013	201
2	0	0Q	1	3	16	2620.0	2013	201
2	0	0Q	1	3	17	1247.2	2013	201
2	0	0Q	1	3	18	2332.7	2013	201
2	0	0Q	1	3	19	3675.7	2013	201
2	0	0Q	1	3	20	3928.0	2013	201
2	0	0Q	1	3	21	2293.8	2013	201
2	0	0Q	1	3	22	4049.1	2013	201
2	0	0Q	1	3	23	929.9	2013	201
2	0	0Q	1	3	24	4358.3	2013	201
2	0	0Q	1	3	25	967.2	2013	201
2	0	0Q	1	3	26	8301.4	2013	201
2	0	0Q	1	4	1	7983.4	2014	201
2	0	0Q	1	4	2	7340.5	2014	201
2	0	0Q	1	4	3	7821.5	2014	201
2	0	0Q	1	4	4	3983.6	2014	201
2	0	0Q	1	4	5	6761.5	2014	201
2	0	0Q	1	4	6	5643.6	2014	201
2	0	0Q	1	4	7	4340.3	2014	201
2	0	0Q	1	4	8	8154.2	2014	201
2	0	0Q	1	4	9	3942.3	2014	201
2	0	0Q	1	4	10	5031.5	2014	201
2	0	0Q	1	4	11	5366.8	2014	201
2	0	0Q	1	4	12	4810.6	2014	201
2	0	0Q	1	4	13	3191.6	2014	201
2	0	0Q	1	4	14	16104.4	2014	201
2	0	0Q	1	4	15	4667.2	2014	201
2	0	0Q	1	4	16	4989.7	2014	201
2	0	0Q	1	4	17	9756.0	2014	201
2	0	0Q	1	4	18	9907.2	2014	201
2	0	0Q	1	4	19	8437.0	2014	201
2	0	0Q	1	4	20	7363.2	2014	201
2	0	0Q	1	4	21	4228.3	2014	201
2	0	0Q	1	4	22	3807.1	2014	201
2	0	0Q	1	4	23	10940.5	2014	201
2	0	0Q	1	4	24	5520.1	2014	201
2	0	0Q	1	4	25	3494.0	2014	201
2	0	0Q	2	5	1	16967.9	2025	202
2	0	0Q	2	5	2	5707.3	2025	202
2	0	0Q	2	5	3	10941.5	2025	202
2	0	0Q	2	5	4	3996.4	2025	202
2	0	0Q	2	5	5	7837.1	2025	202
2	0	0Q	2	5	6	6960.8	2025	202
2	0	0Q	2	5	7	5700.8	2025	202
2	0	0Q	2	5	8	3002.0	2025	202
2	0	0Q	2	5	9	10045.6	2025	202
2	0	0Q	2	5	10	1783.0	2025	202
2	0	0Q	2	5	11	2613.7	2025	202
2	0	0Q	2	5	12	7536.1	2025	202
2	0	0Q	2	5	13	6386.3	2025	202
2	0	0Q	2	5	14	2029.0	2025	202
2	0	0Q	2	5	15	1696.3	2025	202
2	0	0Q	2	5	16	6192.0	2025	202
2	0	0Q	2	5	17	2094.6	2025	202
2	0	0Q	2	5	18	7409.9	2025	202
2	0	0Q	2	5	19	4987.9	2025	202
2	0	0Q	2	5	20	5883.6	2025	202
2	0	0Q	2	5	21	4748.2	2025	202
2	0	0Q	2	5	22	676.3	2025	202
2	0	0Q	2	5	23	5244.4	2025	202
2	0	0Q	2	5	24	5908.2	2025	202
2	0	0Q	2	5	25	4817.1	2025	202
2	0	0Q	2	5	26	3614.4	2025	202
2	0	0Q	2	5	27	4542.4	2025	202
2	0	0Q	2	5	28	1489.8	2025	202
2	0	0Q	2	6	1	4382.1	2026	202
2	0	0Q	2	6	2	3661.9	2026	202
2	0	0Q	2	6	3	2488.3	2026	202
2	0	0Q	2	6	4	2510.0	2026	202
2	0	0Q	2	6	5	7159.5	2026	202
2	0	0Q	2	6	6	2995.5	2026	202
2	0	0Q	2	6	7	7849.9	2026	202
2	0	0Q	2	6	8	8920.1	2026	202
2	0	0Q	2	6	9	5089.2	2026	202
2	0	0Q	2	6	10	1024.4	2026	202
2	0	0Q	2	6	11	20259.0	2026	202
2	0	0Q	2	6	12	12383.0	2026	202
2	0	0Q	2	6	13	2258.3	2026	202
2	0	0Q	2	6	14	1465.2	2026	202
2	0	0Q	2	6	15	6862.9	2026	202
2	0	0Q	2	6	16	4105.8	2026	202
2	0	0Q	2	6	17	42655.1	2026	202
2	0	0Q	2	6	18	2371.9	2026	202
2	0	0Q	2	6	19	2028.2	2026	202
2	0	0Q	2	7	1	2255.4	2027	202
2	0	0Q	2	7	2	32854.8	2027	202
2	0	0Q	2	7	3	8435.7	2027	202
2	0	0Q	2	7	4	2266.9	2027	202
2	0	0Q	2	7	5	1245.9	2027	202
2	0	0Q	2	7	6	22721.2	2027	202
2	0	0Q	2	7	7	27082.7	2027	202
2	0	0Q	2	7	8	7068.9	2027	202
2	0	0Q	2	7	9	1404.6	2027	202
2	0	0Q	2	7	10	7027.1	2027	202
2	0	0Q	2	7	11	5555.1	2027	202
2	0	0Q	2	7	12	10425.8	2027	202
2	0	0Q	2	8	1	2857.6	2028	202
2	0	0Q	2	8	2	1904.7	2028	202
2	0	0Q	2	8	3	6571.2	2028	202
2	0	0Q	2	8	4	10595.8	2028	202
2	0	0Q	2	8	5	10521.3	2028	202
2	0	0Q	2	8	6	9107.0	2028	202
2	0	0Q	2	8	7	4592.0	2028	202
2	0	0Q	2	8	8	5844.4	2028	202
2	0	0Q	2	8	9	1141.9	2028	202
2	0	0Q	2	8	10	9045.9	2028	202
2	0	0Q	3	9	1	9709.0	2039	203
2	0	0Q	3	9	2	25702.1	2039	203
2	0	0Q	3	9	3	11269.7	2039	203
2	0	0Q	3	9	4	22152.2	2039	203
2	0	0Q	3	9	5	4811.1	2039	203
2	0	0Q	3	9	6	3751.2	2039	203
2	0	0Q	3	9	7	2980.8	2039	203
2	0	0Q	3	9	8	4228.8	2039	203
2	0	0Q	3	9	9	9942.1	2039	203
2	0	0Q	3	9	10	2125.4	2039	203
2	0	0Q	3	9	11	2727.5	2039	203
2	0	0Q	3	9	12	2487.0	2039	203
2	0	0Q	3	9	13	13291.4	2039	203
2	0	0Q	3	9	14	5533.7	2039	203
2	0	0Q	3	9	15	4731.5	2039	203
2	0	0Q	3	9	16	2626.0	2039	203
2	0	0Q	3	9	17	3431.3	2039	203
2	0	0Q	3	9	18	8482.7	2039	203
2	0	0Q	3	9	19	9091.9	2039	203
2	0	0Q	3	9	20	8326.5	2039	203
2	0	0Q	3	9	21	19659.7	2039	203
2	0	0Q	3	9	22	5164.2	2039	203
2	0	0Q	3	9	23	10107.4	2039	203
2	0	0Q	3	9	24	10179.5	2039	203
2	0	0Q	3	9	25	3613.6	2039	203
2	0	0Q	3	9	26	11648.1	2039	203
2	0	0Q	3	9	27	8991.6	2039	203
2	0	0Q	3	9	28	21428.6	2039	203
2	0	0Q	3	9	29	1514.6	2039	203
2	0	0Q	3	10	1	15379.2	20310	203
2	0	0Q	3	10	2	9924.6	20310	203
2	0	0Q	3	10	3	5300.2	20310	203
2	0	0Q	3	10	4	17372.4	20310	203
2	0	0Q	3	10	5	8606.7	20310	203
2	0	0Q	3	10	6	10827.9	20310	203
2	0	0Q	3	10	7	22139.2	20310	203
2	0	0Q	3	10	8	16559.3	20310	203
2	0	0Q	3	10	9	7777.1	20310	203
2	0	0Q	3	10	10	3514.3	20310	203
2	0	0Q	3	10	11	6323.4	20310	203
2	0	0Q	3	10	12	10514.3	20310	203
2	0	0Q	3	10	13	10444.3	20310	203
2	0	0Q	3	10	14	1305.9	20310	203
2	0	0Q	3	10	15	3268.6	20310	203
2	0	0Q	3	11	1	7798.2	20311	203
2	0	0Q	3	11	2	15743.2	20311	203
2	0	0Q	3	11	3	2048.6	20311	203
2	0	0Q	3	11	4	22478.9	20311	203
2	0	0Q	3	11	5	5994.1	20311	203
2	0	0Q	3	11	6	3499.7	20311	203
2	0	0Q	3	11	7	18823.3	20311	203
2	0	0Q	3	11	8	2437.9	20311	203
2	0	0Q	3	11	9	4078.4	20311	203
2	0	0Q	3	11	10	1810.7	20311	203
2	0	0Q	3	11	11	5524.0	20311	203
2	0	0Q	3	11	12	7781.8	20311	203
2	0	0Q	3	11	13	2790.2	20311	203
2	0	0Q	3	11	14	1615.6	20311	203
2	0	0Q	3	11	15	9938.2	20311	203
2	0	0Q	3	11	16	1895.6	20311	203
2	0	0Q	3	11	17	4629.9	20311	203
2	0	0Q	3	11	18	8947.7	20311	203
2	0	0Q	3	11	19	2219.1	20311	203
2	0	0Q	3	11	20	2207.1	20311	203
2	0	0Q	3	11	21	3371.8	20311	203
2	0	0Q	3	11	22	3264.2	20311	203
2	0	0Q	3	11	23	5576.3	20311	203
2	0	0Q	3	11	24	5731.9	20311	203
2	0	0Q	3	11	25	5846.0	20311	203
2	0	0Q	3	12	1	8989.8	20312	203
2	0	0Q	3	12	2	2599.3	20312	203
2	0	0Q	3	12	3	552.6	20312	203
2	0	0Q	3	12	4	1384.8	20312	203
2	0	0Q	3	12	5	2480.3	20312	203
2	0	0Q	3	12	6	3014.3	20312	203
2	0	0Q	3	12	7	6781.6	20312	203
2	0	0Q	3	12	8	5379.4	20312	203
2	0	0Q	3	12	9	5072.0	20312	203
2	0	0Q	3	12	10	3000.7	20312	203
2	0	0Q	3	12	11	3662.4	20312	203
2	0	0Q	3	12	12	3674.7	20312	203
2	0	0Q	3	12	13	3361.6	20312	203
2	0	0Q	3	12	14	8548.2	20312	203
2	0	0Q	3	12	15	4544.8	20312	203
2	0	0Q	3	12	16	3461.6	20312	203
2	0	0Q	3	12	17	7408.6	20312	203
2	0	0Q	3	12	18	5456.9	20312	203
2	0	0Q	3	12	19	11623.3	20312	203
2	0	0Q	3	12	20	5115.9	20312	203
2	0	0Q	3	12	21	7695.9	20312	203
2	0	0Q	3	12	22	5845.2	20312	203
2	0	0Q	3	12	23	4195.1	20312	203
2	0	0Q	3	12	24	1871.0	20312	203
2	0	0Q	3	12	25	1707.3	20312	203
2	0	0Q	3	12	26	3747.3	20312	203
2	7	7Q	1	1	1	10443.0	2711	271
2	7	7Q	1	1	2	34603.9	2711	271
2	7	7Q	1	1	3	11636.1	2711	271
2	7	7Q	1	1	4	14869.0	2711	271
2	7	7Q	1	1	5	1445.9	2711	271
2	7	7Q	1	1	6	17435.9	2711	271
2	7	7Q	1	1	7	29569.5	2711	271
2	7	7Q	1	1	8	3349.3	2711	271
2	7	7Q	1	1	9	12336.7	2711	271
2	7	7Q	1	1	10	6171.6	2711	271
2	7	7Q	1	2	1	13889.7	2712	271
2	7	7Q	1	2	2	8217.9	2712	271
2	7	7Q	1	2	3	3457.4	2712	271
2	7	7Q	1	2	4	4738.3	2712	271
2	7	7Q	1	2	5	52688.9	2712	271
2	7	7Q	1	2	6	14985.2	2712	271
2	7	7Q	1	2	7	7711.0	2712	271
2	7	7Q	1	2	8	2685.2	2712	271
2	7	7Q	1	2	9	17420.2	2712	271
2	7	7Q	1	2	10	1786.7	2712	271
2	7	7Q	1	2	11	2705.3	2712	271
2	7	7Q	1	2	12	2002.9	2712	271
2	7	7Q	1	2	13	2099.5	2712	271
2	7	7Q	1	3	1	30452.1	2713	271
2	7	7Q	1	3	2	18500.8	2713	271
2	7	7Q	1	3	3	13137.9	2713	271
2	7	7Q	1	3	4	4627.0	2713	271
2	7	7Q	1	3	5	4544.5	2713	271
2	7	7Q	1	3	6	3749.1	2713	271
2	7	7Q	1	3	7	4624.9	2713	271
2	7	7Q	1	3	8	22208.1	2713	271
2	7	7Q	1	3	9	27406.2	2713	271
2	7	7Q	1	3	10	3707.1	2713	271
2	7	7Q	1	4	1	16854.1	2714	271
2	7	7Q	1	4	2	17571.7	2714	271
2	7	7Q	1	4	3	9318.8	2714	271
2	7	7Q	1	4	4	28998.6	2714	271
2	7	7Q	1	4	5	12816.4	2714	271
2	7	7Q	1	4	6	18911.0	2714	271
2	7	7Q	1	4	7	26301.6	2714	271
2	7	7Q	1	4	8	2652.1	2714	271
2	7	7Q	1	4	9	23914.1	2714	271
2	7	7Q	1	4	10	1584.8	2714	271
2	7	7Q	2	5	1	21345.6	2725	272
2	7	7Q	2	5	2	5248.0	2725	272
2	7	7Q	2	5	3	12848.0	2725	272
2	7	7Q	2	5	4	10700.0	2725	272
2	7	7Q	2	5	5	3741.3	2725	272
2	7	7Q	2	5	6	4702.0	2725	272
2	7	7Q	2	5	7	5126.6	2725	272
2	7	7Q	2	5	8	10504.1	2725	272
2	7	7Q	2	5	9	6933.9	2725	272
2	7	7Q	2	5	10	13408.4	2725	272
2	7	7Q	2	5	11	32480.6	2725	272
2	7	7Q	2	5	12	6791.8	2725	272
2	7	7Q	2	5	13	2358.3	2725	272
2	7	7Q	2	5	14	2831.5	2725	272
2	7	7Q	2	5	15	1641.5	2725	272
2	7	7Q	2	5	16	4093.8	2725	272
2	7	7Q	2	5	17	3660.1	2725	272
2	7	7Q	2	6	1	48633.3	2726	272
2	7	7Q	2	6	2	5377.5	2726	272
2	7	7Q	2	6	3	1625.8	2726	272
2	7	7Q	2	6	4	4046.0	2726	272
2	7	7Q	2	6	5	13315.2	2726	272
2	7	7Q	2	6	6	11595.9	2726	272
2	7	7Q	2	6	7	4747.2	2726	272
2	7	7Q	2	6	8	6039.0	2726	272
2	7	7Q	2	6	9	17592.6	2726	272
2	7	7Q	2	6	10	8513.2	2726	272
2	7	7Q	2	6	11	10932.4	2726	272
2	7	7Q	2	6	12	6197.2	2726	272
2	7	7Q	2	6	13	2689.2	2726	272
2	7	7Q	2	6	14	5396.3	2726	272
2	7	7Q	2	7	1	46193.0	2727	272
2	7	7Q	2	7	2	4085.2	2727	272
2	7	7Q	2	7	3	3076.2	2727	272
2	7	7Q	2	7	4	25428.1	2727	272
2	7	7Q	2	7	5	6634.1	2727	272
2	7	7Q	2	7	6	4018.9	2727	272
2	7	7Q	2	7	7	2392.3	2727	272
2	7	7Q	2	8	1	23149.0	2728	272
2	7	7Q	2	8	2	11961.0	2728	272
2	7	7Q	2	8	3	17841.4	2728	272
2	7	7Q	2	8	4	13863.8	2728	272
2	7	7Q	2	8	5	16070.9	2728	272
2	7	7Q	2	8	6	15831.8	2728	272
2	7	7Q	2	8	7	9127.9	2728	272
2	7	7Q	2	8	8	7125.0	2728	272
2	7	7Q	2	8	9	3430.0	2728	272
2	7	7Q	3	9	1	41742.7	2739	273
2	7	7Q	3	9	2	17079.7	2739	273
2	7	7Q	3	9	3	21328.4	2739	273
2	7	7Q	3	9	4	959.1	2739	273
2	7	7Q	3	9	5	1317.9	2739	273
2	7	7Q	3	9	6	23972.3	2739	273
2	7	7Q	3	9	7	26887.1	2739	273
2	7	7Q	3	9	8	4773.5	2739	273
2	7	7Q	3	9	9	5096.0	2739	273
2	7	7Q	3	9	10	7166.8	2739	273
2	7	7Q	3	9	11	4996.3	2739	273
2	7	7Q	3	9	12	3637.6	2739	273
2	7	7Q	3	9	13	7176.2	2739	273
2	7	7Q	3	9	14	6620.8	2739	273
2	7	7Q	3	9	15	18666.4	2739	273
2	7	7Q	3	9	16	3408.3	2739	273
2	7	7Q	3	9	17	4433.3	2739	273
2	7	7Q	3	9	18	3110.4	2739	273
2	7	7Q	3	10	1	6120.5	27310	273
2	7	7Q	3	10	2	45367.3	27310	273
2	7	7Q	3	10	3	13099.0	27310	273
2	7	7Q	3	10	4	9091.6	27310	273
2	7	7Q	3	10	5	6587.9	27310	273
2	7	7Q	3	10	6	5040.9	27310	273
2	7	7Q	3	10	7	17914.0	27310	273
2	7	7Q	3	10	8	5605.0	27310	273
2	7	7Q	3	10	9	34666.8	27310	273
2	7	7Q	3	10	10	14658.7	27310	273
2	7	7Q	3	10	11	22950.0	27310	273
2	7	7Q	3	10	12	10330.7	27310	273
2	7	7Q	3	11	1	18419.6	27311	273
2	7	7Q	3	11	2	8060.4	27311	273
2	7	7Q	3	11	3	6365.7	27311	273
2	7	7Q	3	11	4	6520.3	27311	273
2	7	7Q	3	11	5	13302.7	27311	273
2	7	7Q	3	11	6	11525.7	27311	273
2	7	7Q	3	11	7	8183.7	27311	273
2	7	7Q	3	11	8	1546.4	27311	273
2	7	7Q	3	11	9	14013.5	27311	273
2	7	7Q	3	11	10	20614.2	27311	273
2	7	7Q	3	11	11	17470.4	27311	273
2	7	7Q	3	11	12	35969.3	27311	273
2	7	7Q	3	11	13	5714.9	27311	273
2	7	7Q	3	11	14	6649.8	27311	273
2	7	7Q	3	11	15	6213.2	27311	273
2	7	7Q	3	11	16	35232.7	27311	273
2	7	7Q	3	12	1	6432.5	27312	273
2	7	7Q	3	12	2	3412.2	27312	273
2	7	7Q	3	12	3	48406.1	27312	273
2	7	7Q	3	12	4	4213.9	27312	273
2	7	7Q	3	12	5	33221.7	27312	273
2	7	7Q	3	12	6	10085.8	27312	273
2	7	7Q	3	12	7	3969.2	27312	273
3	1	Hdh +/+	1	1	1	76700.2	3111	311
3	1	Hdh +/+	1	1	2	3102.9	3111	311
3	1	Hdh +/+	1	1	3	3073.1	3111	311
3	1	Hdh +/+	1	1	4	5548.9	3111	311
3	1	Hdh +/+	1	1	5	2564.8	3111	311
3	1	Hdh +/+	1	1	6	6458.3	3111	311
3	1	Hdh +/+	1	1	7	15739.0	3111	311
3	1	Hdh +/+	1	1	8	7171.4	3111	311
3	1	Hdh +/+	1	1	9	8989.6	3111	311
3	1	Hdh +/+	1	1	10	28563.5	3111	311
3	1	Hdh +/+	1	1	11	19012.0	3111	311
3	1	Hdh +/+	1	1	12	37960.2	3111	311
3	1	Hdh +/+	1	1	13	2847.6	3111	311
3	1	Hdh +/+	1	1	14	81920.0	3111	311
3	1	Hdh +/+	1	1	15	4005.5	3111	311
3	1	Hdh +/+	1	1	16	33556.8	3111	311
3	1	Hdh +/+	1	1	17	21223.1	3111	311
3	1	Hdh +/+	1	1	18	2803.9	3111	311
3	1	Hdh +/+	1	2	1	115956.9	3112	311
3	1	Hdh +/+	1	2	2	12280.1	3112	311
3	1	Hdh +/+	1	2	3	66088.4	3112	311
3	1	Hdh +/+	1	3	1	81159.5	3113	311
3	1	Hdh +/+	1	3	2	50908.9	3113	311
3	1	Hdh +/+	1	3	3	4141.0	3113	311
3	1	Hdh +/+	1	3	4	3673.0	3113	311
3	1	Hdh +/+	1	3	5	23437.3	3113	311
3	1	Hdh +/+	1	3	6	42161.1	3113	311
3	1	Hdh +/+	1	3	7	15477.4	3113	311
3	1	Hdh +/+	1	4	1	107418.8	3114	311
3	1	Hdh +/+	1	4	2	15663.2	3114	311
3	1	Hdh +/+	1	4	3	4915.9	3114	311
3	1	Hdh +/+	1	4	4	41111.7	3114	311
3	1	Hdh +/+	1	4	5	9819.9	3114	311
3	1	Hdh +/+	1	4	6	14393.3	3114	311
3	1	Hdh +/+	1	4	7	2795.0	3114	311
3	1	Hdh +/+	1	4	8	15434.8	3114	311
3	1	Hdh +/+	1	4	9	6261.3	3114	311
3	1	Hdh +/+	1	4	10	22097.7	3114	311
3	1	Hdh +/+	1	4	11	7143.2	3114	311
3	1	Hdh +/+	1	4	12	4142.3	3114	311
3	1	Hdh +/+	2	5	1	4335.1	3125	312
3	1	Hdh +/+	2	5	2	73520.6	3125	312
3	1	Hdh +/+	2	5	3	1514.2	3125	312
3	1	Hdh +/+	2	5	4	25896.2	3125	312
3	1	Hdh +/+	2	5	5	4589.6	3125	312
3	1	Hdh +/+	2	5	6	7251.5	3125	312
3	1	Hdh +/+	2	5	7	6679.6	3125	312
3	1	Hdh +/+	2	5	8	69755.1	3125	312
3	1	Hdh +/+	2	5	9	15335.1	3125	312
3	1	Hdh +/+	2	5	10	5029.7	3125	312
3	1	Hdh +/+	2	6	1	11342.7	3126	312
3	1	Hdh +/+	2	6	2	28099.7	3126	312
3	1	Hdh +/+	2	6	3	5159.9	3126	312
3	1	Hdh +/+	2	6	4	28767.1	3126	312
3	1	Hdh +/+	2	6	5	21331.1	3126	312
3	1	Hdh +/+	2	6	6	129791.4	3126	312
3	1	Hdh +/+	2	6	7	38035.0	3126	312
3	1	Hdh +/+	2	6	8	14392.3	3126	312
3	1	Hdh +/+	2	7	1	7455.3	3127	312
3	1	Hdh +/+	2	7	2	121789.7	3127	312
3	1	Hdh +/+	2	7	3	9732.8	3127	312
3	1	Hdh +/+	2	7	4	2244.9	3127	312
3	1	Hdh +/+	2	7	5	88880.1	3127	312
3	1	Hdh +/+	2	7	6	3341.5	3127	312
3	1	Hdh +/+	2	8	1	22423.4	3128	312
3	1	Hdh +/+	2	8	2	4855.2	3128	312
3	1	Hdh +/+	2	8	3	2402.6	3128	312
3	1	Hdh +/+	2	8	4	853.4	3128	312
3	1	Hdh +/+	2	8	5	3709.1	3128	312
3	1	Hdh +/+	2	8	6	73473.3	3128	312
3	1	Hdh +/+	2	8	7	93857.1	3128	312
3	1	Hdh +/+	2	8	8	2837.1	3128	312
3	1	Hdh +/+	2	8	9	4045.8	3128	312
3	1	Hdh +/+	2	8	10	20488.0	3128	312
3	1	Hdh +/+	2	8	11	16938.5	3128	312
3	1	Hdh +/+	3	9	1	14226.4	3139	313
3	1	Hdh +/+	3	9	2	126028.7	3139	313
3	1	Hdh +/+	3	9	3	27551.4	3139	313
3	1	Hdh +/+	3	10	1	6858.0	31310	313
3	1	Hdh +/+	3	10	2	24247.5	31310	313
3	1	Hdh +/+	3	10	3	42476.8	31310	313
3	1	Hdh +/+	3	10	4	13377.0	31310	313
3	1	Hdh +/+	3	10	5	820.9	31310	313
3	1	Hdh +/+	3	10	6	5471.0	31310	313
3	1	Hdh +/+	3	10	7	49689.8	31310	313
3	1	Hdh +/+	3	10	8	3570.2	31310	313
3	1	Hdh +/+	3	10	9	15992.3	31310	313
3	1	Hdh +/+	3	10	10	31408.5	31310	313
3	1	Hdh +/+	3	10	11	44214.7	31310	313
3	1	Hdh +/+	3	11	1	17903.1	31311	313
3	1	Hdh +/+	3	11	2	7806.3	31311	313
3	1	Hdh +/+	3	11	3	15990.4	31311	313
3	1	Hdh +/+	3	11	4	19174.7	31311	313
3	1	Hdh +/+	3	11	5	20379.2	31311	313
3	1	Hdh +/+	3	11	6	21066.4	31311	313
3	1	Hdh +/+	3	11	7	141392.4	31311	313
3	1	Hdh +/+	3	12	1	12065.6	31312	313
3	1	Hdh +/+	3	12	2	6971.8	31312	313
3	1	Hdh +/+	3	12	3	4236.2	31312	313
3	1	Hdh +/+	3	12	4	110660.9	31312	313
3	1	Hdh +/+	3	12	5	10445.7	31312	313
3	1	Hdh +/+	3	12	6	29645.8	31312	313
3	1	Hdh +/+	3	12	7	15834.8	31312	313
3	1	Hdh +/+	3	12	8	17642.8	31312	313
3	1	Hdh +/+	3	12	9	10143.3	31312	313
3	9	Hdh ex4-5	1	1	1	4370.4	3911	391
3	9	Hdh ex4-5	1	1	2	5044.0	3911	391
3	9	Hdh ex4-5	1	1	3	3198.4	3911	391
3	9	Hdh ex4-5	1	1	4	3517.0	3911	391
3	9	Hdh ex4-5	1	1	5	4165.6	3911	391
3	9	Hdh ex4-5	1	3	1	12639.3	3913	391
3	9	Hdh ex4-5	1	3	2	6572.9	3913	391
3	9	Hdh ex4-5	1	3	3	899.9	3913	391
3	9	Hdh ex4-5	1	3	4	2954.9	3913	391
3	9	Hdh ex4-5	1	3	5	13395.0	3913	391
3	9	Hdh ex4-5	1	3	6	9494.0	3913	391
3	9	Hdh ex4-5	1	3	7	3863.9	3913	391
3	9	Hdh ex4-5	1	3	8	7401.1	3913	391
3	9	Hdh ex4-5	1	3	9	6808.8	3913	391
3	9	Hdh ex4-5	1	3	10	3008.5	3913	391
3	9	Hdh ex4-5	1	3	11	5962.3	3913	391
3	9	Hdh ex4-5	1	4	1	12204.2	3914	391
3	9	Hdh ex4-5	1	4	2	2723.6	3914	391
3	9	Hdh ex4-5	1	4	3	12325.6	3914	391
3	9	Hdh ex4-5	1	4	4	10003.6	3914	391
3	9	Hdh ex4-5	1	4	5	3898.7	3914	391
3	9	Hdh ex4-5	1	4	6	1862.4	3914	391
3	9	Hdh ex4-5	1	4	7	3878.1	3914	391
3	9	Hdh ex4-5	1	4	8	1368.5	3914	391
3	9	Hdh ex4-5	1	4	9	7423.1	3914	391
3	9	Hdh ex4-5	1	4	10	2522.4	3914	391
3	9	Hdh ex4-5	1	4	11	5851.1	3914	391
3	9	Hdh ex4-5	2	5	1	20146.6	3925	392
3	9	Hdh ex4-5	2	5	2	4472.4	3925	392
3	9	Hdh ex4-5	2	5	3	9036.9	3925	392
3	9	Hdh ex4-5	2	5	4	10762.2	3925	392
3	9	Hdh ex4-5	2	5	5	12304.4	3925	392
3	9	Hdh ex4-5	2	5	6	16538.3	3925	392
3	9	Hdh ex4-5	2	5	7	8573.1	3925	392
3	9	Hdh ex4-5	2	5	8	3265.1	3925	392
3	9	Hdh ex4-5	2	5	9	3495.1	3925	392
3	9	Hdh ex4-5	2	5	10	15312.4	3925	392
3	9	Hdh ex4-5	2	6	1	9236.8	3926	392
3	9	Hdh ex4-5	2	6	2	10252.6	3926	392
3	9	Hdh ex4-5	2	6	3	21572.1	3926	392
3	9	Hdh ex4-5	2	6	4	7181.4	3926	392
3	9	Hdh ex4-5	2	6	5	3330.0	3926	392
3	9	Hdh ex4-5	2	7	1	16890.4	3927	392
3	9	Hdh ex4-5	2	7	2	12278.8	3927	392
3	9	Hdh ex4-5	2	7	3	11686.8	3927	392
3	9	Hdh ex4-5	2	7	4	4208.2	3927	392
3	9	Hdh ex4-5	2	7	5	2575.0	3927	392
3	9	Hdh ex4-5	2	7	6	4289.0	3927	392
3	9	Hdh ex4-5	2	7	7	4792.4	3927	392
3	9	Hdh ex4-5	2	7	8	3953.4	3927	392
3	9	Hdh ex4-5	2	7	9	644.1	3927	392
3	9	Hdh ex4-5	2	8	1	11567.5	3928	392
3	9	Hdh ex4-5	2	8	2	4055.7	3928	392
3	9	Hdh ex4-5	2	8	3	14047.5	3928	392
3	9	Hdh ex4-5	2	8	4	7986.9	3928	392
3	9	Hdh ex4-5	2	8	5	1786.3	3928	392
3	9	Hdh ex4-5	2	8	6	2228.4	3928	392
3	9	Hdh ex4-5	2	8	7	5593.4	3928	392
3	9	Hdh ex4-5	2	8	8	2317.3	3928	392
3	9	Hdh ex4-5	3	9	1	13182.4	3939	393
3	9	Hdh ex4-5	3	9	2	1775.5	3939	393
3	9	Hdh ex4-5	3	9	3	3328.4	3939	393
3	9	Hdh ex4-5	3	9	4	4977.9	3939	393
3	9	Hdh ex4-5	3	9	5	4144.9	3939	393
3	9	Hdh ex4-5	3	9	6	4452.6	3939	393
3	9	Hdh ex4-5	3	9	7	5140.3	3939	393
3	9	Hdh ex4-5	3	9	8	2394.5	3939	393
3	9	Hdh ex4-5	3	9	9	1998.2	3939	393
3	9	Hdh ex4-5	3	9	10	10123.7	3939	393
3	9	Hdh ex4-5	3	9	11	9255.9	3939	393
3	9	Hdh ex4-5	3	9	12	7926.9	3939	393
3	9	Hdh ex4-5	3	9	13	7860.5	3939	393
3	9	Hdh ex4-5	3	9	14	4333.0	3939	393
3	9	Hdh ex4-5	3	9	15	7036.4	3939	393
3	9	Hdh ex4-5	3	9	16	2003.9	3939	393
3	9	Hdh ex4-5	3	10	1	1814.2	39310	393
3	9	Hdh ex4-5	3	10	2	4872.7	39310	393
3	9	Hdh ex4-5	3	10	3	4191.2	39310	393
3	9	Hdh ex4-5	3	10	4	1065.5	39310	393
3	9	Hdh ex4-5	3	10	5	2765.7	39310	393
3	9	Hdh ex4-5	3	10	6	1969.4	39310	393
3	9	Hdh ex4-5	3	10	7	1330.3	39310	393
3	9	Hdh ex4-5	3	10	8	3036.5	39310	393
3	9	Hdh ex4-5	3	10	9	5137.2	39310	393
3	9	Hdh ex4-5	3	10	10	2087.1	39310	393
3	9	Hdh ex4-5	3	10	11	2208.8	39310	393
3	9	Hdh ex4-5	3	10	12	1709.6	39310	393
3	9	Hdh ex4-5	3	10	13	999.1	39310	393
3	9	Hdh ex4-5	3	10	14	1619.1	39310	393
3	9	Hdh ex4-5	3	11	1	3744.6	39311	393
3	9	Hdh ex4-5	3	11	2	7235.0	39311	393
3	9	Hdh ex4-5	3	11	3	4713.1	39311	393
3	9	Hdh ex4-5	3	11	4	4666.5	39311	393
3	9	Hdh ex4-5	3	11	5	2525.8	39311	393
3	9	Hdh ex4-5	3	11	6	1357.2	39311	393
3	9	Hdh ex4-5	3	11	7	2957.2	39311	393
3	9	Hdh ex4-5	3	11	8	1707.0	39311	393
3	9	Hdh ex4-5	3	11	9	1655.5	39311	393
3	9	Hdh ex4-5	3	12	1	47841.1	39312	393
3	9	Hdh ex4-5	3	12	2	3714.8	39312	393
3	9	Hdh ex4-5	3	12	3	2287.8	39312	393
3	9	Hdh ex4-5	3	12	4	6827.2	39312	393
3	9	Hdh ex4-5	3	12	5	6976.8	39312	393
3	9	Hdh ex4-5	3	12	6	5535.3	39312	393
3	9	Hdh ex4-5	3	12	7	9517.3	39312	393
3	9	Hdh ex4-5	3	12	8	2061.7	39312	393
3	9	Hdh ex4-5	3	12	9	2349.5	39312	393
3	9	Hdh ex4-5	3	12	10	2687.0	39312	393
3	9	Hdh ex4-5	3	12	11	3932.7	39312	393
3	9	Hdh ex4-5	3	12	12	5835.9	39312	393
3	9	Hdh ex4-5	3	12	13	6641.4	39312	393
3	0	0Q	1	1	1	16016.1	3011	301
3	0	0Q	1	1	2	6710.2	3011	301
3	0	0Q	1	1	3	8008.3	3011	301
3	0	0Q	1	1	4	8863.8	3011	301
3	0	0Q	1	1	5	7464.4	3011	301
3	0	0Q	1	1	6	5930.4	3011	301
3	0	0Q	1	1	7	5035.1	3011	301
3	0	0Q	1	1	8	2144.4	3011	301
3	0	0Q	1	1	9	1808.2	3011	301
3	0	0Q	1	1	10	5071.5	3011	301
3	0	0Q	1	1	11	5711.9	3011	301
3	0	0Q	1	1	12	9608.5	3011	301
3	0	0Q	1	1	13	4186.0	3011	301
3	0	0Q	1	1	14	6996.9	3011	301
3	0	0Q	1	1	15	3112.6	3011	301
3	0	0Q	1	1	16	12257.1	3011	301
3	0	0Q	1	2	1	31321.4	3012	301
3	0	0Q	1	2	2	3044.8	3012	301
3	0	0Q	1	2	3	8487.3	3012	301
3	0	0Q	1	2	4	11574.3	3012	301
3	0	0Q	1	2	5	15464.1	3012	301
3	0	0Q	1	2	6	5820.0	3012	301
3	0	0Q	1	2	7	13966.1	3012	301
3	0	0Q	1	2	8	11913.3	3012	301
3	0	0Q	1	3	1	4114.3	3013	301
3	0	0Q	1	3	2	3986.1	3013	301
3	0	0Q	1	3	3	25322.5	3013	301
3	0	0Q	1	3	4	95140.8	3013	301
3	0	0Q	1	3	5	2970.3	3013	301
3	0	0Q	1	3	6	6087.1	3013	301
3	0	0Q	1	4	1	21229.4	3014	301
3	0	0Q	2	5	1	1657.3	3025	302
3	0	0Q	2	5	2	13686.5	3025	302
3	0	0Q	2	5	3	3330.5	3025	302
3	0	0Q	2	5	4	7321.8	3025	302
3	0	0Q	2	5	5	1806.1	3025	302
3	0	0Q	2	5	6	4266.8	3025	302
3	0	0Q	2	5	7	1560.5	3025	302
3	0	0Q	2	5	8	6553.0	3025	302
3	0	0Q	2	5	9	3867.9	3025	302
3	0	0Q	2	5	10	40426.3	3025	302
3	0	0Q	2	5	11	6491.0	3025	302
3	0	0Q	2	6	1	19717.6	3026	302
3	0	0Q	2	6	2	3365.3	3026	302
3	0	0Q	2	6	3	16851.4	3026	302
3	0	0Q	2	6	4	7191.3	3026	302
3	0	0Q	2	6	5	1738.4	3026	302
3	0	0Q	2	6	6	2832.4	3026	302
3	0	0Q	2	6	7	1850.9	3026	302
3	0	0Q	2	6	8	1095.9	3026	302
3	0	0Q	2	6	9	3626.7	3026	302
3	0	0Q	2	6	10	5491.1	3026	302
3	0	0Q	2	6	11	540.2	3026	302
3	0	0Q	2	6	12	576.6	3026	302
3	0	0Q	2	7	1	19592.5	3027	302
3	0	0Q	2	7	2	2620.5	3027	302
3	0	0Q	2	7	3	18912.6	3027	302
3	0	0Q	2	7	4	4113.2	3027	302
3	0	0Q	2	7	5	2823.3	3027	302
3	0	0Q	2	7	6	1192.7	3027	302
3	0	0Q	2	8	1	14658.3	3028	302
3	0	0Q	2	8	2	6060.1	3028	302
3	0	0Q	2	8	3	5490.6	3028	302
3	0	0Q	2	8	4	5735.7	3028	302
3	0	0Q	2	8	5	6255.5	3028	302
3	0	0Q	2	8	6	5285.8	3028	302
3	0	0Q	3	9	1	27138.3	3039	303
3	0	0Q	3	9	2	3065.8	3039	303
3	0	0Q	3	9	3	2596.7	3039	303
3	0	0Q	3	9	4	9082.2	3039	303
3	0	0Q	3	9	5	1277.4	3039	303
3	0	0Q	3	10	1	29115.8	30310	303
3	0	0Q	3	10	2	17101.5	30310	303
3	0	0Q	3	10	3	2324.6	30310	303
3	0	0Q	3	10	4	27422.4	30310	303
3	0	0Q	3	10	5	1458.5	30310	303
3	0	0Q	3	10	6	24543.4	30310	303
3	0	0Q	3	10	7	1916.0	30310	303
3	0	0Q	3	10	8	12795.2	30310	303
3	0	0Q	3	10	9	2519.3	30310	303
3	0	0Q	3	10	10	2065.4	30310	303
3	0	0Q	3	10	11	1352.5	30310	303
3	0	0Q	3	10	12	29115.5	30310	303
3	0	0Q	3	10	13	2705.3	30310	303
3	0	0Q	3	10	14	61200.3	30310	303
3	0	0Q	3	11	1	20994.7	30311	303
3	0	0Q	3	11	2	2111.7	30311	303
3	0	0Q	3	11	3	4056.2	30311	303
3	0	0Q	3	11	4	4454.9	30311	303
3	0	0Q	3	11	5	60474.8	30311	303
3	0	0Q	3	12	1	6483.4	30312	303
3	0	0Q	3	12	2	6917.9	30312	303
3	0	0Q	3	12	3	45216.4	30312	303
3	0	0Q	3	12	4	11786.4	30312	303
3	7	7Q	1	1	1	38923.9	3711	371
3	7	7Q	1	1	2	10206.3	3711	371
3	7	7Q	1	1	3	14346.8	3711	371
3	7	7Q	1	1	4	4752.9	3711	371
3	7	7Q	1	1	5	7684.7	3711	371
3	7	7Q	1	1	6	17967.1	3711	371
3	7	7Q	1	1	7	17946.0	3711	371
3	7	7Q	1	1	8	16265.4	3711	371
3	7	7Q	1	2	1	16438.6	3712	371
3	7	7Q	1	2	2	26370.7	3712	371
3	7	7Q	1	2	3	5913.1	3712	371
3	7	7Q	1	2	4	14793.1	3712	371
3	7	7Q	1	2	5	18766.9	3712	371
3	7	7Q	1	2	6	13780.4	3712	371
3	7	7Q	1	2	7	11760.5	3712	371
3	7	7Q	1	3	1	22778.9	3713	371
3	7	7Q	1	3	2	15856.0	3713	371
3	7	7Q	1	4	1	12873.7	3714	371
3	7	7Q	1	4	2	23741.6	3714	371
3	7	7Q	1	4	3	11076.4	3714	371
3	7	7Q	1	4	4	18322.7	3714	371
3	7	7Q	1	4	5	5430.4	3714	371
3	7	7Q	1	4	6	11845.0	3714	371
3	7	7Q	1	4	7	4700.3	3714	371
3	7	7Q	2	5	1	28326.8	3725	372
3	7	7Q	2	5	2	118666.1	3725	372
3	7	7Q	2	5	3	27478.9	3725	372
3	7	7Q	2	5	4	1403.0	3725	372
3	7	7Q	2	6	1	14318.0	3726	372
3	7	7Q	2	6	2	10514.2	3726	372
3	7	7Q	2	6	3	8414.6	3726	372
3	7	7Q	2	6	4	1557.9	3726	372
3	7	7Q	2	7	1	38251.1	3727	372
3	7	7Q	2	7	2	7954.4	3727	372
3	7	7Q	2	7	3	41086.6	3727	372
3	7	7Q	2	7	4	4392.6	3727	372
3	7	7Q	2	7	5	4900.2	3727	372
3	7	7Q	2	8	1	42738.4	3728	372
3	7	7Q	2	8	2	7136.1	3728	372
3	7	7Q	2	8	3	33747.0	3728	372
3	7	7Q	2	8	4	12860.6	3728	372
3	7	7Q	2	8	5	15496.3	3728	372
3	7	7Q	2	8	6	17950.9	3728	372
3	7	7Q	2	8	7	20653.8	3728	372
3	7	7Q	3	9	1	13441.9	3739	373
3	7	7Q	3	9	2	4286.7	3739	373
3	7	7Q	3	9	3	8495.2	3739	373
3	7	7Q	3	9	4	4003.9	3739	373
3	7	7Q	3	9	5	11061.0	3739	373
3	7	7Q	3	9	6	12829.2	3739	373
3	7	7Q	3	9	7	27372.4	3739	373
3	7	7Q	3	9	8	19299.0	3739	373
3	7	7Q	3	9	9	11472.0	3739	373
3	7	7Q	3	9	10	3758.2	3739	373
3	7	7Q	3	9	11	9145.2	3739	373
3	7	7Q	3	9	12	13589.7	3739	373
3	7	7Q	3	9	13	12638.0	3739	373
3	7	7Q	3	9	14	3784.9	3739	373
3	7	7Q	3	10	1	75734.3	37310	373
3	7	7Q	3	10	2	9220.8	37310	373
3	7	7Q	3	10	3	25089.9	37310	373
3	7	7Q	3	10	4	9537.9	37310	373
3	7	7Q	3	10	5	5715.3	37310	373
3	7	7Q	3	10	6	32593.8	37310	373
3	7	7Q	3	11	1	11725.2	37311	373
3	7	7Q	3	11	2	4389.2	37311	373
3	7	7Q	3	11	3	47806.0	37311	373
3	7	7Q	3	11	4	8380.8	37311	373
3	7	7Q	3	11	5	55620.4	37311	373
3	7	7Q	3	12	1	38874.7	37312	373
3	7	7Q	3	12	2	4715.5	37312	373
3	7	7Q	3	12	3	13192.3	37312	373
3	7	7Q	3	12	4	19519.8	37312	373
3	7	7Q	3	12	5	20419.2	37312	373
3	7	7Q	3	12	6	5472.0	37312	373
4	1	Hdh +/+	1	1	1	53691.2	4111	411
4	1	Hdh +/+	1	1	2	1943.6	4111	411
4	1	Hdh +/+	1	1	3	23545.6	4111	411
4	1	Hdh +/+	1	1	4	45432.5	4111	411
4	1	Hdh +/+	1	1	5	11288.3	4111	411
4	1	Hdh +/+	1	1	6	3233.4	4111	411
4	1	Hdh +/+	1	1	7	14192.1	4111	411
4	1	Hdh +/+	1	1	8	28603.8	4111	411
4	1	Hdh +/+	1	1	9	8310.3	4111	411
4	1	Hdh +/+	1	2	1	40189.2	4112	411
4	1	Hdh +/+	1	2	2	15879.0	4112	411
4	1	Hdh +/+	1	2	3	20828.5	4112	411
4	1	Hdh +/+	1	2	4	20875.0	4112	411
4	1	Hdh +/+	1	2	5	19304.3	4112	411
4	1	Hdh +/+	1	2	6	32485.8	4112	411
4	1	Hdh +/+	1	2	7	12649.1	4112	411
4	1	Hdh +/+	1	2	8	7230.0	4112	411
4	1	Hdh +/+	1	2	9	3198.4	4112	411
4	1	Hdh +/+	1	2	10	1894.0	4112	411
4	1	Hdh +/+	1	2	11	1563.4	4112	411
4	1	Hdh +/+	1	2	12	1587.4	4112	411
4	1	Hdh +/+	1	2	13	6060.4	4112	411
4	1	Hdh +/+	1	2	14	33981.8	4112	411
4	1	Hdh +/+	1	3	1	52714.0	4113	411
4	1	Hdh +/+	1	3	2	44258.0	4113	411
4	1	Hdh +/+	1	3	3	16682.3	4113	411
4	1	Hdh +/+	1	3	4	19912.7	4113	411
4	1	Hdh +/+	1	3	5	2985.3	4113	411
4	1	Hdh +/+	1	3	6	15487.3	4113	411
4	1	Hdh +/+	1	3	7	32493.1	4113	411
4	1	Hdh +/+	1	3	8	21679.8	4113	411
4	1	Hdh +/+	1	3	9	31627.7	4113	411
4	1	Hdh +/+	1	3	10	2053.0	4113	411
4	1	Hdh +/+	1	3	11	1026.0	4113	411
4	1	Hdh +/+	1	4	1	19216.3	4114	411
4	1	Hdh +/+	1	4	2	55338.1	4114	411
4	1	Hdh +/+	1	4	3	48253.8	4114	411
4	1	Hdh +/+	1	4	4	6396.0	4114	411
4	1	Hdh +/+	2	5	1	28581.6	4125	412
4	1	Hdh +/+	2	5	2	32127.8	4125	412
4	1	Hdh +/+	2	5	3	17948.8	4125	412
4	1	Hdh +/+	2	5	4	12630.3	4125	412
4	1	Hdh +/+	2	5	5	16241.5	4125	412
4	1	Hdh +/+	2	5	6	16072.0	4125	412
4	1	Hdh +/+	2	5	7	2012.0	4125	412
4	1	Hdh +/+	2	5	8	3036.5	4125	412
4	1	Hdh +/+	2	5	9	59866.7	4125	412
4	1	Hdh +/+	2	5	10	1821.7	4125	412
4	1	Hdh +/+	2	6	1	26736.2	4126	412
4	1	Hdh +/+	2	6	2	31679.7	4126	412
4	1	Hdh +/+	2	6	3	10493.7	4126	412
4	1	Hdh +/+	2	6	4	33560.9	4126	412
4	1	Hdh +/+	2	6	5	64320.3	4126	412
4	1	Hdh +/+	2	6	6	14866.3	4126	412
4	1	Hdh +/+	2	6	7	3363.1	4126	412
4	1	Hdh +/+	2	6	8	2485.2	4126	412
4	1	Hdh +/+	2	7	1	29901.6	4127	412
4	1	Hdh +/+	2	7	2	34007.4	4127	412
4	1	Hdh +/+	2	7	3	25470.7	4127	412
4	1	Hdh +/+	2	7	4	16938.4	4127	412
4	1	Hdh +/+	2	7	5	5330.3	4127	412
4	1	Hdh +/+	2	7	6	28418.7	4127	412
4	1	Hdh +/+	2	7	7	12887.7	4127	412
4	1	Hdh +/+	2	7	8	4984.0	4127	412
4	1	Hdh +/+	2	7	9	29235.0	4127	412
4	1	Hdh +/+	2	7	10	18943.4	4127	412
4	1	Hdh +/+	2	7	11	26841.9	4127	412
4	1	Hdh +/+	2	7	12	59004.2	4127	412
4	1	Hdh +/+	2	7	13	16382.7	4127	412
4	1	Hdh +/+	2	7	14	1137.5	4127	412
4	1	Hdh +/+	2	8	1	18553.0	4128	412
4	1	Hdh +/+	2	8	2	4049.1	4128	412
4	1	Hdh +/+	2	8	3	6084.9	4128	412
4	1	Hdh +/+	2	8	4	44418.8	4128	412
4	1	Hdh +/+	2	8	5	2973.0	4128	412
4	1	Hdh +/+	2	8	6	1489.5	4128	412
4	1	Hdh +/+	2	8	7	30663.4	4128	412
4	1	Hdh +/+	2	8	8	6930.8	4128	412
4	1	Hdh +/+	2	8	9	9152.7	4128	412
4	1	Hdh +/+	2	8	10	59758.3	4128	412
4	1	Hdh +/+	2	8	11	5839.7	4128	412
4	1	Hdh +/+	2	8	12	2099.0	4128	412
4	1	Hdh +/+	2	8	13	2104.7	4128	412
4	1	Hdh +/+	3	9	1	28173.7	4139	413
4	1	Hdh +/+	3	9	2	4249.2	4139	413
4	1	Hdh +/+	3	9	3	4195.6	4139	413
4	1	Hdh +/+	3	9	4	28804.6	4139	413
4	1	Hdh +/+	3	9	5	67769.9	4139	413
4	1	Hdh +/+	3	9	6	6075.3	4139	413
4	1	Hdh +/+	3	9	7	1995.3	4139	413
4	1	Hdh +/+	3	9	8	9479.7	4139	413
4	1	Hdh +/+	3	9	9	2083.9	4139	413
4	1	Hdh +/+	3	9	10	4637.5	4139	413
4	1	Hdh +/+	3	9	11	4150.7	4139	413
4	1	Hdh +/+	3	10	1	71891.4	41310	413
4	1	Hdh +/+	3	10	2	12793.5	41310	413
4	1	Hdh +/+	3	10	3	8965.5	41310	413
4	1	Hdh +/+	3	10	4	51477.5	41310	413
4	1	Hdh +/+	3	10	5	4895.5	41310	413
4	1	Hdh +/+	3	10	6	9266.6	41310	413
4	1	Hdh +/+	3	10	7	8363.3	41310	413
4	1	Hdh +/+	3	10	8	11522.5	41310	413
4	1	Hdh +/+	3	10	9	15741.4	41310	413
4	1	Hdh +/+	3	10	10	8149.2	41310	413
4	1	Hdh +/+	3	10	11	8265.4	41310	413
4	1	Hdh +/+	3	10	12	4292.3	41310	413
4	1	Hdh +/+	3	10	13	57614.7	41310	413
4	1	Hdh +/+	3	11	1	48843.5	41311	413
4	1	Hdh +/+	3	11	2	33754.4	41311	413
4	1	Hdh +/+	3	11	3	11232.9	41311	413
4	1	Hdh +/+	3	11	4	30403.8	41311	413
4	1	Hdh +/+	3	11	5	30982.5	41311	413
4	1	Hdh +/+	3	11	6	37691.2	41311	413
4	1	Hdh +/+	3	11	7	3831.4	41311	413
4	1	Hdh +/+	3	12	1	7746.0	41312	413
4	1	Hdh +/+	3	12	2	34973.1	41312	413
4	1	Hdh +/+	3	12	3	3517.7	41312	413
4	1	Hdh +/+	3	12	4	4396.2	41312	413
4	1	Hdh +/+	3	12	5	3519.8	41312	413
4	1	Hdh +/+	3	12	6	5034.1	41312	413
4	1	Hdh +/+	3	12	7	18492.4	41312	413
4	1	Hdh +/+	3	12	8	17737.8	41312	413
4	1	Hdh +/+	3	12	9	7811.0	41312	413
4	1	Hdh +/+	3	12	10	4600.9	41312	413
4	1	Hdh +/+	3	12	11	6466.5	41312	413
4	1	Hdh +/+	3	12	12	20946.3	41312	413
4	1	Hdh +/+	3	12	13	4228.0	41312	413
4	1	Hdh +/+	3	12	14	7337.3	41312	413
4	1	Hdh +/+	3	12	15	15864.4	41312	413
4	1	Hdh +/+	3	12	16	19421.0	41312	413
4	1	Hdh +/+	3	12	17	5881.3	41312	413
4	1	Hdh +/+	3	12	18	2153.1	41312	413
4	1	Hdh +/+	3	12	19	2284.7	41312	413
4	1	Hdh +/+	3	12	20	1922.7	41312	413
4	1	Hdh +/+	3	12	21	5083.5	41312	413
4	1	Hdh +/+	3	12	22	2528.6	41312	413
4	1	Hdh +/+	3	12	23	4924.2	41312	413
4	9	Hdh ex4-5	1	1	1	5657.2	4911	491
4	9	Hdh ex4-5	1	1	2	4370.3	4911	491
4	9	Hdh ex4-5	1	1	3	5295.8	4911	491
4	9	Hdh ex4-5	1	1	4	4120.2	4911	491
4	9	Hdh ex4-5	1	1	5	5037.0	4911	491
4	9	Hdh ex4-5	1	1	6	5946.5	4911	491
4	9	Hdh ex4-5	1	1	7	8242.9	4911	491
4	9	Hdh ex4-5	1	1	8	3264.4	4911	491
4	9	Hdh ex4-5	1	1	9	3997.7	4911	491
4	9	Hdh ex4-5	1	1	10	5582.3	4911	491
4	9	Hdh ex4-5	1	1	11	3064.7	4911	491
4	9	Hdh ex4-5	1	1	12	2228.3	4911	491
4	9	Hdh ex4-5	1	1	13	2890.2	4911	491
4	9	Hdh ex4-5	1	1	14	8215.0	4911	491
4	9	Hdh ex4-5	1	1	15	2574.3	4911	491
4	9	Hdh ex4-5	1	1	16	976.1	4911	491
4	9	Hdh ex4-5	1	1	17	2758.6	4911	491
4	9	Hdh ex4-5	1	1	18	2162.2	4911	491
4	9	Hdh ex4-5	1	1	19	7908.2	4911	491
4	9	Hdh ex4-5	1	1	20	4806.4	4911	491
4	9	Hdh ex4-5	1	1	21	2998.1	4911	491
4	9	Hdh ex4-5	1	1	22	4897.6	4911	491
4	9	Hdh ex4-5	1	1	23	4936.5	4911	491
4	9	Hdh ex4-5	1	1	24	7001.3	4911	491
4	9	Hdh ex4-5	1	1	25	2953.7	4911	491
4	9	Hdh ex4-5	1	1	26	5026.6	4911	491
4	9	Hdh ex4-5	1	1	27	6297.5	4911	491
4	9	Hdh ex4-5	1	1	28	1532.1	4911	491
4	9	Hdh ex4-5	1	2	1	32712.5	4912	491
4	9	Hdh ex4-5	1	2	2	9303.4	4912	491
4	9	Hdh ex4-5	1	2	3	7647.3	4912	491
4	9	Hdh ex4-5	1	2	4	3408.8	4912	491
4	9	Hdh ex4-5	1	2	5	3520.9	4912	491
4	9	Hdh ex4-5	1	2	6	17909.6	4912	491
4	9	Hdh ex4-5	1	2	7	9076.5	4912	491
4	9	Hdh ex4-5	1	2	8	23834.5	4912	491
4	9	Hdh ex4-5	1	2	9	3508.3	4912	491
4	9	Hdh ex4-5	1	2	10	5720.9	4912	491
4	9	Hdh ex4-5	1	2	11	2755.0	4912	491
4	9	Hdh ex4-5	1	2	12	1453.5	4912	491
4	9	Hdh ex4-5	1	3	1	9411.5	4913	491
4	9	Hdh ex4-5	1	3	2	12277.5	4913	491
4	9	Hdh ex4-5	1	3	3	16595.0	4913	491
4	9	Hdh ex4-5	1	3	4	10995.6	4913	491
4	9	Hdh ex4-5	1	3	5	9499.8	4913	491
4	9	Hdh ex4-5	1	3	6	6553.4	4913	491
4	9	Hdh ex4-5	1	3	7	8787.7	4913	491
4	9	Hdh ex4-5	1	3	8	3580.1	4913	491
4	9	Hdh ex4-5	1	3	9	15228.8	4913	491
4	9	Hdh ex4-5	1	3	10	6063.3	4913	491
4	9	Hdh ex4-5	1	3	11	4755.8	4913	491
4	9	Hdh ex4-5	1	3	12	6036.1	4913	491
4	9	Hdh ex4-5	1	3	13	14755.9	4913	491
4	9	Hdh ex4-5	1	3	14	2612.6	4913	491
4	9	Hdh ex4-5	1	3	15	15618.4	4913	491
4	9	Hdh ex4-5	1	3	16	5654.1	4913	491
4	9	Hdh ex4-5	1	4	1	21821.4	4914	491
4	9	Hdh ex4-5	1	4	2	5148.8	4914	491
4	9	Hdh ex4-5	1	4	3	5901.9	4914	491
4	9	Hdh ex4-5	1	4	4	7212.3	4914	491
4	9	Hdh ex4-5	1	4	5	4119.9	4914	491
4	9	Hdh ex4-5	1	4	6	25789.6	4914	491
4	9	Hdh ex4-5	1	4	7	5475.5	4914	491
4	9	Hdh ex4-5	1	4	8	5732.1	4914	491
4	9	Hdh ex4-5	1	4	9	3086.6	4914	491
4	9	Hdh ex4-5	1	4	10	8352.6	4914	491
4	9	Hdh ex4-5	1	4	11	3721.2	4914	491
4	9	Hdh ex4-5	1	4	12	5402.3	4914	491
4	9	Hdh ex4-5	1	4	13	9809.5	4914	491
4	9	Hdh ex4-5	1	4	14	26844.0	4914	491
4	9	Hdh ex4-5	1	4	15	6883.7	4914	491
4	9	Hdh ex4-5	1	4	16	3854.3	4914	491
4	9	Hdh ex4-5	1	4	17	5472.3	4914	491
4	9	Hdh ex4-5	1	4	18	7962.0	4914	491
4	9	Hdh ex4-5	1	4	19	7654.4	4914	491
4	9	Hdh ex4-5	1	4	20	6056.7	4914	491
4	9	Hdh ex4-5	1	4	21	7605.8	4914	491
4	9	Hdh ex4-5	1	4	22	6283.1	4914	491
4	9	Hdh ex4-5	1	4	23	9980.8	4914	491
4	9	Hdh ex4-5	1	4	24	2756.3	4914	491
4	9	Hdh ex4-5	1	4	25	2053.3	4914	491
4	9	Hdh ex4-5	1	4	26	2845.1	4914	491
4	9	Hdh ex4-5	1	4	27	3762.2	4914	491
4	9	Hdh ex4-5	2	5	1	14063.9	4925	492
4	9	Hdh ex4-5	2	5	2	8334.3	4925	492
4	9	Hdh ex4-5	2	5	3	15212.3	4925	492
4	9	Hdh ex4-5	2	5	4	3620.1	4925	492
4	9	Hdh ex4-5	2	5	5	7980.2	4925	492
4	9	Hdh ex4-5	2	5	6	9726.4	4925	492
4	9	Hdh ex4-5	2	5	7	2209.7	4925	492
4	9	Hdh ex4-5	2	5	8	12128.4	4925	492
4	9	Hdh ex4-5	2	5	9	2432.2	4925	492
4	9	Hdh ex4-5	2	5	10	10433.1	4925	492
4	9	Hdh ex4-5	2	5	11	8887.4	4925	492
4	9	Hdh ex4-5	2	5	12	10162.0	4925	492
4	9	Hdh ex4-5	2	5	13	11382.8	4925	492
4	9	Hdh ex4-5	2	5	14	7449.6	4925	492
4	9	Hdh ex4-5	2	5	15	3609.4	4925	492
4	9	Hdh ex4-5	2	5	16	11435.3	4925	492
4	9	Hdh ex4-5	2	5	17	11900.9	4925	492
4	9	Hdh ex4-5	2	5	18	3657.4	4925	492
4	9	Hdh ex4-5	2	5	19	8520.0	4925	492
4	9	Hdh ex4-5	2	5	20	7359.3	4925	492
4	9	Hdh ex4-5	2	5	21	3637.3	4925	492
4	9	Hdh ex4-5	2	5	22	2536.9	4925	492
4	9	Hdh ex4-5	2	5	23	3166.3	4925	492
4	9	Hdh ex4-5	2	5	24	6949.6	4925	492
4	9	Hdh ex4-5	2	5	25	2662.0	4925	492
4	9	Hdh ex4-5	2	5	26	1323.4	4925	492
4	9	Hdh ex4-5	2	5	27	859.4	4925	492
4	9	Hdh ex4-5	2	5	28	5234.4	4925	492
4	9	Hdh ex4-5	2	6	1	25150.3	4926	492
4	9	Hdh ex4-5	2	6	2	9540.5	4926	492
4	9	Hdh ex4-5	2	6	3	4688.4	4926	492
4	9	Hdh ex4-5	2	6	4	85368.2	4926	492
4	9	Hdh ex4-5	2	6	5	34859.5	4926	492
4	9	Hdh ex4-5	2	6	6	3349.6	4926	492
4	9	Hdh ex4-5	2	7	1	15067.7	4927	492
4	9	Hdh ex4-5	2	7	2	5362.1	4927	492
4	9	Hdh ex4-5	2	7	3	17546.4	4927	492
4	9	Hdh ex4-5	2	7	4	6783.0	4927	492
4	9	Hdh ex4-5	2	7	5	17969.4	4927	492
4	9	Hdh ex4-5	2	7	6	10844.1	4927	492
4	9	Hdh ex4-5	2	7	7	11196.1	4927	492
4	9	Hdh ex4-5	2	7	8	8249.2	4927	492
4	9	Hdh ex4-5	2	7	9	10938.4	4927	492
4	9	Hdh ex4-5	2	7	10	2922.9	4927	492
4	9	Hdh ex4-5	2	7	11	15956.3	4927	492
4	9	Hdh ex4-5	2	7	12	7974.0	4927	492
4	9	Hdh ex4-5	2	7	13	5128.4	4927	492
4	9	Hdh ex4-5	2	7	14	6070.8	4927	492
4	9	Hdh ex4-5	2	7	15	14643.9	4927	492
4	9	Hdh ex4-5	2	7	16	7507.9	4927	492
4	9	Hdh ex4-5	2	7	17	31242.3	4927	492
4	9	Hdh ex4-5	2	7	18	8180.0	4927	492
4	9	Hdh ex4-5	2	7	19	8503.3	4927	492
4	9	Hdh ex4-5	2	7	20	3662.4	4927	492
4	9	Hdh ex4-5	2	7	21	2783.4	4927	492
4	9	Hdh ex4-5	2	7	22	3225.3	4927	492
4	9	Hdh ex4-5	2	7	23	14892.7	4927	492
4	9	Hdh ex4-5	2	7	24	6314.5	4927	492
4	9	Hdh ex4-5	2	7	25	12247.2	4927	492
4	9	Hdh ex4-5	2	7	26	1829.8	4927	492
4	9	Hdh ex4-5	2	7	27	1960.6	4927	492
4	9	Hdh ex4-5	2	7	28	2192.7	4927	492
4	9	Hdh ex4-5	2	7	29	5153.7	4927	492
4	9	Hdh ex4-5	2	8	1	12603.9	4928	492
4	9	Hdh ex4-5	2	8	2	22332.4	4928	492
4	9	Hdh ex4-5	2	8	3	44114.3	4928	492
4	9	Hdh ex4-5	2	8	4	28031.9	4928	492
4	9	Hdh ex4-5	2	8	5	13788.6	4928	492
4	9	Hdh ex4-5	2	8	6	3625.3	4928	492
4	9	Hdh ex4-5	2	8	7	5665.6	4928	492
4	9	Hdh ex4-5	2	8	8	6149.7	4928	492
4	9	Hdh ex4-5	2	8	9	7750.2	4928	492
4	9	Hdh ex4-5	2	8	10	8070.6	4928	492
4	9	Hdh ex4-5	2	8	11	8398.3	4928	492
4	9	Hdh ex4-5	2	8	12	4210.3	4928	492
4	9	Hdh ex4-5	2	8	13	12362.3	4928	492
4	9	Hdh ex4-5	2	8	14	6681.4	4928	492
4	9	Hdh ex4-5	2	8	15	1830.0	4928	492
4	9	Hdh ex4-5	2	8	16	4844.8	4928	492
4	9	Hdh ex4-5	2	8	17	2905.1	4928	492
4	9	Hdh ex4-5	2	8	18	5147.7	4928	492
4	9	Hdh ex4-5	2	8	19	3614.4	4928	492
4	9	Hdh ex4-5	2	8	20	4023.8	4928	492
4	9	Hdh ex4-5	3	9	1	25218.5	4939	493
4	9	Hdh ex4-5	3	9	2	40353.8	4939	493
4	9	Hdh ex4-5	3	9	3	6513.2	4939	493
4	9	Hdh ex4-5	3	9	4	15763.9	4939	493
4	9	Hdh ex4-5	3	9	5	23448.8	4939	493
4	9	Hdh ex4-5	3	9	6	8304.3	4939	493
4	9	Hdh ex4-5	3	9	7	25752.7	4939	493
4	9	Hdh ex4-5	3	9	8	5501.8	4939	493
4	9	Hdh ex4-5	3	9	9	8400.9	4939	493
4	9	Hdh ex4-5	3	9	10	7326.1	4939	493
4	9	Hdh ex4-5	3	9	11	5226.3	4939	493
4	9	Hdh ex4-5	3	9	12	2767.8	4939	493
4	9	Hdh ex4-5	3	9	13	2659.1	4939	493
4	9	Hdh ex4-5	3	9	14	4654.2	4939	493
4	9	Hdh ex4-5	3	9	15	5017.2	4939	493
4	9	Hdh ex4-5	3	9	16	8714.8	4939	493
4	9	Hdh ex4-5	3	9	17	3521.9	4939	493
4	9	Hdh ex4-5	3	10	1	21678.8	49310	493
4	9	Hdh ex4-5	3	10	2	11788.6	49310	493
4	9	Hdh ex4-5	3	10	3	25565.5	49310	493
4	9	Hdh ex4-5	3	10	4	22388.3	49310	493
4	9	Hdh ex4-5	3	10	5	2551.0	49310	493
4	9	Hdh ex4-5	3	10	6	8426.0	49310	493
4	9	Hdh ex4-5	3	10	7	5270.5	49310	493
4	9	Hdh ex4-5	3	10	8	2761.2	49310	493
4	9	Hdh ex4-5	3	10	9	11045.2	49310	493
4	9	Hdh ex4-5	3	10	10	3115.1	49310	493
4	9	Hdh ex4-5	3	10	11	4022.2	49310	493
4	9	Hdh ex4-5	3	10	12	1998.7	49310	493
4	9	Hdh ex4-5	3	10	13	1439.1	49310	493
4	9	Hdh ex4-5	3	10	14	3444.1	49310	493
4	9	Hdh ex4-5	3	10	15	4915.1	49310	493
4	9	Hdh ex4-5	3	11	1	26496.7	49311	493
4	9	Hdh ex4-5	3	11	2	14510.2	49311	493
4	9	Hdh ex4-5	3	11	3	11570.6	49311	493
4	9	Hdh ex4-5	3	11	4	10022.8	49311	493
4	9	Hdh ex4-5	3	11	5	4960.8	49311	493
4	9	Hdh ex4-5	3	11	6	7407.3	49311	493
4	9	Hdh ex4-5	3	11	7	3585.4	49311	493
4	9	Hdh ex4-5	3	11	8	3926.9	49311	493
4	9	Hdh ex4-5	3	11	9	3626.9	49311	493
4	9	Hdh ex4-5	3	11	10	8357.8	49311	493
4	9	Hdh ex4-5	3	11	11	8381.1	49311	493
4	9	Hdh ex4-5	3	11	12	7561.7	49311	493
4	9	Hdh ex4-5	3	11	13	6069.8	49311	493
4	9	Hdh ex4-5	3	11	14	12934.2	49311	493
4	9	Hdh ex4-5	3	11	15	3937.4	49311	493
4	9	Hdh ex4-5	3	11	16	4088.8	49311	493
4	9	Hdh ex4-5	3	11	17	3436.8	49311	493
4	9	Hdh ex4-5	3	11	18	7220.1	49311	493
4	9	Hdh ex4-5	3	11	19	3450.6	49311	493
4	9	Hdh ex4-5	3	11	20	6014.4	49311	493
4	9	Hdh ex4-5	3	11	21	4916.1	49311	493
4	9	Hdh ex4-5	3	11	22	13775.8	49311	493
4	9	Hdh ex4-5	3	12	1	23000.4	49312	493
4	9	Hdh ex4-5	3	12	2	16453.8	49312	493
4	9	Hdh ex4-5	3	12	3	15593.9	49312	493
4	9	Hdh ex4-5	3	12	4	5833.2	49312	493
4	9	Hdh ex4-5	3	12	5	5314.1	49312	493
4	9	Hdh ex4-5	3	12	6	24446.8	49312	493
4	9	Hdh ex4-5	3	12	7	5286.4	49312	493
4	9	Hdh ex4-5	3	12	8	10062.8	49312	493
4	9	Hdh ex4-5	3	12	9	4386.5	49312	493
4	9	Hdh ex4-5	3	12	10	1582.0	49312	493
4	0	0Q	1	1	1	9642.9	4011	401
4	0	0Q	1	1	2	9170.5	4011	401
4	0	0Q	1	1	3	4347.9	4011	401
4	0	0Q	1	2	1	10316.9	4012	401
4	0	0Q	1	2	2	3729.3	4012	401
4	0	0Q	1	2	3	4914.0	4012	401
4	0	0Q	1	2	4	3033.6	4012	401
4	0	0Q	1	2	5	436.4	4012	401
4	0	0Q	1	2	6	4231.4	4012	401
4	0	0Q	1	2	7	781.8	4012	401
4	0	0Q	1	2	8	1372.0	4012	401
4	0	0Q	1	3	1	73238.3	4013	401
4	0	0Q	1	3	2	27466.3	4013	401
4	0	0Q	1	3	3	8161.0	4013	401
4	0	0Q	1	4	1	31860.9	4014	401
4	0	0Q	1	4	2	7531.9	4014	401
4	0	0Q	1	4	3	5587.0	4014	401
4	0	0Q	1	4	4	22872.4	4014	401
4	0	0Q	1	4	5	13763.1	4014	401
4	0	0Q	1	4	6	1555.8	4014	401
4	0	0Q	1	4	7	4054.4	4014	401
4	0	0Q	1	4	8	953.9	4014	401
4	0	0Q	1	4	9	1026.3	4014	401
4	0	0Q	2	5	1	31431.1	4025	402
4	0	0Q	2	5	2	59003.7	4025	402
4	0	0Q	2	5	3	2669.8	4025	402
4	0	0Q	2	5	4	20628.8	4025	402
4	0	0Q	2	5	5	5486.7	4025	402
4	0	0Q	2	6	1	15765.7	4026	402
4	0	0Q	2	6	2	15765.7	4026	402
4	0	0Q	2	6	3	3220.3	4026	402
4	0	0Q	2	6	4	9104.2	4026	402
4	0	0Q	2	6	5	13256.5	4026	402
4	0	0Q	2	6	6	8631.3	4026	402
4	0	0Q	2	6	7	28291.0	4026	402
4	0	0Q	2	6	8	3965.1	4026	402
4	0	0Q	2	6	9	3475.7	4026	402
4	0	0Q	2	6	10	1259.5	4026	402
4	0	0Q	2	6	11	3275.4	4026	402
4	0	0Q	2	6	12	1699.5	4026	402
4	0	0Q	2	6	13	52087.3	4026	402
4	0	0Q	2	6	14	1311.2	4026	402
4	0	0Q	2	7	1	33840.0	4027	402
4	0	0Q	2	7	2	1677.3	4027	402
4	0	0Q	2	7	3	4506.4	4027	402
4	0	0Q	2	8	1	45138.0	4028	402
4	0	0Q	2	8	2	4603.8	4028	402
4	0	0Q	2	8	3	2077.6	4028	402
4	0	0Q	2	8	4	2366.4	4028	402
4	0	0Q	2	8	5	6804.4	4028	402
4	0	0Q	2	8	6	37506.9	4028	402
4	0	0Q	2	8	7	3390.0	4028	402
4	0	0Q	3	9	1	21356.8	4039	403
4	0	0Q	3	9	2	21154.2	4039	403
4	0	0Q	3	9	3	10215.3	4039	403
4	0	0Q	3	9	4	2829.1	4039	403
4	0	0Q	3	9	5	5431.8	4039	403
4	0	0Q	3	10	1	52377.9	40310	403
4	0	0Q	3	10	2	4402.7	40310	403
4	0	0Q	3	10	3	10509.6	40310	403
4	0	0Q	3	10	4	2219.1	40310	403
4	0	0Q	3	10	5	2372.1	40310	403
4	0	0Q	3	10	6	689.9	40310	403
4	0	0Q	3	10	7	4036.9	40310	403
4	0	0Q	3	10	8	1792.7	40310	403
4	0	0Q	3	10	9	24487.3	40310	403
4	0	0Q	3	10	10	636.9	40310	403
4	0	0Q	3	11	1	33461.9	40311	403
4	0	0Q	3	11	2	25403.6	40311	403
4	0	0Q	3	11	3	16045.6	40311	403
4	0	0Q	3	11	4	1870.0	40311	403
4	0	0Q	3	11	5	2352.0	40311	403
4	0	0Q	3	12	1	26174.2	40312	403
4	0	0Q	3	12	2	5062.3	40312	403
4	0	0Q	3	12	3	6650.3	40312	403
4	0	0Q	3	12	4	2026.7	40312	403
4	0	0Q	3	12	5	2129.3	40312	403
4	0	0Q	3	12	6	51365.5	40312	403
5	1	Hdh +/+	1	1	1	17405.1	5111	511
5	1	Hdh +/+	1	1	2	9959.6	5111	511
5	1	Hdh +/+	1	1	3	13541.1	5111	511
5	1	Hdh +/+	1	1	4	42066.0	5111	511
5	1	Hdh +/+	1	1	5	6485.0	5111	511
5	1	Hdh +/+	1	1	6	6482.4	5111	511
5	1	Hdh +/+	1	1	7	18104.9	5111	511
5	1	Hdh +/+	1	1	8	8613.5	5111	511
5	1	Hdh +/+	1	1	9	22725.9	5111	511
5	1	Hdh +/+	1	1	10	10054.4	5111	511
5	1	Hdh +/+	1	1	11	16403.1	5111	511
5	1	Hdh +/+	1	1	12	15098.0	5111	511
5	1	Hdh +/+	1	1	13	16674.2	5111	511
5	1	Hdh +/+	1	1	14	26269.3	5111	511
5	1	Hdh +/+	1	1	15	38536.8	5111	511
5	1	Hdh +/+	1	1	16	12537.3	5111	511
5	1	Hdh +/+	1	1	17	27238.6	5111	511
5	1	Hdh +/+	1	1	18	24069.5	5111	511
5	1	Hdh +/+	1	2	1	45068.5	5112	511
5	1	Hdh +/+	1	2	2	31823.8	5112	511
5	1	Hdh +/+	1	2	3	17889.5	5112	511
5	1	Hdh +/+	1	2	4	16468.7	5112	511
5	1	Hdh +/+	1	2	5	5411.2	5112	511
5	1	Hdh +/+	1	2	6	8290.0	5112	511
5	1	Hdh +/+	1	2	7	13108.4	5112	511
5	1	Hdh +/+	1	2	8	14585.1	5112	511
5	1	Hdh +/+	1	2	9	29511.5	5112	511
5	1	Hdh +/+	1	2	10	38926.9	5112	511
5	1	Hdh +/+	1	2	11	17779.5	5112	511
5	1	Hdh +/+	1	2	12	8279.2	5112	511
5	1	Hdh +/+	1	2	13	12251.6	5112	511
5	1	Hdh +/+	1	2	14	3671.8	5112	511
5	1	Hdh +/+	1	2	15	4309.5	5112	511
5	1	Hdh +/+	1	3	1	42327.1	5113	511
5	1	Hdh +/+	1	3	2	7508.9	5113	511
5	1	Hdh +/+	1	3	3	40410.7	5113	511
5	1	Hdh +/+	1	3	4	25232.3	5113	511
5	1	Hdh +/+	1	3	5	54382.1	5113	511
5	1	Hdh +/+	1	3	6	55876.1	5113	511
5	1	Hdh +/+	1	3	7	6288.1	5113	511
5	1	Hdh +/+	1	3	8	25670.2	5113	511
5	1	Hdh +/+	1	3	9	11753.4	5113	511
5	1	Hdh +/+	1	3	10	5235.2	5113	511
5	1	Hdh +/+	1	3	11	12482.5	5113	511
5	1	Hdh +/+	1	3	12	11324.6	5113	511
5	1	Hdh +/+	1	3	13	6383.9	5113	511
5	1	Hdh +/+	1	3	14	6902.8	5113	511
5	1	Hdh +/+	1	3	15	10156.8	5113	511
5	1	Hdh +/+	1	4	1	20821.5	5114	511
5	1	Hdh +/+	1	4	2	4488.1	5114	511
5	1	Hdh +/+	1	4	3	2644.8	5114	511
5	1	Hdh +/+	1	4	4	5334.7	5114	511
5	1	Hdh +/+	1	4	5	9377.8	5114	511
5	1	Hdh +/+	1	4	6	53774.2	5114	511
5	1	Hdh +/+	1	4	7	26069.2	5114	511
5	1	Hdh +/+	1	4	8	10359.7	5114	511
5	1	Hdh +/+	1	4	9	16489.0	5114	511
5	1	Hdh +/+	1	4	10	20572.4	5114	511
5	1	Hdh +/+	1	4	11	64109.6	5114	511
5	1	Hdh +/+	1	4	12	5454.6	5114	511
5	1	Hdh +/+	1	4	13	6660.0	5114	511
5	1	Hdh +/+	1	4	14	10562.3	5114	511
5	1	Hdh +/+	2	5	1	42884.1	5125	512
[truncated: 938 more rows]

## Sheet: Sheet 6
EXP	GENO	Genotype	WEL	PIC	N° lumes	AREL (lumen area μm2)	PIC_MOD	WEL_MOD		COLUMNS LEGEND
1	1	Hdh +/+	1	1	1	747.1	1111	111		EXP: Serial number of the experiments
1	1	Hdh +/+	1	1	2	4403.8	1111	111		GENO: Code number assigned to each genotype
1	1	Hdh +/+	1	1	3	961	1111	111		Genotype: Cell line name
1	1	Hdh +/+	1	1	4	158	1111	111		WEL: Number of the well
1	1	Hdh +/+	1	1	5	738.7	1111	111		PIC: Number of the picture
1	1	Hdh +/+	1	1	6	795.9	1111	111		N° lumens: Serial number of the measured lumens
1	1	Hdh +/+	1	1	7	29	1111	111		AREL: Lumen area (μm2)
1	1	Hdh +/+	1	1	8	22.7	1111	111		PIC_MOD: Code number for each pictures
1	1	Hdh +/+	1	2	1	3223.7	1112	111		WEL_MOD: Code number for each well
1	1	Hdh +/+	1	2	2	242.6	1112	111		Hdh +/+: HTT wild-type cells (R1)
1	1	Hdh +/+	1	2	3	94.8	1112	111		Hdh ex4-5: Homozygous HTT knock-out cells (R1)
1	1	Hdh +/+	1	2	4	60.3	1112	111		0Q: Hdh ex4-5 overexpressing the N548aa portion of HTT carrying 0Q
1	1	Hdh +/+	1	2	5	262.7	1112	111		7Q: Hdh ex4-5 overexpressing the N548aa portion of HTT carrying 0Q
1	1	Hdh +/+	1	2	6	178.6	1112	111
1	1	Hdh +/+	1	2	7	73.6	1112	111
1	1	Hdh +/+	1	2	8	1647	1112	111
1	1	Hdh +/+	1	2	9	942.4	1112	111
1	1	Hdh +/+	1	2	10	149.1	1112	111
1	1	Hdh +/+	1	2	11	75.2	1112	111
1	1	Hdh +/+	1	2	12	63.5	1112	111
1	1	Hdh +/+	1	2	13	33.2	1112	111
1	1	Hdh +/+	1	2	14	42	1112	111
1	1	Hdh +/+	1	2	15	3085.6	1112	111
1	1	Hdh +/+	1	2	16	49.9	1112	111
1	1	Hdh +/+	1	3	1	265.6	1113	111
1	1	Hdh +/+	1	3	2	389.4	1113	111
1	1	Hdh +/+	1	3	3	63.5	1113	111
1	1	Hdh +/+	1	3	4	533.5	1113	111
1	1	Hdh +/+	1	3	5	289.6	1113	111
1	1	Hdh +/+	1	3	6	859.1	1113	111
1	1	Hdh +/+	1	3	7	97.9	1113	111
1	1	Hdh +/+	1	3	8	212.3	1113	111
1	1	Hdh +/+	1	3	9	368.2	1113	111
1	1	Hdh +/+	1	3	10	24.8	1113	111
1	1	Hdh +/+	1	3	11	24.8	1113	111
1	1	Hdh +/+	1	3	12	269	1113	111
1	1	Hdh +/+	1	3	13	18	1113	111
1	1	Hdh +/+	1	3	14	15.7	1113	111
1	1	Hdh +/+	1	3	15	27.4	1113	111
1	1	Hdh +/+	1	3	16	20.4	1113	111
1	1	Hdh +/+	1	3	17	0.3	1113	111
1	1	Hdh +/+	1	3	18	28.2	1113	111
1	1	Hdh +/+	1	3	19	17	1113	111
1	1	Hdh +/+	1	4	1	3766.9	1114	111
1	1	Hdh +/+	1	4	2	540.8	1114	111
1	1	Hdh +/+	1	4	3	513.7	1114	111
1	1	Hdh +/+	1	4	4	112	1114	111
1	1	Hdh +/+	1	4	5	1101.2	1114	111
1	1	Hdh +/+	1	4	6	1848.6	1114	111
1	1	Hdh +/+	1	4	7	1092.3	1114	111
1	1	Hdh +/+	1	4	8	768.8	1114	111
1	1	Hdh +/+	1	4	9	378.9	1114	111
1	1	Hdh +/+	2	5	1	340.3	1125	112
1	1	Hdh +/+	2	5	2	965.2	1125	112
1	1	Hdh +/+	2	5	3	67.1	1125	112
1	1	Hdh +/+	2	5	4	87.2	1125	112
1	1	Hdh +/+	2	5	5	149.4	1125	112
1	1	Hdh +/+	2	5	6	156.4	1125	112
1	1	Hdh +/+	2	6	1	603	1126	112
1	1	Hdh +/+	2	6	2	348.4	1126	112
1	1	Hdh +/+	2	6	3	112	1126	112
1	1	Hdh +/+	2	6	4	455.9	1126	112
1	1	Hdh +/+	2	6	5	271.1	1126	112
1	1	Hdh +/+	2	6	6	170.3	1126	112
1	1	Hdh +/+	2	6	7	357.2	1126	112
1	1	Hdh +/+	2	6	8	554.1	1126	112
1	1	Hdh +/+	2	6	9	128	1126	112
1	1	Hdh +/+	2	6	10	304.2	1126	112
1	1	Hdh +/+	2	7	1	3015.1	1127	112
1	1	Hdh +/+	2	7	2	1841	1127	112
1	1	Hdh +/+	2	7	3	2572.7	1127	112
1	1	Hdh +/+	2	7	4	100.8	1127	112
1	1	Hdh +/+	2	7	5	52.7	1127	112
1	1	Hdh +/+	2	7	6	208.9	1127	112
1	1	Hdh +/+	2	7	7	41.8	1127	112
1	1	Hdh +/+	2	7	8	34.7	1127	112
1	1	Hdh +/+	2	7	9	123	1127	112
1	1	Hdh +/+	2	7	10	55.6	1127	112
1	1	Hdh +/+	2	7	11	72.3	1127	112
1	1	Hdh +/+	2	8	1	87.2	1128	112
1	1	Hdh +/+	2	8	2	176	1128	112
1	1	Hdh +/+	2	8	3	129	1128	112
1	1	Hdh +/+	2	8	4	133.7	1128	112
1	1	Hdh +/+	3	9	1	753.1	1139	113
1	1	Hdh +/+	3	9	2	110.2	1139	113
1	1	Hdh +/+	3	9	3	488.1	1139	113
1	1	Hdh +/+	3	9	4	129.8	1139	113
1	1	Hdh +/+	3	9	5	48.6	1139	113
1	1	Hdh +/+	3	9	6	65.5	1139	113
1	1	Hdh +/+	3	9	7	40.7	1139	113
1	1	Hdh +/+	3	10	1	6521	11310	113
1	1	Hdh +/+	3	10	2	549.2	11310	113
1	1	Hdh +/+	3	10	3	68.7	11310	113
1	1	Hdh +/+	3	10	4	49.9	11310	113
1	1	Hdh +/+	3	10	5	139.7	11310	113
1	1	Hdh +/+	3	10	6	181.7	11310	113
1	1	Hdh +/+	3	10	7	1212.7	11310	113
1	1	Hdh +/+	3	10	8	40	11310	113
1	1	Hdh +/+	3	11	1	1583.3	11311	113
1	1	Hdh +/+	3	11	2	70.8	11311	113
1	1	Hdh +/+	3	12	1	331.6	11312	113
1	1	Hdh +/+	3	12	2	233.2	11312	113
1	1	Hdh +/+	3	12	3	257	11312	113
1	1	Hdh +/+	3	12	4	417	11312	113
1	1	Hdh +/+	3	12	5	149.4	11312	113
1	1	Hdh +/+	3	12	6	3178.3	11312	113
1	1	Hdh +/+	3	12	7	2497.5	11312	113
1	1	Hdh +/+	3	12	8	3976.3	11312	113
1	1	Hdh +/+	3	12	9	719.7	11312	113
1	1	Hdh +/+	3	12	10	217	11312	113
1	1	Hdh +/+	3	12	11	147	11312	113
1	1	Hdh +/+	3	12	12	107.6	11312	113
1	1	Hdh +/+	3	12	13	2880.8	11312	113
1	1	Hdh +/+	3	12	14	1361	11312	113
1	1	Hdh +/+	3	12	15	1463.4	11312	113
1	1	Hdh +/+	3	12	16	4430.7	11312	113
1	1	Hdh +/+	3	12	17	1010.9	11312	113
1	9	Hdh ex4-5	1	1	1	471.1	1911	191
1	9	Hdh ex4-5	1	1	2	62.9	1911	191
1	9	Hdh ex4-5	1	1	3	59.3	1911	191
1	9	Hdh ex4-5	1	2	1	435	1912	191
1	9	Hdh ex4-5	1	2	2	105	1912	191
1	9	Hdh ex4-5	1	2	3	78.1	1912	191
1	9	Hdh ex4-5	1	2	4	28.7	1912	191
1	9	Hdh ex4-5	1	2	5	16.5	1912	191
1	9	Hdh ex4-5	1	2	6	66.3	1912	191
1	9	Hdh ex4-5	1	2	7	20.4	1912	191
1	9	Hdh ex4-5	1	2	8	30.6	1912	191
1	9	Hdh ex4-5	1	2	9	205.5	1912	191
1	9	Hdh ex4-5	1	2	10	52.5	1912	191
1	9	Hdh ex4-5	1	2	11	253.8	1912	191
1	9	Hdh ex4-5	1	3	1	151.2	1913	191
1	9	Hdh ex4-5	1	3	2	93.5	1913	191
1	9	Hdh ex4-5	1	3	3	66.6	1913	191
1	9	Hdh ex4-5	1	3	4	30.3	1913	191
1	9	Hdh ex4-5	1	3	5	15.7	1913	191
1	9	Hdh ex4-5	1	3	6	56.4	1913	191
1	9	Hdh ex4-5	1	3	7	136.8	1913	191
1	9	Hdh ex4-5	1	3	8	68.7	1913	191
1	9	Hdh ex4-5	1	3	9	31.6	1913	191
1	9	Hdh ex4-5	1	4	1	301.1	1914	191
1	9	Hdh ex4-5	1	4	2	27.9	1914	191
1	9	Hdh ex4-5	1	4	3	85.4	1914	191
1	9	Hdh ex4-5	1	4	4	152	1914	191
1	9	Hdh ex4-5	1	4	5	78.1	1914	191
1	9	Hdh ex4-5	1	4	6	190.1	1914	191
1	9	Hdh ex4-5	1	4	7	133.7	1914	191
1	9	Hdh ex4-5	1	4	8	66.9	1914	191
1	9	Hdh ex4-5	1	4	9	87	1914	191
1	9	Hdh ex4-5	1	4	10	19.3	1914	191
1	9	Hdh ex4-5	1	4	11	38.4	1914	191
1	9	Hdh ex4-5	1	4	12	17.2	1914	191
1	9	Hdh ex4-5	1	4	13	13.6	1914	191
1	9	Hdh ex4-5	1	4	14	117	1914	191
1	9	Hdh ex4-5	1	4	15	191.4	1914	191
1	9	Hdh ex4-5	1	4	16	42.6	1914	191
1	9	Hdh ex4-5	1	4	17	32.6	1914	191
1	9	Hdh ex4-5	1	4	18	54.1	1914	191
1	9	Hdh ex4-5	1	4	19	50.1	1914	191
1	9	Hdh ex4-5	1	4	20	40	1914	191
1	9	Hdh ex4-5	1	4	21	22.5	1914	191
1	9	Hdh ex4-5	2	5	1	170	1925	192
1	9	Hdh ex4-5	2	5	2	94.3	1925	192
1	9	Hdh ex4-5	2	5	3	36.3	1925	192
1	9	Hdh ex4-5	2	5	4	38.6	1925	192
1	9	Hdh ex4-5	2	5	5	44.4	1925	192
1	9	Hdh ex4-5	2	5	6	45.7	1925	192
1	9	Hdh ex4-5	2	6	1	47.3	1926	192
1	9	Hdh ex4-5	2	6	2	66.9	1926	192
1	9	Hdh ex4-5	2	6	3	73.6	1926	192
1	9	Hdh ex4-5	2	6	4	42.8	1926	192
1	9	Hdh ex4-5	2	6	5	167.1	1926	192
1	9	Hdh ex4-5	2	6	6	83.3	1926	192
1	9	Hdh ex4-5	2	6	7	54.6	1926	192
1	9	Hdh ex4-5	2	6	8	79.9	1926	192
1	9	Hdh ex4-5	2	6	9	24.5	1926	192
1	9	Hdh ex4-5	2	6	10	78.1	1926	192
1	9	Hdh ex4-5	2	6	11	93	1926	192
1	9	Hdh ex4-5	2	6	12	163.7	1926	192
1	9	Hdh ex4-5	2	6	13	100.8	1926	192
1	9	Hdh ex4-5	2	6	14	88.8	1926	192
1	9	Hdh ex4-5	2	6	15	37.1	1926	192
1	9	Hdh ex4-5	2	6	16	36	1926	192
1	9	Hdh ex4-5	2	6	17	23	1926	192
1	9	Hdh ex4-5	2	7	1	141.3	1927	192
1	9	Hdh ex4-5	2	7	2	38.9	1927	192
1	9	Hdh ex4-5	2	7	3	62.7	1927	192
1	9	Hdh ex4-5	2	7	4	141.3	1927	192
1	9	Hdh ex4-5	2	7	5	88.3	1927	192
1	9	Hdh ex4-5	2	7	6	59	1927	192
1	9	Hdh ex4-5	2	7	7	24.3	1927	192
1	9	Hdh ex4-5	2	7	8	42.6	1927	192
1	9	Hdh ex4-5	2	7	9	21.4	1927	192
1	9	Hdh ex4-5	2	7	10	21.9	1927	192
1	9	Hdh ex4-5	2	8	1	192.7	1928	192
1	9	Hdh ex4-5	2	8	2	105.5	1928	192
1	9	Hdh ex4-5	2	8	3	35.3	1928	192
1	9	Hdh ex4-5	3	9	1	197.9	1939	193
1	9	Hdh ex4-5	3	9	2	254.1	1939	193
1	9	Hdh ex4-5	3	9	3	48.3	1939	193
1	9	Hdh ex4-5	3	9	4	28.5	1939	193
1	9	Hdh ex4-5	3	9	5	30	1939	193
1	9	Hdh ex4-5	3	9	6	45.7	1939	193
1	9	Hdh ex4-5	3	9	7	14.1	1939	193
1	9	Hdh ex4-5	3	9	8	25.6	1939	193
1	9	Hdh ex4-5	3	9	9	27.2	1939	193
1	9	Hdh ex4-5	3	10	1	57.7	19310	193
1	9	Hdh ex4-5	3	10	2	83.3	19310	193
1	9	Hdh ex4-5	3	10	3	365.6	19310	193
1	9	Hdh ex4-5	3	10	4	41.3	19310	193
1	9	Hdh ex4-5	3	10	5	12.8	19310	193
1	9	Hdh ex4-5	3	11	1	54.3	19311	193
1	9	Hdh ex4-5	3	11	2	41.8	19311	193
1	9	Hdh ex4-5	3	11	3	31.3	19311	193
1	9	Hdh ex4-5	3	11	4	240.5	19311	193
1	9	Hdh ex4-5	3	11	5	142.3	19311	193
1	9	Hdh ex4-5	3	11	6	42.3	19311	193
1	9	Hdh ex4-5	3	11	7	53.3	19311	193
1	9	Hdh ex4-5	3	11	8	400.8	19311	193
1	9	Hdh ex4-5	3	11	9	19.1	19311	193
1	9	Hdh ex4-5	3	11	10	39.2	19311	193
1	9	Hdh ex4-5	3	12	1	66.1	19312	193
1	9	Hdh ex4-5	3	12	2	71.8	19312	193
1	0	0Q	1	1	1	33.7	1011	101
1	0	0Q	1	1	2	175	1011	101
1	0	0Q	1	1	3	63.2	1011	101
1	0	0Q	1	1	4	69.5	1011	101
1	0	0Q	1	1	5	319.4	1011	101
1	0	0Q	1	2	1	139.4	1012	101
1	0	0Q	1	2	2	286.5	1012	101
1	0	0Q	1	2	3	255.4	1012	101
1	0	0Q	1	2	4	157.7	1012	101
1	0	0Q	1	4	1	358.5	1014	101
1	0	0Q	1	4	2	9.4	1014	101
1	0	0Q	1	4	3	38.9	1014	101
1	0	0Q	1	4	4	27.9	1014	101
1	0	0Q	1	4	5	151.2	1014	101
1	0	0Q	2	5	1	43.1	1025	102
1	0	0Q	2	5	2	86.4	1025	102
1	0	0Q	2	5	3	147	1025	102
1	0	0Q	2	5	4	189.8	1025	102
1	0	0Q	2	5	5	583.4	1025	102
1	0	0Q	2	5	6	36.6	1025	102
1	0	0Q	2	5	7	38.9	1025	102
1	0	0Q	2	5	8	59.5	1025	102
1	0	0Q	3	11	1	573.2	10311	103
1	0	0Q	3	11	2	483.4	10311	103
1	0	0Q	3	11	3	172.9	10311	103
1	0	0Q	3	11	4	35	10311	103
1	0	0Q	3	11	5	82.5	10311	103
1	0	0Q	3	11	6	27.2	10311	103
1	0	0Q	3	12	1	55.1	10312	103
1	0	0Q	3	12	2	154.9	10312	103
1	0	0Q	3	12	3	89	10312	103
1	0	0Q	3	12	4	191.7	10312	103
1	7	7Q	1	1	1	240.2	1711	171
1	7	7Q	1	1	2	181.7	1711	171
1	7	7Q	1	1	3	364	1711	171
1	7	7Q	1	1	4	59.5	1711	171
1	7	7Q	1	1	5	870.1	1711	171
1	7	7Q	1	1	6	54.6	1711	171
1	7	7Q	1	1	7	95.6	1711	171
1	7	7Q	1	1	8	44.7	1711	171
1	7	7Q	1	2	1	254.3	1712	171
1	7	7Q	1	2	2	471.3	1712	171
1	7	7Q	1	2	3	382.6	1712	171
1	7	7Q	1	2	4	114.6	1712	171
1	7	7Q	1	2	5	602.4	1712	171
1	7	7Q	1	2	6	115.9	1712	171
1	7	7Q	1	2	7	96.1	1712	171
1	7	7Q	1	2	8	59.5	1712	171
1	7	7Q	1	2	9	47	1712	171
1	7	7Q	1	2	10	15.7	1712	171
1	7	7Q	1	2	11	30.6	1712	171
1	7	7Q	1	2	12	1814.6	1712	171
1	7	7Q	1	2	13	35.3	1712	171
1	7	7Q	1	2	14	23.5	1712	171
1	7	7Q	1	2	15	37.6	1712	171
1	7	7Q	1	2	16	39.7	1712	171
1	7	7Q	1	3	1	1331.5	1713	171
1	7	7Q	1	3	2	264.8	1713	171
1	7	7Q	1	3	3	241	1713	171
1	7	7Q	1	3	4	156.9	1713	171
1	7	7Q	1	3	5	1082.4	1713	171
1	7	7Q	1	3	6	454.6	1713	171
1	7	7Q	1	4	1	231.6	1714	171
1	7	7Q	1	4	2	205.3	1714	171
1	7	7Q	1	4	3	131.9	1714	171
1	7	7Q	1	4	4	91.1	1714	171
1	7	7Q	2	5	1	842.2	1725	172
1	7	7Q	2	5	2	58.5	1725	172
1	7	7Q	2	5	3	748.4	1725	172
1	7	7Q	2	5	4	1848	1725	172
1	7	7Q	2	5	5	4867.5	1725	172
1	7	7Q	2	5	6	2024.1	1725	172
1	7	7Q	2	5	7	509.7	1725	172
1	7	7Q	2	6	1	2632.8	1726	172
1	7	7Q	2	6	2	538.7	1726	172
1	7	7Q	2	6	3	187	1726	172
1	7	7Q	2	6	4	2225.9	1726	172
1	7	7Q	2	6	5	424.1	1726	172
1	7	7Q	2	6	6	1529.5	1726	172
1	7	7Q	2	6	7	471.1	1726	172
1	7	7Q	2	6	8	1795.6	1726	172
1	7	7Q	2	6	9	3612.3	1726	172
1	7	7Q	2	6	10	406.3	1726	172
1	7	7Q	2	6	11	172.3	1726	172
1	7	7Q	2	6	12	497.7	1726	172
1	7	7Q	2	6	13	174.2	1726	172
1	7	7Q	2	7	1	382	1727	172
1	7	7Q	2	7	2	64	1727	172
1	7	7Q	2	7	3	409.7	1727	172
1	7	7Q	2	7	4	254.6	1727	172
1	7	7Q	2	7	5	33.2	1727	172
1	7	7Q	2	8	1	225.9	1728	172
1	7	7Q	2	8	2	182.8	1728	172
1	7	7Q	2	8	3	29.8	1728	172
1	7	7Q	2	8	4	314.4	1728	172
1	7	7Q	2	8	5	26.9	1728	172
1	7	7Q	3	9	1	876.4	1739	173
1	7	7Q	3	9	2	158	1739	173
1	7	7Q	3	9	3	992.3	1739	173
1	7	7Q	3	9	4	3121.1	1739	173
1	7	7Q	3	9	5	2572.2	1739	173
1	7	7Q	3	9	6	160.1	1739	173
1	7	7Q	3	9	7	475.5	1739	173
1	7	7Q	3	9	8	109.9	1739	173
1	7	7Q	3	9	9	2205	1739	173
1	7	7Q	3	9	10	1268.1	1739	173
1	7	7Q	3	9	11	45.7	1739	173
1	7	7Q	3	10	1	131.4	17310	173
1	7	7Q	3	10	2	565.1	17310	173
1	7	7Q	3	10	3	233.5	17310	173
1	7	7Q	3	10	4	88.8	17310	173
1	7	7Q	3	10	5	3994	17310	173
1	7	7Q	3	11	1	860.2	17311	173
1	7	7Q	3	11	2	75.5	17311	173
1	7	7Q	3	11	3	43.3	17311	173
1	7	7Q	3	11	4	33.7	17311	173
1	7	7Q	3	11	5	35.5	17311	173
1	7	7Q	3	11	6	166.1	17311	173
1	7	7Q	3	11	7	144.1	17311	173
1	7	7Q	3	11	8	74.7	17311	173
1	7	7Q	3	11	9	3026	17311	173
1	7	7Q	3	11	10	1908.4	17311	173
1	7	7Q	3	11	11	1797.9	17311	173
1	7	7Q	3	12	1	575.8	17312	173
1	7	7Q	3	12	2	369.5	17312	173
1	7	7Q	3	12	3	92.4	17312	173
1	7	7Q	3	12	4	88.5	17312	173
1	7	7Q	3	12	5	170.5	17312	173
1	7	7Q	3	12	6	69.7	17312	173
1	7	7Q	3	12	7	203.4	17312	173
1	7	7Q	3	12	8	315.2	17312	173
1	7	7Q	3	12	9	89	17312	173
1	7	7Q	3	12	10	155.1	17312	173
1	7	7Q	3	12	11	47	17312	173
1	7	7Q	3	12	12	47.5	17312	173
1	7	7Q	3	12	13	390.9	17312	173
1	7	7Q	3	12	14	130.6	17312	173
1	7	7Q	3	12	15	148.3	17312	173
2	1	Hdh +/+	1	1	1	2383.9	2111	211
2	1	Hdh +/+	1	1	2	2311.8	2111	211
2	1	Hdh +/+	1	1	3	1741.5	2111	211
2	1	Hdh +/+	1	1	4	632.7	2111	211
2	1	Hdh +/+	1	1	5	61.9	2111	211
2	1	Hdh +/+	1	1	6	106	2111	211
2	1	Hdh +/+	1	1	7	484.1	2111	211
2	1	Hdh +/+	1	1	8	2000.3	2111	211
2	1	Hdh +/+	1	1	9	704.5	2111	211
2	1	Hdh +/+	1	1	10	326.7	2111	211
2	1	Hdh +/+	1	1	11	118.6	2111	211
2	1	Hdh +/+	1	1	12	62.2	2111	211
2	1	Hdh +/+	1	2	1	5084.3	2112	211
2	1	Hdh +/+	1	2	2	5635.3	2112	211
2	1	Hdh +/+	1	2	3	804.8	2112	211
2	1	Hdh +/+	1	2	4	2230.1	2112	211
2	1	Hdh +/+	1	2	5	49.9	2112	211
2	1	Hdh +/+	1	3	1	4115.5	2113	211
2	1	Hdh +/+	1	3	2	844.8	2113	211
2	1	Hdh +/+	1	3	3	220.1	2113	211
2	1	Hdh +/+	1	3	4	137.1	2113	211
2	1	Hdh +/+	1	3	5	78.1	2113	211
2	1	Hdh +/+	1	3	6	61.9	2113	211
2	1	Hdh +/+	1	3	7	335.8	2113	211
2	1	Hdh +/+	1	3	8	124.6	2113	211
2	1	Hdh +/+	1	3	9	550.7	2113	211
2	1	Hdh +/+	1	3	10	1441.5	2113	211
2	1	Hdh +/+	1	3	11	1852	2113	211
2	1	Hdh +/+	1	4	1	1588.5	2114	211
2	1	Hdh +/+	1	4	2	449.9	2114	211
2	1	Hdh +/+	1	4	3	387	2114	211
2	1	Hdh +/+	1	4	4	1175.6	2114	211
2	1	Hdh +/+	1	4	5	104.2	2114	211
2	1	Hdh +/+	1	4	6	361.4	2114	211
2	1	Hdh +/+	1	4	7	692.8	2114	211
2	1	Hdh +/+	2	5	1	5527.4	2125	212
2	1	Hdh +/+	2	5	2	3786.4	2125	212
2	1	Hdh +/+	2	5	3	1031.7	2125	212
2	1	Hdh +/+	2	5	4	1370.2	2125	212
2	1	Hdh +/+	2	5	5	310.5	2125	212
2	1	Hdh +/+	2	5	6	1565.2	2125	212
2	1	Hdh +/+	2	5	7	253.3	2125	212
2	1	Hdh +/+	2	5	8	1264.9	2125	212
2	1	Hdh +/+	2	6	1	2283.4	2126	212
2	1	Hdh +/+	2	6	2	1275.4	2126	212
2	1	Hdh +/+	2	6	3	1414	2126	212
2	1	Hdh +/+	2	6	4	2317.6	2126	212
2	1	Hdh +/+	2	6	5	1240.1	2126	212
2	1	Hdh +/+	2	7	1	3785.1	2127	212
2	1	Hdh +/+	2	7	2	6468.8	2127	212
2	1	Hdh +/+	2	7	3	1730.8	2127	212
2	1	Hdh +/+	2	7	4	869.3	2127	212
2	1	Hdh +/+	2	7	5	154.3	2127	212
2	1	Hdh +/+	2	7	6	96.9	2127	212
2	1	Hdh +/+	2	7	7	127.4	2127	212
2	1	Hdh +/+	2	8	1	3783.6	2128	212
2	1	Hdh +/+	2	8	2	134.2	2128	212
2	1	Hdh +/+	2	8	3	59.5	2128	212
2	1	Hdh +/+	2	8	4	729.3	2128	212
2	1	Hdh +/+	2	8	5	1057.1	2128	212
2	1	Hdh +/+	2	8	6	692.3	2128	212
2	1	Hdh +/+	2	8	7	1245.1	2128	212
2	1	Hdh +/+	2	8	8	970.6	2128	212
2	1	Hdh +/+	3	9	1	1015	2139	213
2	1	Hdh +/+	3	9	2	961.8	2139	213
2	1	Hdh +/+	3	9	3	175.7	2139	213
2	1	Hdh +/+	3	10	1	1406.7	21310	213
2	1	Hdh +/+	3	10	2	181	21310	213
2	1	Hdh +/+	3	10	3	728.6	21310	213
2	1	Hdh +/+	3	10	4	538.5	21310	213
2	1	Hdh +/+	3	10	5	3297.3	21310	213
2	1	Hdh +/+	3	10	6	153.8	21310	213
2	1	Hdh +/+	3	10	7	979.5	21310	213
2	1	Hdh +/+	3	10	8	99.5	21310	213
2	1	Hdh +/+	3	10	9	232.4	21310	213
2	1	Hdh +/+	3	10	10	86.2	21310	213
2	1	Hdh +/+	3	11	1	211.3	21311	213
2	1	Hdh +/+	3	11	2	498.2	21311	213
2	1	Hdh +/+	3	11	3	1273	21311	213
2	1	Hdh +/+	3	11	4	129.3	21311	213
2	1	Hdh +/+	3	11	5	467.7	21311	213
2	1	Hdh +/+	3	11	6	1947.3	21311	213
2	1	Hdh +/+	3	11	7	606.1	21311	213
2	1	Hdh +/+	3	11	8	332.7	21311	213
2	1	Hdh +/+	3	11	9	167.1	21311	213
2	1	Hdh +/+	3	11	10	95.3	21311	213
2	1	Hdh +/+	3	11	11	52	21311	213
2	1	Hdh +/+	3	11	12	1623.2	21311	213
2	1	Hdh +/+	3	11	13	51.2	21311	213
2	1	Hdh +/+	3	12	1	2919.2	21312	213
2	1	Hdh +/+	3	12	2	1191	21312	213
2	1	Hdh +/+	3	12	3	228.5	21312	213
2	1	Hdh +/+	3	12	4	1415.6	21312	213
2	1	Hdh +/+	3	12	5	851	21312	213
2	1	Hdh +/+	3	12	6	447.1	21312	213
2	1	Hdh +/+	3	12	7	76.5	21312	213
2	9	Hdh ex4-5	1	1	1	67.4	2911	291
2	9	Hdh ex4-5	1	1	2	98.4	2911	291
2	9	Hdh ex4-5	1	1	3	87.2	2911	291
2	9	Hdh ex4-5	1	3	1	87.2	2913	291
2	9	Hdh ex4-5	1	3	2	87.5	2913	291
2	9	Hdh ex4-5	1	3	3	53.3	2913	291
2	9	Hdh ex4-5	1	3	4	40.7	2913	291
2	9	Hdh ex4-5	1	3	5	192.7	2913	291
2	9	Hdh ex4-5	1	3	6	82.8	2913	291
2	9	Hdh ex4-5	1	3	7	34.2	2913	291
2	9	Hdh ex4-5	1	3	8	32.1	2913	291
2	9	Hdh ex4-5	1	3	9	42.8	2913	291
2	9	Hdh ex4-5	1	3	10	36	2913	291
2	9	Hdh ex4-5	1	4	1	279.9	2914	291
2	9	Hdh ex4-5	1	4	2	38.1	2914	291
2	9	Hdh ex4-5	1	4	3	66.1	2914	291
2	9	Hdh ex4-5	1	4	4	106	2914	291
2	9	Hdh ex4-5	1	4	5	89.6	2914	291
2	9	Hdh ex4-5	2	5	1	369.8	2925	292
2	9	Hdh ex4-5	2	5	2	354.4	2925	292
2	9	Hdh ex4-5	2	5	3	471.1	2925	292
2	9	Hdh ex4-5	2	5	4	706.1	2925	292
2	9	Hdh ex4-5	2	5	5	458	2925	292
2	9	Hdh ex4-5	2	5	6	166.9	2925	292
2	9	Hdh ex4-5	2	5	7	31.9	2925	292
2	9	Hdh ex4-5	2	5	8	42.6	2925	292
2	9	Hdh ex4-5	2	5	9	72.1	2925	292
2	9	Hdh ex4-5	2	6	1	106.3	2926	292
2	9	Hdh ex4-5	2	6	2	262.2	2926	292
2	9	Hdh ex4-5	2	6	3	95.3	2926	292
2	9	Hdh ex4-5	2	6	4	88.3	2926	292
2	9	Hdh ex4-5	2	6	5	18	2926	292
2	9	Hdh ex4-5	2	7	1	108.1	2927	292
2	9	Hdh ex4-5	2	7	2	106.5	2927	292
2	9	Hdh ex4-5	2	7	3	105.5	2927	292
2	9	Hdh ex4-5	2	7	4	61.1	2927	292
2	9	Hdh ex4-5	2	7	5	86.7	2927	292
2	9	Hdh ex4-5	2	7	6	25.1	2927	292
2	9	Hdh ex4-5	2	8	1	842.7	2928	292
2	9	Hdh ex4-5	2	8	2	194.5	2928	292
2	9	Hdh ex4-5	2	8	3	418.3	2928	292
2	9	Hdh ex4-5	2	8	4	218.8	2928	292
2	9	Hdh ex4-5	2	8	5	44.1	2928	292
2	9	Hdh ex4-5	2	8	6	27.9	2928	292
2	9	Hdh ex4-5	2	8	7	61.6	2928	292
2	9	Hdh ex4-5	2	8	8	25.6	2928	292
2	9	Hdh ex4-5	3	9	1	112.8	2939	293
2	9	Hdh ex4-5	3	9	2	74.9	2939	293
2	9	Hdh ex4-5	3	9	3	26.4	2939	293
2	9	Hdh ex4-5	3	9	4	103.1	2939	293
2	9	Hdh ex4-5	3	9	5	68.4	2939	293
2	9	Hdh ex4-5	3	9	6	39.4	2939	293
2	9	Hdh ex4-5	3	9	7	28.2	2939	293
2	9	Hdh ex4-5	3	9	8	78.1	2939	293
2	9	Hdh ex4-5	3	9	9	295.9	2939	293
2	9	Hdh ex4-5	3	9	10	71.3	2939	293
2	9	Hdh ex4-5	3	9	11	44.1	2939	293
2	9	Hdh ex4-5	3	9	12	24.3	2939	293
2	9	Hdh ex4-5	3	9	13	48.3	2939	293
2	9	Hdh ex4-5	3	9	14	44.4	2939	293
2	9	Hdh ex4-5	3	10	1	79.1	29310	293
2	9	Hdh ex4-5	3	10	2	248.9	29310	293
2	9	Hdh ex4-5	3	10	3	78.1	29310	293
2	9	Hdh ex4-5	3	10	4	196.6	29310	293
2	9	Hdh ex4-5	3	10	5	81.2	29310	293
2	9	Hdh ex4-5	3	10	6	36.6	29310	293
2	9	Hdh ex4-5	3	10	7	53.5	29310	293
2	9	Hdh ex4-5	3	10	8	25.6	29310	293
2	9	Hdh ex4-5	3	11	1	126.7	29311	293
2	9	Hdh ex4-5	3	11	2	81.5	29311	293
2	9	Hdh ex4-5	3	11	3	228	29311	293
2	9	Hdh ex4-5	3	11	4	93.5	29311	293
2	9	Hdh ex4-5	3	12	1	971.4	29312	293
2	9	Hdh ex4-5	3	12	2	295.9	29312	293
2	9	Hdh ex4-5	3	12	3	314.7	29312	293
2	9	Hdh ex4-5	3	12	4	203.2	29312	293
2	9	Hdh ex4-5	3	12	5	343.4	29312	293
2	9	Hdh ex4-5	3	12	6	504.5	29312	293
2	9	Hdh ex4-5	3	12	7	161.4	29312	293
2	9	Hdh ex4-5	3	12	8	58.5	29312	293
2	9	Hdh ex4-5	3	12	9	60.8	29312	293
2	9	Hdh ex4-5	3	12	10	40.7	29312	293
2	9	Hdh ex4-5	3	12	11	14.6	29312	293
2	9	Hdh ex4-5	3	12	12	55.9	29312	293
2	0	0Q	1	1	1	2988.7	2011	201
2	0	0Q	1	1	2	736.7	2011	201
2	0	0Q	1	1	3	265.1	2011	201
2	0	0Q	1	1	4	554.1	2011	201
2	0	0Q	1	1	5	140	2011	201
2	0	0Q	1	1	6	214.1	2011	201
2	0	0Q	1	1	7	198.7	2011	201
2	0	0Q	1	1	8	317	2011	201
2	0	0Q	1	1	9	123	2011	201
2	0	0Q	1	1	10	53.8	2011	201
2	0	0Q	1	1	11	64.8	2011	201
2	0	0Q	1	1	12	85.7	2011	201
2	0	0Q	1	1	13	46.7	2011	201
2	0	0Q	1	1	14	89.3	2011	201
2	0	0Q	1	1	15	263.7	2011	201
2	0	0Q	1	2	1	301.9	2012	201
2	0	0Q	1	2	2	491.2	2012	201
2	0	0Q	1	2	3	520.2	2012	201
2	0	0Q	1	2	4	371.9	2012	201
2	0	0Q	1	2	5	550.7	2012	201
2	0	0Q	1	2	6	64.2	2012	201
2	0	0Q	1	2	7	40.2	2012	201
2	0	0Q	1	2	8	33.4	2012	201
2	0	0Q	1	2	9	340.5	2012	201
2	0	0Q	1	2	10	111.2	2012	201
2	0	0Q	1	2	11	169.2	2012	201
2	0	0Q	1	3	1	1806.5	2013	201
2	0	0Q	1	3	2	282.8	2013	201
2	0	0Q	1	3	3	381.8	2013	201
2	0	0Q	1	3	4	353.3	2013	201
2	0	0Q	1	3	5	24.3	2013	201
2	0	0Q	1	3	6	31.1	2013	201
2	0	0Q	1	4	1	674.2	2014	201
2	0	0Q	1	4	2	28.5	2014	201
2	0	0Q	2	5	1	745.3	2025	202
2	0	0Q	2	5	2	100.5	2025	202
2	0	0Q	2	5	3	212.6	2025	202
2	0	0Q	2	5	4	587.6	2025	202
2	0	0Q	2	5	5	130.3	2025	202
2	0	0Q	2	5	6	146.2	2025	202
2	0	0Q	2	5	7	40	2025	202
2	0	0Q	2	5	8	44.1	2025	202
2	0	0Q	2	6	1	569.5	2026	202
2	0	0Q	2	6	2	149.4	2026	202
2	0	0Q	2	6	3	55.4	2026	202
2	0	0Q	2	6	4	2065.3	2026	202
2	0	0Q	2	6	5	223	2026	202
2	0	0Q	2	7	1	201.3	2027	202
2	0	0Q	2	7	2	24.5	2027	202
2	0	0Q	2	8	1	634.8	2028	202
2	0	0Q	2	8	2	102.9	2028	202
2	0	0Q	2	8	3	206.8	2028	202
2	0	0Q	3	9	1	597	2039	203
2	0	0Q	3	9	2	238.7	2039	203
2	0	0Q	3	9	3	78.3	2039	203
2	0	0Q	3	9	4	48	2039	203
2	0	0Q	3	10	1	702.2	20310	203
2	0	0Q	3	10	2	596.7	20310	203
2	0	0Q	3	10	3	1216.1	20310	203
2	0	0Q	3	10	4	129.8	20310	203
2	0	0Q	3	10	5	1219	20310	203
2	0	0Q	3	10	6	162.4	20310	203
2	0	0Q	3	10	7	2116.8	20310	203
2	0	0Q	3	10	8	153.3	20310	203
2	0	0Q	3	10	9	210.7	20310	203
2	0	0Q	3	11	1	995.2	20311	203
2	0	0Q	3	11	2	302.1	20311	203
2	0	0Q	3	11	3	43.9	20311	203
2	0	0Q	3	11	4	92.4	20311	203
2	0	0Q	3	12	1	2858.4	20312	203
2	0	0Q	3	12	2	50.4	20312	203
2	0	0Q	3	12	3	95.3	20312	203
2	7	7Q	1	1	1	1962.1	2711	271
2	7	7Q	1	1	2	2362.3	2711	271
2	7	7Q	1	1	3	634.9	2711	271
2	7	7Q	1	1	4	557.2	2711	271
2	7	7Q	1	1	5	400.8	2711	271
2	7	7Q	1	1	6	2201.9	2711	271
2	7	7Q	1	1	7	928.4	2711	271
2	7	7Q	1	1	8	180	2711	271
2	7	7Q	1	1	9	764.9	2711	271
2	7	7Q	1	1	10	147.3	2711	271
2	7	7Q	1	1	11	217.7	2711	271
2	7	7Q	1	1	12	462.5	2711	271
2	7	7Q	1	1	13	374.9	2711	271
2	7	7Q	1	2	1	2307.1	2712	271
2	7	7Q	1	2	2	2529.5	2712	271
2	7	7Q	1	2	3	1058.2	2712	271
2	7	7Q	1	2	4	314.5	2712	271
2	7	7Q	1	2	5	296.4	2712	271
2	7	7Q	1	2	6	625.2	2712	271
2	7	7Q	1	2	7	78.7	2712	271
2	7	7Q	1	2	8	145.7	2712	271
2	7	7Q	1	2	9	83.2	2712	271
2	7	7Q	1	2	10	34.5	2712	271
2	7	7Q	1	2	11	56	2712	271
2	7	7Q	1	2	12	38.2	2712	271
2	7	7Q	1	2	13	402.1	2712	271
2	7	7Q	1	2	14	42.6	2712	271
2	7	7Q	1	2	15	107.8	2712	271
2	7	7Q	1	2	16	53.9	2712	271
2	7	7Q	1	2	17	55.5	2712	271
2	7	7Q	1	2	18	54.2	2712	271
2	7	7Q	1	2	19	82.9	2712	271
2	7	7Q	1	2	20	1003.8	2712	271
2	7	7Q	1	3	1	1198.9	2713	271
2	7	7Q	1	3	2	423.3	2713	271
2	7	7Q	1	3	3	964.8	2713	271
2	7	7Q	1	3	4	445.5	2713	271
2	7	7Q	1	4	1	2636.2	2714	271
2	7	7Q	1	4	2	483.7	2714	271
2	7	7Q	1	4	3	525.6	2714	271
2	7	7Q	1	4	4	517.2	2714	271
2	7	7Q	1	4	5	313.7	2714	271
2	7	7Q	1	4	6	386.4	2714	271
2	7	7Q	1	4	7	405.8	2714	271
2	7	7Q	1	4	8	563.5	2714	271
2	7	7Q	1	4	9	1797	2714	271
2	7	7Q	1	4	10	1375	2714	271
2	7	7Q	1	4	11	1268.3	2714	271
2	7	7Q	1	4	12	213.5	2714	271
2	7	7Q	1	4	13	369.1	2714	271
2	7	7Q	1	4	14	1938.8	2714	271
2	7	7Q	1	4	15	525.6	2714	271
2	7	7Q	1	4	16	191.2	2714	271
2	7	7Q	1	4	17	135.3	2714	271
2	7	7Q	1	4	18	534.7	2714	271
2	7	7Q	1	4	19	195.2	2714	271
2	7	7Q	1	4	20	543.9	2714	271
2	7	7Q	1	4	21	542	2714	271
2	7	7Q	2	5	1	5981.4	2725	272
2	7	7Q	2	5	2	387.2	2725	272
2	7	7Q	2	5	3	282.8	2725	272
2	7	7Q	2	6	1	493.4	2726	272
2	7	7Q	2	6	2	280.7	2726	272
2	7	7Q	2	6	3	182.6	2726	272
2	7	7Q	2	6	4	2016.2	2726	272
2	7	7Q	2	6	5	491.3	2726	272
2	7	7Q	2	6	6	474.3	2726	272
2	7	7Q	2	6	7	491.3	2726	272
2	7	7Q	2	6	8	1498.5	2726	272
2	7	7Q	2	6	9	327	2726	272
2	7	7Q	2	6	10	334.9	2726	272
2	7	7Q	2	7	1	516.7	2727	272
2	7	7Q	2	7	2	373.3	2727	272
2	7	7Q	2	7	3	197.8	2727	272
2	7	7Q	2	7	4	414.1	2727	272
2	7	7Q	2	7	5	264.5	2727	272
2	7	7Q	2	7	6	180.2	2727	272
2	7	7Q	2	8	1	1133.8	2728	272
2	7	7Q	2	8	2	1407.4	2728	272
2	7	7Q	2	8	3	1015.6	2728	272
2	7	7Q	2	8	4	3507.1	2728	272
2	7	7Q	2	8	5	1133.5	2728	272
2	7	7Q	2	8	6	264.7	2728	272
2	7	7Q	2	8	7	548.6	2728	272
2	7	7Q	3	9	1	169	2739	273
2	7	7Q	3	9	2	55.2	2739	273
2	7	7Q	3	9	3	112.5	2739	273
2	7	7Q	3	9	4	105.7	2739	273
2	7	7Q	3	9	5	89.7	2739	273
2	7	7Q	3	9	6	79.8	2739	273
2	7	7Q	3	9	7	161.2	2739	273
2	7	7Q	3	9	8	246.4	2739	273
2	7	7Q	3	9	9	639.4	2739	273
2	7	7Q	3	9	10	480.6	2739	273
2	7	7Q	3	9	11	1013.2	2739	273
2	7	7Q	3	9	12	382.7	2739	273
2	7	7Q	3	9	13	41.6	2739	273
2	7	7Q	3	9	14	120.9	2739	273
2	7	7Q	3	9	15	151.2	2739	273
2	7	7Q	3	9	16	65.4	2739	273
2	7	7Q	3	9	17	92.6	2739	273
2	7	7Q	3	9	18	126.6	2739	273
2	7	7Q	3	9	19	44.2	2739	273
2	7	7Q	3	9	20	109.4	2739	273
2	7	7Q	3	9	21	1297.6	2739	273
2	7	7Q	3	10	1	243	27310	273
2	7	7Q	3	10	2	2470.6	27310	273
2	7	7Q	3	10	3	288	27310	273
2	7	7Q	3	10	4	241.7	27310	273
2	7	7Q	3	10	5	1012.2	27310	273
2	7	7Q	3	10	6	803.4	27310	273
2	7	7Q	3	10	7	805.7	27310	273
2	7	7Q	3	10	8	1010.1	27310	273
2	7	7Q	3	10	9	229.4	27310	273
2	7	7Q	3	10	10	316.5	27310	273
2	7	7Q	3	11	1	2492.3	27311	273
2	7	7Q	3	11	2	3123.3	27311	273
2	7	7Q	3	11	3	384	27311	273
2	7	7Q	3	11	4	80.1	27311	273
2	7	7Q	3	11	5	171.9	27311	273
2	7	7Q	3	11	6	1843	27311	273
2	7	7Q	3	11	7	185.7	27311	273
2	7	7Q	3	11	8	1014	27311	273
2	7	7Q	3	11	9	1230.6	27311	273
2	7	7Q	3	11	10	201.4	27311	273
2	7	7Q	3	11	11	175.5	27311	273
2	7	7Q	3	11	12	79.5	27311	273
2	7	7Q	3	11	13	401.8	27311	273
2	7	7Q	3	11	14	37.1	27311	273
2	7	7Q	3	11	15	1116.8	27311	273
2	7	7Q	3	11	16	95.7	27311	273
2	7	7Q	3	11	17	668.7	27311	273
2	7	7Q	3	11	18	1127	27311	273
2	7	7Q	3	12	1	971.1	27312	273
2	7	7Q	3	12	2	677	27312	273
2	7	7Q	3	12	3	319.4	27312	273
2	7	7Q	3	12	4	669.7	27312	273
2	7	7Q	3	12	5	1590.6	27312	273
2	7	7Q	3	12	6	112.8	27312	273
2	7	7Q	3	12	7	149.4	27312	273
3	1	Hdh +/+	1	1	1	387.9	3111	311
3	1	Hdh +/+	1	1	2	114.9	3111	311
3	1	Hdh +/+	1	1	3	1656.5	3111	311
3	1	Hdh +/+	1	2	1	1676.6	3112	311
3	1	Hdh +/+	1	2	2	646.1	3112	311
3	1	Hdh +/+	1	2	3	106.8	3112	311
3	1	Hdh +/+	1	3	1	1612.4	3113	311
3	1	Hdh +/+	1	3	2	1526.5	3113	311
3	1	Hdh +/+	1	3	3	159	3113	311
3	1	Hdh +/+	1	3	4	150.9	3113	311
3	1	Hdh +/+	1	3	5	553.5	3113	311
3	1	Hdh +/+	1	3	6	158.5	3113	311
3	1	Hdh +/+	1	3	7	186.9	3113	311
3	1	Hdh +/+	1	4	1	648	3114	311
3	1	Hdh +/+	1	4	2	169.2	3114	311
3	1	Hdh +/+	1	4	3	412	3114	311
3	1	Hdh +/+	1	4	4	65	3114	311
3	1	Hdh +/+	2	5	1	1139	3125	312
3	1	Hdh +/+	2	5	2	128.2	3125	312
3	1	Hdh +/+	2	5	3	432.3	3125	312
3	1	Hdh +/+	2	5	4	149.6	3125	312
3	1	Hdh +/+	2	5	5	95.6	3125	312
3	1	Hdh +/+	2	6	1	1113.7	3126	312
3	1	Hdh +/+	2	6	2	163.4	3126	312
3	1	Hdh +/+	2	6	3	180.7	3126	312
3	1	Hdh +/+	2	6	4	385.3	3126	312
3	1	Hdh +/+	2	6	5	163.4	3126	312
3	1	Hdh +/+	2	6	6	312	3126	312
3	1	Hdh +/+	2	6	7	201	3126	312
3	1	Hdh +/+	2	6	8	80.1	3126	312
3	1	Hdh +/+	2	7	1	836.5	3127	312
3	1	Hdh +/+	2	7	2	444.1	3127	312
3	1	Hdh +/+	2	7	3	1080	3127	312
3	1	Hdh +/+	2	7	4	135.8	3127	312
3	1	Hdh +/+	2	8	1	537.8	3128	312
3	1	Hdh +/+	2	8	2	165.5	3128	312
3	1	Hdh +/+	2	8	3	71.5	3128	312
3	1	Hdh +/+	2	8	4	189	3128	312
3	1	Hdh +/+	2	8	5	347.5	3128	312
3	1	Hdh +/+	3	9	1	495.2	3139	313
3	1	Hdh +/+	3	9	2	354.5	3139	313
3	1	Hdh +/+	3	9	3	181.7	3139	313
3	1	Hdh +/+	3	9	4	228.4	3139	313
3	1	Hdh +/+	3	9	5	1183.4	3139	313
3	1	Hdh +/+	3	9	6	279.6	3139	313
3	1	Hdh +/+	3	9	7	190.8	3139	313
3	1	Hdh +/+	3	9	8	342.5	3139	313
3	1	Hdh +/+	3	10	1	315.9	31310	313
3	1	Hdh +/+	3	10	2	181.4	31310	313
3	1	Hdh +/+	3	10	3	152.7	31310	313
3	1	Hdh +/+	3	10	4	736.7	31310	313
3	1	Hdh +/+	3	10	5	225.6	31310	313
3	1	Hdh +/+	3	11	1	1653.9	31311	313
3	1	Hdh +/+	3	11	2	1556	31311	313
3	1	Hdh +/+	3	11	3	518.7	31311	313
3	1	Hdh +/+	3	11	4	260.8	31311	313
3	1	Hdh +/+	3	12	1	336.3	31312	313
3	1	Hdh +/+	3	12	2	248.5	31312	313
3	1	Hdh +/+	3	12	3	113.6	31312	313
3	1	Hdh +/+	3	12	4	271.3	31312	313
3	1	Hdh +/+	3	12	5	169.4	31312	313
3	1	Hdh +/+	3	12	6	182.7	31312	313
3	1	Hdh +/+	3	12	7	109.1	31312	313
3	9	Hdh ex4-5	1	1	1	66.3	3911	391
3	9	Hdh ex4-5	1	1	2	56.9	3911	391
3	9	Hdh ex4-5	1	1	3	53.5	3911	391
3	9	Hdh ex4-5	1	2	1	154.8	3912	391
3	9	Hdh ex4-5	1	2	2	76.8	3912	391
3	9	Hdh ex4-5	1	2	3	173.4	3912	391
3	9	Hdh ex4-5	1	2	4	144.6	3912	391
3	9	Hdh ex4-5	1	2	5	47.5	3912	391
3	9	Hdh ex4-5	1	2	6	100.8	3912	391
3	9	Hdh ex4-5	1	2	7	32.1	3912	391
3	9	Hdh ex4-5	1	2	8	19.3	3912	391
3	9	Hdh ex4-5	1	2	9	23.5	3912	391
3	9	Hdh ex4-5	1	3	1	235.5	3913	391
3	9	Hdh ex4-5	1	3	2	287.7	3913	391
3	9	Hdh ex4-5	1	3	3	75.7	3913	391
3	9	Hdh ex4-5	1	3	4	127.1	3913	391
3	9	Hdh ex4-5	1	3	5	87.7	3913	391
3	9	Hdh ex4-5	1	3	6	131.8	3913	391
3	9	Hdh ex4-5	1	4	1	135.5	3914	391
3	9	Hdh ex4-5	1	4	2	149.1	3914	391
3	9	Hdh ex4-5	1	4	3	76.5	3914	391
3	9	Hdh ex4-5	1	4	4	76.2	3914	391
3	9	Hdh ex4-5	2	5	1	17	3925	392
3	9	Hdh ex4-5	2	5	2	50.9	3925	392
3	9	Hdh ex4-5	2	6	1	168.9	3926	392
3	9	Hdh ex4-5	2	6	2	70	3926	392
3	9	Hdh ex4-5	2	6	3	71.3	3926	392
3	9	Hdh ex4-5	2	6	4	97.6	3926	392
3	9	Hdh ex4-5	2	7	1	465.7	3927	392
3	9	Hdh ex4-5	2	7	2	748	3927	392
3	9	Hdh ex4-5	2	7	3	304.9	3927	392
3	9	Hdh ex4-5	2	7	4	216.7	3927	392
3	9	Hdh ex4-5	2	8	1	727.9	3928	392
3	9	Hdh ex4-5	2	8	2	103.6	3928	392
3	9	Hdh ex4-5	2	8	3	91.4	3928	392
3	9	Hdh ex4-5	2	8	4	183.3	3928	392
3	9	Hdh ex4-5	3	9	1	84.1	3939	393
3	9	Hdh ex4-5	3	9	2	106	3939	393
3	9	Hdh ex4-5	3	9	3	49.1	3939	393
3	9	Hdh ex4-5	3	9	4	215.4	3939	393
3	9	Hdh ex4-5	3	9	5	96.6	3939	393
3	9	Hdh ex4-5	3	9	6	29.5	3939	393
3	9	Hdh ex4-5	3	11	1	124.8	39311	393
3	9	Hdh ex4-5	3	11	2	19.8	39311	393
3	9	Hdh ex4-5	3	11	3	258.5	39311	393
3	9	Hdh ex4-5	3	11	4	394.5	39311	393
3	9	Hdh ex4-5	3	11	5	104.4	39311	393
3	9	Hdh ex4-5	3	12	1	286.1	39312	393
3	9	Hdh ex4-5	3	12	2	123	39312	393
3	9	Hdh ex4-5	3	12	3	117.2	39312	393
3	9	Hdh ex4-5	3	12	4	43.3	39312	393
3	0	0Q	1	1	1	24.1	3011	301
3	0	0Q	1	1	2	68.5	3011	301
3	0	0Q	1	1	3	177.6	3011	301
3	0	0Q	1	2	1	65.1	3012	301
3	0	0Q	1	2	2	31.4	3012	301
3	0	0Q	1	2	3	57.6	3012	301
3	0	0Q	1	2	4	115.9	3012	301
3	0	0Q	1	2	5	167.2	3012	301
3	0	0Q	1	3	1	131.9	3013	301
3	0	0Q	1	3	2	34.8	3013	301
3	0	0Q	1	3	3	71.7	3013	301
3	0	0Q	1	3	4	94.2	3013	301
3	0	0Q	1	3	5	19.4	3013	301
3	0	0Q	1	3	6	32.4	3013	301
3	0	0Q	1	4	1	43.2	3014	301
3	0	0Q	1	4	2	11.8	3014	301
3	0	0Q	1	4	3	35.8	3014	301
3	0	0Q	2	5	1	47.6	3025	302
3	0	0Q	2	5	2	45.8	3025	302
3	0	0Q	2	5	3	42.4	3025	302
3	0	0Q	2	5	4	16.2	3025	302
3	0	0Q	2	5	5	46.3	3025	302
3	0	0Q	2	5	6	29.8	3025	302
3	0	0Q	2	6	1	31.7	3026	302
3	0	0Q	2	6	2	26.2	3026	302
3	0	0Q	2	6	3	28	3026	302
3	0	0Q	2	6	4	304.5	3026	302
3	0	0Q	2	6	5	40.8	3026	302
3	0	0Q	2	6	6	1321.1	3026	302
3	0	0Q	2	6	7	172.7	3026	302
3	0	0Q	2	6	8	45	3026	302
3	0	0Q	2	6	9	23.5	3026	302
3	0	0Q	2	7	1	14.9	3027	302
3	0	0Q	2	7	2	17	3027	302
3	0	0Q	2	7	3	13.3	3027	302
3	0	0Q	2	7	4	38.7	3027	302
3	0	0Q	2	7	5	39.8	3027	302
3	0	0Q	2	7	6	65.1	3027	302
3	0	0Q	2	7	7	160.6	3027	302
3	0	0Q	2	7	8	67	3027	302
3	0	0Q	2	7	9	78.2	3027	302
3	0	0Q	2	7	10	636.5	3027	302
3	0	0Q	2	7	11	331.5	3027	302
3	0	0Q	2	7	12	142.6	3027	302
3	0	0Q	2	7	13	298	3027	302
3	0	0Q	2	7	14	30.3	3027	302
3	0	0Q	2	7	15	7.3	3027	302
3	0	0Q	2	7	16	11	3027	302
3	0	0Q	2	8	1	69.1	3028	302
3	0	0Q	2	8	2	34.3	3028	302
3	0	0Q	2	8	3	35.8	3028	302
3	0	0Q	2	8	4	26.4	3028	302
3	0	0Q	2	8	5	328.8	3028	302
3	0	0Q	2	8	6	54.2	3028	302
3	0	0Q	2	8	7	139.4	3028	302
3	0	0Q	2	8	8	619.5	3028	302
3	0	0Q	2	8	9	162.2	3028	302
3	0	0Q	2	8	10	43.2	3028	302
3	0	0Q	2	8	11	65.9	3028	302
3	0	0Q	2	8	12	29.8	3028	302
3	0	0Q	2	8	13	341.9	3028	302
3	0	0Q	3	9	1	172.1	3039	303
3	0	0Q	3	9	2	16.5	3039	303
3	0	0Q	3	9	3	109.9	3039	303
3	0	0Q	3	9	4	311.1	3039	303
3	0	0Q	3	9	5	24.9	3039	303
3	0	0Q	3	9	6	76.1	3039	303
3	0	0Q	3	9	7	13.1	3039	303
3	0	0Q	3	9	8	18.3	3039	303
3	0	0Q	3	9	9	78.2	3039	303
3	0	0Q	3	9	10	64.9	3039	303
3	0	0Q	3	9	11	19.6	3039	303
3	0	0Q	3	9	12	16.7	3039	303
3	0	0Q	3	10	1	101.8	30310	303
3	0	0Q	3	10	2	65.1	30310	303
3	0	0Q	3	10	3	61.7	30310	303
3	0	0Q	3	10	4	13.9	30310	303
3	0	0Q	3	10	5	24.1	30310	303
3	0	0Q	3	10	6	46.6	30310	303
3	0	0Q	3	10	7	78	30310	303
3	0	0Q	3	10	8	128.7	30310	303
3	0	0Q	3	10	9	563	30310	303
3	0	0Q	3	10	10	12.8	30310	303
3	0	0Q	3	10	11	54.2	30310	303
3	0	0Q	3	10	12	17.8	30310	303
3	0	0Q	3	10	13	771.7	30310	303
3	0	0Q	3	10	14	96	30310	303
3	0	0Q	3	10	15	2157.2	30310	303
3	0	0Q	3	10	16	45	30310	303
3	0	0Q	3	10	17	81.9	30310	303
3	0	0Q	3	10	18	91.3	30310	303
3	0	0Q	3	11	1	825.1	30311	303
3	0	0Q	3	11	2	978.7	30311	303
3	0	0Q	3	11	3	1191.6	30311	303
3	0	0Q	3	11	4	969.5	30311	303
3	0	0Q	3	11	5	1090.6	30311	303
3	0	0Q	3	11	6	1031.5	30311	303
3	0	0Q	3	11	7	367	30311	303
3	0	0Q	3	11	8	73	30311	303
3	0	0Q	3	11	9	18.6	30311	303
3	0	0Q	3	11	10	381.7	30311	303
3	0	0Q	3	11	11	147	30311	303
3	0	0Q	3	11	12	145.5	30311	303
3	0	0Q	3	11	13	2203.3	30311	303
3	0	0Q	3	11	14	263.2	30311	303
3	0	0Q	3	11	15	88.7	30311	303
3	0	0Q	3	11	16	62.8	30311	303
3	0	0Q	3	11	17	40	30311	303
3	0	0Q	3	11	18	209.5	30311	303
3	0	0Q	3	11	19	52.1	30311	303
3	0	0Q	3	11	20	135	30311	303
3	0	0Q	3	11	21	29.3	30311	303
3	0	0Q	3	11	22	68	30311	303
3	0	0Q	3	11	23	78.5	30311	303
3	0	0Q	3	11	24	64.6	30311	303
3	0	0Q	3	12	1	178.4	30312	303
3	0	0Q	3	12	2	79.8	30312	303
3	0	0Q	3	12	3	1001.4	30312	303
3	0	0Q	3	12	4	101.8	30312	303
3	0	0Q	3	12	5	581.3	30312	303
3	0	0Q	3	12	6	871.7	30312	303
3	0	0Q	3	12	7	718.9	30312	303
3	0	0Q	3	12	8	467.8	30312	303
3	0	0Q	3	12	9	218.2	30312	303
3	0	0Q	3	12	10	2219.2	30312	303
3	0	0Q	3	12	11	2087.9	30312	303
3	0	0Q	3	12	12	119.8	30312	303
3	0	0Q	3	12	13	16.5	30312	303
3	0	0Q	3	12	14	23.3	30312	303
3	0	0Q	3	12	15	71.9	30312	303
3	0	0Q	3	12	16	20.7	30312	303
3	0	0Q	3	12	17	326	30312	303
3	7	7Q	1	1	1	354.5	3711	371
3	7	7Q	1	1	2	71.5	3711	371
3	7	7Q	1	1	3	86.7	3711	371
3	7	7Q	1	1	4	142.5	3711	371
3	7	7Q	1	1	5	345.4	3711	371
3	7	7Q	1	1	6	82.2	3711	371
3	7	7Q	1	1	7	203.9	3711	371
3	7	7Q	1	1	8	577.5	3711	371
3	7	7Q	1	1	9	39.7	3711	371
3	7	7Q	1	1	10	708.8	3711	371
3	7	7Q	1	2	1	5139.9	3712	371
3	7	7Q	1	2	2	1151.6	3712	371
3	7	7Q	1	2	3	322.9	3712	371
3	7	7Q	1	2	4	57.7	3712	371
3	7	7Q	1	2	5	3812.6	3712	371
3	7	7Q	1	2	6	1959.1	3712	371
3	7	7Q	1	2	7	1139.6	3712	371
3	7	7Q	1	3	1	4761.6	3713	371
3	7	7Q	1	3	2	816.1	3713	371
3	7	7Q	1	3	3	35.2	3713	371
3	7	7Q	1	3	4	73.1	3713	371
3	7	7Q	1	3	5	1611.8	3713	371
3	7	7Q	1	4	1	1025	3714	371
3	7	7Q	1	4	2	292.7	3714	371
3	7	7Q	1	4	3	255.6	3714	371
3	7	7Q	1	4	4	103.1	3714	371
3	7	7Q	1	4	5	89.5	3714	371
3	7	7Q	2	5	1	2394.3	3725	372
3	7	7Q	2	5	2	4057.3	3725	372
3	7	7Q	2	5	3	458.7	3725	372
3	7	7Q	2	5	4	469.4	3725	372
3	7	7Q	2	5	5	88.5	3725	372
3	7	7Q	2	6	1	629.7	3726	372
3	7	7Q	2	6	2	2445.2	3726	372
3	7	7Q	2	6	3	104.2	3726	372
3	7	7Q	2	7	1	2069.2	3727	372
3	7	7Q	2	7	2	791.6	3727	372
3	7	7Q	2	7	3	285.6	3727	372
3	7	7Q	2	7	4	1687.5	3727	372
3	7	7Q	2	7	5	509.1	3727	372
3	7	7Q	2	7	6	989.5	3727	372
3	7	7Q	2	8	1	18588.3	3728	372
3	7	7Q	2	8	2	3286.6	3728	372
3	7	7Q	3	9	1	4320.7	3739	373
3	7	7Q	3	9	2	1168.8	3739	373
3	7	7Q	3	9	3	3146.4	3739	373
3	7	7Q	3	9	4	779	3739	373
3	7	7Q	3	9	5	55.6	3739	373
3	7	7Q	3	9	6	49.3	3739	373
3	7	7Q	3	9	7	338.9	3739	373
3	7	7Q	3	9	8	105.5	3739	373
3	7	7Q	3	10	1	1297.5	37310	373
3	7	7Q	3	10	2	888.7	37310	373
3	7	7Q	3	10	3	307.3	37310	373
3	7	7Q	3	10	4	405.2	37310	373
3	7	7Q	3	10	5	124	37310	373
3	7	7Q	3	10	6	1447.4	37310	373
3	7	7Q	3	10	7	381.4	37310	373
3	7	7Q	3	10	8	138.6	37310	373
3	7	7Q	3	10	9	349.6	37310	373
3	7	7Q	3	11	1	1698.3	37311	373
3	7	7Q	3	11	2	1456.2	37311	373
3	7	7Q	3	11	3	224.5	37311	373
3	7	7Q	3	11	4	496.3	37311	373
3	7	7Q	3	11	5	307.3	37311	373
3	7	7Q	3	11	6	84.3	37311	373
3	7	7Q	3	11	7	366.8	37311	373
3	7	7Q	3	11	8	231	37311	373
3	7	7Q	3	11	9	194	37311	373
3	7	7Q	3	12	1	3627.3	37312	373
3	7	7Q	3	12	2	1093.9	37312	373
3	7	7Q	3	12	3	646.9	37312	373
3	7	7Q	3	12	4	217.7	37312	373
3	7	7Q	3	12	5	147.5	37312	373
3	7	7Q	3	12	6	70.8	37312	373
3	7	7Q	3	12	7	289.5	37312	373
3	7	7Q	3	12	8	176.5	37312	373
3	7	7Q	3	12	9	691.3	37312	373
3	7	7Q	3	12	10	1049	37312	373
3	7	7Q	3	12	11	111.2	37312	373
3	7	7Q	3	12	12	575.9	37312	373
3	7	7Q	3	12	13	218	37312	373
3	7	7Q	3	12	14	1048.5	37312	373
3	7	7Q	3	12	15	180.9	37312	373
4	1	Hdh +/+	1	1	1	1612	4111	411
4	1	Hdh +/+	1	1	2	546.8	4111	411
4	1	Hdh +/+	1	1	3	229.3	4111	411
4	1	Hdh +/+	1	1	4	603	4111	411
4	1	Hdh +/+	1	1	5	629.3	4111	411
4	1	Hdh +/+	1	1	6	1092.1	4111	411
4	1	Hdh +/+	1	1	7	106	4111	411
4	1	Hdh +/+	1	1	8	236.8	4111	411
4	1	Hdh +/+	1	1	9	133.4	4111	411
4	1	Hdh +/+	1	1	10	164.8	4111	411
4	1	Hdh +/+	1	1	11	335	4111	411
4	1	Hdh +/+	1	1	12	249.1	4111	411
4	1	Hdh +/+	1	1	13	161.6	4111	411
4	1	Hdh +/+	1	1	14	196.6	4111	411
4	1	Hdh +/+	1	1	15	93.7	4111	411
4	1	Hdh +/+	1	1	16	132.9	4111	411
4	1	Hdh +/+	1	2	1	535.1	4112	411
4	1	Hdh +/+	1	2	2	766.7	4112	411
4	1	Hdh +/+	1	2	3	776.1	4112	411
4	1	Hdh +/+	1	2	4	1850.7	4112	411
4	1	Hdh +/+	1	2	5	798	4112	411
4	1	Hdh +/+	1	2	6	154.9	4112	411
4	1	Hdh +/+	1	2	7	75.7	4112	411
4	1	Hdh +/+	1	2	8	1463.7	4112	411
4	1	Hdh +/+	1	3	1	352.3	4113	411
4	1	Hdh +/+	1	3	2	186.7	4113	411
4	1	Hdh +/+	1	3	3	194.5	4113	411
4	1	Hdh +/+	1	3	4	648.1	4113	411
4	1	Hdh +/+	1	3	5	649.7	4113	411
4	1	Hdh +/+	1	3	6	389.6	4113	411
4	1	Hdh +/+	1	3	7	193	4113	411
4	1	Hdh +/+	1	3	8	120.6	4113	411
4	1	Hdh +/+	1	3	9	59.3	4113	411
4	1	Hdh +/+	1	4	1	323.5	4114	411
4	1	Hdh +/+	1	4	2	489.9	4114	411
4	1	Hdh +/+	1	4	3	188.8	4114	411
4	1	Hdh +/+	1	4	4	146.5	4114	411
4	1	Hdh +/+	1	4	5	1335.2	4114	411
4	1	Hdh +/+	1	4	6	698	4114	411
4	1	Hdh +/+	1	4	7	110.7	4114	411
4	1	Hdh +/+	1	4	8	291.7	4114	411
4	1	Hdh +/+	1	4	9	99.5	4114	411
4	1	Hdh +/+	1	4	10	357.8	4114	411
4	1	Hdh +/+	2	5	1	6079.2	4125	412
4	1	Hdh +/+	2	5	2	986	4125	412
4	1	Hdh +/+	2	6	1	1569.2	4126	412
4	1	Hdh +/+	2	6	2	4628.9	4126	412
4	1	Hdh +/+	2	6	3	1690.3	4126	412
4	1	Hdh +/+	2	7	1	915.5	4127	412
4	1	Hdh +/+	2	7	2	956.3	4127	412
4	1	Hdh +/+	2	7	3	2000.3	4127	412
4	1	Hdh +/+	2	8	1	6262.8	4128	412
4	1	Hdh +/+	2	8	2	2161.9	4128	412
4	1	Hdh +/+	3	9	1	3125.5	4139	413
4	1	Hdh +/+	3	9	2	59.3	4139	413
4	1	Hdh +/+	3	9	3	158.2	4139	413
4	1	Hdh +/+	3	9	4	103.7	4139	413
4	1	Hdh +/+	3	9	5	2864.4	4139	413
4	1	Hdh +/+	3	11	1	3182.4	41311	413
4	1	Hdh +/+	3	11	2	408.9	41311	413
4	1	Hdh +/+	3	11	3	135	41311	413
4	1	Hdh +/+	3	11	4	1125.5	41311	413
4	1	Hdh +/+	3	11	5	301.3	41311	413
4	1	Hdh +/+	3	11	6	273.1	41311	413
4	1	Hdh +/+	3	12	1	318.3	41312	413
4	1	Hdh +/+	3	12	2	517.8	41312	413
4	9	Hdh ex4-5	1	1	1	1123.4	4911	491
4	9	Hdh ex4-5	1	1	2	613.1	4911	491
4	9	Hdh ex4-5	1	1	3	524.1	4911	491
4	9	Hdh ex4-5	1	2	1	46.7	4912	491
4	9	Hdh ex4-5	1	2	2	38.4	4912	491
4	9	Hdh ex4-5	1	2	3	51.4	4912	491
4	9	Hdh ex4-5	1	2	4	43.6	4912	491
4	9	Hdh ex4-5	1	2	5	54.6	4912	491
4	9	Hdh ex4-5	1	2	6	96.1	4912	491
4	9	Hdh ex4-5	1	2	7	308.1	4912	491
4	9	Hdh ex4-5	1	2	8	34.7	4912	491
4	9	Hdh ex4-5	1	2	9	26.6	4912	491
4	9	Hdh ex4-5	1	2	10	200.6	4912	491
4	9	Hdh ex4-5	1	3	1	29.8	4913	491
4	9	Hdh ex4-5	1	3	2	50.1	4913	491
4	9	Hdh ex4-5	1	3	3	52.2	4913	491
4	9	Hdh ex4-5	1	3	4	35.5	4913	491
4	9	Hdh ex4-5	1	3	5	33.7	4913	491
4	9	Hdh ex4-5	1	3	6	83	4913	491
4	9	Hdh ex4-5	1	3	7	67.9	4913	491
4	9	Hdh ex4-5	1	3	8	71.6	4913	491
4	9	Hdh ex4-5	1	3	9	32.4	4913	491
4	9	Hdh ex4-5	1	3	10	23.2	4913	491
4	9	Hdh ex4-5	1	3	11	154.6	4913	491
4	9	Hdh ex4-5	1	4	1	42.6	4914	491
4	9	Hdh ex4-5	1	4	2	185.9	4914	491
4	9	Hdh ex4-5	1	4	3	41.8	4914	491
4	9	Hdh ex4-5	1	4	4	35.5	4914	491
4	9	Hdh ex4-5	1	4	5	98.7	4914	491
4	9	Hdh ex4-5	1	4	6	41.5	4914	491
4	9	Hdh ex4-5	1	4	7	38.4	4914	491
4	9	Hdh ex4-5	2	5	1	164.5	4925	492
4	9	Hdh ex4-5	2	5	2	558.6	4925	492
4	9	Hdh ex4-5	2	5	3	96.4	4925	492
4	9	Hdh ex4-5	2	5	4	119.3	4925	492
4	9	Hdh ex4-5	2	5	5	43.3	4925	492
4	9	Hdh ex4-5	2	7	1	47	4927	492
4	9	Hdh ex4-5	2	7	2	58.5	4927	492
4	9	Hdh ex4-5	2	8	1	216	4928	492
4	9	Hdh ex4-5	2	8	2	581.5	4928	492
4	9	Hdh ex4-5	2	8	3	41.3	4928	492
4	9	Hdh ex4-5	3	9	1	40.2	4939	493
4	9	Hdh ex4-5	3	9	2	12	4939	493
4	9	Hdh ex4-5	3	9	3	22.2	4939	493
4	9	Hdh ex4-5	3	9	4	27.4	4939	493
4	9	Hdh ex4-5	3	9	5	71.3	4939	493
4	9	Hdh ex4-5	3	10	1	42	49310	493
4	9	Hdh ex4-5	3	10	2	80.4	49310	493
4	9	Hdh ex4-5	3	10	3	72.3	49310	493
4	9	Hdh ex4-5	3	10	4	53.5	49310	493
4	9	Hdh ex4-5	3	10	5	64.8	49310	493
4	9	Hdh ex4-5	3	10	6	22.5	49310	493
4	9	Hdh ex4-5	3	10	7	55.6	49310	493
4	9	Hdh ex4-5	3	10	8	59	49310	493
4	9	Hdh ex4-5	3	10	9	31.9	49310	493
4	9	Hdh ex4-5	3	10	10	120.1	49310	493
4	9	Hdh ex4-5	3	10	11	37.3	49310	493
4	9	Hdh ex4-5	3	10	12	31.3	49310	493
4	9	Hdh ex4-5	3	10	13	48	49310	493
4	9	Hdh ex4-5	3	10	14	24.5	49310	493
4	9	Hdh ex4-5	3	10	15	47.5	49310	493
4	9	Hdh ex4-5	3	10	16	168.2	49310	493
4	9	Hdh ex4-5	3	10	17	23.8	49310	493
4	9	Hdh ex4-5	3	10	18	40	49310	493
4	9	Hdh ex4-5	3	10	19	30.6	49310	493
4	9	Hdh ex4-5	3	10	20	26.4	49310	493
4	9	Hdh ex4-5	3	10	21	29.5	49310	493
4	9	Hdh ex4-5	3	10	22	19.6	49310	493
4	9	Hdh ex4-5	3	11	1	107.3	49311	493
4	9	Hdh ex4-5	3	11	2	97.1	49311	493
4	9	Hdh ex4-5	3	11	3	23	49311	493
4	9	Hdh ex4-5	3	11	4	63.2	49311	493
4	9	Hdh ex4-5	3	11	5	32.4	49311	493
4	9	Hdh ex4-5	3	11	6	36	49311	493
4	9	Hdh ex4-5	3	11	7	60.6	49311	493
4	9	Hdh ex4-5	3	12	1	110.2	49312	493
4	9	Hdh ex4-5	3	12	2	13.3	49312	493
4	9	Hdh ex4-5	3	12	3	10.7	49312	493
4	9	Hdh ex4-5	3	12	4	26.9	49312	493
4	9	Hdh ex4-5	3	12	5	74.4	49312	493
4	9	Hdh ex4-5	3	12	6	32.9	49312	493
4	9	Hdh ex4-5	3	12	7	64	49312	493
4	9	Hdh ex4-5	3	12	8	50.7	49312	493
4	9	Hdh ex4-5	3	12	9	186.2	49312	493
4	9	Hdh ex4-5	3	12	10	26.1	49312	493
4	9	Hdh ex4-5	3	12	11	24.8	49312	493
4	9	Hdh ex4-5	3	12	12	96.6	49312	493
4	9	Hdh ex4-5	3	12	13	0	49312	493
4	9	Hdh ex4-5	3	12	14	39.4	49312	493
4	9	Hdh ex4-5	3	12	15	33.7	49312	493
4	9	Hdh ex4-5	3	12	16	35.3	49312	493
4	9	Hdh ex4-5	3	12	17	196.1	49312	493

## Sheet: Sheet 7
EXP	GENOTYPE	GEN	EXP_GEN	APO1		COLUMNS LEGEND
1	Hdh +/+	1	11	1.00		EXP: Serial number of the experiments
1	Hdh ex4-5	2	12	1.95		GENOTYPE: Cell line name
1	7Q	3	13	1.10		GEN: Code number assigned to each genotype
1	0Q	4	14	1.12		EXP_GEN: Code number for each experiments
2	Hdh +/+	1	21	1.00		APO1: Level of caspase-3 activity measured
2	Hdh ex4-5	2	22	2.39		Hdh +/+: HTT wild-type cells (R1)
2	7Q	3	23	0.97		Hdh ex4-5: Homozygous HTT knock-out cells (R1)
2	0Q	4	24	1.28		0Q: Hdh ex4-5 overexpressing the N548aa portion of HTT carrying 0Q
3	Hdh +/+	1	31	1.00		7Q: Hdh ex4-5 overexpressing the N548aa portion of HTT carrying 0Q
3	Hdh ex4-5	2	32	2.04
3	7Q	3	33	1.47
3	0Q	4	34	1.45
4	Hdh +/+	1	41	1.00
4	Hdh ex4-5	2	42	1.54
4	7Q	3	43	1.14
4	0Q	4	44	1.17
5	Hdh +/+	1	51	1.00
5	Hdh ex4-5	2	52	2.66
5	7Q	3	53	1.84
5	0Q	4	54	1.78
6	Hdh +/+	1	61	1.00
6	Hdh ex4-5	2	62	1.65
6	7Q	3	63	0.95
6	0Q	4	64	1.16
7	Hdh +/+	1	71	1.00
7	Hdh ex4-5	2	72	1.34
7	7Q	3	73	0.96
7	0Q	4	74	1.02
8	Hdh +/+	1	81	1.00
8	Hdh ex4-5	2	82	1.91
8	7Q	3	83	1.37
8	0Q	4	84	1.82
9	Hdh +/+	1	91	1.00
9	Hdh ex4-5	2	92	1.73
9	7Q	3	93	1.89
9	0Q	4	94	1.10
10	Hdh +/+	1	101	1.00
10	Hdh ex4-5	2	102	4.73
10	7Q	3	103	0.72
10	0Q	4	104	0.92

## Sheet: Sheet 8
EXP	GENO	Genotype	Well	PIC	% NESTIN+ cells inside rosettes	PROPO		COLUMNS LEGEND
1	1	Hdh +/+	1	1	74.26	0.742623182		EXP: Serial number of the experiments
1	1	Hdh +/+	1	2	66.48	0.664846684		GENO: Code number assigned to each genotype
1	1	Hdh +/+	1	3	53.88	0.538812911		Genotype: Cell line name
1	1	Hdh +/+	1	4	55.07	0.550735197		WEL: Number of the well
1	1	Hdh +/+	2	5	44.44	0.44435265		PIC: Number of the picture
1	1	Hdh +/+	2	6	69.91	0.69909743		% NESTIN+ cells inside rosettes: % of NESTIN+ cells inside rosettes measured
1	1	Hdh +/+	2	7	75.92	0.759150474		Hdh +/+: HTT wild-type cells (R1)
1	1	Hdh +/+	2	8	80.09	0.800937837		Hdh ex4-5: Homozygous HTT knock-out cells (R1)
1	1	Hdh +/+	3	9	51.05	0.510457304		7Q: Hdh ex4-5 overexpressing the N548aa portion of HTT carrying 0Q
1	1	Hdh +/+	3	10	62.09	0.620915251		Q3PQ3: Hdh ex4-5 overexpressing the N548aa portion of HTT carrying P interruption in 4th position of polyQ tract (two pools)
1	1	Hdh +/+	3	11	65.50	0.655014311		Q3Q(CAA)Q3: Hdh ex4-5 overexpressing the N548aa portion of HTT carrying CAA interruption in 4th position of polyQ tract
1	1	Hdh +/+	3	12	69.21	0.692111635
1	9	Hdh ex4-5	1	1	16.95	0.169494929
1	9	Hdh ex4-5	1	2	36.95	0.369517756
1	9	Hdh ex4-5	1	3	34.32	0.343151294
1	9	Hdh ex4-5	1	4	44.18	0.441839202
1	9	Hdh ex4-5	2	5	13.75	0.137549018
1	9	Hdh ex4-5	2	6	54.91	0.549074631
1	9	Hdh ex4-5	2	7	24.53	0.245327389
1	9	Hdh ex4-5	2	8	22.09	0.220941367
1	9	Hdh ex4-5	3	9	41.29	0.412937401
1	9	Hdh ex4-5	3	10	20.42	0.204171752
1	9	Hdh ex4-5	3	11	36.42	0.364221569
1	7	7Q	1	1	84.23	0.842282198
1	7	7Q	1	2	97.19	0.971854668
1	7	7Q	1	3	83.72	0.837211489
1	7	7Q	1	4	96.77	0.967713228
1	7	7Q	2	5	78.90	0.789028545
1	7	7Q	2	6	85.06	0.850620924
1	7	7Q	2	7	81.40	0.81401138
1	7	7Q	2	8	93.66	0.936596883
1	7	7Q	3	9	64.45	0.644509929
1	7	7Q	3	10	68.31	0.683073189
1	7	7Q	3	11	91.97	0.919657143
1	7	7Q	3	12	66.20	0.662016864
1	2	Q3PQ3 pool 1	1	1	32.34	0.323447284
1	2	Q3PQ3 pool 1	1	2	65.34	0.653384188
1	2	Q3PQ3 pool 1	1	3	39.59	0.395910406
1	2	Q3PQ3 pool 1	1	4	28.79	0.28786937
1	2	Q3PQ3 pool 1	2	5	79.82	0.798173516
1	2	Q3PQ3 pool 1	2	6	38.19	0.38194112
1	2	Q3PQ3 pool 1	2	7	39.43	0.394259642
1	2	Q3PQ3 pool 1	2	8	23.19	0.231878558
1	2	Q3PQ3 pool 1	3	9	41.77	0.417677451
1	2	Q3PQ3 pool 2	1	1	11.79	0.117904028
1	2	Q3PQ3 pool 2	1	2	27.54	0.275372668
1	2	Q3PQ3 pool 2	1	3	35.52	0.355154251
1	2	Q3PQ3 pool 2	1	4	22.91	0.229069983
1	2	Q3PQ3 pool 2	2	5	34.62	0.346156866
1	2	Q3PQ3 pool 2	2	6	45.55	0.455544596
1	2	Q3PQ3 pool 2	2	7	41.39	0.413906558
1	2	Q3PQ3 pool 2	2	8	38.08	0.380812836
1	2	Q3PQ3 pool 2	3	9	55.30	0.55298767
1	2	Q3PQ3 pool 2	3	10	42.91	0.429146631
1	2	Q3PQ3 pool 2	3	11	35.27	0.352671815
2	1	Hdh +/+	1	1	54.67	0.546676353
2	1	Hdh +/+	1	2	38.01	0.380094642
2	1	Hdh +/+	1	3	58.62	0.586223795
2	1	Hdh +/+	1	4	55.96	0.559586737
2	1	Hdh +/+	2	5	44.89	0.448887649
2	1	Hdh +/+	2	6	54.77	0.547712253
2	1	Hdh +/+	2	7	64.43	0.644291602
2	1	Hdh +/+	2	8	58.83	0.588308816
2	1	Hdh +/+	3	9	69.28	0.692795976
2	1	Hdh +/+	3	10	63.06	0.630627977
2	1	Hdh +/+	3	11	75.19	0.751869658
2	1	Hdh +/+	3	12	69.15	0.691505912
2	9	Hdh ex4-5	1	1	58.61	0.586062323
2	9	Hdh ex4-5	1	2	30.77	0.307651946
2	9	Hdh ex4-5	1	3	57.12	0.571224213
2	9	Hdh ex4-5	1	4	35.21	0.352092202
2	9	Hdh ex4-5	2	5	36.53	0.365283566
2	9	Hdh ex4-5	2	6	79.82	0.798222194
2	9	Hdh ex4-5	2	7	61.02	0.610233574
2	9	Hdh ex4-5	2	8	43.39	0.433867223
2	9	Hdh ex4-5	3	9	33.58	0.335784139
2	9	Hdh ex4-5	3	10	35.28	0.352757327
2	9	Hdh ex4-5	3	11	45.19	0.451898316
2	9	Hdh ex4-5	3	12	34.25	0.342486768
2	7	7Q	1	1	87.17	0.871693866
2	7	7Q	1	2	79.37	0.79373498
2	7	7Q	1	3	63.62	0.636152056
2	7	7Q	1	4	65.06	0.650644134
2	7	7Q	2	5	65.47	0.654675794
2	7	7Q	2	6	62.36	0.623604466
2	7	7Q	2	7	80.28	0.802812669
2	7	7Q	2	8	66.88	0.668788728
2	7	7Q	3	9	74.62	0.746159191
2	7	7Q	3	10	61.13	0.611251352
2	7	7Q	3	11	66.54	0.665434565
2	7	7Q	3	12	54.18	0.541783162
2	2	Q3PQ3 pool 1	1	1	75.59	0.755868822
2	2	Q3PQ3 pool 1	1	2	87.09	0.870854309
2	2	Q3PQ3 pool 1	1	3	86.38	0.863820911
2	2	Q3PQ3 pool 1	1	4	81.88	0.818772857
2	2	Q3PQ3 pool 1	2	5	78.44	0.784381827
2	2	Q3PQ3 pool 1	2	6	68.87	0.68874281
2	2	Q3PQ3 pool 1	2	7	74.20	0.742043391
2	2	Q3PQ3 pool 1	2	8	83.25	0.832454488
2	2	Q3PQ3 pool 1	3	9	77.81	0.778120185
2	2	Q3PQ3 pool 1	3	10	59.28	0.59275398
2	2	Q3PQ3 pool 1	3	11	72.79	0.727909177
2	2	Q3PQ3 pool 1	3	12	73.95	0.739514478
3	1	Hdh +/+	1	1	69.53	0.695276236
3	1	Hdh +/+	1	2	52.25	0.52246923
3	1	Hdh +/+	1	3	56.49	0.564928168
3	1	Hdh +/+	1	4	55.81	0.55813407
3	1	Hdh +/+	2	5	81.25	0.812526915
3	1	Hdh +/+	2	6	78.62	0.786207747
3	1	Hdh +/+	2	7	80.70	0.806971556
3	1	Hdh +/+	2	8	75.64	0.756403849
3	1	Hdh +/+	3	9	64.61	0.646124932
3	1	Hdh +/+	3	10	40.07	0.400652432
3	1	Hdh +/+	3	11	49.47	0.494729741
3	9	Hdh ex4-5	1	1	10.16	0.101644109
3	9	Hdh ex4-5	1	2	11.52	0.115209878
3	9	Hdh ex4-5	1	3	4.22	0.042220001
3	9	Hdh ex4-5	1	4	4.20	0.042042343
3	9	Hdh ex4-5	2	5	3.21	0.032073851
3	9	Hdh ex4-5	2	6	10.47	0.104678673
3	9	Hdh ex4-5	2	7	6.77	0.067652764
3	9	Hdh ex4-5	2	8	30.38	0.303845982
3	9	Hdh ex4-5	3	9	3.39	0.03391291
3	9	Hdh ex4-5	3	10	8.72	0.087240017
3	9	Hdh ex4-5	3	11	13.61	0.136058379
3	9	Hdh ex4-5	3	12	15.07	0.150715728
3	7	7Q	1	1	67.51	0.675145452
3	7	7Q	1	2	60.29	0.602871461
3	7	7Q	1	3	85.63	0.856255077
3	7	7Q	1	4	79.46	0.794596066
3	7	7Q	2	5	82.30	0.82297804
3	7	7Q	2	6	72.25	0.722454725
3	7	7Q	2	7	63.86	0.63861849
3	7	7Q	2	8	80.60	0.805960864
3	7	7Q	3	9	62.83	0.628308303
3	7	7Q	3	10	73.85	0.738531262
3	7	7Q	3	11	61.34	0.613350923
3	7	7Q	3	12	89.25	0.892506163
4	1	Hdh +/+	1	1	68.77	0.687671233
4	1	Hdh +/+	1	2	69.80	0.697969949
4	1	Hdh +/+	1	3	63.51	0.635145819
4	1	Hdh +/+	1	4	63.65	0.636511156
4	1	Hdh +/+	2	5	64.85	0.648476225
4	1	Hdh +/+	2	6	70.42	0.704216011
4	1	Hdh +/+	2	7	63.71	0.63706283
4	1	Hdh +/+	2	8	74.83	0.748312006
4	1	Hdh +/+	3	9	89.73	0.89733465
4	1	Hdh +/+	3	10	74.90	0.749039087
4	1	Hdh +/+	3	11	48.75	0.487537073
4	1	Hdh +/+	3	12	44.05	0.440481704
4	9	Hdh ex4-5	1	1	1.25	0.012517738
4	9	Hdh ex4-5	1	2	0.93	0.009259259
4	9	Hdh ex4-5	1	3	15.36	0.153623601
4	9	Hdh ex4-5	1	4	3.53	0.035263199
4	9	Hdh ex4-5	2	5	0.00	0
4	9	Hdh ex4-5	2	6	1.82	0.018186879
4	9	Hdh ex4-5	2	7	35.08	0.350823045
4	9	Hdh ex4-5	2	8	11.72	0.117179353
4	9	Hdh ex4-5	3	9	0.00	0
4	9	Hdh ex4-5	3	10	3.53	0.03526971
4	9	Hdh ex4-5	3	11	12.43	0.124298191
4	9	Hdh ex4-5	3	12	50.10	0.501015801
4	7	7Q	1	1	86.71	0.867076252
4	7	7Q	1	2	91.32	0.913226702
4	7	7Q	1	3	73.04	0.730365736
4	7	7Q	1	4	70.56	0.705590595
4	7	7Q	2	5	81.10	0.810953853
4	7	7Q	2	6	92.93	0.929253887
4	7	7Q	2	7	91.53	0.91530111
4	7	7Q	2	8	80.54	0.805427392
4	7	7Q	3	9	70.58	0.705779804
4	7	7Q	3	10	90.27	0.902690999
4	7	7Q	3	11	85.76	0.857567388
4	7	7Q	3	12	77.24	0.772398788
4	2	Q3PQ3 pool 2	1	1	51.02	0.510165864
4	2	Q3PQ3 pool 2	1	2	82.23	0.822266831
4	2	Q3PQ3 pool 2	1	3	65.20	0.652029028
4	2	Q3PQ3 pool 2	1	4	48.30	0.483000981
4	2	Q3PQ3 pool 2	2	5	45.41	0.454097784
4	2	Q3PQ3 pool 2	2	6	47.21	0.472068445
4	2	Q3PQ3 pool 2	2	7	55.13	0.55125594
4	2	Q3PQ3 pool 2	2	8	57.32	0.573234113
4	2	Q3PQ3 pool 2	3	9	50.90	0.5090371
4	2	Q3PQ3 pool 2	3	10	63.99	0.639852223
4	2	Q3PQ3 pool 2	3	11	43.50	0.435028249
4	2	Q3PQ3 pool 2	3	12	62.14	0.62135618
5	1	Hdh +/+	1	1	80.38	0.803847441
5	1	Hdh +/+	1	2	49.42	0.494214754
5	1	Hdh +/+	1	3	96.47	0.964707285
5	1	Hdh +/+	1	4	79.22	0.792226502
5	1	Hdh +/+	2	5	87.75	0.877510701
5	1	Hdh +/+	2	6	75.49	0.754909511
5	1	Hdh +/+	2	7	91.49	0.914931264
5	1	Hdh +/+	2	8	77.39	0.773893597
5	1	Hdh +/+	3	9	85.63	0.85633643
5	1	Hdh +/+	3	10	82.72	0.827179262
5	1	Hdh +/+	3	11	86.97	0.869725184
5	1	Hdh +/+	3	12	86.14	0.861387828
5	9	Hdh ex4-5	1	1	49.37	0.493744858
5	9	Hdh ex4-5	1	2	42.66	0.42661412
5	9	Hdh ex4-5	1	3	8.28	0.082817881
5	9	Hdh ex4-5	1	4	58.91	0.58910473
5	9	Hdh ex4-5	2	5	37.27	0.372705184
5	9	Hdh ex4-5	2	6	40.31	0.403149802
5	9	Hdh ex4-5	2	7	28.34	0.283388882
5	9	Hdh ex4-5	2	8	29.55	0.295502324
5	9	Hdh ex4-5	3	9	22.29	0.222863513
5	9	Hdh ex4-5	3	10	15.41	0.154073949
5	9	Hdh ex4-5	3	11	18.62	0.18623164
5	9	Hdh ex4-5	3	12	11.65	0.116504854
5	7	7Q	1	1	48.40	0.483967018
5	7	7Q	1	2	61.46	0.614552606
5	7	7Q	1	3	62.23	0.622331117
5	7	7Q	1	4	60.83	0.608333333
5	7	7Q	2	5	87.67	0.876714939
5	7	7Q	2	6	73.97	0.739718615
5	7	7Q	2	7	55.89	0.558882002
5	7	7Q	2	8	54.62	0.546182846
5	7	7Q	3	9	52.48	0.524836486
5	7	7Q	3	10	55.85	0.55845622
5	7	7Q	3	11	59.34	0.593410823
5	7	7Q	3	12	73.04	0.730431689
5	2	Q3PQ3 pool 1	1	1	75.60	0.755973331
5	2	Q3PQ3 pool 1	1	2	85.91	0.859081871
5	2	Q3PQ3 pool 1	1	3	77.12	0.771241314
5	2	Q3PQ3 pool 1	1	4	56.09	0.560924623
5	2	Q3PQ3 pool 1	2	5	79.81	0.798086778
5	2	Q3PQ3 pool 1	2	6	76.23	0.762332981
5	2	Q3PQ3 pool 1	2	7	76.51	0.765060914
5	2	Q3PQ3 pool 1	2	8	71.58	0.715808697
5	2	Q3PQ3 pool 1	3	9	75.01	0.7500829
5	2	Q3PQ3 pool 1	3	10	86.33	0.863251586
5	2	Q3PQ3 pool 1	3	11	68.88	0.688799656
5	2	Q3PQ3 pool 1	3	12	73.43	0.734283626
5	2	Q3PQ3 pool 2	1	1	0.00	0
5	2	Q3PQ3 pool 2	1	2	3.95	0.0395
5	2	Q3PQ3 pool 2	1	3	30.96	0.3096
5	2	Q3PQ3 pool 2	1	4	55.11	0.5511
5	2	Q3PQ3 pool 2	2	5	34.08	0.3408
5	2	Q3PQ3 pool 2	2	6	34.47	0.3447
5	2	Q3PQ3 pool 2	2	7	29.75	0.2975
5	2	Q3PQ3 pool 2	2	8	18.43	0.1843
5	2	Q3PQ3 pool 2	3	9	10.60	0.106
5	2	Q3PQ3 pool 2	3	10	15.82	0.1582
5	2	Q3PQ3 pool 2	3	11	0.00	0
5	2	Q3PQ3 pool 2	3	12	23.62	0.2362
5	6	Q3Q(CAA)Q3	1	1	82.84	0.828362554
5	6	Q3Q(CAA)Q3	1	2	73.55	0.73553719
5	6	Q3Q(CAA)Q3	1	3	72.97	0.729697452
5	6	Q3Q(CAA)Q3	1	4	88.87	0.888677087
5	6	Q3Q(CAA)Q3	2	5	69.58	0.695837496
5	6	Q3Q(CAA)Q3	2	6	79.34	0.793390156
5	6	Q3Q(CAA)Q3	2	7	78.67	0.786733536
5	6	Q3Q(CAA)Q3	2	8	75.89	0.758869068
5	6	Q3Q(CAA)Q3	3	9	84.34	0.843432959
5	6	Q3Q(CAA)Q3	3	10	58.54	0.585404566
5	6	Q3Q(CAA)Q3	3	11	79.18	0.791751473
5	6	Q3Q(CAA)Q3	3	12	82.25	0.822452045
6	1	Hdh +/+	1	1	58.53	0.585304479
6	1	Hdh +/+	1	2	71.04	0.710354209
6	1	Hdh +/+	1	3	48.15	0.481515927
6	1	Hdh +/+	1	4	66.76	0.667579409
6	1	Hdh +/+	2	5	83.67	0.836670129
6	1	Hdh +/+	2	6	87.25	0.872532381
6	1	Hdh +/+	2	7	21.12	0.211153064
6	1	Hdh +/+	2	8	66.51	0.665117744
6	1	Hdh +/+	3	9	77.14	0.771437423
6	1	Hdh +/+	3	10	65.60	0.656046654
6	1	Hdh +/+	3	11	77.59	0.775884754
6	1	Hdh +/+	3	12	58.00	0.58
6	9	Hdh ex4-5	1	1	74.61	0.74609375
6	9	Hdh ex4-5	1	2	36.72	0.367162593
6	9	Hdh ex4-5	1	3	67.11	0.671144048
6	9	Hdh ex4-5	1	4	17.37	0.173748103
6	9	Hdh ex4-5	2	5	8.96	0.089586524
6	9	Hdh ex4-5	2	6	13.72	0.137243402
6	9	Hdh ex4-5	2	7	24.58	0.245757753
6	9	Hdh ex4-5	2	8	29.01	0.290076336
6	9	Hdh ex4-5	3	9	50.56	0.505607064
6	9	Hdh ex4-5	3	10	25.84	0.258433079
6	9	Hdh ex4-5	3	11	13.64	0.136363636
6	9	Hdh ex4-5	3	12	58.41	0.584059776
6	2	Q3PQ3 pool 2	1	1	4.19	0.041920345
6	2	Q3PQ3 pool 2	1	2	1.39	0.013927793
6	2	Q3PQ3 pool 2	1	3	39.45	0.394472156
6	2	Q3PQ3 pool 2	1	4	12.61	0.126145388
6	2	Q3PQ3 pool 2	2	5	29.13	0.291344509
6	2	Q3PQ3 pool 2	2	6	56.94	0.569402159
6	2	Q3PQ3 pool 2	2	7	80.19	0.801923375
6	2	Q3PQ3 pool 2	2	8	5.18	0.051821103
6	2	Q3PQ3 pool 2	3	9	54.78	0.547783557
6	2	Q3PQ3 pool 2	3	10	72.94	0.729434561
6	2	Q3PQ3 pool 2	3	11	58.80	0.58795424
6	2	Q3PQ3 pool 2	3	12	89.39	0.89390642
7	1	Hdh +/+	1	1	59.75	0.59747994
7	1	Hdh +/+	1	2	90.38	0.903801181
7	1	Hdh +/+	1	3	79.39	0.793915514
7	1	Hdh +/+	1	4	78.03	0.780325802
7	1	Hdh +/+	2	5	83.98	0.839760371
7	1	Hdh +/+	2	6	82.58	0.825800147
7	1	Hdh +/+	2	7	83.41	0.834112586
7	1	Hdh +/+	2	8	87.61	0.876112948
7	1	Hdh +/+	3	9	67.79	0.677911647
7	1	Hdh +/+	3	10	87.22	0.872190679
7	1	Hdh +/+	3	11	84.65	0.846474045
7	1	Hdh +/+	3	12	90.95	0.909518009
7	9	Hdh ex4-5	1	1	10.91	0.109110476
7	9	Hdh ex4-5	1	2	39.28	0.39282243
7	9	Hdh ex4-5	1	3	30.60	0.305967614
7	9	Hdh ex4-5	1	4	19.68	0.196842286
7	9	Hdh ex4-5	2	5	51.17	0.511692278
7	9	Hdh ex4-5	2	6	25.62	0.256170138
7	9	Hdh ex4-5	2	7	34.49	0.344906743
7	9	Hdh ex4-5	2	8	35.79	0.357857664
7	9	Hdh ex4-5	3	9	15.69	0.156868389
7	9	Hdh ex4-5	3	10	28.50	0.284965999
7	9	Hdh ex4-5	3	11	8.10	0.080974362
7	9	Hdh ex4-5	3	12	17.11	0.171092336
7	7	7Q	1	1	57.74	0.577383459
7	7	7Q	1	2	72.34	0.723365941
7	7	7Q	1	3	52.52	0.525154303
7	7	7Q	1	4	71.30	0.713022781
7	7	7Q	2	5	43.74	0.437374028
7	7	7Q	2	6	42.78	0.427775547
7	7	7Q	2	7	59.71	0.597060808
7	7	7Q	2	8	24.62	0.246194825
7	7	7Q	3	9	39.31	0.393145161
7	7	7Q	3	10	58.49	0.58488282
7	7	7Q	3	11	77.02	0.770165786
7	7	7Q	3	12	35.52	0.355249653
7	6	Q3Q(CAA)Q3	1	1	60.56	0.605567491
7	6	Q3Q(CAA)Q3	1	2	74.34	0.743383726
7	6	Q3Q(CAA)Q3	1	3	70.14	0.701359517
7	6	Q3Q(CAA)Q3	1	4	47.36	0.473632506
7	6	Q3Q(CAA)Q3	2	5	86.63	0.866253481
7	6	Q3Q(CAA)Q3	2	6	73.48	0.734798753
7	6	Q3Q(CAA)Q3	2	7	70.65	0.706480305
7	6	Q3Q(CAA)Q3	2	8	67.52	0.675245742
7	6	Q3Q(CAA)Q3	3	9	63.59	0.635871933
7	6	Q3Q(CAA)Q3	3	10	79.81	0.798057442
7	6	Q3Q(CAA)Q3	3	11	81.14	0.81141854
7	6	Q3Q(CAA)Q3	3	12	72.75	0.727469331
8	1	Hdh +/+	1	1	95.43	0.954250569
8	1	Hdh +/+	1	2	96.95	0.969492838
8	1	Hdh +/+	1	3	92.36	0.923550034
8	1	Hdh +/+	1	4	92.30	0.92304922
8	1	Hdh +/+	2	5	98.41	0.984088717
8	1	Hdh +/+	2	6	97.88	0.978801032
8	1	Hdh +/+	2	7	93.49	0.93485342
8	1	Hdh +/+	2	8	88.54	0.885357143
8	1	Hdh +/+	3	9	91.76	0.917572858
8	1	Hdh +/+	3	10	95.06	0.950614058
8	1	Hdh +/+	3	11	97.54	0.975365114
8	1	Hdh +/+	3	12	83.66	0.836634839
8	9	Hdh ex4-5	1	1	0.00	0
8	9	Hdh ex4-5	1	2	0.00	0
8	9	Hdh ex4-5	1	3	0.00	0
8	9	Hdh ex4-5	1	4	0.00	0
8	9	Hdh ex4-5	2	5	0.00	0
8	9	Hdh ex4-5	2	6	0.00	0
8	9	Hdh ex4-5	2	7	0.00	0
8	9	Hdh ex4-5	2	8	11.58	0.115797851
8	9	Hdh ex4-5	3	9	42.22	0.422234968
8	9	Hdh ex4-5	3	10	5.15	0.051472368
8	9	Hdh ex4-5	3	11	0.00	0
8	9	Hdh ex4-5	3	12	6.48	0.0647702
8	7	7Q	1	1	82.83	0.828310999
8	7	7Q	1	2	85.64	0.856369897
8	7	7Q	1	3	89.23	0.892290627
8	7	7Q	1	4	84.13	0.841295117
8	7	7Q	2	5	89.60	0.895953757
8	7	7Q	2	6	67.85	0.678467877
8	7	7Q	2	7	73.36	0.733599691
8	7	7Q	2	8	84.47	0.844724477
8	7	7Q	3	9	85.30	0.853044155
8	7	7Q	3	10	75.63	0.756278629
8	7	7Q	3	11	79.54	0.795448601
8	2	Q3PQ3 pool 1	1	1	79.65	0.796469622
8	2	Q3PQ3 pool 1	1	2	69.74	0.697403495
8	2	Q3PQ3 pool 1	1	3	90.79	0.907919095
8	2	Q3PQ3 pool 1	1	4	95.37	0.953693495
8	2	Q3PQ3 pool 1	2	5	67.80	0.678002378
8	2	Q3PQ3 pool 1	2	6	88.85	0.888487766
8	2	Q3PQ3 pool 1	2	7	88.02	0.880243009
8	2	Q3PQ3 pool 1	2	8	90.24	0.902411153
8	2	Q3PQ3 pool 1	3	9	76.49	0.764869491
8	2	Q3PQ3 pool 1	3	10	93.09	0.930850496
8	2	Q3PQ3 pool 1	3	11	20.76	0.207621247
8	2	Q3PQ3 pool 1	3	12	76.35	0.763544892
8	2	Q3PQ3 pool 2	1	1	59.52	0.595233829
8	2	Q3PQ3 pool 2	1	2	71.71	0.717076135
8	2	Q3PQ3 pool 2	1	3	30.40	0.30395098
8	2	Q3PQ3 pool 2	1	4	18.79	0.18787511
8	2	Q3PQ3 pool 2	2	5	84.23	0.842342988
8	2	Q3PQ3 pool 2	2	6	37.34	0.373384732
8	2	Q3PQ3 pool 2	2	7	75.18	0.751839827
8	2	Q3PQ3 pool 2	2	8	84.36	0.843600818
8	2	Q3PQ3 pool 2	3	9	78.87	0.788735645
8	2	Q3PQ3 pool 2	3	10	79.57	0.79574319
8	2	Q3PQ3 pool 2	3	11	73.43	0.734322993
8	2	Q3PQ3 pool 2	3	12	59.24	0.592430667
8	6	Q3Q(CAA)Q3	1	1	68.75	0.687494765
8	6	Q3Q(CAA)Q3	1	2	76.62	0.76623939
8	6	Q3Q(CAA)Q3	1	3	84.64	0.846356618
8	6	Q3Q(CAA)Q3	1	4	68.29	0.682949309
8	6	Q3Q(CAA)Q3	2	5	66.53	0.66527518
8	6	Q3Q(CAA)Q3	2	6	63.74	0.637390586
8	6	Q3Q(CAA)Q3	2	7	86.98	0.869784565
8	6	Q3Q(CAA)Q3	2	8	86.69	0.866899085
8	6	Q3Q(CAA)Q3	3	9	67.90	0.678956031
8	6	Q3Q(CAA)Q3	3	10	68.20	0.682020309
8	6	Q3Q(CAA)Q3	3	11	73.65	0.736471409
8	6	Q3Q(CAA)Q3	3	12	64.13	0.641313611
9	1	Hdh +/+	1	1	79.82	0.798232695
9	1	Hdh +/+	1	2	79.06	0.790556966
9	1	Hdh +/+	1	3	86.12	0.861238532
9	1	Hdh +/+	1	4	67.18	0.671814672
9	1	Hdh +/+	2	5	82.45	0.824517677
9	1	Hdh +/+	2	6	89.68	0.896799943
9	1	Hdh +/+	2	7	80.33	0.803330581
9	1	Hdh +/+	2	8	88.10	0.881038961
9	1	Hdh +/+	3	9	87.18	0.871826659
9	1	Hdh +/+	3	10	64.09	0.640884676
9	1	Hdh +/+	3	11	68.39	0.683878664
9	1	Hdh +/+	3	12	93.88	0.938804639
9	9	Hdh ex4-5	1	1	1.98	0.019833948
9	9	Hdh ex4-5	1	2	45.33	0.453334611
9	9	Hdh ex4-5	1	3	32.37	0.323687529
9	9	Hdh ex4-5	1	4	43.71	0.437089592
9	9	Hdh ex4-5	2	5	47.39	0.47392491
9	9	Hdh ex4-5	2	6	25.50	0.25496901
9	9	Hdh ex4-5	2	7	39.03	0.390319458
9	9	Hdh ex4-5	2	8	20.31	0.2030892
9	9	Hdh ex4-5	3	9	33.80	0.33803379
9	9	Hdh ex4-5	3	10	11.52	0.115187846
9	9	Hdh ex4-5	3	11	27.37	0.273725991
9	9	Hdh ex4-5	3	12	4.49	0.044929081
9	7	7Q	1	1	60.16	0.60156905
9	7	7Q	1	2	79.69	0.796900489
9	7	7Q	1	3	63.49	0.634921811
9	7	7Q	1	4	71.72	0.717168886
9	7	7Q	2	5	62.29	0.622949159
9	7	7Q	2	6	72.68	0.726769609
9	7	7Q	2	7	82.36	0.823554183
9	7	7Q	2	8	68.87	0.68868851
9	7	7Q	3	9	65.75	0.657508916
9	7	7Q	3	10	63.94	0.639396033
9	7	7Q	3	11	76.83	0.76827844
9	7	7Q	3	12	84.66	0.846645682
9	2	Q3PQ3 pool 1	1	1	63.74	0.637361892
9	2	Q3PQ3 pool 1	1	2	61.95	0.619502315
9	2	Q3PQ3 pool 1	1	3	42.89	0.428929766
9	2	Q3PQ3 pool 1	1	4	22.99	0.229874703
9	2	Q3PQ3 pool 1	2	5	71.59	0.715872224
9	2	Q3PQ3 pool 1	2	6	77.15	0.771459064
9	2	Q3PQ3 pool 1	2	7	68.15	0.681521739
9	2	Q3PQ3 pool 1	2	8	79.60	0.795995945
9	2	Q3PQ3 pool 1	3	9	53.83	0.53826458
9	2	Q3PQ3 pool 1	3	10	65.41	0.65412561
9	2	Q3PQ3 pool 1	3	11	67.28	0.672813267
9	2	Q3PQ3 pool 1	3	12	71.63	0.716303893
9	2	Q3PQ3 pool 2	1	1	69.62	0.696236051
9	2	Q3PQ3 pool 2	1	2	73.66	0.736648734
9	2	Q3PQ3 pool 2	1	3	21.87	0.218679306
9	2	Q3PQ3 pool 2	1	4	88.37	0.883662114
9	2	Q3PQ3 pool 2	2	5	83.96	0.839558064
9	2	Q3PQ3 pool 2	2	6	79.30	0.793034942
9	2	Q3PQ3 pool 2	2	7	48.03	0.480257857
9	2	Q3PQ3 pool 2	2	8	66.15	0.661543835
9	2	Q3PQ3 pool 2	3	9	43.45	0.434510043
9	2	Q3PQ3 pool 2	3	10	82.96	0.829567332
9	2	Q3PQ3 pool 2	3	11	40.42	0.404175428
9	2	Q3PQ3 pool 2	3	12	79.80	0.798016449
9	6	Q3Q(CAA)Q3	1	1	88.74	0.887359294
9	6	Q3Q(CAA)Q3	1	2	56.27	0.562672339
9	6	Q3Q(CAA)Q3	1	3	65.98	0.659785068
9	6	Q3Q(CAA)Q3	1	4	72.67	0.726701183
9	6	Q3Q(CAA)Q3	2	5	69.20	0.691977776
9	6	Q3Q(CAA)Q3	2	6	90.15	0.901484765
9	6	Q3Q(CAA)Q3	2	7	82.23	0.822300234
9	6	Q3Q(CAA)Q3	2	8	63.29	0.632863597
9	6	Q3Q(CAA)Q3	3	9	79.33	0.793287938
9	6	Q3Q(CAA)Q3	3	10	77.11	0.771061804
9	6	Q3Q(CAA)Q3	3	11	73.36	0.733554643
9	6	Q3Q(CAA)Q3	3	12	77.64	0.776370432
10	1	Hdh +/+	1	1	77.08	0.77076654
10	1	Hdh +/+	1	2	50.70	0.506958594
10	1	Hdh +/+	1	3	81.97	0.819668469
10	1	Hdh +/+	1	4	79.99	0.799861234
10	1	Hdh +/+	2	5	73.06	0.730596813
10	1	Hdh +/+	2	6	83.82	0.838185934
10	1	Hdh +/+	2	7	72.24	0.722418849
10	1	Hdh +/+	2	8	83.11	0.831133957
10	1	Hdh +/+	3	9	64.85	0.648512532
10	1	Hdh +/+	3	10	60.32	0.603249411
10	1	Hdh +/+	3	11	72.38	0.723837805
10	1	Hdh +/+	3	12	58.47	0.584686775
10	9	Hdh ex4-5	1	1	11.82	0.118173425
10	9	Hdh ex4-5	1	2	21.03	0.210260654
10	9	Hdh ex4-5	1	3	35.50	0.355045317
10	9	Hdh ex4-5	1	4	38.09	0.380932591
10	9	Hdh ex4-5	2	5	21.93	0.219278756
10	9	Hdh ex4-5	2	6	2.17	0.021677893
10	9	Hdh ex4-5	2	7	5.71	0.057065012
10	9	Hdh ex4-5	2	8	18.44	0.184395319
10	9	Hdh ex4-5	3	9	11.54	0.115375475
10	9	Hdh ex4-5	3	10	8.70	0.087045429
10	9	Hdh ex4-5	3	11	23.61	0.236148511
10	9	Hdh ex4-5	3	12	2.70	0.027003043
10	7	7Q	1	1	77.07	0.77070389
10	7	7Q	1	2	78.50	0.785047709
10	7	7Q	1	3	86.68	0.866819545
10	7	7Q	1	4	87.65	0.87648993
10	7	7Q	2	5	88.83	0.888346442
10	7	7Q	2	6	77.78	0.777777778
10	7	7Q	2	7	87.62	0.876195269
10	7	7Q	2	8	87.19	0.871943372
10	7	7Q	3	9	87.40	0.873981481
10	7	7Q	3	10	88.61	0.886071781
10	7	7Q	3	11	90.52	0.905226368
10	7	7Q	3	12	84.85	0.848498718
10	2	Q3PQ3 pool 1	1	1	76.98	0.769784571
10	2	Q3PQ3 pool 1	1	2	61.50	0.614976071
10	2	Q3PQ3 pool 1	1	3	34.23	0.342269327
10	2	Q3PQ3 pool 1	1	4	16.04	0.160365188
10	2	Q3PQ3 pool 1	2	5	54.13	0.541288028
10	2	Q3PQ3 pool 1	2	6	62.39	0.62385592
10	2	Q3PQ3 pool 1	2	7	47.68	0.47682752
10	2	Q3PQ3 pool 1	2	8	45.81	0.458125397
10	2	Q3PQ3 pool 1	3	9	34.56	0.345627252
10	2	Q3PQ3 pool 1	3	10	74.19	0.741918145
10	2	Q3PQ3 pool 1	3	11	59.15	0.591521831
10	2	Q3PQ3 pool 1	3	12	32.11	0.321055666
10	2	Q3PQ3 pool 2	1	1	77.45	0.774503786
10	2	Q3PQ3 pool 2	1	2	67.44	0.67436209
10	2	Q3PQ3 pool 2	1	3	33.86	0.338576622
10	2	Q3PQ3 pool 2	1	4	61.73	0.617341142
10	2	Q3PQ3 pool 2	2	5	72.63	0.726347051
10	2	Q3PQ3 pool 2	2	6	42.37	0.423652116
10	2	Q3PQ3 pool 2	2	7	36.65	0.366524277
10	2	Q3PQ3 pool 2	2	8	54.34	0.543393729
10	2	Q3PQ3 pool 2	3	9	45.38	0.453765491
10	2	Q3PQ3 pool 2	3	10	57.38	0.573836817
10	2	Q3PQ3 pool 2	3	11	37.45	0.374526706
10	2	Q3PQ3 pool 2	3	12	32.61	0.326067507
10	6	Q3Q(CAA)Q3	1	1	89.81	0.898137698
10	6	Q3Q(CAA)Q3	1	2	71.58	0.715785498
10	6	Q3Q(CAA)Q3	1	3	82.98	0.829837441
10	6	Q3Q(CAA)Q3	1	4	88.07	0.880737261
10	6	Q3Q(CAA)Q3	2	5	69.95	0.699535064
10	6	Q3Q(CAA)Q3	2	6	84.21	0.842086349
10	6	Q3Q(CAA)Q3	2	7	80.14	0.801365882
10	6	Q3Q(CAA)Q3	2	8	75.48	0.754830464
10	6	Q3Q(CAA)Q3	3	9	86.33	0.863279508
10	6	Q3Q(CAA)Q3	3	10	72.62	0.726234405
10	6	Q3Q(CAA)Q3	3	11	71.14	0.711367592
10	6	Q3Q(CAA)Q3	3	12	70.64	0.706403385

[truncated: 2 more sheets: Sheet 9, Sheet 10]
