# Supplementary material for: The evolutionary history of the polyQ tract in huntingtin sheds light on its functional pro-neural activities
Source: Cell Death Differ. 2022 Jan 1;29(2):293–305. doi: 10.1038/s41418-021-00914-9 (PMC8817008; doi:10.1038/s41418-021-00914-9)
Supplement: Supplementary file 32 — Dataset 26 [file 41418_2021_914_MOESM32_ESM.xlsx]

## Sheet: E14 neurons exp.
Supplementary dataset S26												COLUMNS LEGEND
												EXP: Serial number of the experiments
												WELL: Serial number of the well (it is not the same in each experiment)
Figure S11	Map2/Tubb3+ area (C,D)		EXP	WELL	0Q/-	2Q/-	4Q/-	7Q/-				0Q/-: Heterozygous HTT knock-in cells (two clones)
			1	1	-	0.879	0.875	1.053				2Q/-: Heterozygous HTT knock-in cells (two clones)
			2	1	0.786	0.866	0.807	1.092				4Q/-: Heterozygous HTT knock-in cells (two clones)
			3	1	0.788	0.525	0.863	0.996				7Q/-: Heterozygous HTT knock-in cells (two clones)
			4	1	0.480	0.863	0.651	0.941
				Mean	0.68	0.78	0.80	1.02
				SD	0.18	0.17	0.10	0.07
				Biological replicates	N=3	N=4	N=4	N=4
Figure S11	% of P27+ cells (E,F)		EXP	WELL	0Q/-	2Q/-	4Q/-	7Q/-
			1	1	50.4	47.0	46.4	54.8
			2	1	47.7	51.2	52.2	54.6
			3	1	49.8	48.2	46.6	59.0
			4	1	-	47.2	53.7	54.1
				Mean	49.30	48.38	49.72	55.60
				SD	1.42	1.95	3.75	2.26
				Biological replicates	N=3	N=4	N=4	N=4
Figure S11	% of NeuN cells (G,H)		EXP	WELL	0Q/-	2Q/-	4Q/-	7Q/-
			1	1	6.90	9.10	6.81	8.93
			2	1	5.10	9.00	8.30	-
			3	1	7.80	9.90	9.40	9.40
			4	1	7.99	8.37	-	11.80
				Mean	6.95	9.09	8.17	10.04
				SD	1.32	0.63	1.30	1.54
				Biological replicates	N=4	N=4	N=3	N=3
